# Supplementary material for: An Integrated Cell Purification and Genomics Strategy Reveals Multiple Regulators of Pancreas Development
Source: PLoS Genet. 2014 Oct 16;10(10):e1004645. doi: 10.1371/journal.pgen.1004645 (PMC4199491; doi:10.1371/journal.pgen.1004645)
Supplement: Table S1 — Pair-wise comparison of alpha and beta cells by developmental stage. Fetal beta cells represent E15, E17, P1 beta cells while postnatal beta cells represent P15 and 8–12 week beta cells. Percentage of affymetrix probes that are differentially expressed based on a total probe number of 45101. (XLS) [file pgen.1004645.s009.xls]

## Sheet: Sheet1
		% of differentially expressed probes
Postnatal beta cells vs. Adult alpha cells		6.02
Fetal beta cells vs. P1 alpha cells		4.7
P1 alpha cells vs. Adult alpha cells		8.8
Fetal beta cells vs. Postnatal beta cells		8.9
* based on a total number of 45101 probes
