# Supplementary material for: An Integrated Cell Purification and Genomics Strategy Reveals Multiple Regulators of Pancreas Development
Source: PLoS Genet. 2014 Oct 16;10(10):e1004645. doi: 10.1371/journal.pgen.1004645 (PMC4199491; doi:10.1371/journal.pgen.1004645)
Supplement: Table S3 — Pair-wise comparisons of cells of progenitors. Tab1: E11 SPP vs. E15 SPP. Tab 2: E11 SPP vs. E15 acinar cells. Tab 3: E11 SPP vs. adult duct cells. Tab 4: E11 SPP vs. E15 EP. Tab 5: E15 SPP vs. adult duct cells. Expression values represent Log2 normalized values. Only values that are differentially expressed by a 2-fold change and have an adjusted P-value of <0.05 (based on a multiple hypothesis correction) are shown. SPP (Sox9+ pancreatic progenitor), EP (endocrine progenitor). (XLS) [file pgen.1004645.s011.xls]

## Sheet: E11 SPP  vs. E15 SPP
Enriched Cell Type	Affy Probe ID	Gene Symbol	E11 SPP.1.CEL	E11 SPP.2.CEL	E11 SPP.3.CEL	E11 SPP.4.CEL	E15 SPP.1.CEL	E15 SPP.2.CEL	E15 SPP.3.CEL	Mean1 E11 SPP	Mean2 E15 SPP	Fold Change	adj p-value
E11 Pancreatic Progenitor	1447992_s_at	Pcsk2	0.132447	0.0673154	0.874092	0.273307	-7.12121	-5.97036	-6.55842	0.33679	-6.55	118.339	0.00543212
E11 Pancreatic Progenitor	1454622_at	Slc38a5	2.44029	2.58082	2.72699	2.6079	-5.08694	-2.9874	-4.58959	2.589	-4.22131	112.23	0.0371125
E11 Pancreatic Progenitor	1417988_at	Resp18	-0.363277	-0.683526	-0.0387286	-0.471939	-7.18818	-6.54473	-6.45583	-0.389368	-6.72958	81.0204	0.00325439
E11 Pancreatic Progenitor	1447991_at	Pcsk2	0.378061	0.222746	0.823622	0.492866	-6.32799	-5.18547	-5.63461	0.479324	-5.71602	73.28	0.0109942
E11 Pancreatic Progenitor	1428305_at	Pcsk2	-0.0119659	-0.0657279	0.670837	0.158013	-6.37921	-5.54276	-6.01107	0.187789	-5.97768	71.778	0.00249509
E11 Pancreatic Progenitor	1454926_at	Sphkap	0.701731	0.480287	0.898526	0.657063	-6.18029	-4.46378	-5.65832	0.684402	-5.43413	69.4802	0.0301596
E11 Pancreatic Progenitor	1427550_at	Peg10	3.01358	3.46401	4.13052	4.02876	-2.9829	-1.44282	-2.89224	3.65922	-2.43932	68.524	0.0141007
E11 Pancreatic Progenitor	1450042_at	Arx	2.17188	1.88942	2.34999	1.86358	-4.81511	-2.77511	-4.08076	2.06872	-3.89033	62.2087	0.0367335
E11 Pancreatic Progenitor	1435297_at	Gjd2	0.498533	0.466018	0.917821	0.597205	-5.7097	-4.4936	-5.60649	0.619894	-5.26993	59.2944	0.0194835
E11 Pancreatic Progenitor	1417411_at	Nap1l5	0.558115	0.338266	1.09456	0.475029	-4.99704	-5.17697	-5.53849	0.616492	-5.2375	57.8398	0.000818265
E11 Pancreatic Progenitor	1426298_at	Irx2	1.70272	1.63874	2.34799	1.87154	-3.82781	-3.79161	-4.02682	1.89025	-3.88208	54.6567	0.000914756
E11 Pancreatic Progenitor	1422720_at	Isl1	1.40349	1.26098	1.67739	1.50114	-5.11273	-3.14749	-4.37721	1.46075	-4.21248	51.0283	0.039058
E11 Pancreatic Progenitor	1418805_at	Sct	4.36553	4.37998	4.45293	4.32029	-1.04839	-1.05994	-1.49039	4.37968	-1.19958	47.8106	0.00758067
E11 Pancreatic Progenitor	1425952_a_at	Gcg	1.0819	1.22355	1.41321	1.26727	-4.45953	-4.89539	-3.11141	1.24648	-4.15544	42.2806	0.0391867
E11 Pancreatic Progenitor	1439607_at	Slc7a14	0.0930379	0.0204344	0.49163	0.117001	-5.49714	-4.61402	-5.26606	0.180526	-5.12574	39.5681	0.00950496
E11 Pancreatic Progenitor	1419271_at	Pax6	0.519709	0.33866	0.971023	0.617709	-5.36081	-3.72217	-4.81227	0.611775	-4.63175	37.8842	0.0290836
E11 Pancreatic Progenitor	1447669_s_at	Gng4	-0.246465	-0.541531	0.0707481	-0.400428	-5.67714	-4.67515	-6.20784	-0.279419	-5.52004	37.8081	0.025754
E11 Pancreatic Progenitor	1448312_at	Pcsk2	-0.337963	-0.598165	-0.0150882	-0.443395	-6.36793	-4.94409	-5.42064	-0.348653	-5.57755	37.5021	0.023383
E11 Pancreatic Progenitor	1424865_at	Pyy	0.919404	0.871655	0.987785	0.883661	-5.04655	-3.1806	-4.54759	0.915626	-4.25825	36.0986	0.0450069
E11 Pancreatic Progenitor	1422915_at	Gast	2.37144	2.21895	2.18967	2.33837	-3.10705	-2.45283	-3.10391	2.27961	-2.88793	35.9406	0.0126135
E11 Pancreatic Progenitor	1459914_at	Mcart6	0.427014	0.611683	1.04329	0.788998	-4.99615	-3.91044	-4.35347	0.717746	-4.42002	35.2064	0.0119331
E11 Pancreatic Progenitor	1433551_at	Vat1l	0.719308	0.453992	0.962709	0.554288	-4.75693	-3.60825	-4.70769	0.672574	-4.35762	32.6768	0.0211784
E11 Pancreatic Progenitor	1425293_a_at	Zcchc18	0.934203	0.737365	1.26144	0.989237	-4.36423	-3.94719	-3.75287	0.980562	-4.02143	32.0442	0.00303111
E11 Pancreatic Progenitor	1426413_at	Neurod1	0.50585	0.0235237	0.998005	0.448702	-5.49669	-3.29756	-4.70417	0.49402	-4.49947	31.856	0.0432752
E11 Pancreatic Progenitor	1423150_at	Scg5	0.185365	-0.217147	0.540359	0.179506	-4.97604	-4.15487	-5.15466	0.172021	-4.76186	30.5665	0.00967829
E11 Pancreatic Progenitor	1423510_at	Iapp	-0.675006	-0.766643	-0.36671	-0.512734	-6.27727	-5.11702	-4.86248	-0.580273	-5.41892	28.614	0.0318485
E11 Pancreatic Progenitor	1448628_at	Scg3	-0.459612	-0.593122	-0.0291	-0.63672	-5.50789	-4.53937	-5.37851	-0.429638	-5.14192	26.2143	0.0114851
E11 Pancreatic Progenitor	1444147_at	Pcsk2	-0.562051	-1.42375	-0.518087	-0.980898	-6.0791	-4.78224	-5.88454	-0.871197	-5.58196	26.1867	0.0151825
E11 Pancreatic Progenitor	1423509_a_at	Iapp	-0.0187549	-0.0248812	0.24385	0.0739881	-5.47348	-4.34744	-3.9588	0.0685505	-4.59324	25.3127	0.0378443
E11 Pancreatic Progenitor	1450684_at	Etv1	0.525523	0.465976	1.00515	0.613789	-4.42173	-3.18289	-4.36688	0.652609	-3.9905	24.9871	0.0258793
E11 Pancreatic Progenitor	1428525_at	4930488B01Rik	0.141142	-0.113767	0.225318	-0.0809852	-5.25359	-3.98339	-4.50844	0.042927	-4.58181	24.6708	0.0263622
E11 Pancreatic Progenitor	1417943_at	Gng4	-0.149768	-0.475567	-0.0482008	-0.317398	-5.27433	-4.32564	-4.9382	-0.247734	-4.84606	24.2233	0.0146057
E11 Pancreatic Progenitor	1438696_at	Edn3	1.83803	1.64309	2.03902	1.69955	-2.86086	-2.31302	-3.18575	1.80492	-2.78654	24.1084	0.012673
E11 Pancreatic Progenitor	1447825_x_at	Pcdh8	1.46209	1.32666	2.04436	1.37852	-2.94345	-3.27259	-2.7744	1.55291	-2.99681	23.4209	0.00102167
E11 Pancreatic Progenitor	1426412_at	Neurod1	0.618607	0.59493	1.0901	0.551063	-4.56235	-2.92135	-3.99706	0.713674	-3.82692	23.2731	0.0360086
E11 Pancreatic Progenitor	1432556_a_at	Fam183b	0.0260237	0.0633752	0.404949	0.167474	-4.7998	-3.78394	-4.52767	0.165455	-4.37047	23.198	0.0192162
E11 Pancreatic Progenitor	1429938_at	A930009E05Rik	0.316024	-0.0593975	0.451586	-0.0172983	-4.74163	-3.93526	-4.41017	0.172729	-4.36235	23.1844	0.00651286
E11 Pancreatic Progenitor	1422825_at	Cartpt	2.4227	2.33432	2.91542	1.46608	-2.40492	-1.74987	-2.54994	2.28463	-2.23491	22.936	0.0033566
E11 Pancreatic Progenitor	1456004_x_at	Iapp	0.0456905	0.0217839	0.255179	-0.0234209	-4.91107	-4.19079	-4.14139	0.074808	-4.41442	22.4591	0.0162401
E11 Pancreatic Progenitor	1456187_at	Slc7a14	-0.420082	-1.01917	-0.0965281	-0.150528	-4.85038	-4.86233	-5.00589	-0.421577	-4.9062	22.3876	0.00391742
E11 Pancreatic Progenitor	1422164_at	Pou3f4	2.47776	2.1861	2.46115	1.89328	-2.59891	-1.75106	-2.23846	2.25457	-2.19614	21.8675	0.00673191
E11 Pancreatic Progenitor	1418304_at	Cdhr1	-0.254104	-0.597646	-0.014229	-0.592782	-4.92597	-4.40968	-4.78182	-0.36469	-4.70583	20.2681	0.0013051
E11 Pancreatic Progenitor	1425067_at	Celsr3	-0.0745754	-0.426831	-0.137849	-0.456038	-4.73143	-3.87148	-5.12453	-0.273823	-4.57581	19.7255	0.0272741
E11 Pancreatic Progenitor	1435064_a_at	Tmem27	0.53772	0.603223	0.986865	0.643354	-3.99602	-3.52758	-3.24911	0.69279	-3.5909	19.4769	0.00814521
E11 Pancreatic Progenitor	1416588_at	Ptprn	0.00371568	-0.232613	-0.0537148	-0.315277	-4.67603	-4.02999	-4.54864	-0.149472	-4.41822	19.2762	0.00915625
E11 Pancreatic Progenitor	1433947_at	Rab37	-0.543995	-0.556351	-0.207779	-0.353785	-4.61055	-4.61968	-4.8203	-0.415478	-4.68351	19.2666	0.000435667
E11 Pancreatic Progenitor	1435404_at	Disp2	-0.0178252	0.185051	0.68596	0.254074	-4.73662	-3.0128	-4.21717	0.276815	-3.98886	19.2352	0.0406064
E11 Pancreatic Progenitor	1448955_s_at	Cadps	0.00557286	0.0398907	0.634022	0.252807	-4.38714	-3.22748	-4.31603	0.233073	-3.97688	18.5065	0.022459
E11 Pancreatic Progenitor	1444214_at	Tubb1	0.62522	0.461865	1.1041	0.556649	-3.46686	-3.16642	-3.77705	0.686957	-3.47011	17.8403	0.00219133
E11 Pancreatic Progenitor	1449240_at	Gsbs	0.461448	0.552034	0.53076	0.181472	-3.83926	-3.72801	-3.38951	0.431429	-3.65226	16.9556	0.00230563
E11 Pancreatic Progenitor	1421970_a_at	Gria2	-0.158195	-0.421485	0.0151288	-0.0790997	-3.85779	-3.90674	-4.9387	-0.160913	-4.23441	16.8362	0.027399
E11 Pancreatic Progenitor	1444451_at	Pappa2	-1.07601	-1.07782	-0.866812	-1.04474	-5.36954	-4.88592	-4.99316	-1.01634	-5.08287	16.7551	0.00730027
E11 Pancreatic Progenitor	1460044_at	Onecut2	1.85817	2.03794	2.22166	1.62252	-2.14535	-2.70314	-1.53136	1.93507	-2.12662	16.699	0.0205004
E11 Pancreatic Progenitor	1433919_at	Asb4	2.56198	2.4776	2.80293	2.6339	-1.11533	-1.15997	-2.05179	2.6191	-1.44236	16.6964	0.0244761
E11 Pancreatic Progenitor	1455085_at	1700086L19Rik	-0.167185	-0.736239	-0.0606699	-0.482127	-5.0846	-3.72309	-4.43869	-0.361555	-4.41546	16.6091	0.0249454
E11 Pancreatic Progenitor	1423328_at	Gdap1	0.22181	0.0533017	0.460138	-0.0845902	-4.16245	-3.85057	-3.61126	0.162665	-3.87476	16.4205	0.00226719
E11 Pancreatic Progenitor	1455148_at	Tmem130	-0.397907	-0.741329	-0.565592	-0.779301	-4.87024	-4.73635	-4.31888	-0.621032	-4.64182	16.2323	0.00466786
E11 Pancreatic Progenitor	1437052_s_at	Slc2a3	1.12324	1.54101	0.8753	0.883466	-2.62814	-2.3224	-3.66012	1.10575	-2.87022	15.7358	0.0271636
E11 Pancreatic Progenitor	1434528_at	Aard	-0.449574	-0.961714	-0.654154	-0.843634	-4.47325	-4.82335	-4.78792	-0.727269	-4.69484	15.6444	0.000856226
E11 Pancreatic Progenitor	1418282_x_at	Serpina1b	2.58596	3.34495	2.94618	2.93467	-0.958812	-1.37685	-0.666577	2.95294	-1.00075	15.4945	0.0035955
E11 Pancreatic Progenitor	1423274_at	Ints6	0.330486	0.205207	0.344257	0.148966	-3.7967	-3.07667	-4.19252	0.257229	-3.68863	15.4107	0.0309104
E11 Pancreatic Progenitor	1426766_at	6330403K07Rik	2.25873	2.36085	2.14317	2.09543	-1.6822	-1.28106	-2.22273	2.21455	-1.72866	15.3824	0.022459
E11 Pancreatic Progenitor	1420546_at	Th	1.58226	1.20165	1.87163	1.48747	-2.7776	-1.87391	-2.53766	1.53575	-2.39639	15.2649	0.0109882
E11 Pancreatic Progenitor	1435939_s_at	Hepacam2	0.307008	0.101496	0.643922	0.230961	-4.08653	-3.43507	-3.31201	0.320847	-3.61121	15.2639	0.00996169
E11 Pancreatic Progenitor	1451716_at	Mafb	-0.547894	-0.642544	-0.115047	-0.32417	-4.97719	-3.92425	-4.08857	-0.407414	-4.33	15.1641	0.0214026
E11 Pancreatic Progenitor	1446364_at	Sphkap	-0.635722	-1.13767	-0.708237	-1.05479	-4.7305	-4.90117	-4.77349	-0.884106	-4.80172	15.1119	0.0013051
E11 Pancreatic Progenitor	1434641_x_at	Sez6l2	-0.933628	-1.15488	-0.540118	-1.09098	-4.80039	-4.83754	-4.87827	-0.929901	-4.83873	15.0202	0.00307871
E11 Pancreatic Progenitor	1429896_at	5830408B19Rik	0.90388	1.00463	1.04239	0.810355	-2.89613	-2.38421	-3.61981	0.940316	-2.96671	15.0015	0.0348817
E11 Pancreatic Progenitor	1435256_at	Clip3	1.56256	1.25875	1.40191	1.16227	-2.87461	-2.2139	-2.59077	1.34637	-2.55976	14.9921	0.0077381
E11 Pancreatic Progenitor	1423422_at	Asb4	2.33534	2.52014	2.89734	2.93101	-0.901524	-0.923373	-1.79054	2.67096	-1.20514	14.6833	0.0131153
E11 Pancreatic Progenitor	1456387_at	Nol4	-0.475744	-0.825391	-0.25952	-0.823841	-4.49505	-4.16928	-4.69286	-0.596124	-4.4524	14.4829	0.0016377
E11 Pancreatic Progenitor	1427509_at	Baiap3	0.64253	0.418347	0.69391	0.568472	-3.88353	-2.59453	-3.3465	0.580815	-3.27485	14.4768	0.0367987
E11 Pancreatic Progenitor	1450708_at	Scg2	-2.45444	-2.42142	-2.00097	-2.64461	-6.33859	-5.65242	-6.70883	-2.38036	-6.23328	14.4492	0.0170244
E11 Pancreatic Progenitor	1422592_at	Ctnnd2	0.45629	0.70479	0.391239	0.0606815	-3.25838	-3.41874	-3.61844	0.40325	-3.43185	14.2719	0.000856226
E11 Pancreatic Progenitor	1417428_at	Gng3	2.13365	1.9303	1.95722	2.03906	-1.90459	-1.51087	-2.01082	2.01506	-1.80876	14.1607	0.00947169
E11 Pancreatic Progenitor	1423529_at	G6pc2	-1.82648	-2.44284	-1.68088	-1.60426	-5.549	-5.44206	-6.12361	-1.88861	-5.70489	14.0868	0.00325439
E11 Pancreatic Progenitor	1452358_at	Rai2	-1.04913	-1.1542	-0.475042	-0.929743	-4.71336	-3.84365	-5.54727	-0.902029	-4.70143	13.923	0.043984
E11 Pancreatic Progenitor	1418149_at	Chga	-0.614568	-0.960126	-0.724496	-1.21181	-5.31018	-3.91588	-4.78424	-0.877749	-4.6701	13.8552	0.0328265
E11 Pancreatic Progenitor	1445639_at	9130014G24Rik	-0.135504	-0.0584157	0.409109	0.00451758	-4.08848	-3.62581	-3.39889	0.0549268	-3.70439	13.5415	0.00568947
E11 Pancreatic Progenitor	1452526_a_at	Pax6	0.0574804	-0.122471	0.493103	0.30632	-3.50982	-3.50983	-3.68519	0.183608	-3.56828	13.472	0.00154033
E11 Pancreatic Progenitor	1460299_at	Mnx1	1.35678	1.02516	1.43524	1.34824	-2.52758	-2.24796	-2.5828	1.29136	-2.45278	13.3998	0.000911509
E11 Pancreatic Progenitor	1453474_at	Abhd15	0.085361	-0.101289	0.395057	0.0228102	-3.85038	-3.00195	-4.06574	0.100485	-3.63936	13.36	0.024516
E11 Pancreatic Progenitor	1448031_at	Gnao1	-0.21209	-0.287203	-0.0412244	-0.345659	-4.41094	-3.44199	-4.03088	-0.221544	-3.96127	13.3589	0.024247
E11 Pancreatic Progenitor	1419549_at	Arg1	2.14562	2.16096	2.3091	2.17411	-1.63725	-1.68215	-1.30304	2.19745	-1.54082	13.3453	0.00697164
E11 Pancreatic Progenitor	1434292_at	Snhg11	0.558168	0.370305	0.701572	0.346127	-3.22135	-3.37402	-3.03336	0.494043	-3.20958	13.0287	0.000889619
E11 Pancreatic Progenitor	1436821_at	Plcxd3	-0.0259638	-0.581763	0.130009	-0.265805	-4.18042	-3.56078	-3.91746	-0.185881	-3.88622	12.9991	0.00250276
E11 Pancreatic Progenitor	1438746_at	A530058N18Rik	-0.890728	-1.14454	-0.592717	-0.763366	-4.7046	-4.63448	-4.244	-0.847838	-4.52769	12.8158	0.00183425
E11 Pancreatic Progenitor	1419673_at	Spock1	0.40824	0.126709	0.511656	0.416611	-3.14888	-3.16994	-3.6211	0.365804	-3.31331	12.8092	0.00455534
E11 Pancreatic Progenitor	1456108_x_at	Rnf112	1.03205	0.848113	1.41121	1.0834	-2.84453	-2.30791	-2.58336	1.09369	-2.5786	12.7488	0.00238958
E11 Pancreatic Progenitor	1435021_at	Gabrb3	-0.266018	-0.211267	0.304297	-0.305999	-3.9667	-3.26262	-4.13645	-0.119747	-3.78859	12.7184	0.0112584
E11 Pancreatic Progenitor	1422447_at	Ins1	-2.43939	-2.68728	-2.16439	-2.65156	-6.83547	-6.18005	-5.38182	-2.48566	-6.13245	12.5255	0.038773
E11 Pancreatic Progenitor	1437249_at	Skap1	-0.147856	-0.406043	0.15221	-0.199977	-3.73743	-3.64676	-3.99538	-0.150416	-3.79319	12.4906	0.000856226
E11 Pancreatic Progenitor	1429761_at	Rtn1	2.35306	1.85779	2.23857	1.90922	-1.54308	-1.67779	-1.39808	2.08966	-1.53965	12.3746	0.000856226
E11 Pancreatic Progenitor	1439500_at	Scrn1	0.533606	0.399154	0.697968	0.521377	-3.2043	-3.09184	-2.94746	0.538026	-3.0812	12.2884	0.000779155
E11 Pancreatic Progenitor	1421136_at	Edn3	1.36071	0.998002	1.70049	1.18551	-2.01524	-2.35673	-2.48708	1.31118	-2.28635	12.1049	0.00150357
E11 Pancreatic Progenitor	1439904_at	Fstl5	1.58475	1.00728	1.64727	0.967582	-2.09214	-1.69031	-3.09317	1.30172	-2.29188	12.072	0.0299086
E11 Pancreatic Progenitor	1455447_at	D430019H16Rik	1.70344	1.64866	1.72844	1.65591	-1.89086	-1.83187	-1.9869	1.68411	-1.90321	12.0197	0.00157286
E11 Pancreatic Progenitor	1445314_at	Etv1	0.727052	0.0195563	1.24428	0.817365	-3.39078	-2.6977	-2.56555	0.702064	-2.88468	12.0148	0.00529008
E11 Pancreatic Progenitor	1451983_at	Irx1	1.13452	0.95578	1.32386	1.09138	-2.81971	-2.21076	-2.32172	1.12639	-2.45073	11.9349	0.00996437
E11 Pancreatic Progenitor	1422605_at	Ppp1r1a	-0.411481	-0.850846	-0.319316	-0.681746	-4.32523	-4.0969	-3.97599	-0.565847	-4.13271	11.8504	0.000856226
E11 Pancreatic Progenitor	1421152_a_at	Gnao1	-0.151207	-0.233103	0.0174153	-0.00124164	-3.70607	-3.40488	-3.79478	-0.092034	-3.63524	11.6577	0.00362616
E11 Pancreatic Progenitor	1437403_at	Samd5	0.98281	0.504769	0.945113	0.708128	-2.92642	-2.24187	-3.08899	0.785205	-2.75243	11.6127	0.0151532
E11 Pancreatic Progenitor	1440310_at	Runx1t1	0.421897	0.321967	0.875085	0.587059	-2.5232	-2.82574	-3.59402	0.551502	-2.98099	11.5714	0.0230754
E11 Pancreatic Progenitor	1444361_at	Ap1s2	-0.51769	-1.43275	-0.390642	-0.931423	-4.14939	-4.24199	-4.63672	-0.818126	-4.3427	11.5081	0.00324524
E11 Pancreatic Progenitor	1420440_at	Ppy	-1.70093	-2.24562	-1.67951	-2.24997	-5.63202	-5.56112	-5.27829	-1.96901	-5.49048	11.4833	0.00148239
E11 Pancreatic Progenitor	1423983_at	Sez6l2	-0.962186	-1.10506	-0.639845	-0.918159	-4.68149	-4.28945	-4.27908	-0.906313	-4.41667	11.3953	0.00211445
E11 Pancreatic Progenitor	1421851_at	Mtap1b	0.855656	0.543049	1.20369	0.863905	-2.51456	-2.5759	-2.83598	0.866574	-2.64214	11.3823	0.000979941
E11 Pancreatic Progenitor	1441923_s_at	Edn3	1.27616	0.820025	1.39586	0.943102	-2.32603	-2.46959	-2.32341	1.10879	-2.37301	11.1719	0.00216951
E11 Pancreatic Progenitor	1422607_at	Etv1	0.306784	-0.21654	0.615403	0.304882	-3.31809	-2.55264	-3.81472	0.252632	-3.22848	11.1666	0.0240132
E11 Pancreatic Progenitor	1429028_at	Dock11	0.836094	0.781192	1.12053	0.786683	-2.83119	-2.39754	-2.55708	0.881126	-2.59527	11.1301	0.00263331
E11 Pancreatic Progenitor	1435747_at	Fgf14	1.29797	1.02511	1.59149	0.887767	-2.45068	-2.00195	-2.3534	1.20059	-2.26868	11.0752	0.00156178
E11 Pancreatic Progenitor	1426225_at	Rbp4	0.823254	0.774111	1.00438	0.802245	-2.71091	-2.30693	-2.82624	0.850998	-2.61469	11.0478	0.0102645
E11 Pancreatic Progenitor	1416286_at	Rgs4	-1.07484	-1.40048	-0.638682	-1.2032	-4.26886	-3.87875	-5.47874	-1.0793	-4.54211	11.0258	0.0465272
E11 Pancreatic Progenitor	1430543_at	Clip3	1.29342	1.28079	1.29745	1.12357	-2.25537	-1.92781	-2.43994	1.24881	-2.20771	10.9778	0.0110479
E11 Pancreatic Progenitor	1451513_x_at	Serpina1b	2.31593	2.94858	2.66988	2.42467	-0.731843	-1.34571	-0.515843	2.58976	-0.864466	10.9604	0.0101756
E11 Pancreatic Progenitor	1418046_at	Nap1l2	0.739381	0.456296	0.950002	0.403397	-2.80572	-3.19937	-2.38356	0.637269	-2.79622	10.804	0.0100085
E11 Pancreatic Progenitor	1416828_at	Snap25	-0.918577	-0.881217	-0.475223	-0.702164	-3.81368	-3.68722	-5.0138	-0.744295	-4.17157	10.7575	0.0451064
E11 Pancreatic Progenitor	1433536_at	Lrp11	0.0528349	-0.107154	0.725504	0.0961682	-3.50317	-3.0817	-3.08252	0.191838	-3.22247	10.6613	0.00199971
E11 Pancreatic Progenitor	1416003_at	Cldn11	0.976181	0.829016	1.08704	0.841217	-2.71694	-2.10696	-2.59123	0.933363	-2.47171	10.5932	0.0129824
E11 Pancreatic Progenitor	1427044_a_at	Amph	0.554258	0.286266	0.243665	0.526606	-2.81973	-3.08459	-3.09908	0.402699	-3.00113	10.5841	0.000856226
E11 Pancreatic Progenitor	1440506_at	Slc7a2	-0.345384	-1.21139	-0.516663	-0.847313	-4.16544	-3.7558	-4.45938	-0.730189	-4.12687	10.5318	0.00365052
E11 Pancreatic Progenitor	1456329_at	Prtg	3.73955	3.75368	3.76242	3.59259	0.612994	0.149489	0.187512	3.71206	0.316665	10.5224	0.0114191
E11 Pancreatic Progenitor	1449244_at	Cdh2	1.03314	0.68641	0.74234	0.648717	-2.59383	-2.46274	-2.75405	0.777653	-2.60354	10.4193	0.000799328
E11 Pancreatic Progenitor	1418881_at	Necab2	0.794317	0.670424	0.732834	0.566175	-2.55951	-2.79054	-2.70981	0.690938	-2.68662	10.3931	0.000856226
E11 Pancreatic Progenitor	1451008_at	St8sia3	0.981583	1.00421	1.16933	1.0116	-2.36014	-2.53939	-2.05118	1.04168	-2.3169	10.2573	0.0102051
E11 Pancreatic Progenitor	1435138_at	Fam155a	-1.50921	-1.78667	-1.31017	-1.72447	-4.9751	-4.39734	-5.40868	-1.58263	-4.92704	10.1571	0.0225822
E11 Pancreatic Progenitor	1445224_at	Ap3b2	-0.586236	-1.16075	-0.665168	-0.935492	-4.0775	-4.22386	-4.16502	-0.836911	-4.15546	9.9766	0.00239149
E11 Pancreatic Progenitor	1421396_at	Pcsk1	-1.20412	-1.00169	-0.79317	-0.928942	-4.51678	-3.76364	-4.61752	-0.98198	-4.29931	9.96821	0.0227586
E11 Pancreatic Progenitor	1456783_at	Zdbf2	1.36413	1.21369	1.4818	1.27624	-1.91953	-2.08983	-1.92926	1.33397	-1.97954	9.94178	0.000435667
E11 Pancreatic Progenitor	1460608_at	Cacna1b	0.364949	0.479886	0.504916	0.342213	-2.7652	-2.81324	-3.029	0.422991	-2.86915	9.79562	0.00249509
E11 Pancreatic Progenitor	1436205_at	Nfasc	-0.0588026	-0.394117	-0.0843252	-0.229103	-2.96393	-3.48839	-3.99866	-0.191587	-3.48366	9.79518	0.0295484
E11 Pancreatic Progenitor	1436555_at	Slc7a2	-0.477674	-0.373485	0.401993	0.0335986	-3.57378	-3.00716	-3.55153	-0.103892	-3.37749	9.67054	0.0032593
E11 Pancreatic Progenitor	1449908_at	Gip	0.907575	1.26801	1.82083	1.5479	-1.97996	-1.79923	-1.87653	1.38608	-1.88524	9.65525	0.00542125
E11 Pancreatic Progenitor	1441165_s_at	Clstn2	0.776902	0.875404	0.913938	0.550687	-2.91308	-2.55043	-1.96516	0.779233	-2.47622	9.5497	0.0252021
E11 Pancreatic Progenitor	1436602_x_at	Cacna1b	0.384077	0.43036	0.486874	0.302656	-2.9573	-2.96636	-2.63323	0.400992	-2.8523	9.53537	0.00653796
E11 Pancreatic Progenitor	1434249_s_at	Trim9	0.49014	0.113357	0.745356	0.422952	-3.39593	-2.47646	-2.557	0.442951	-2.80979	9.53177	0.0200834
E11 Pancreatic Progenitor	1449471_at	Kcnmb4	1.95514	1.72553	1.55958	1.52717	-1.35807	-1.41963	-1.90303	1.69186	-1.56024	9.52753	0.0061006
E11 Pancreatic Progenitor	1434146_at	Gria2	-0.515654	-0.226015	0.616356	-0.0122286	-3.09786	-3.60158	-3.13696	-0.0343853	-3.2788	9.4769	0.00388016
E11 Pancreatic Progenitor	1436503_at	BC048546	-0.52792	-0.669515	-0.533014	-0.865049	-4.03405	-3.91139	-3.72006	-0.648875	-3.8885	9.44549	0.000920621
E11 Pancreatic Progenitor	1450940_at	Gdap1	0.181497	-0.464288	0.40881	0.127822	-2.81214	-3.38067	-3.30568	0.0634604	-3.16616	9.38024	0.00307871
E11 Pancreatic Progenitor	1460036_at	Ap1s2	-0.583708	-0.609489	0.0392295	-0.474289	-3.68589	-3.56476	-3.59848	-0.407064	-3.61638	9.2491	0.00391742
E11 Pancreatic Progenitor	1440029_at	St8sia3	0.800921	1.00188	1.09379	0.881733	-2.3904	-2.70568	-1.67827	0.944582	-2.25811	9.20678	0.0335855
E11 Pancreatic Progenitor	1444488_at	Cadps	-0.192115	-0.472391	-0.222947	-0.712686	-3.48498	-3.19658	-4.03005	-0.400035	-3.57054	9.00361	0.0135247
E11 Pancreatic Progenitor	1441329_at	Galr1	-0.71767	-0.649535	-0.511976	-0.601268	-4.19281	-3.35768	-3.82116	-0.620112	-3.79055	9.00319	0.0267732
E11 Pancreatic Progenitor	1418263_at	Ddx25	0.884172	0.929295	1.11017	0.758652	-2.2118	-2.06539	-2.45417	0.920571	-2.24379	8.96534	0.00250124
E11 Pancreatic Progenitor	1419672_at	Spock1	0.457012	0.642397	0.569248	0.398865	-2.30793	-2.93852	-2.59548	0.516881	-2.61398	8.75954	0.0152583
E11 Pancreatic Progenitor	1436793_at	St18	-0.356026	-1.1288	0.0898319	-0.198406	-4.06956	-3.05271	-3.45983	-0.398349	-3.52737	8.7484	0.0102875
E11 Pancreatic Progenitor	1416625_at	Serping1	0.147068	-0.182415	0.151935	-0.295946	-3.47754	-2.90703	-3.11541	-0.0448393	-3.16666	8.70487	0.00425406
E11 Pancreatic Progenitor	1418815_at	Cdh2	0.518031	0.948373	0.706448	0.806674	-2.38729	-2.4728	-2.19774	0.744882	-2.35261	8.55928	0.000818265
E11 Pancreatic Progenitor	1433643_at	Cacna2d1	-0.147181	-0.153714	0.0953967	-0.245811	-3.37215	-2.64956	-3.60353	-0.112827	-3.20841	8.548	0.0307052
E11 Pancreatic Progenitor	1421137_a_at	Pkib	0.427467	0.100096	0.757776	0.185959	-2.74522	-2.83942	-2.57349	0.367825	-2.71937	8.49844	0.00191527
E11 Pancreatic Progenitor	1449999_a_at	Cacna2d1	-0.148704	-0.603862	-0.06324	-0.439173	-3.58798	-3.02068	-3.5913	-0.313745	-3.39999	8.49282	0.00596134
E11 Pancreatic Progenitor	1438410_at	Prtg	3.24045	3.57056	3.4782	3.49904	0.379992	0.260837	0.488633	3.44706	0.376487	8.40107	0.000771254
E11 Pancreatic Progenitor	1425822_a_at	Dtx1	0.727494	0.565015	0.510757	0.272366	-2.82321	-2.28823	-2.53265	0.518908	-2.54803	8.37993	0.00494435
E11 Pancreatic Progenitor	1447903_x_at	Ap1s2	-1.28511	-1.5745	-1.064	-1.31959	-4.31499	-4.23324	-4.57131	-1.3108	-4.37318	8.35349	0.0010819
E11 Pancreatic Progenitor	1454886_x_at	Trim9	0.49171	0.280735	0.837969	0.512122	-3.09854	-2.30095	-2.17722	0.530634	-2.52557	8.3178	0.0236811
E11 Pancreatic Progenitor	1424010_at	Mfap4	1.97778	2.07816	2.17987	1.82769	-1.02121	-0.70134	-1.38333	2.01588	-1.03529	8.28884	0.0142764
E11 Pancreatic Progenitor	1441603_at	Sstr3	-1.27568	-1.0052	-0.399079	-0.523353	-3.46142	-4.21127	-3.87625	-0.800828	-3.84965	8.27533	0.00529008
E11 Pancreatic Progenitor	1453055_at	Sema6d	-0.858673	-1.00904	-0.625965	-0.774915	-3.75875	-3.52256	-4.30823	-0.817147	-3.86318	8.25938	0.0198563
E11 Pancreatic Progenitor	1427427_at	Ryr3	0.452645	0.0800193	0.881926	0.689438	-2.37863	-2.61581	-2.55149	0.526007	-2.51531	8.23242	0.00351442
E11 Pancreatic Progenitor	1418138_at	Sult1d1	-1.66976	-1.63044	-1.33047	-1.75938	-4.94638	-4.24732	-4.71614	-1.59751	-4.63661	8.21978	0.0125227
E11 Pancreatic Progenitor	1441353_at	Nav2	-0.215932	-0.55678	0.0142783	-0.716984	-3.40331	-3.29514	-3.50253	-0.368854	-3.40033	8.17644	0.00363805
E11 Pancreatic Progenitor	1435045_s_at	Mapk8ip2	-0.722117	-0.646683	-0.519352	-0.782939	-3.68943	-3.36691	-4.04052	-0.667773	-3.69895	8.17479	0.0177917
E11 Pancreatic Progenitor	1436094_at	Vgf	-1.43908	-1.56973	-1.58972	-1.65267	-4.30145	-4.53929	-4.91155	-1.5628	-4.5841	8.11898	0.0172659
E11 Pancreatic Progenitor	1422870_at	Hoxc4	2.0084	2.13131	1.91927	1.69353	-1.1453	-0.66089	-1.41755	1.93813	-1.07458	8.07077	0.0156988
E11 Pancreatic Progenitor	1435337_at	Tshz3	-0.403008	-0.332867	-0.521366	-0.588977	-3.22651	-3.17959	-4.01051	-0.461554	-3.4722	8.05927	0.031211
E11 Pancreatic Progenitor	1422550_a_at	Mtap6	-0.156309	-0.456123	-0.00493575	-0.535394	-3.47564	-3.23525	-3.18333	-0.288191	-3.29807	8.05499	0.00117639
E11 Pancreatic Progenitor	1428079_at	Fgb	1.73859	1.89742	2.11239	2.07738	-0.806416	-1.0737	-1.24527	1.95645	-1.04179	7.99025	0.00307871
E11 Pancreatic Progenitor	1435124_at	Vwa5b2	0.635834	0.394835	0.350076	0.226305	-3.08879	-2.24302	-2.45617	0.401763	-2.596	7.98758	0.0231209
E11 Pancreatic Progenitor	1453125_at	Sox11	4.04976	4.2005	4.42299	4.06848	1.39972	1.15632	1.05296	4.18543	1.203	7.90316	0.00144442
E11 Pancreatic Progenitor	1423377_at	Igfbpl1	2.6271	2.37206	2.78779	2.44759	-0.300086	-0.373967	-0.55143	2.55863	-0.408494	7.81978	0.000818265
E11 Pancreatic Progenitor	1428077_at	Tmem163	-0.253029	-0.621112	-0.0575727	-0.344969	-3.09381	-3.57106	-3.19378	-0.319171	-3.28622	7.81933	0.00287353
E11 Pancreatic Progenitor	1455266_at	Kif5c	0.297019	0.46184	0.619834	0.0395433	-2.67566	-2.43189	-2.69102	0.354559	-2.59952	7.74939	0.00124927
E11 Pancreatic Progenitor	1434913_at	Hmgcll1	0.585319	0.63082	1.12616	0.862965	-2.30731	-2.61441	-1.52052	0.801315	-2.14742	7.7207	0.030974
E11 Pancreatic Progenitor	1447763_at	Snap25	-1.26356	-1.38627	-0.684691	-1.10382	-3.80967	-3.5477	-4.80111	-1.10959	-4.05283	7.69137	0.0378443
E11 Pancreatic Progenitor	1422625_at	Ly6h	1.117	0.755381	1.09021	0.609748	-1.9449	-1.89979	-2.29971	0.893083	-2.04813	7.68059	0.00176049
E11 Pancreatic Progenitor	1455194_at	Mapk8ip2	-0.614027	-0.41204	-0.450586	-0.765858	-3.50714	-3.02121	-3.9481	-0.560628	-3.49215	7.62915	0.0274427
E11 Pancreatic Progenitor	1452657_at	Ap1s2	-1.06776	-1.34911	-0.680293	-1.05891	-3.8656	-3.95647	-4.08075	-1.03902	-3.9676	7.61364	0.00221902
E11 Pancreatic Progenitor	1454472_at	2900092N22Rik	-0.181649	-0.32472	0.478631	0.362218	-3.09608	-2.51566	-2.88187	0.0836197	-2.8312	7.54135	0.00360649
E11 Pancreatic Progenitor	1423503_at	Jam3	2.05828	2.08466	2.27287	2.1468	-0.779291	-0.707707	-0.821715	2.14065	-0.769571	7.51735	0.000320201
E11 Pancreatic Progenitor	1418451_at	Gng2	0.841946	1.10103	0.958055	0.863583	-1.97041	-1.59522	-2.3318	0.941154	-1.96581	7.50037	0.0215063
E11 Pancreatic Progenitor	1455765_a_at	Abcc8	0.37875	0.16346	0.288573	0.0256537	-2.68687	-2.44524	-2.90926	0.214109	-2.68046	7.4362	0.00480393
E11 Pancreatic Progenitor	1417414_at	Sept3	1.60081	1.20867	1.40625	1.05131	-1.88789	-0.883994	-1.94451	1.31676	-1.57213	7.40701	0.0367722
E11 Pancreatic Progenitor	1454198_a_at	Efcab1	0.274125	-0.114734	0.307729	-0.0896725	-2.77699	-2.65611	-2.91192	0.0943617	-2.78168	7.34132	0.00111142
E11 Pancreatic Progenitor	1417595_at	Meox1	-0.0851953	-0.202196	-0.0346289	-0.206163	-2.69502	-2.94533	-3.38286	-0.132046	-3.00774	7.33954	0.0228918
E11 Pancreatic Progenitor	1444027_at	Slc30a8	-2.86023	-2.87897	-2.35931	-2.77942	-5.79349	-5.10847	-5.87049	-2.71948	-5.59082	7.31742	0.0155654
E11 Pancreatic Progenitor	1437152_at	Mex3b	1.11304	1.21416	1.32957	1.60899	-1.48655	-1.54703	-1.61497	1.31644	-1.54952	7.29018	0.00207936
E11 Pancreatic Progenitor	1457316_at	Mtap6	0.185556	-0.237053	0.141491	-0.393072	-2.96583	-2.80827	-3.04878	-0.0757693	-2.94096	7.28631	0.00221343
E11 Pancreatic Progenitor	1429702_at	2900072G11Rik	-0.0148508	0.00320022	0.352288	0.112633	-2.58559	-2.34077	-3.32113	0.113318	-2.74916	7.27265	0.0332696
E11 Pancreatic Progenitor	1450830_a_at	Pde6c	0.668244	0.414041	0.85733	0.505852	-2.11665	-2.16926	-2.46551	0.611367	-2.25047	7.26941	0.00156178
E11 Pancreatic Progenitor	1423406_at	Sv2a	0.307369	0.0227416	0.165266	-0.0336889	-2.63198	-2.31043	-3.29311	0.115422	-2.74517	7.26315	0.033711
E11 Pancreatic Progenitor	1439833_at	Sept3	1.3162	1.34501	1.37278	0.97809	-1.83713	-1.52604	-1.42951	1.25302	-1.59756	7.2129	0.00249509
E11 Pancreatic Progenitor	1455898_x_at	Slc2a3	0.687149	1.13348	0.622483	0.656053	-2.20915	-1.64895	-2.35172	0.774792	-2.06994	7.18374	0.0110948
E11 Pancreatic Progenitor	1439816_at	Gm10567	2.0141	2.2494	2.16714	2.03244	-0.389422	-0.533814	-1.25137	2.11577	-0.724869	7.16336	0.0332378
E11 Pancreatic Progenitor	1428572_at	Basp1	0.529864	0.317015	0.474319	0.370493	-2.40986	-1.85488	-2.97253	0.422923	-2.41242	7.13714	0.0450654
E11 Pancreatic Progenitor	1416688_at	Snap91	-0.251262	-0.38746	0.0729049	-0.43785	-3.13378	-2.71517	-3.40958	-0.250917	-3.08618	7.13671	0.00993875
E11 Pancreatic Progenitor	1425546_a_at	Trf	1.98479	1.88576	1.86989	1.7952	-1.13581	-1.11882	-0.584061	1.88391	-0.946228	7.11142	0.0203855
E11 Pancreatic Progenitor	1456144_at	Nav3	-1.06456	-0.775645	-0.886426	-0.967962	-3.66232	-3.34724	-4.23454	-0.923649	-3.74803	7.08312	0.031211
E11 Pancreatic Progenitor	1421201_a_at	Tro	1.22952	1.47982	1.50423	1.36979	-1.32338	-1.02657	-1.93164	1.39584	-1.4272	7.0765	0.0323119
E11 Pancreatic Progenitor	1440397_at	Cacna2d1	0.558036	0.278978	0.890563	0.345068	-2.82105	-1.88819	-2.20269	0.518161	-2.30398	7.07211	0.0196396
E11 Pancreatic Progenitor	1418588_at	Nrsn1	0.271008	-0.0765134	0.520701	-0.237666	-2.41913	-2.71023	-2.96376	0.119382	-2.69771	7.04739	0.00316592
E11 Pancreatic Progenitor	1437618_x_at	Gpr85	-0.8707	-1.28264	-0.748737	-1.06481	-3.92855	-4.05569	-3.40394	-0.991721	-3.79606	6.98537	0.00950727
E11 Pancreatic Progenitor	1443369_at	Vwa5b2	0.281072	-0.317535	0.326461	-0.176436	-3.02088	-2.80068	-2.50499	0.0283902	-2.77552	6.9833	0.00283279
E11 Pancreatic Progenitor	1455342_at	Prune2	-0.31631	-0.745249	-0.378281	-0.695277	-3.48099	-2.69655	-3.80569	-0.533779	-3.32774	6.93533	0.0371596
E11 Pancreatic Progenitor	1450063_at	Fmn2	-0.305346	-0.629912	0.0538184	-0.386741	-3.50895	-2.94275	-2.87953	-0.317045	-3.11041	6.93245	0.0071916
E11 Pancreatic Progenitor	1442368_at	Kctd12b	-0.77444	-1.2599	-0.473835	-0.726758	-3.755	-3.04908	-3.96908	-0.808733	-3.59105	6.87958	0.0170928
E11 Pancreatic Progenitor	1416158_at	Nr2f2	1.10304	1.71407	1.38754	1.45234	-1.4557	-0.852478	-1.77866	1.41425	-1.36228	6.85202	0.0215978
E11 Pancreatic Progenitor	1437217_at	Ankrd6	0.842774	0.28765	0.936376	0.54459	-2.06838	-2.26429	-2.02443	0.652847	-2.11903	6.82997	0.00249247
E11 Pancreatic Progenitor	1446632_at	Cacnb2	0.422028	0.317819	0.678779	0.380619	-2.68829	-1.90337	-2.35399	0.449811	-2.31521	6.7976	0.0216327
E11 Pancreatic Progenitor	1425341_at	Kcnk3	0.871558	0.884735	0.429748	0.396662	-2.02171	-1.83546	-2.49177	0.645676	-2.11632	6.78332	0.007268
E11 Pancreatic Progenitor	1454628_at	Iffo1	-0.657871	-0.766899	-0.553939	-0.676518	-3.54324	-3.40668	-3.31897	-0.663807	-3.42296	6.77	0.00125722
E11 Pancreatic Progenitor	1457066_at	Abcc8	-0.163372	-0.175877	0.126616	-0.0255185	-2.94031	-2.64114	-2.87438	-0.0595378	-2.81861	6.76961	0.00150357
E11 Pancreatic Progenitor	1416134_at	Aplp1	0.130103	0.043708	0.239674	-0.0177348	-2.77639	-2.52042	-2.67263	0.0989374	-2.65648	6.75247	0.00114979
E11 Pancreatic Progenitor	1436368_at	Slc16a10	-0.418715	-0.599587	-0.375786	-0.705444	-3.44403	-3.44289	-2.95047	-0.524883	-3.27913	6.747	0.00993875
E11 Pancreatic Progenitor	1448280_at	Syp	-0.998831	-0.983287	-0.946991	-1.10436	-3.8351	-3.38424	-4.06609	-1.00837	-3.76181	6.74323	0.0256144
E11 Pancreatic Progenitor	1423526_at	Arid3b	1.47349	1.40208	1.36786	1.3377	-1.29814	-1.23387	-1.53661	1.39528	-1.35621	6.73413	0.00726721
E11 Pancreatic Progenitor	1451484_a_at	Syn1	-0.984682	-1.27079	-0.751394	-1.42101	-4.10701	-3.63737	-3.81743	-1.10697	-3.85393	6.71302	0.00243365
E11 Pancreatic Progenitor	1434141_at	Gucy1a3	-0.637603	-0.236025	-0.360069	-0.199075	-3.29438	-2.49014	-3.53068	-0.358193	-3.10507	6.71261	0.0367073
E11 Pancreatic Progenitor	1450001_a_at	Ush1c	0.175087	0.10355	0.270527	0.236524	-2.4477	-2.74838	-2.45268	0.196422	-2.54958	6.70857	0.00685695
E11 Pancreatic Progenitor	1420150_at	Spsb1	-0.191155	-0.396227	-0.179776	-0.594799	-3.3696	-3.14112	-2.74297	-0.340489	-3.08456	6.6996	0.00976202
E11 Pancreatic Progenitor	1416194_at	Cyp4b1	1.40988	0.948192	1.496	0.57387	-1.67421	-1.83053	-1.40148	1.10699	-1.6354	6.69178	0.00466844
E11 Pancreatic Progenitor	1449752_at	Spsb1	0.218828	-0.0385907	0.0402729	-0.261299	-2.7423	-2.86291	-2.63575	-0.0101972	-2.74698	6.66584	0.000920621
E11 Pancreatic Progenitor	1429051_s_at	Sox11	3.89642	3.87612	3.83957	3.7907	1.31794	1.2305	0.802178	3.8507	1.11687	6.65221	0.0202798
E11 Pancreatic Progenitor	1450397_at	Mtap1b	-0.201148	0.496725	0.41732	0.19063	-2.63023	-2.43479	-2.43301	0.225882	-2.49934	6.61263	0.00351442
E11 Pancreatic Progenitor	1426927_at	Ap3b2	-0.74779	-0.955648	-0.70273	-0.41745	-3.40686	-3.006	-3.87855	-0.705905	-3.43047	6.60961	0.0208545
E11 Pancreatic Progenitor	1418484_at	Tekt2	0.787047	0.636392	1.01193	0.631728	-2.13759	-1.87534	-1.84927	0.766774	-1.95407	6.59257	0.00114979
E11 Pancreatic Progenitor	1443924_at	Wnk3	1.82048	1.92458	2.65936	2.37701	-0.641843	-1.05863	0.143275	2.19536	-0.519067	6.56331	0.0289028
E11 Pancreatic Progenitor	1455074_at	Efcab1	0.349684	0.195301	0.82197	0.389146	-2.10313	-2.38685	-2.33451	0.439025	-2.27483	6.56074	0.00166554
E11 Pancreatic Progenitor	1450258_a_at	Elavl4	0.295513	0.0296926	0.347566	0.283343	-2.45663	-2.01289	-2.948	0.239029	-2.47251	6.55018	0.0331203
E11 Pancreatic Progenitor	1428896_at	Pdgfrl	-0.547479	-0.72176	-0.13354	-0.448388	-3.12486	-3.01303	-3.37542	-0.462792	-3.1711	6.53557	0.00158068
E11 Pancreatic Progenitor	1423019_at	Gjd2	0.598607	0.0862615	0.379768	-0.0050058	-1.92856	-2.32708	-3.02675	0.264908	-2.42746	6.46374	0.0315455
E11 Pancreatic Progenitor	1417963_at	Pltp	1.93353	2.08128	1.78318	1.96056	-0.969796	-0.807843	-0.472529	1.93964	-0.750056	6.45176	0.0101324
E11 Pancreatic Progenitor	1455025_at	Paqr9	1.49999	1.43196	1.15248	1.35364	-1.07525	-1.43458	-1.46425	1.35952	-1.3247	6.4273	0.00436599
E11 Pancreatic Progenitor	1437252_at	Gatsl2	0.335184	0.0216784	0.276047	-0.250218	-2.51188	-2.38311	-2.85487	0.095673	-2.58329	6.40394	0.00276502
E11 Pancreatic Progenitor	1418191_at	Usp18	-0.85397	-1.0351	-0.748883	-1.0192	-3.80092	-3.4676	-3.4957	-0.91429	-3.58807	6.38099	0.00307871
E11 Pancreatic Progenitor	1435060_at	Tmod2	-0.359368	-0.593093	0.202674	-0.282351	-2.99186	-2.83053	-2.9672	-0.258035	-2.92986	6.37237	0.00543212
E11 Pancreatic Progenitor	1426109_a_at	Slc14a2	1.84551	1.86129	2.18245	1.88338	-0.696795	-0.48127	-0.985996	1.94315	-0.721354	6.34011	0.00689603
E11 Pancreatic Progenitor	1450167_at	Rab37	-0.46648	-0.252137	-0.208932	-0.354584	-2.96271	-2.7888	-3.20319	-0.320533	-2.9849	6.33951	0.00640866
E11 Pancreatic Progenitor	1433787_at	Nell1	-1.9938	-2.5077	-1.71707	-2.38044	-4.56962	-5.03763	-4.83385	-2.14975	-4.8137	6.33765	0.0033178
E11 Pancreatic Progenitor	1435419_at	Rgag4	-0.0175485	-0.0448023	0.110041	-0.239055	-2.59024	-2.52225	-3.00829	-0.0478412	-2.70693	6.31633	0.00916182
E11 Pancreatic Progenitor	1434751_at	Ids	-0.194899	-0.253181	0.32626	-0.221923	-3.04011	-2.71599	-2.46001	-0.0859358	-2.73871	6.28873	0.00453584
E11 Pancreatic Progenitor	1436493_at	Ctxn2	-0.739425	-0.946645	-0.925624	-1.19741	-3.47777	-3.55156	-3.74471	-0.952276	-3.59135	6.2293	0.000920621
E11 Pancreatic Progenitor	1448260_at	Uchl1	1.66988	1.53269	1.71698	1.54445	-0.90563	-0.839156	-1.32372	1.616	-1.02284	6.2283	0.0150217
E11 Pancreatic Progenitor	1433695_at	Cnrip1	-0.513553	-0.525043	-0.124106	-0.406355	-3.01958	-2.57954	-3.4913	-0.392264	-3.03014	6.22414	0.0280814
E11 Pancreatic Progenitor	1451589_at	Gatsl2	0.0519478	-0.064043	0.249024	-0.144474	-2.96118	-2.26289	-2.61015	0.0231136	-2.61141	6.20969	0.016415
E11 Pancreatic Progenitor	1438399_at	Pex5l	-0.862533	-0.987002	-0.436464	-0.71491	-3.59147	-2.75817	-3.79956	-0.750227	-3.38307	6.20245	0.0358927
E11 Pancreatic Progenitor	1440355_at	Kctd12b	-1.06917	-1.10811	-0.791412	-0.984458	-3.68065	-3.67159	-3.50971	-0.988287	-3.62065	6.20042	0.000771254
E11 Pancreatic Progenitor	1460668_at	Gal	1.03116	1.02924	1.47778	0.577735	-1.30781	-1.29379	-2.18785	1.02898	-1.59648	6.17081	0.0200334
E11 Pancreatic Progenitor	1449290_at	Dpysl5	1.75408	1.81792	1.46497	1.37613	-1.12942	-0.75677	-1.15385	1.60328	-1.01335	6.13314	0.00270981
E11 Pancreatic Progenitor	1429913_at	Kcnk16	0.250469	0.184521	0.343386	0.335325	-2.59372	-2.06817	-2.32118	0.278425	-2.32769	6.08862	0.0172025
E11 Pancreatic Progenitor	1417542_at	Rps6ka2	0.475575	0.413668	0.352808	0.266105	-2.32645	-2.15411	-2.16115	0.377039	-2.21391	6.02493	0.000818265
E11 Pancreatic Progenitor	1438891_at	Ctnnd2	0.310561	0.695649	0.81553	0.551325	-1.61925	-2.13022	-2.22547	0.593266	-1.99164	5.99978	0.0100968
E11 Pancreatic Progenitor	1457401_at	Dnahc9	0.0651181	-0.261742	0.172533	-0.324145	-2.76576	-2.58682	-2.63442	-0.0870588	-2.66233	5.95985	0.00230563
E11 Pancreatic Progenitor	1433888_at	Atp2b2	-0.797462	-0.940265	-0.89567	-0.827069	-3.82947	-3.1587	-3.33209	-0.865116	-3.44009	5.95859	0.0282147
E11 Pancreatic Progenitor	1450466_at	Cdk5r2	-1.03399	-1.46749	-0.955357	-1.31515	-3.53395	-3.35446	-4.38037	-1.193	-3.75626	5.91044	0.036571
E11 Pancreatic Progenitor	1454832_at	Phactr1	-1.47958	-1.97086	-1.85529	-1.92228	-4.77395	-4.07154	-4.25738	-1.807	-4.36763	5.89962	0.0137984
E11 Pancreatic Progenitor	1429790_at	Brunol6	-0.120968	-0.418369	-0.0548101	-0.542019	-3.29487	-2.40572	-2.8172	-0.284042	-2.83926	5.87757	0.0230102
E11 Pancreatic Progenitor	1429266_at	Lhfpl5	-0.0498574	-0.128549	0.514811	0.198726	-1.92567	-2.42946	-2.90121	0.133783	-2.41878	5.86675	0.0236243
E11 Pancreatic Progenitor	1431326_a_at	Tmod2	-0.199905	-0.463243	-0.008637	-0.202306	-2.67412	-2.9005	-2.714	-0.218523	-2.76287	5.83346	0.000914756
E11 Pancreatic Progenitor	1453558_at	Efcab10	0.498856	0.303627	0.737889	0.405176	-1.82129	-2.05558	-2.28169	0.486387	-2.05285	5.81283	0.00397403
E11 Pancreatic Progenitor	1457851_at	Slc16a10	-0.620407	-1.261	-0.65182	-0.846841	-3.28546	-3.50958	-3.33552	-0.845018	-3.37686	5.78308	0.00327727
E11 Pancreatic Progenitor	1415844_at	Syt4	-1.17857	-0.958225	-0.340868	-0.792675	-3.15	-3.18048	-3.7136	-0.817585	-3.34802	5.77747	0.00543212
E11 Pancreatic Progenitor	1424568_at	Tspan2	-0.0283676	-0.105403	0.169716	-0.00984469	-2.69116	-2.46442	-2.41478	0.00652533	-2.52346	5.77564	0.0020248
E11 Pancreatic Progenitor	1441924_x_at	Edn3	1.042	0.720222	1.25633	0.843419	-1.62811	-1.28931	-1.77001	0.965492	-1.56248	5.76759	0.00362355
E11 Pancreatic Progenitor	1436137_at	Slc6a17	-0.463261	-0.686901	-0.352545	-0.645101	-3.02543	-2.69627	-3.46736	-0.536952	-3.06302	5.76002	0.0239025
E11 Pancreatic Progenitor	1452894_at	Elavl4	-0.0296178	0.183391	0.424548	0.177804	-2.26976	-1.94007	-2.79134	0.189031	-2.33373	5.74679	0.0263075
E11 Pancreatic Progenitor	1443638_at	Ctnnd2	0.419514	0.823729	0.74635	0.612816	-1.52089	-2.47672	-1.57411	0.650602	-1.85724	5.68769	0.0424465
E11 Pancreatic Progenitor	1439702_at	Myt1l	-1.16518	-1.88048	-1.30437	-2.05531	-4.13939	-4.25564	-3.92037	-1.60133	-4.10513	5.67178	0.00712624
E11 Pancreatic Progenitor	1441927_at	Syt7	-0.910903	-1.07753	-0.684793	-1.02888	-3.58765	-3.20921	-3.48145	-0.925526	-3.4261	5.65912	0.00253996
E11 Pancreatic Progenitor	1424137_at	Gprin1	0.19325	-0.0280456	0.213708	-0.172785	-2.2758	-2.7478	-2.3211	0.0515318	-2.44823	5.65594	0.00657059
E11 Pancreatic Progenitor	1449106_at	Gpx3	-0.762014	-1.1345	-0.806753	-1.08549	-3.4767	-3.55587	-3.3011	-0.947188	-3.44456	5.64654	0.000979941
E11 Pancreatic Progenitor	1460244_at	Upb1	-1.15993	-0.757589	-0.670786	-0.850893	-3.39681	-3.32379	-3.34321	-0.8598	-3.3546	5.6365	0.00365052
E11 Pancreatic Progenitor	1418771_a_at	Cpb2	0.547827	0.75171	1.18589	0.401305	-1.95802	-2.09894	-1.25853	0.721684	-1.77183	5.63148	0.0163775
E11 Pancreatic Progenitor	1435261_at	Tmtc1	-0.833016	-1.41908	-0.720946	-1.02855	-3.50318	-3.18338	-3.78228	-1.0004	-3.48961	5.61473	0.00520341
E11 Pancreatic Progenitor	1449225_a_at	Mapk8ip2	-0.482338	-0.944754	-0.640516	-0.838523	-3.10617	-3.11161	-3.41418	-0.726533	-3.21065	5.59493	0.0016377
E11 Pancreatic Progenitor	1453782_at	Ankrd33b	-2.44544	-3.25387	-2.14652	-2.74023	-5.21906	-4.84059	-5.28141	-2.64652	-5.11369	5.52958	0.00730027
E11 Pancreatic Progenitor	1446324_at	Cacna2d1	0.447013	-0.042047	0.314957	0.0558234	-2.02046	-1.99227	-2.79613	0.193937	-2.26962	5.51576	0.0266906
E11 Pancreatic Progenitor	1454911_at	Fbxw24	-0.965387	-1.056	-0.287827	-0.76522	-3.3339	-2.94998	-3.41059	-0.768609	-3.23149	5.51317	0.00366653
E11 Pancreatic Progenitor	1440522_at	Gm10454	-0.331584	-0.687054	-0.184528	-0.432418	-2.70986	-2.93386	-2.92704	-0.408896	-2.85692	5.45668	0.0012997
E11 Pancreatic Progenitor	1426930_at	Brunol4	-0.551647	-1.03864	-0.540097	-0.733236	-3.40836	-3.10666	-2.97291	-0.715904	-3.16264	5.45182	0.00287353
E11 Pancreatic Progenitor	1428987_at	Dynlrb2	0.0401015	-0.0123472	0.312554	-0.17724	-2.79278	-2.01534	-2.38932	0.0407672	-2.39915	5.4261	0.0200978
E11 Pancreatic Progenitor	1451394_at	Dpp6	0.505651	0.246794	0.655638	0.551368	-1.94385	-2.23686	-1.63445	0.489863	-1.93839	5.38239	0.011936
E11 Pancreatic Progenitor	1456765_at	Nhsl2	-0.142063	-0.396268	-0.204224	-0.422577	-2.98863	-2.36777	-2.79545	-0.291283	-2.71728	5.37402	0.0180192
E11 Pancreatic Progenitor	1419420_at	St6galnac5	-1.09879	-0.974935	-1.1245	-1.28727	-3.54648	-3.5405	-3.52236	-1.12137	-3.53645	5.33347	0.00221902
E11 Pancreatic Progenitor	1436999_at	Pid1	-0.964206	-1.02031	-0.671503	-1.12159	-3.57246	-3.67631	-2.82503	-0.944402	-3.35793	5.32777	0.0324261
E11 Pancreatic Progenitor	1435600_s_at	BC020535	-0.104718	-0.497135	0.132757	-0.477713	-2.72521	-2.32836	-2.89211	-0.236702	-2.64856	5.32159	0.00507976
E11 Pancreatic Progenitor	1434049_at	Entpd3	-1.11951	-1.34491	-1.29077	-1.35414	-3.84432	-3.37503	-3.84274	-1.27733	-3.68736	5.31486	0.0157089
E11 Pancreatic Progenitor	1440286_at	Fbxl16	-0.705421	-0.972502	-0.740541	-1.07177	-3.61352	-3.05633	-3.15687	-0.872559	-3.27557	5.28908	0.0112905
E11 Pancreatic Progenitor	1422564_at	Actl6b	-0.333139	-0.532402	-0.355243	-0.587683	-3.07646	-2.80741	-2.67584	-0.452117	-2.85324	5.28213	0.00590878
E11 Pancreatic Progenitor	1426622_a_at	Qpct	-0.0823328	-0.0134986	0.379325	0.233688	-2.62398	-2.57278	-1.60564	0.129295	-2.26747	5.26621	0.0468402
E11 Pancreatic Progenitor	1433971_at	Camta1	0.809201	1.01418	1.06502	1.02556	-1.829	-1.43794	-0.985251	0.978491	-1.4174	5.263	0.0355446
E11 Pancreatic Progenitor	1424935_at	Gdap1l1	0.133665	-0.194905	0.105895	-0.0949752	-2.58443	-2.39274	-2.24597	-0.0125799	-2.40771	5.26026	0.00204967
E11 Pancreatic Progenitor	1418187_at	Ramp2	-0.770036	-0.87124	-0.980876	-1.12652	-3.5847	-2.99765	-3.41034	-0.937168	-3.3309	5.25514	0.0146008
E11 Pancreatic Progenitor	1428741_at	Elavl4	0.361555	-0.204806	0.672703	0.179674	-1.60793	-2.00896	-2.79817	0.252281	-2.13835	5.24387	0.0375093
E11 Pancreatic Progenitor	1449124_at	Rgl1	-0.0168316	-0.0652477	-0.196221	-0.310743	-2.52036	-2.61004	-2.47933	-0.147261	-2.53658	5.23909	0.000816315
E11 Pancreatic Progenitor	1417441_at	Dnajc12	0.836503	0.821066	1.42135	0.787768	-1.59527	-1.31493	-1.31762	0.966671	-1.40927	5.19076	0.00303111
E11 Pancreatic Progenitor	1456606_a_at	Phactr1	-1.36502	-1.98801	-1.62595	-1.99485	-4.03933	-4.0648	-4.24375	-1.74346	-4.11596	5.17839	0.00417201
E11 Pancreatic Progenitor	1440843_at	A230051N06Rik	-1.63448	-1.3017	-1.75612	-1.86426	-4.16122	-3.99222	-3.88008	-1.63914	-4.01117	5.1767	0.00177179
E11 Pancreatic Progenitor	1452840_at	1500009L16Rik	1.49995	1.55516	1.57904	1.35432	-0.936639	-1.11062	-0.567124	1.49712	-0.871459	5.16431	0.0180617
E11 Pancreatic Progenitor	1417216_at	Pim2	0.0723634	0.1074	0.245757	0.118429	-2.11637	-2.06973	-2.50888	0.135987	-2.23166	5.16099	0.0166117
E11 Pancreatic Progenitor	1442347_at	Lrp8	0.373083	0.350346	0.0860932	0.153501	-2.22408	-2.31535	-1.83908	0.240756	-2.12617	5.15841	0.00991316
E11 Pancreatic Progenitor	1424896_at	Gpr85	-0.174425	-0.149678	0.307848	-0.102862	-2.94908	-2.25153	-1.98567	-0.0297791	-2.39543	5.15385	0.0345821
E11 Pancreatic Progenitor	1457087_at	Srrm3	-0.42208	-0.556093	-0.518982	-0.722829	-2.722	-2.70404	-3.31999	-0.554996	-2.91534	5.13493	0.0248701
E11 Pancreatic Progenitor	1460081_at	Syt7	-0.568053	-1.13993	-0.510095	-0.99672	-3.58652	-2.86377	-3.03466	-0.8037	-3.16165	5.12642	0.0116459
E11 Pancreatic Progenitor	1433093_at	2900092N22Rik	-0.173127	-0.399639	0.717844	0.486145	-2.22187	-1.82697	-2.54908	0.157806	-2.1993	5.12343	0.0109942
E11 Pancreatic Progenitor	1455416_at	C130021I20Rik	0.410147	0.38225	0.47413	0.198799	-2.18612	-1.78949	-1.99069	0.366331	-1.98876	5.11628	0.0063004
E11 Pancreatic Progenitor	1447564_x_at	Piwil4	0.0459435	-0.33757	0.585379	0.0909888	-2.02427	-2.1075	-2.641	0.0961853	-2.25759	5.1116	0.00726721
E11 Pancreatic Progenitor	1435852_at	Spred3	1.11266	0.895371	0.934469	0.699153	-1.48514	-1.54584	-1.29077	0.910413	-1.44058	5.10175	0.00104301
E11 Pancreatic Progenitor	1457686_at	Sfrs17b	0.404043	0.159262	0.467216	0.232079	-2.12698	-1.72062	-2.24446	0.31565	-2.03069	5.08532	0.0124411
E11 Pancreatic Progenitor	1423506_a_at	Nnat	0.99252	1.15301	0.445878	0.600344	-1.39464	-1.44251	-1.80702	0.797937	-1.54806	5.08411	0.00360673
E11 Pancreatic Progenitor	1419095_a_at	Apom	2.64784	1.86465	2.02224	1.64549	-0.245487	-0.231159	-0.388495	2.04505	-0.28838	5.04003	0.0121422
E11 Pancreatic Progenitor	1427191_at	Npr2	-0.313567	-0.54582	-0.277958	-0.527927	-3.00139	-2.82977	-2.41779	-0.416318	-2.74965	5.03968	0.0164737
E11 Pancreatic Progenitor	1449907_at	Bcmo1	0.527695	0.329952	0.566068	0.225041	-1.84664	-2.14597	-1.75118	0.412189	-1.9146	5.01687	0.00398273
E11 Pancreatic Progenitor	1453002_at	Sox11	3.64502	3.92321	3.82084	3.74329	1.75781	1.574	1.03747	3.78309	1.45643	5.01644	0.029706
E11 Pancreatic Progenitor	1431004_at	Loxl2	-0.113056	-0.140115	-0.148043	-0.122236	-2.72433	-2.29152	-2.34614	-0.130862	-2.45399	5.00418	0.0221086
E11 Pancreatic Progenitor	1417359_at	Mfap2	2.09957	2.13843	1.89287	1.86041	-0.367948	-0.286292	-0.319063	1.99782	-0.324434	5.00113	0.00157892
E11 Pancreatic Progenitor	1433909_at	Syt17	1.36454	0.998953	1.34114	0.997798	-0.990035	-1.43418	-0.996506	1.17561	-1.14024	4.97896	0.00581659
E11 Pancreatic Progenitor	1417163_at	Dusp10	0.216069	0.0327565	0.451288	0.577143	-1.91316	-2.05549	-2.0135	0.319314	-1.99405	4.97041	0.0035955
E11 Pancreatic Progenitor	1419593_at	Greb1	4.43019	4.44714	4.41042	4.3814	2.21384	2.10504	1.99543	4.41729	2.10477	4.96748	0.0073471
E11 Pancreatic Progenitor	1434909_at	Rragd	-0.804933	-0.499571	-0.897551	-0.856621	-3.28143	-2.68918	-3.25744	-0.764669	-3.07601	4.96346	0.0168685
E11 Pancreatic Progenitor	1422531_at	Syt5	0.499425	0.50648	0.338217	0.464919	-1.83827	-1.73187	-2.00402	0.45226	-1.85805	4.9599	0.00397153
E11 Pancreatic Progenitor	1419237_at	Usp29	1.09153	1.07263	1.20172	0.862527	-1.37093	-1.56464	-0.797104	1.0571	-1.24422	4.9291	0.0309767
E11 Pancreatic Progenitor	1418547_at	Tfpi2	2.24429	2.11561	2.35479	2.12946	0.104314	-0.375497	0.00387927	2.21104	-0.0891015	4.92506	0.0138854
E11 Pancreatic Progenitor	1440662_at	Rgl1	-0.430088	-0.257568	-0.374184	-0.555836	-3.10962	-2.3474	-2.64256	-0.404419	-2.69986	4.90904	0.0310418
E11 Pancreatic Progenitor	1419096_at	Apom	2.41456	1.98403	1.81231	1.41339	-0.455815	-0.371033	-0.341171	1.90607	-0.38934	4.90894	0.0129824
E11 Pancreatic Progenitor	1418178_at	Nt5c2	-0.311248	-0.582191	0.0395154	-0.536423	-2.73718	-2.67718	-2.51436	-0.347587	-2.64291	4.90863	0.00359394
E11 Pancreatic Progenitor	1448676_at	Camk2b	-1.32596	-1.65685	-1.06007	-1.22259	-4.06419	-3.26415	-3.48293	-1.31637	-3.60376	4.88171	0.0208207
E11 Pancreatic Progenitor	1433714_at	Sult4a1	0.465573	0.532395	0.526168	0.261233	-1.39875	-2.00946	-2.11025	0.446342	-1.83949	4.87644	0.0309565
E11 Pancreatic Progenitor	1450693_at	Rgs17	1.19879	0.896271	1.10218	1.03675	-1.1828	-0.910422	-1.58629	1.0585	-1.2265	4.87365	0.024256
E11 Pancreatic Progenitor	1428922_at	1200009O22Rik	1.30514	1.46669	0.67013	0.917482	-0.997976	-0.765597	-1.81041	1.08986	-1.19133	4.86078	0.0318485
E11 Pancreatic Progenitor	1419978_s_at	D10Ertd610e	0.849254	0.738693	0.851789	0.802371	-1.43647	-1.48471	-1.48658	0.810527	-1.46925	4.85604	0.000267459
E11 Pancreatic Progenitor	1439612_at	Cacna1b	0.537593	0.185199	0.424845	0.0849333	-1.96899	-1.87337	-2.06342	0.308143	-1.96859	4.84581	0.00175766
E11 Pancreatic Progenitor	1445553_at	Ric3	0.361636	-0.173919	0.752673	-0.0324965	-1.94373	-2.35588	-1.8474	0.226973	-2.049	4.84326	0.00653796
E11 Pancreatic Progenitor	1436650_at	Filip1	-0.776042	-0.554647	-0.495418	-0.509894	-3.02426	-2.67277	-2.88272	-0.584	-2.85992	4.84305	0.00367483
E11 Pancreatic Progenitor	1446536_at	Sema6d	-0.19192	-1.13964	-0.52208	-0.536548	-2.72842	-2.73393	-3.15059	-0.597548	-2.87098	4.83472	0.00557478
E11 Pancreatic Progenitor	1452016_at	Alox5ap	-0.0744635	-0.124565	-0.390228	-0.279618	-2.75713	-2.15575	-2.55458	-0.217219	-2.48916	4.82971	0.0174704
E11 Pancreatic Progenitor	1435871_at	Elavl3	1.22201	0.954531	0.865098	0.690196	-1.0189	-1.05161	-1.9354	0.932959	-1.3353	4.81742	0.041108
E11 Pancreatic Progenitor	1424308_at	Slc24a3	0.576737	0.333519	0.452389	0.151254	-2.03168	-1.54805	-2.08875	0.378475	-1.8895	4.81645	0.0120907
E11 Pancreatic Progenitor	1417680_at	Kcna5	-0.270654	0.131478	0.40216	0.184879	-1.91837	-2.12605	-2.42264	0.111966	-2.15569	4.81539	0.00415291
E11 Pancreatic Progenitor	1438676_at	Mpa2l	0.706035	0.611652	0.560992	0.492053	-1.90379	-1.93709	-1.18056	0.592683	-1.67382	4.81154	0.0413556
E11 Pancreatic Progenitor	1443989_at	Trim9	-0.0403426	-0.192013	-0.13965	-0.35618	-2.68334	-2.19581	-2.46318	-0.182046	-2.44745	4.80787	0.0106106
E11 Pancreatic Progenitor	1418360_at	Rnf112	0.891229	0.764015	0.832525	0.57564	-1.12259	-1.78499	-1.55876	0.765852	-1.48878	4.77212	0.0229473
E11 Pancreatic Progenitor	1433434_at	AW551984	-0.205381	0.128805	0.0757827	-0.0325483	-2.70787	-1.9731	-2.09444	-0.00833547	-2.25847	4.75727	0.0303901
E11 Pancreatic Progenitor	1439633_at	Syt7	-0.998952	-1.45884	-1.00057	-1.49621	-3.48453	-3.28551	-3.68521	-1.23864	-3.48509	4.74511	0.00283279
E11 Pancreatic Progenitor	1429692_s_at	Gch1	-0.67059	-0.804726	-0.339757	-0.767045	-2.91165	-2.76543	-2.99248	-0.645529	-2.88985	4.73815	0.00160812
E11 Pancreatic Progenitor	1459357_at	Nfasc	-0.0793436	-0.24136	0.120226	-0.0936397	-2.2471	-1.95925	-2.74535	-0.0735294	-2.31724	4.73613	0.030985
E11 Pancreatic Progenitor	1451268_at	Tram1l1	1.072	1.28845	1.5453	1.28987	-1.00035	-0.899401	-0.931616	1.2989	-0.94379	4.7328	0.00290621
E11 Pancreatic Progenitor	1443161_at	Trps1	0.823682	1.13063	0.906802	1.00457	-1.07906	-1.44052	-1.30067	0.966423	-1.27342	4.72345	0.00401799
E11 Pancreatic Progenitor	1434264_at	Ank2	0.916516	1.68383	1.79133	2.06859	-0.630925	-0.740569	-0.492118	1.61507	-0.621204	4.71178	0.0153472
E11 Pancreatic Progenitor	1434265_s_at	Ank2	0.705913	1.60505	1.75422	1.81144	-0.748792	-0.964849	-0.587385	1.46915	-0.767009	4.71142	0.0133733
E11 Pancreatic Progenitor	1428718_at	Scrn1	0.177038	-0.160238	0.425082	0.332964	-2.06627	-2.09689	-1.95239	0.193712	-2.03851	4.69858	0.00417201
E11 Pancreatic Progenitor	1428568_at	B230217C12Rik	-0.52667	-0.670601	-0.312308	-0.264449	-2.71848	-2.70619	-2.60137	-0.443507	-2.67534	4.69732	0.00221902
E11 Pancreatic Progenitor	1435879_at	Akt3	-0.100744	-0.17725	-0.0841584	-0.187223	-2.58207	-2.43366	-2.08945	-0.137344	-2.36839	4.69475	0.0222855
E11 Pancreatic Progenitor	1449688_at	D10Ertd610e	0.73674	0.780635	0.75327	0.871371	-1.64448	-1.24583	-1.44433	0.785504	-1.44488	4.6926	0.0143821
E11 Pancreatic Progenitor	1445268_at	Copg2	1.57108	1.72806	1.56914	1.65312	-0.725452	-0.531571	-0.519435	1.63035	-0.592153	4.66702	0.00249509
E11 Pancreatic Progenitor	1439864_at	Ccdc40	1.4191	1.36222	1.18714	1.37904	-0.757267	-1.06149	-0.823385	1.33688	-0.880715	4.65116	0.00423202
E11 Pancreatic Progenitor	1416623_at	Thbs3	-0.143055	-0.293021	-0.116686	-0.302349	-2.34844	-2.47344	-2.45363	-0.213778	-2.42517	4.63122	0.000648876
E11 Pancreatic Progenitor	1439204_at	Scn3a	-1.94823	-2.05316	-1.6289	-1.74771	-4.05368	-3.9377	-4.16911	-1.8445	-4.0535	4.62354	0.0012997
E11 Pancreatic Progenitor	1425303_at	Gck	-0.318957	-0.414858	-0.30746	-0.500075	-2.65262	-2.63646	-2.48639	-0.385337	-2.59182	4.61549	0.000818265
E11 Pancreatic Progenitor	1419056_at	Rtn2	-0.0747095	-0.316859	-0.259968	-0.388771	-2.49923	-2.47483	-2.42172	-0.260077	-2.46526	4.61134	0.00156178
E11 Pancreatic Progenitor	1433950_at	Igsf21	0.298858	0.254274	0.556601	0.345972	-1.81455	-1.61546	-2.09256	0.363926	-1.84086	4.61005	0.0102985
E11 Pancreatic Progenitor	1455443_at	Gdap1l1	-0.278514	-0.452191	-0.245132	-0.363497	-2.70213	-2.42879	-2.44495	-0.334833	-2.52529	4.5645	0.00456163
E11 Pancreatic Progenitor	1440744_at	Pi16	-0.347281	-0.544201	-0.550937	-0.753145	-2.94864	-2.69101	-2.57131	-0.548891	-2.73699	4.55703	0.00351025
E11 Pancreatic Progenitor	1452751_at	Ebf3	0.524282	0.434503	1.33131	0.415158	-1.82006	-0.869447	-1.84056	0.676313	-1.51002	4.55148	0.0306732
E11 Pancreatic Progenitor	1447946_at	Adam23	0.395049	0.217338	0.27953	-0.119159	-1.78113	-1.63447	-2.55995	0.19319	-1.99185	4.54739	0.0397316
E11 Pancreatic Progenitor	1435857_s_at	Aplp1	-0.0506138	-0.0851473	0.0702505	-0.191786	-2.35112	-2.04589	-2.34048	-0.0643241	-2.24583	4.53627	0.00529008
E11 Pancreatic Progenitor	1422446_x_at	Ins2	-3.3128	-3.46115	-3.2421	-2.9201	-5.92778	-4.88559	-5.42943	-3.23404	-5.41427	4.53225	0.0428696
E11 Pancreatic Progenitor	1445297_at	Stxbp5l	-0.209771	-0.180657	0.0552929	-0.160847	-2.34372	-1.8881	-2.67662	-0.123996	-2.30281	4.52783	0.0353415
E11 Pancreatic Progenitor	1416130_at	Prnp	-0.83974	-1.33861	-0.645091	-1.11886	-3.40532	-3.14048	-2.92555	-0.985577	-3.15712	4.50504	0.00415291
E11 Pancreatic Progenitor	1434958_at	Sacs	0.302166	-0.134199	0.225701	0.0107035	-2.35779	-2.25505	-1.59074	0.101093	-2.06786	4.49697	0.0290386
E11 Pancreatic Progenitor	1451257_at	Acsl6	0.38936	0.232453	0.73788	0.408108	-1.48621	-1.97828	-1.71066	0.44195	-1.72505	4.4909	0.00556644
E11 Pancreatic Progenitor	1435512_at	AI836003	-0.585704	-1.00591	-0.575765	-0.755812	-2.52888	-2.9025	-3.25672	-0.730799	-2.89603	4.48539	0.020482
E11 Pancreatic Progenitor	1450960_at	Igfbpl1	2.16392	1.66511	1.9351	1.56911	-0.360517	-0.375142	-0.252696	1.83331	-0.329452	4.47771	0.00556644
E11 Pancreatic Progenitor	1455279_at	Gm1060	0.241164	0.0968751	0.288202	0.0424729	-2.12713	-1.94158	-1.91386	0.167178	-1.99419	4.47339	0.0011114
E11 Pancreatic Progenitor	1439106_at	Zfp462	1.35877	1.32187	1.29183	1.33404	-0.733484	-0.803983	-0.965176	1.32663	-0.834214	4.47175	0.00922176
E11 Pancreatic Progenitor	1417312_at	Dkk3	1.29732	0.824788	1.00475	0.999158	-1.20351	-1.01966	-1.16286	1.0315	-1.12867	4.4697	0.00163342
E11 Pancreatic Progenitor	1456401_at	Cacnb2	0.416701	0.781294	0.711016	0.692363	-1.66813	-1.33358	-1.52443	0.650343	-1.50872	4.46624	0.00230563
E11 Pancreatic Progenitor	1439489_at	Gpr120	0.540961	0.593908	0.827816	0.599286	-1.58151	-1.69522	-1.27675	0.640493	-1.51783	4.46395	0.00840308
E11 Pancreatic Progenitor	1436592_at	Zfp799	2.09946	2.17722	2.29766	2.18828	0.32602	-0.476438	0.248519	2.19065	0.0327002	4.46281	0.0469676
E11 Pancreatic Progenitor	1448233_at	Prnp	-0.625877	-0.853519	-0.318743	-0.850744	-3.07219	-2.86961	-2.50992	-0.662221	-2.81724	4.45374	0.00726721
E11 Pancreatic Progenitor	1449881_a_at	Casr	-0.521589	-0.349327	-0.210397	-0.6148	-2.38862	-2.56338	-2.7829	-0.424028	-2.5783	4.45144	0.00346
E11 Pancreatic Progenitor	1456250_x_at	Tgfbi	-1.18397	-0.397808	-1.79408	-1.33908	-3.32559	-2.66068	-4.0055	-1.17874	-3.33059	4.44399	0.0447201
E11 Pancreatic Progenitor	1444992_at	AI120166	0.983158	0.730804	0.711486	0.70848	-1.27838	-1.10634	-1.71527	0.783482	-1.36666	4.43872	0.0213935
E11 Pancreatic Progenitor	1448289_at	Crmp1	0.658332	0.517445	0.520899	0.15934	-1.49644	-1.61443	-1.94348	0.464004	-1.68478	4.43455	0.00454547
E11 Pancreatic Progenitor	1443697_at	A230057D06Rik	-1.0166	-0.994359	-0.912854	-1.65139	-3.08342	-2.98287	-3.80274	-1.1438	-3.28968	4.42561	0.0212656
E11 Pancreatic Progenitor	1428739_at	Enho	-0.924014	-0.97464	-1.25283	-1.35852	-3.77433	-2.88483	-3.15564	-1.1275	-3.2716	4.42017	0.0347623
E11 Pancreatic Progenitor	1423640_at	Synpr	-1.32555	-1.2269	-0.604211	-1.45469	-3.38481	-3.2929	-3.20526	-1.15284	-3.29432	4.41217	0.010546
E11 Pancreatic Progenitor	1460273_a_at	Naip2	0.104144	0.196888	0.087882	0.162066	-2.08087	-1.81205	-2.10886	0.137745	-2.00059	4.40254	0.0116504
E11 Pancreatic Progenitor	1423221_at	Tubb4	1.58156	1.69589	1.28759	1.46137	-0.73132	-0.799154	-0.352116	1.5066	-0.62753	4.38972	0.00726721
E11 Pancreatic Progenitor	1454159_a_at	Igfbp2	3.21408	3.23609	3.01036	3.1084	1.26633	0.934267	0.82817	3.14223	1.00959	4.38521	0.0128904
E11 Pancreatic Progenitor	1416107_at	Nsg2	1.49001	1.60164	1.61611	1.45904	-0.511835	-0.304332	-0.943816	1.5417	-0.586661	4.37221	0.030985
E11 Pancreatic Progenitor	1418959_at	Tmprss5	2.19182	1.92071	1.944	2.11023	-0.156872	0.0104758	-0.0967066	2.04169	-0.0810343	4.35515	0.000816315
E11 Pancreatic Progenitor	1430033_at	5330431K02Rik	-0.192336	-0.51961	-0.221457	-0.675311	-2.62515	-2.36406	-2.57263	-0.402179	-2.52061	4.34222	0.00211961
E11 Pancreatic Progenitor	1455177_at	Ahi1	0.17612	0.140431	0.112466	-0.0896079	-1.84572	-1.91516	-2.33429	0.0848524	-2.03172	4.33663	0.0163839
E11 Pancreatic Progenitor	1435486_at	Pak3	-0.0953486	-0.136178	0.389431	-0.08664	-2.42115	-2.18958	-1.67794	0.0178161	-2.09622	4.32902	0.0192832
E11 Pancreatic Progenitor	1456402_at	A330076H08Rik	-1.24764	-2.03628	-0.924276	-1.62445	-3.69741	-3.55492	-3.4625	-1.45816	-3.57161	4.32724	0.0164737
E11 Pancreatic Progenitor	1419738_a_at	Tpm2	0.814445	1.1424	0.89859	1.09584	-1.39303	-0.744177	-1.23555	0.987818	-1.12425	4.32312	0.0228404
E11 Pancreatic Progenitor	1417128_at	Plekho1	0.508072	0.654671	0.343823	0.514552	-1.60663	-1.5822	-1.62454	0.505279	-1.60445	4.31612	0.00226719
E11 Pancreatic Progenitor	1442810_x_at	Scn9a	-1.63064	-1.67676	-1.65642	-2.08188	-3.9108	-3.46525	-4.23559	-1.76142	-3.87055	4.31429	0.0236739
E11 Pancreatic Progenitor	1451019_at	Ctsf	0.14488	0.122181	0.117423	0.0250075	-2.14766	-1.90652	-1.95766	0.102373	-2.00394	4.30591	0.00674164
E11 Pancreatic Progenitor	1439652_at	Tnrc6c	1.45805	0.883283	1.20834	1.28125	-0.810904	-0.463511	-1.41516	1.20773	-0.896526	4.29976	0.0368649
E11 Pancreatic Progenitor	1454729_at	Tmem108	0.561582	0.466306	0.817644	0.740772	-1.67871	-1.61687	-1.06529	0.646576	-1.45362	4.28769	0.0224005
E11 Pancreatic Progenitor	1456068_at	Nfasc	-0.428157	-0.508991	-0.534897	-0.584056	-2.8675	-2.41337	-2.55735	-0.514025	-2.61274	4.28328	0.0194835
E11 Pancreatic Progenitor	1449568_at	Klb	0.978812	1.03147	1.14224	1.09989	-0.910128	-1.01498	-1.17422	1.0631	-1.03311	4.27585	0.00483631
E11 Pancreatic Progenitor	1452106_at	Npnt	1.97673	2.06512	1.79871	1.74944	-0.201173	-0.463923	0.0891183	1.8975	-0.191992	4.25598	0.0147137
E11 Pancreatic Progenitor	1423515_at	Scn8a	0.220409	-0.106738	0.278023	-0.0771873	-1.90563	-2.22025	-1.88284	0.0786267	-2.00291	4.23257	0.00283221
E11 Pancreatic Progenitor	1427079_at	Mapre3	-0.409822	-0.566208	-0.461666	-0.624927	-2.6773	-2.79072	-2.3202	-0.515656	-2.59607	4.22929	0.0170182
E11 Pancreatic Progenitor	1428717_at	Scrn1	0.100087	0.105756	0.0797828	-0.0139127	-2.04721	-1.80449	-2.1828	0.0679283	-2.0115	4.22639	0.0152201
E11 Pancreatic Progenitor	1436087_at	Dpp10	-1.24948	-1.41023	-1.17355	-1.77463	-3.45226	-3.4957	-3.49269	-1.40197	-3.48022	4.22293	0.00820129
E11 Pancreatic Progenitor	1456741_s_at	Gpm6a	-0.214379	-0.358123	0.214696	0.0161617	-2.36144	-2.16252	-1.96093	-0.0854112	-2.16163	4.217	0.0031653
E11 Pancreatic Progenitor	1429372_at	Sox11	3.59952	3.71348	3.92414	3.6843	1.86044	1.7497	1.35966	3.73036	1.6566	4.20982	0.0141153
E11 Pancreatic Progenitor	1441755_at	Mapk15	0.10563	-0.00974132	-0.229202	-0.289694	-1.91307	-2.42236	-2.1867	-0.105752	-2.17404	4.1939	0.00851134
E11 Pancreatic Progenitor	1420998_at	Etv5	2.1055	1.83461	2.32027	2.43195	0.385454	-0.0533374	-0.0173281	2.17308	0.10493	4.19349	0.00480393
E11 Pancreatic Progenitor	1435730_at	D930026N18Rik	-0.86281	-1.25212	-0.715985	-1.34839	-2.85075	-3.1852	-3.2955	-1.04483	-3.11048	4.18624	0.00442641
E11 Pancreatic Progenitor	1430153_at	Tmod2	-0.78367	-1.10611	-1.03353	-1.08705	-3.253	-2.97951	-2.96847	-1.00259	-3.06699	4.18261	0.00244006
E11 Pancreatic Progenitor	1416805_at	Fam198b	2.32709	2.45118	2.22145	2.27422	0.377219	0.55683	-0.17013	2.31849	0.254639	4.18099	0.037915
E11 Pancreatic Progenitor	1451599_at	Sesn2	0.730902	0.506095	0.719734	0.341979	-1.5392	-1.41447	-1.50704	0.574678	-1.4869	4.17444	0.00238958
E11 Pancreatic Progenitor	1448669_at	Dkk3	1.00189	1.02935	0.952494	0.77691	-1.05951	-1.08732	-1.20862	0.940162	-1.11848	4.16595	0.000771254
E11 Pancreatic Progenitor	1455238_at	Mum1l1	0.215729	0.0624275	0.779907	0.0148756	-1.88072	-1.82526	-1.66325	0.268235	-1.78974	4.16402	0.0082766
E11 Pancreatic Progenitor	1438641_x_at	Fam57b	-0.898373	-1.01011	-1.22318	-1.05811	-3.10928	-3.03051	-3.16851	-1.04744	-3.10277	4.15637	0.000856226
E11 Pancreatic Progenitor	1436188_a_at	Ndrg4	-0.00325889	-0.300116	0.209303	-0.191062	-2.12688	-2.48202	-1.76262	-0.0712834	-2.12384	4.14841	0.019473
E11 Pancreatic Progenitor	1439779_at	Rgs17	1.01555	0.779646	1.24394	0.885624	-1.07086	-0.791896	-1.35085	0.981191	-1.0712	4.14793	0.0103839
E11 Pancreatic Progenitor	1458320_at	Fam194a	-0.229684	-0.651782	0.136346	-0.287288	-2.65075	-2.61916	-1.65997	-0.258102	-2.30996	4.1464	0.0445292
E11 Pancreatic Progenitor	1450127_a_at	Gcgr	-0.232102	-0.517025	-0.470626	-0.687523	-2.35213	-2.42232	-2.79112	-0.476819	-2.52186	4.12684	0.00653796
E11 Pancreatic Progenitor	1419186_a_at	St8sia4	-1.3035	-0.73699	-1.83336	-1.68147	-3.41983	-2.89539	-3.98615	-1.38883	-3.43379	4.12662	0.0318533
E11 Pancreatic Progenitor	1440728_at	Kcnma1	-2.11256	-2.48724	-1.99981	-2.31977	-4.40046	-3.82625	-4.59346	-2.22985	-4.27339	4.12257	0.0266908
E11 Pancreatic Progenitor	1457265_at	Sfrs17b	0.360618	0.0956727	0.265622	-0.0134447	-1.84239	-1.92214	-1.82692	0.177117	-1.86382	4.11512	0.00234573
E11 Pancreatic Progenitor	1421096_at	Trpc1	-0.467996	-0.415974	-0.237873	-0.359615	-2.48475	-2.42616	-2.31458	-0.370364	-2.4085	4.10713	0.000799328
E11 Pancreatic Progenitor	1419652_s_at	Nkain1	2.89208	2.98344	2.56195	2.93266	0.797085	0.848995	0.769477	2.84253	0.805186	4.1049	0.00386167
E11 Pancreatic Progenitor	1423294_at	Mest	1.91704	2.11838	2.23119	2.19099	0.148478	0.33622	-0.250526	2.1144	0.0780574	4.10205	0.0200293
E11 Pancreatic Progenitor	1440882_at	Lrp8	0.239017	0.294695	0.314992	0.347095	-1.80352	-1.74778	-1.65908	0.298949	-1.73679	4.10033	0.00166554
E11 Pancreatic Progenitor	1434470_at	Syt13	-0.262206	-0.373373	-0.15315	-0.204246	-2.50553	-2.34552	-2.00049	-0.248244	-2.28385	4.09995	0.0199015
E11 Pancreatic Progenitor	1459711_at	Sdk1	-0.678572	-0.596412	-0.854338	-0.872987	-2.61109	-2.69098	-3.04945	-0.750577	-2.78384	4.09329	0.0106401
E11 Pancreatic Progenitor	1435130_at	Fam18a	0.741141	0.611539	0.534659	0.371775	-1.37606	-1.32917	-1.6963	0.564778	-1.46718	4.08959	0.0051095
E11 Pancreatic Progenitor	1455213_at	Tmsb15b1	0.093978	-0.203842	-0.0187774	-0.149789	-2.30149	-2.08686	-1.91426	-0.0696075	-2.10087	4.08762	0.00592321
E11 Pancreatic Progenitor	1454752_at	Rbm24	0.951311	0.964394	1.26566	0.863074	-1.06615	-1.28242	-0.696044	1.01111	-1.01487	4.07269	0.0152201
E11 Pancreatic Progenitor	1449553_at	Nkain1	3.19804	3.14957	2.77681	3.00448	1.11117	0.918931	0.99131	3.03222	1.00714	4.07016	0.0016377
E11 Pancreatic Progenitor	1426167_a_at	Camk4	1.90532	1.71997	1.51668	1.72986	-0.181579	0.0392417	-0.776601	1.71796	-0.306313	4.06786	0.0385239
E11 Pancreatic Progenitor	1419768_at	Cd22	0.678351	0.595882	0.820863	0.870821	-0.992189	-1.32581	-1.51803	0.741479	-1.27868	4.05627	0.0167362
E11 Pancreatic Progenitor	1426517_at	Gnaz	-0.18198	-0.67646	-0.516026	-0.623391	-2.59664	-2.56656	-2.39264	-0.499464	-2.51861	4.05345	0.00229597
E11 Pancreatic Progenitor	1451516_at	Rhebl1	1.39947	1.27453	1.24951	1.38298	-0.793791	-0.658042	-0.620278	1.32662	-0.690703	4.04832	0.00124927
E11 Pancreatic Progenitor	1426560_a_at	Npnt	1.54367	1.42964	1.43578	1.35017	-0.397761	-0.784837	-0.547552	1.43981	-0.576717	4.04609	0.0126042
E11 Pancreatic Progenitor	1426615_s_at	Ndrg4	-0.196349	-0.57871	-0.00703224	-0.623636	-2.29704	-2.78582	-2.01963	-0.351432	-2.3675	4.04479	0.0181702
E11 Pancreatic Progenitor	1423893_x_at	Apbb1	0.521962	0.423596	0.292692	0.0743819	-1.85284	-1.84712	-1.35635	0.328158	-1.68544	4.03787	0.0118911
E11 Pancreatic Progenitor	1440973_at	LOC552874	-1.3484	-1.27345	-1.01935	-1.27613	-3.26738	-3.07376	-3.38444	-1.22933	-3.24186	4.03488	0.00247167
E11 Pancreatic Progenitor	1440201_at	Slc8a1	-0.973231	-1.08964	-0.633672	-1.28947	-3.33211	-2.49186	-3.20064	-0.996504	-3.0082	4.03257	0.0304254
E11 Pancreatic Progenitor	1455554_at	A830039N20Rik	-1.9133	-2.02943	-1.54395	-1.85863	-3.79273	-3.64821	-4.09834	-1.83633	-3.84642	4.02809	0.00529729
E11 Pancreatic Progenitor	1440980_at	Kcnh8	1.16472	0.863697	1.21369	0.779047	-1.23607	-1.13586	-0.634462	1.00529	-1.00213	4.02063	0.0152193
E11 Pancreatic Progenitor	1437318_at	Pak3	-0.353273	-1.06471	-0.0570713	-0.670893	-2.86387	-2.6274	-2.132	-0.536487	-2.54109	4.01279	0.0137983
E11 Pancreatic Progenitor	1419747_at	Asgr2	1.46602	1.51693	2.04241	1.3072	-0.246124	-0.357452	-0.659751	1.58314	-0.421109	4.0118	0.0047032
E11 Pancreatic Progenitor	1433273_at	Nkain1	2.69214	2.70735	2.51155	2.44872	0.609856	0.506547	0.654771	2.58994	0.590392	3.99875	0.00082079
E11 Pancreatic Progenitor	1439568_at	Greb1	5.07574	4.98425	4.88279	4.86231	3.22268	2.56612	3.07527	4.95127	2.95469	3.99053	0.0338859
E11 Pancreatic Progenitor	1429163_at	Dchs1	1.28827	1.39366	1.1697	1.11672	-0.819146	-0.706712	-0.729522	1.24209	-0.751793	3.98307	0.000856226
E11 Pancreatic Progenitor	1442175_at	C030027H14Rik	1.06217	1.12483	0.965112	1.07431	-1.03213	-1.21198	-0.566635	1.05661	-0.936916	3.98208	0.0360415
E11 Pancreatic Progenitor	1421405_at	Zim1	1.72162	2.06636	2.19761	2.01142	-0.109622	-0.206175	0.336349	1.99925	0.00685065	3.97899	0.0120479
E11 Pancreatic Progenitor	1452666_a_at	Tmcc2	0.0729565	-0.0526682	-0.0770859	-0.2629	-1.95539	-2.10532	-2.12577	-0.0799244	-2.06216	3.95105	0.000856226
E11 Pancreatic Progenitor	1448901_at	Cpxm1	2.08192	1.85981	1.3992	2.01827	-0.0989649	-0.199561	-0.123189	1.8398	-0.140572	3.94594	0.00980332
E11 Pancreatic Progenitor	1436718_at	Nxph1	0.167168	-0.315951	0.272104	-0.363928	-1.88844	-2.01401	-2.21075	-0.0601519	-2.03774	3.93833	0.00532948
E11 Pancreatic Progenitor	1425028_a_at	Tpm2	0.824252	1.18224	1.00446	1.17938	-1.03224	-0.62978	-1.11795	1.04758	-0.926655	3.9292	0.0111206
E11 Pancreatic Progenitor	1417977_at	Eif4e3	-0.261636	0.0952546	0.282783	0.0766634	-2.08572	-2.22621	-1.4659	0.0482663	-1.92594	3.92912	0.0280523
E11 Pancreatic Progenitor	1440849_at	Rasgrf2	-1.41562	-1.65601	-1.34179	-1.62152	-3.06279	-3.86841	-3.5131	-1.50873	-3.48143	3.92501	0.0373934
E11 Pancreatic Progenitor	1417486_at	Shd	2.19193	2.21206	1.88014	2.07114	0.0636079	-0.0978379	0.416701	2.08881	0.12749	3.89419	0.0134998
E11 Pancreatic Progenitor	1455861_at	Epb4.1l5	2.59906	2.23098	2.58532	2.37419	0.466514	0.372867	0.622584	2.44739	0.487322	3.8908	0.0014956
E11 Pancreatic Progenitor	1460230_at	Syn2	-1.16381	-1.23162	-0.943019	-1.19326	-2.89277	-3.15261	-3.22583	-1.13293	-3.09041	3.88383	0.00461179
E11 Pancreatic Progenitor	1428628_at	1190002A17Rik	0.885172	0.586428	1.05403	0.369113	-1.49463	-1.25173	-0.933083	0.723686	-1.22648	3.8642	0.00756445
E11 Pancreatic Progenitor	1434073_at	Gprasp2	0.85334	0.786313	1.15807	0.78793	-1.04125	-1.37845	-0.732418	0.896414	-1.05071	3.85604	0.0203019
E11 Pancreatic Progenitor	1456421_at	4930578M01Rik	-0.567805	-1.2634	-0.650975	-0.777521	-2.78745	-2.38496	-3.10696	-0.814925	-2.75979	3.85003	0.0152193
E11 Pancreatic Progenitor	1444077_at	Stxbp5l	-0.504864	-0.496539	-0.0114526	-0.601624	-2.54249	-2.32922	-2.15398	-0.40362	-2.3419	3.83248	0.00362355
E11 Pancreatic Progenitor	1447927_at	Mpa2l	0.417998	0.0411741	0.174488	0.125183	-1.42937	-1.63333	-2.17809	0.189711	-1.74693	3.82814	0.0340742
E11 Pancreatic Progenitor	1425314_at	Gpr98	0.34281	0.264751	0.806813	0.616739	-1.38079	-1.84274	-1.06191	0.507779	-1.42848	3.82712	0.0242745
E11 Pancreatic Progenitor	1431844_at	Kcnmb2	-2.0102	-2.14704	-1.97699	-2.30968	-4.24366	-3.94863	-3.93538	-2.11098	-4.04256	3.81472	0.0035955
E11 Pancreatic Progenitor	1433944_at	Hectd2	1.47694	1.69847	1.91127	2.1921	-0.159369	-0.305378	0.130756	1.81969	-0.111331	3.81326	0.00499629
E11 Pancreatic Progenitor	1431461_at	4933417E11Rik	-0.586454	-0.312731	-0.52808	-0.575098	-1.95232	-2.68133	-2.65301	-0.500591	-2.42889	3.80605	0.0435713
E11 Pancreatic Progenitor	1447831_s_at	Mtmr7	-0.411102	-0.156207	0.0609097	-0.0929697	-2.39373	-1.81945	-2.02074	-0.149842	-2.07797	3.80562	0.0134503
E11 Pancreatic Progenitor	1442824_at	8030497I03Rik	1.48687	1.32137	1.46394	1.71762	-0.414515	-0.726225	-0.135397	1.49745	-0.425379	3.79166	0.0179307
E11 Pancreatic Progenitor	1416159_at	Nr2f2	0.62134	0.884225	0.474255	0.420673	-1.06276	-1.28219	-1.62146	0.600123	-1.32214	3.79016	0.0112758
E11 Pancreatic Progenitor	1448816_at	Ptgis	1.42295	1.86363	1.15759	1.63227	-0.558793	-0.493664	-0.155504	1.51911	-0.402654	3.78886	0.00483096
E11 Pancreatic Progenitor	1437463_x_at	Tgfbi	-1.2985	-0.229345	-1.45803	-1.10775	-3.19474	-2.23036	-3.4103	-1.02341	-2.94513	3.78875	0.0492525
E11 Pancreatic Progenitor	1440445_at	Pax6os1	-0.836717	-1.94101	-1.30859	-1.09076	-3.20527	-3.41155	-3.02988	-1.29427	-3.21557	3.78763	0.0145326
E11 Pancreatic Progenitor	1416846_a_at	Pdzrn3	0.790515	0.952445	0.758799	0.561081	-1.26661	-0.690883	-1.49399	0.76571	-1.1505	3.77429	0.0398878
E11 Pancreatic Progenitor	1424090_at	Sdcbp2	0.0608096	-0.0434711	0.220665	-0.149092	-2.34698	-1.42263	-1.90969	0.0222277	-1.8931	3.772	0.0495267
E11 Pancreatic Progenitor	1417923_at	Pak3	-0.697215	-0.736823	-0.219602	-0.478096	-2.68367	-2.43005	-2.22775	-0.532934	-2.44716	3.76911	0.00506861
E11 Pancreatic Progenitor	1458135_at	Mamld1	1.02985	0.898315	1.06079	0.960242	-0.672933	-1.07351	-1.02599	0.987299	-0.924144	3.76185	0.0186407
E11 Pancreatic Progenitor	1436051_at	Myo5a	0.492877	0.600846	0.481987	0.302415	-1.29476	-1.31003	-1.70891	0.469531	-1.4379	3.7514	0.0133105
E11 Pancreatic Progenitor	1453400_at	Dydc2	1.5496	1.65328	1.29579	1.57824	-0.193885	-0.443273	-0.505098	1.51923	-0.380752	3.73208	0.00292961
E11 Pancreatic Progenitor	1460153_at	Abi2	1.43896	0.844881	1.12591	1.09218	-0.690983	-0.49706	-1.12243	1.12548	-0.770159	3.72088	0.014238
E11 Pancreatic Progenitor	1434601_at	Amigo2	-1.00494	-1.04825	-0.666832	-1.20869	-2.89977	-2.97462	-2.75583	-0.982177	-2.87674	3.7181	0.00281806
E11 Pancreatic Progenitor	1441228_at	Apold1	-2.04379	-2.10125	-2.1712	-2.30743	-3.84152	-3.93866	-4.36917	-2.15592	-4.04978	3.7163	0.0228301
E11 Pancreatic Progenitor	1417504_at	Calb1	-2.70105	-3.11021	-3.13725	-2.79864	-4.89511	-4.87969	-4.6836	-2.93679	-4.81947	3.6876	0.00243365
E11 Pancreatic Progenitor	1423892_at	Apbb1	0.551466	0.497439	0.225206	0.190042	-1.89517	-1.32792	-1.31387	0.366038	-1.51232	3.67656	0.0221514
E11 Pancreatic Progenitor	1439926_at	Heg1	-1.30517	-2.0302	-1.43033	-1.88374	-3.95103	-3.27726	-3.38022	-1.66236	-3.53617	3.66499	0.0153569
E11 Pancreatic Progenitor	1426561_a_at	Npnt	1.63074	1.36955	1.25531	1.05052	-0.335268	-0.918431	-0.383053	1.32653	-0.545584	3.66069	0.0152476
E11 Pancreatic Progenitor	1416658_at	Frzb	-1.87339	-2.06342	-1.86887	-2.83815	-4.20923	-3.40808	-4.47901	-2.16096	-4.03211	3.65823	0.0412438
E11 Pancreatic Progenitor	1437062_s_at	Fam13c	-1.45024	-1.61197	-0.991633	-1.6521	-3.02686	-3.8246	-3.04007	-1.42648	-3.29718	3.65708	0.0326964
E11 Pancreatic Progenitor	1421063_s_at	Snrpn	1.16077	1.18954	1.30523	1.18047	-0.736071	-0.27133	-0.977278	1.209	-0.66156	3.65675	0.0432862
E11 Pancreatic Progenitor	1450064_at	Fmn2	-0.74797	-0.789263	-0.37403	-0.6084	-2.67463	-2.38474	-2.44115	-0.629916	-2.50017	3.65597	0.00221343
E11 Pancreatic Progenitor	1446127_at	Zeb1	-1.73889	-1.96367	-1.83729	-2.24805	-4.16106	-3.3831	-3.90441	-1.94697	-3.81619	3.65333	0.0298598
E11 Pancreatic Progenitor	1433266_at	2810416A17Rik	-0.810657	-0.645141	-0.761524	-0.622767	-2.51143	-2.82066	-2.40208	-0.710022	-2.57806	3.65035	0.0159738
E11 Pancreatic Progenitor	1431777_a_at	Hmgn3	0.00188384	-0.00881212	0.372499	0.144487	-1.74532	-1.92072	-1.5442	0.127515	-1.73675	3.64081	0.00388974
E11 Pancreatic Progenitor	1446621_at	Chd7	1.53169	0.934418	1.27989	1.06037	-0.419896	-0.411055	-1.15489	1.20159	-0.661947	3.63899	0.031189
E11 Pancreatic Progenitor	1426887_at	Nudt11	1.16879	1.25073	1.50811	1.29679	-0.420679	-0.593333	-0.652495	1.30611	-0.555502	3.63413	0.00133157
E11 Pancreatic Progenitor	1455143_at	Nlgn2	0.375958	0.438089	0.378423	0.257555	-1.4509	-1.70015	-1.34457	0.362506	-1.49854	3.63271	0.0126117
E11 Pancreatic Progenitor	1457613_at	Rfx6	0.210538	0.0156272	0.677762	0.187427	-1.78408	-1.72911	-1.23094	0.272838	-1.58138	3.61555	0.0109882
E11 Pancreatic Progenitor	1456874_at	Flrt2	3.98343	4.05406	4.24075	4.30983	2.2207	2.37238	2.29883	4.14702	2.2973	3.60429	0.00134728
E11 Pancreatic Progenitor	1438896_at	Dnajc6	-0.538415	-0.530328	-0.304376	-0.784725	-2.29743	-2.19178	-2.67461	-0.539461	-2.38794	3.60121	0.00947831
E11 Pancreatic Progenitor	1457557_at	A330076H08Rik	-0.821425	-0.983932	-0.383355	-1.28632	-2.60533	-2.98716	-2.5489	-0.868758	-2.71379	3.59262	0.00836802
E11 Pancreatic Progenitor	1429315_at	Syt11	0.00169083	0.150606	0.0568024	0.411131	-1.81162	-1.81789	-1.42565	0.155057	-1.68505	3.58037	0.00712624
E11 Pancreatic Progenitor	1416965_at	Pcsk1n	-1.17662	-1.04411	-1.29283	-1.54741	-2.82619	-3.12581	-3.36027	-1.26524	-3.10409	3.57724	0.0101093
E11 Pancreatic Progenitor	1427357_at	Cda	2.35354	2.0755	2.04369	2.06803	0.487259	0.0536508	0.351423	2.13519	0.297444	3.57451	0.00954839
E11 Pancreatic Progenitor	1451466_at	D16Ertd472e	1.64678	1.46613	1.58996	1.83499	-0.0154602	-0.190682	-0.399722	1.63447	-0.201955	3.57123	0.00539605
E11 Pancreatic Progenitor	1418884_x_at	Tuba1a	0.495309	0.434146	0.491129	0.425218	-1.44173	-1.27299	-1.40224	0.461451	-1.37232	3.56467	0.00499357
E11 Pancreatic Progenitor	1436471_at	Rab36	0.241651	0.136674	0.248562	0.0664417	-1.66203	-2.00481	-1.30427	0.173332	-1.65704	3.55628	0.0405642
E11 Pancreatic Progenitor	1419429_at	Cntfr	-1.54941	-1.53857	-1.48737	-1.92201	-3.58833	-2.98038	-3.79246	-1.62434	-3.45372	3.55385	0.0388295
E11 Pancreatic Progenitor	1440231_at	Mtap9	0.235797	0.195232	0.487215	0.0530208	-1.65234	-1.64991	-1.45608	0.242816	-1.58611	3.55273	0.00166073
E11 Pancreatic Progenitor	1457112_at	Fam163a	-0.839396	-1.0501	-0.834325	-1.09722	-3.13096	-2.71595	-2.50373	-0.955261	-2.78355	3.55115	0.0273371
E11 Pancreatic Progenitor	1442786_s_at	Rufy3	0.135489	-0.18698	0.714863	0.342986	-1.62958	-1.75049	-1.34471	0.251589	-1.57493	3.54679	0.00852436
E11 Pancreatic Progenitor	1417164_at	Dusp10	0.202423	0.541474	0.620595	0.383965	-1.29044	-1.73491	-1.13141	0.437114	-1.38559	3.53743	0.0199023
E11 Pancreatic Progenitor	1441961_at	Mtap9	-0.0191923	-0.229239	0.36727	0.211368	-2.0345	-1.96976	-1.21461	0.0825517	-1.73962	3.53614	0.0382488
E11 Pancreatic Progenitor	1435525_at	Kctd17	0.546142	0.296156	0.0864932	0.0459034	-1.86449	-1.65947	-1.20731	0.243674	-1.57709	3.53269	0.0192556
E11 Pancreatic Progenitor	1420730_a_at	Tcp11	0.222991	0.0866161	0.150846	-0.0691672	-1.78509	-1.80022	-1.56746	0.0978213	-1.71759	3.5196	0.00202444
E11 Pancreatic Progenitor	1460601_at	Myrip	0.408143	0.387056	0.142145	0.048916	-1.59947	-1.46002	-1.64568	0.246565	-1.56839	3.51849	0.00168292
E11 Pancreatic Progenitor	1423627_at	Nqo1	-0.505427	-0.182237	0.162264	0.0351606	-2.04844	-1.78464	-1.97754	-0.12256	-1.93687	3.51692	0.00529038
E11 Pancreatic Progenitor	1426734_at	Fam43a	-0.170497	-0.593791	0.10545	-0.30355	-2.10767	-2.11426	-1.93962	-0.240597	-2.05385	3.51433	0.00696547
E11 Pancreatic Progenitor	1433583_at	Zfp365	-1.06293	-1.33914	-0.860805	-0.920051	-2.75817	-3.06261	-2.74445	-1.04573	-2.85507	3.50483	0.00332638
E11 Pancreatic Progenitor	1457874_at	Ptprn2	-0.297139	-0.487746	-0.124882	-0.250867	-2.12791	-2.23915	-1.92748	-0.290159	-2.09818	3.50161	0.00292759
E11 Pancreatic Progenitor	1447818_x_at	Rhebl1	1.12899	0.923398	0.822968	0.875241	-0.836999	-0.972003	-0.801907	0.93765	-0.870303	3.50145	0.000920621
E11 Pancreatic Progenitor	1426960_a_at	Fa2h	0.304345	0.142766	0.549821	0.366066	-1.71047	-1.1491	-1.53664	0.34075	-1.4654	3.49708	0.0178536
E11 Pancreatic Progenitor	1453159_at	Efhc1	-0.811219	-0.740734	-0.383955	-0.743824	-2.4082	-2.71909	-2.24984	-0.669933	-2.45904	3.45602	0.00840308
E11 Pancreatic Progenitor	1419606_a_at	Tnnt1	1.82672	1.60049	1.54474	1.78409	-0.100312	0.17802	-0.373298	1.68901	-0.09853	3.45226	0.0200978
E11 Pancreatic Progenitor	1459794_at	Bcl2l11	1.29808	0.925467	0.82312	0.976854	-0.609793	-0.815685	-0.914207	1.00588	-0.779895	3.44804	0.00250276
E11 Pancreatic Progenitor	1424152_at	Sall4	1.51216	1.7893	1.63967	1.61008	0.115983	-0.304502	-0.251261	1.6378	-0.146593	3.44474	0.0151825
E11 Pancreatic Progenitor	1460261_at	Dlg4	-0.469482	-0.715626	-0.513484	-0.546528	-2.05347	-2.44209	-2.53373	-0.56128	-2.34309	3.43858	0.0209149
E11 Pancreatic Progenitor	1436470_at	Rims2	-0.0267159	0.0561022	0.69288	0.149811	-1.8101	-1.91066	-0.958258	0.218019	-1.55967	3.42877	0.0475547
E11 Pancreatic Progenitor	1441447_at	Nol4	-1.31779	-1.51195	-0.876553	-0.9395	-2.83982	-3.06977	-2.90536	-1.16145	-2.93832	3.42682	0.00705553
E11 Pancreatic Progenitor	1452240_at	Brunol4	-0.918118	-1.0542	-0.93636	-1.35876	-3.09075	-2.84041	-2.58261	-1.06686	-2.83792	3.41306	0.00980332
E11 Pancreatic Progenitor	1422838_at	Kcnu1	-0.924635	-0.541105	-0.56643	-0.685111	-2.11467	-2.77046	-2.46469	-0.67932	-2.44994	3.412	0.0249205
E11 Pancreatic Progenitor	1425139_at	Sesn2	0.59058	0.0566935	0.738549	0.489316	-1.33219	-1.32184	-1.22137	0.468785	-1.2918	3.38835	0.0101442
E11 Pancreatic Progenitor	1439889_at	Scn8a	-0.235225	-0.0214094	-0.0336825	0.00525907	-1.87526	-1.98935	-1.6306	-0.0712643	-1.83174	3.38809	0.00858525
E11 Pancreatic Progenitor	1417951_at	Eno3	0.461561	0.440782	0.449025	0.404039	-1.29213	-1.30268	-1.36894	0.438852	-1.32125	3.38721	0.00113423
E11 Pancreatic Progenitor	1452009_at	Ttc39b	-1.37526	-1.70998	-0.887623	-1.33495	-3.07807	-2.66892	-3.51033	-1.32695	-3.08577	3.38421	0.0268973
E11 Pancreatic Progenitor	1449239_at	1700045I19Rik	-1.71898	-1.82095	-1.46879	-1.58437	-3.4168	-3.29802	-3.50427	-1.64827	-3.40636	3.3825	0.0013051
E11 Pancreatic Progenitor	1427023_at	Phyhipl	-0.254634	-0.327055	-0.0569776	-0.253074	-1.93338	-2.11739	-1.88903	-0.222935	-1.97993	3.37994	0.00183746
E11 Pancreatic Progenitor	1458298_at	Cadps	-0.573351	-0.899576	-0.613313	-1.11839	-2.34272	-2.3554	-2.97538	-0.801157	-2.55783	3.37919	0.022458
E11 Pancreatic Progenitor	1439340_at	D630036G22Rik	-0.727566	-1.14893	-0.528166	-0.888392	-2.57821	-2.25817	-2.90247	-0.823264	-2.57962	3.37843	0.0156194
E11 Pancreatic Progenitor	1429982_at	Rimklb	2.78122	2.91877	3.05948	2.78751	1.26006	0.856249	1.27684	2.88675	1.13105	3.37689	0.0147298
E11 Pancreatic Progenitor	1424029_at	Tspyl4	-0.196507	-0.268665	0.147237	-0.130741	-1.88661	-2.02364	-1.69139	-0.112169	-1.86721	3.37537	0.00310065
E11 Pancreatic Progenitor	1428801_at	Mgat3	0.483377	0.552237	0.58836	0.563704	-1.23159	-1.25254	-1.12234	0.546919	-1.20215	3.36142	0.00181313
E11 Pancreatic Progenitor	1418175_at	Vdr	-1.49598	-1.70706	-1.32057	-1.56793	-3.40249	-3.16224	-3.25099	-1.52289	-3.27191	3.36131	0.00163049
E11 Pancreatic Progenitor	1419140_at	Acvr2b	2.294	1.97293	1.86551	1.94674	0.374775	0.364343	0.0864138	2.0198	0.275177	3.35107	0.00289807
E11 Pancreatic Progenitor	1449494_at	Rab3c	-0.314954	-0.168672	-0.0882863	-0.592608	-1.97194	-1.99414	-2.13288	-0.29113	-2.03299	3.34465	0.00386167
E11 Pancreatic Progenitor	1436037_at	Itga4	0.0794813	0.0160531	0.253813	-0.197842	-1.76581	-1.93902	-1.40676	0.0378764	-1.70386	3.34438	0.0139809
E11 Pancreatic Progenitor	1419171_at	Fam174a	-0.220743	-0.557049	0.210996	-0.244374	-2.13933	-1.87078	-1.81707	-0.202793	-1.94239	3.33942	0.00631726
E11 Pancreatic Progenitor	1419224_at	Cecr6	-0.461738	-0.855023	-0.581556	-0.713792	-2.47279	-2.23078	-2.46858	-0.653027	-2.39072	3.335	0.00207617
E11 Pancreatic Progenitor	1420429_at	Pcdhb3	0.126066	-0.194867	0.200591	-0.104851	-1.74638	-1.46671	-1.97091	0.0067346	-1.728	3.32818	0.0111164
E11 Pancreatic Progenitor	1430967_at	3110080O07Rik	0.24096	0.0360365	0.123156	0.15708	-1.72832	-1.40256	-1.6499	0.139308	-1.59359	3.32395	0.0102985
E11 Pancreatic Progenitor	1420499_at	Gch1	-0.484839	-0.654515	-0.206561	-0.477185	-2.33475	-2.15512	-2.06316	-0.455775	-2.18434	3.31399	0.00219133
E11 Pancreatic Progenitor	1455176_a_at	Syt11	-0.267183	0.10058	0.141087	0.037089	-1.47759	-1.75743	-1.92286	0.00289343	-1.7193	3.29937	0.00791062
E11 Pancreatic Progenitor	1427420_at	Nkx6-2	0.887217	1.19423	0.708129	0.816398	-0.648924	-0.669002	-1.13742	0.901494	-0.818448	3.29423	0.0130015
E11 Pancreatic Progenitor	1455872_at	Fam167a	-0.29684	-0.0822189	0.283558	0.076716	-1.78639	-1.51794	-1.869	-0.0046962	-1.72445	3.29379	0.00397403
E11 Pancreatic Progenitor	1415845_at	Syt4	-0.941571	-0.958203	-0.299588	-0.500921	-2.61474	-2.20274	-2.35716	-0.675071	-2.39155	3.28633	0.00712624
E11 Pancreatic Progenitor	1415978_at	Tubb3	0.770738	0.404826	0.360268	0.267566	-1.11662	-0.905994	-1.77044	0.450849	-1.26435	3.28343	0.0462366
E11 Pancreatic Progenitor	1437264_at	BC051142	-0.532483	-0.694492	-0.541587	-0.54523	-2.20568	-2.42698	-2.23792	-0.578448	-2.29019	3.27556	0.00395997
E11 Pancreatic Progenitor	1455223_at	Igf2bp1	3.81834	3.75575	3.6714	3.7966	2.29706	1.97939	1.87421	3.76052	2.05022	3.2723	0.0229682
E11 Pancreatic Progenitor	1436535_at	Trove2	0.986601	0.787674	1.20322	1.0219	-0.750651	-0.719615	-0.647974	0.999848	-0.70608	3.26239	0.0032593
E11 Pancreatic Progenitor	1439174_at	Unc5c	-1.1513	-0.558618	-0.809452	-0.652156	-2.58526	-2.2825	-2.6226	-0.792882	-2.49679	3.25782	0.00446969
E11 Pancreatic Progenitor	1436075_at	Sfrp5	0.0161449	0.552921	0.0962042	0.136695	-1.31302	-1.67298	-1.51878	0.200491	-1.50159	3.25371	0.00393786
E11 Pancreatic Progenitor	1441995_at	Ncam1	-0.566327	-0.632385	-0.610315	-0.775842	-2.12033	-2.37774	-2.54414	-0.646217	-2.3474	3.25168	0.0175235
E11 Pancreatic Progenitor	1424979_at	Aph1a	1.54704	1.49211	1.54561	1.64414	-0.0460185	0.0870233	-0.469342	1.55722	-0.142779	3.24902	0.0364153
E11 Pancreatic Progenitor	1457707_at	Mctp2	0.609397	0.388303	0.854937	0.408464	-1.32129	-1.12906	-0.947695	0.565275	-1.13268	3.24441	0.00397153
E11 Pancreatic Progenitor	1425518_at	Rapgef4	-1.09132	-0.863959	0.0480681	-0.545885	-2.46292	-2.6701	-1.79602	-0.613274	-2.30968	3.24093	0.0323518
E11 Pancreatic Progenitor	1428108_x_at	Tmcc2	0.0194	-0.117808	-0.0952384	-0.272511	-1.68636	-1.7897	-1.9578	-0.116539	-1.81129	3.2372	0.00287353
E11 Pancreatic Progenitor	1452904_at	1700026L06Rik	1.36544	1.14612	1.21943	0.943776	-0.363137	-0.733374	-0.474168	1.16869	-0.52356	3.23161	0.00498525
E11 Pancreatic Progenitor	1457445_at	Trps1	0.511748	1.11295	1.04128	0.911556	-0.696629	-0.940375	-0.755532	0.894385	-0.797512	3.23081	0.00507976
E11 Pancreatic Progenitor	1455378_at	Rimkla	0.638944	0.489539	0.49326	0.356465	-1.31911	-1.19247	-1.07098	0.494552	-1.19419	3.22375	0.00221343
E11 Pancreatic Progenitor	1422256_at	Sstr2	1.56671	1.42822	1.38122	1.24347	-0.336732	-0.316447	-0.192889	1.40491	-0.282023	3.21971	0.0010819
E11 Pancreatic Progenitor	1456854_at	Neurl1a	0.326577	-0.314085	0.136247	-0.0306496	-1.73122	-1.39043	-1.84936	0.0295224	-1.657	3.21881	0.00719949
E11 Pancreatic Progenitor	1438286_at	Otud7a	-0.411264	-0.924648	-0.947069	-0.979969	-2.86133	-2.07635	-2.55657	-0.815738	-2.49809	3.2095	0.0296878
E11 Pancreatic Progenitor	1457399_at	Elavl4	-0.36175	-0.352032	0.0459059	-0.0180878	-1.75495	-1.64374	-2.15371	-0.171491	-1.8508	3.20275	0.0118911
E11 Pancreatic Progenitor	1419185_a_at	Mlxipl	-0.55698	-0.660373	-0.425014	-0.581938	-2.32119	-2.4574	-1.92617	-0.556076	-2.23492	3.20172	0.0287019
E11 Pancreatic Progenitor	1417552_at	Fap	-2.25406	-2.21502	-1.31701	-1.88893	-3.8805	-2.99891	-3.90709	-1.91875	-3.5955	3.19706	0.043904
E11 Pancreatic Progenitor	1429314_at	Syt11	0.169844	-0.0183088	-0.0448399	0.0586133	-1.70929	-1.48214	-1.7093	0.0413271	-1.63358	3.19299	0.00376029
E11 Pancreatic Progenitor	1418880_at	Gfra3	0.343975	-0.0501799	0.355227	0.0328131	-1.69238	-1.38045	-1.43304	0.170459	-1.50196	3.18748	0.00341837
E11 Pancreatic Progenitor	1426028_a_at	Cit	0.990376	0.619202	0.850763	0.699036	-0.831594	-1.01417	-0.800095	0.789844	-0.881952	3.18611	0.00166554
E11 Pancreatic Progenitor	1429671_at	Scand3	1.08882	1.13542	0.974331	1.02869	-0.626652	-0.877475	-0.340348	1.05682	-0.614825	3.18577	0.0320386
E11 Pancreatic Progenitor	1420505_a_at	Stxbp1	-1.33415	-1.49845	-1.27281	-1.57928	-3.27352	-3.20396	-2.79765	-1.42117	-3.09171	3.18333	0.0180036
E11 Pancreatic Progenitor	1417524_at	Cnih2	0.800353	0.516738	0.353546	0.139187	-1.35249	-1.04002	-1.26171	0.452456	-1.21807	3.18331	0.00514359
E11 Pancreatic Progenitor	1417388_at	Bex2	1.18398	0.891515	1.04427	0.789098	-0.54788	-0.378028	-1.14994	0.977216	-0.691948	3.1803	0.0445582
E11 Pancreatic Progenitor	1439505_at	Clic5	-1.16365	-0.866632	-0.295233	-0.317602	-2.24253	-2.44097	-2.29263	-0.660779	-2.32537	3.17025	0.0205219
E11 Pancreatic Progenitor	1422945_a_at	Kif5c	-0.153718	-0.546523	0.0412676	-0.135834	-1.75396	-1.82776	-2.00036	-0.198702	-1.86069	3.16453	0.00414097
E11 Pancreatic Progenitor	1452357_at	Gp1bb	-0.179739	-0.256062	-0.133095	-0.275358	-1.75781	-1.8888	-1.96497	-0.211064	-1.87053	3.15899	0.00362131
E11 Pancreatic Progenitor	1437762_at	Rab39	-0.43245	-0.637893	-0.234707	-0.606484	-2.05972	-1.78649	-2.56562	-0.477883	-2.13728	3.15884	0.0409473
E11 Pancreatic Progenitor	1427573_at	Chic1	-0.577466	-1.15763	-0.414479	-0.839344	-2.39022	-2.71158	-2.11681	-0.747229	-2.4062	3.15792	0.0124124
E11 Pancreatic Progenitor	1452107_s_at	Npnt	1.20796	1.34475	1.20171	1.07445	-0.283447	-0.618638	-0.452095	1.20722	-0.451393	3.15712	0.00712624
E11 Pancreatic Progenitor	1457229_at	Gpr173	0.983711	0.903899	0.983939	0.952133	-0.734185	-0.69574	-0.673615	0.955921	-0.70118	3.15382	0.000267459
E11 Pancreatic Progenitor	1422580_at	Myl4	0.673609	0.796543	0.656972	0.740296	-0.973618	-0.658012	-1.1872	0.716855	-0.939611	3.15243	0.0328636
E11 Pancreatic Progenitor	1435553_at	Pdzd2	0.264147	0.114277	0.37261	0.0538057	-1.47842	-1.26075	-1.61692	0.20121	-1.45203	3.14539	0.00568947
E11 Pancreatic Progenitor	1417928_at	Pdlim4	-0.287745	-0.396148	-0.338746	-0.202715	-1.97397	-1.70533	-2.19863	-0.306338	-1.95931	3.14481	0.0261651
E11 Pancreatic Progenitor	1436002_at	Scube3	2.5709	3.07389	3.06093	3.27432	1.40565	1.08198	1.5609	2.99501	1.34951	3.12856	0.0083359
E11 Pancreatic Progenitor	1430077_at	Sfrs11	1.06806	0.858213	1.12305	0.828721	-0.440776	-0.595733	-0.989667	0.96951	-0.675392	3.12727	0.0227017
E11 Pancreatic Progenitor	1422078_at	Akt3	0.143553	-0.510893	-0.0823665	-0.0297267	-1.54822	-1.87982	-1.85248	-0.119858	-1.76017	3.11733	0.00542642
E11 Pancreatic Progenitor	1460307_at	Akt3	0.326095	0.219616	0.190126	-0.0592316	-1.37174	-1.55719	-1.48403	0.169151	-1.47099	3.11695	0.00166554
E11 Pancreatic Progenitor	1426024_a_at	Dbn1	2.1751	2.22155	1.97424	2.09847	0.524601	0.135191	0.78086	2.11734	0.480217	3.11045	0.0383509
E11 Pancreatic Progenitor	1424211_at	Slc25a33	1.06522	1.21272	1.37462	1.16089	-0.658556	-0.33938	-0.299386	1.20336	-0.432441	3.10761	0.00953192
E11 Pancreatic Progenitor	1455033_at	Fam102b	1.67784	1.01237	1.25946	1.2455	-0.629349	-0.33378	-0.046101	1.29879	-0.33641	3.10632	0.0128098
E11 Pancreatic Progenitor	1433184_at	6720477C19Rik	-1.13078	-1.77457	-1.04573	-1.39566	-2.94979	-2.7536	-3.20721	-1.33668	-2.9702	3.10269	0.0084866
E11 Pancreatic Progenitor	1449577_x_at	Tpm2	0.834678	1.24014	0.997185	1.17105	-0.447696	-0.553598	-0.716227	1.06076	-0.572507	3.10216	0.00233097
E11 Pancreatic Progenitor	1424633_at	Camk1g	1.09465	0.897194	0.775595	0.723589	-0.88985	-0.807611	-0.579025	0.872758	-0.758829	3.09854	0.00347298
E11 Pancreatic Progenitor	1430036_at	2310015B20Rik	-1.05977	-1.36235	-1.18053	-1.26526	-2.98583	-2.79032	-2.76265	-1.21698	-2.84627	3.0936	0.00191527
E11 Pancreatic Progenitor	1450387_s_at	Ak4	2.98421	3.16117	3.07105	2.70174	1.34764	1.45505	1.25563	2.97954	1.35277	3.08821	0.00283279
E11 Pancreatic Progenitor	1416639_at	Slc2a5	-1.38523	-1.66185	-1.36578	-1.60644	-3.22915	-3.16261	-3.00286	-1.50482	-3.13154	3.08809	0.00166554
E11 Pancreatic Progenitor	1425724_at	Ptprn2	-0.474186	-0.611117	-0.0814015	-0.472715	-2.36359	-1.74989	-1.98756	-0.409855	-2.03368	3.08191	0.0187606
E11 Pancreatic Progenitor	1456464_x_at	Syt11	-0.131192	-0.207689	0.0646003	-0.275675	-1.96858	-1.72158	-1.59116	-0.137489	-1.76044	3.08004	0.00720772
E11 Pancreatic Progenitor	1445307_at	Auts2	0.506561	0.616789	0.697727	0.876011	-0.506962	-1.05994	-1.2742	0.674272	-0.947036	3.07654	0.0469863
E11 Pancreatic Progenitor	1458375_at	Klhl32	-0.748364	-1.00742	-0.643158	-0.891997	-2.4267	-2.40529	-2.49762	-0.822734	-2.4432	3.07475	0.0032593
E11 Pancreatic Progenitor	1453413_at	Gnas	0.678622	0.351022	0.505863	-0.200223	-1.0421	-1.24782	-1.55949	0.333821	-1.28314	3.06728	0.0121587
E11 Pancreatic Progenitor	1433553_at	Garnl3	1.16085	1.0109	1.09662	0.939406	-0.422694	-0.666237	-0.599055	1.05195	-0.562662	3.06228	0.00346
E11 Pancreatic Progenitor	1441317_x_at	Jakmip1	-1.20747	-1.45508	-1.38071	-1.55278	-2.87365	-2.72584	-3.43298	-1.39901	-3.01082	3.05635	0.0435812
E11 Pancreatic Progenitor	1439847_s_at	Klf12	-0.940877	-0.754823	-0.599304	-0.830419	-2.6153	-2.14119	-2.41847	-0.781356	-2.39165	3.05315	0.0151825
E11 Pancreatic Progenitor	1435061_at	Nudt10	1.23497	1.14249	1.54386	1.2409	-0.418102	-0.445203	-0.0888911	1.29055	-0.317399	3.04819	0.00642625
E11 Pancreatic Progenitor	1451906_at	Ubxn10	-0.632539	-0.357847	-0.339594	-0.511368	-2.12059	-2.21796	-1.86615	-0.460337	-2.06823	3.04807	0.00680662
E11 Pancreatic Progenitor	1447939_a_at	Gm3893	0.192892	0.350402	0.160008	-0.0366154	-1.52289	-1.25026	-1.54798	0.166672	-1.44037	3.04628	0.00390892
E11 Pancreatic Progenitor	1424724_a_at	D16Ertd472e	1.5408	1.59678	1.54374	1.54164	0.0993039	-0.206516	-0.0451377	1.55574	-0.0507833	3.04517	0.0189299
E11 Pancreatic Progenitor	1418829_a_at	Eno2	-1.73011	-2.22855	-1.89634	-2.10914	-3.24508	-3.70333	-3.84283	-1.99104	-3.59708	3.04416	0.0201718
E11 Pancreatic Progenitor	1453317_a_at	Khdrbs3	0.329344	0.14724	-0.0372888	-0.265149	-1.57855	-1.64538	-1.46232	0.0435367	-1.56208	3.04326	0.0064216
E11 Pancreatic Progenitor	1449592_at	Tcf15	1.92053	1.86453	1.51997	1.70035	0.186458	0.289081	-0.0375432	1.75135	0.145999	3.04269	0.00365541
E11 Pancreatic Progenitor	1449303_at	Sesn3	0.29441	0.228407	0.43505	0.338537	-1.33526	-1.44417	-1.06094	0.324101	-1.28012	3.04032	0.0164737
E11 Pancreatic Progenitor	1426255_at	Nefl	1.31387	2.05652	1.48344	1.0675	-0.189301	0.344752	-0.525578	1.48033	-0.123375	3.03923	0.0331646
E11 Pancreatic Progenitor	1437089_at	Pyroxd2	-1.51926	-1.55466	-1.1931	-1.57558	-3.2286	-3.29559	-2.66665	-1.46065	-3.06361	3.03767	0.0324963
E11 Pancreatic Progenitor	1416630_at	Id3	2.75959	2.99427	2.75512	2.8607	1.48888	1.26603	0.964178	2.84242	1.2397	3.03716	0.0252311
E11 Pancreatic Progenitor	1436150_at	2310028H24Rik	-0.894072	-1.13147	-0.967268	-1.04457	-2.51898	-2.66641	-2.64018	-1.00935	-2.60852	3.02971	0.000856226
E11 Pancreatic Progenitor	1429419_at	2310007A19Rik	-0.0484001	0.0185744	0.100334	-0.166054	-1.48663	-1.58518	-1.79712	-0.0238865	-1.62298	3.02952	0.00602405
E11 Pancreatic Progenitor	1428897_at	2610029I01Rik	0.9228	0.927976	1.05429	0.914141	-0.782794	-0.475559	-0.666288	0.954801	-0.641547	3.02377	0.0119473
E11 Pancreatic Progenitor	1451529_at	Sgtb	0.251567	-0.113967	0.103867	-0.0118112	-1.43535	-1.342	-1.8346	0.0574139	-1.53732	3.02039	0.0181583
E11 Pancreatic Progenitor	1447510_at	C530014P21Rik	0.938527	1.05914	0.808371	0.980225	-0.527438	-0.680831	-0.731072	0.946567	-0.646447	3.01679	0.00166554
E11 Pancreatic Progenitor	1458053_at	Abi2	0.991063	0.69413	0.899272	0.753174	-0.578003	-0.755504	-0.941687	0.83441	-0.758398	3.01636	0.00712624
E11 Pancreatic Progenitor	1448860_at	Rem2	0.228516	0.169196	0.213394	0.183598	-1.1734	-1.49563	-1.51264	0.198676	-1.39389	3.01585	0.025482
E11 Pancreatic Progenitor	1435268_at	Rtdr1	-0.926897	-1.12076	-0.892155	-1.17189	-2.36	-2.46797	-3.02789	-1.02793	-2.61862	3.01194	0.0421517
E11 Pancreatic Progenitor	1435960_at	Pnmal2	-0.689389	-1.11585	-0.725873	-1.05853	-2.45752	-2.61064	-2.38711	-0.897412	-2.48509	3.00565	0.00360649
E11 Pancreatic Progenitor	1439929_at	Mfhas1	0.0467676	-0.300987	0.0820597	-0.0309409	-1.65804	-1.68086	-1.57029	-0.0507752	-1.6364	3.00137	0.00349371
E11 Pancreatic Progenitor	1415895_at	Snrpn	0.849104	0.648741	0.71696	0.623288	-0.877757	-0.595686	-1.14903	0.709523	-0.874157	2.99733	0.0307481
E11 Pancreatic Progenitor	1439136_at	Ssbp3	1.36366	1.07287	0.977338	0.877765	-0.430145	-0.611548	-0.488257	1.07291	-0.509983	2.9957	0.00369714
E11 Pancreatic Progenitor	1441311_at	Rps6ka2	0.137837	0.318252	0.0300239	0.0506552	-1.41308	-1.66092	-1.2715	0.134192	-1.4485	2.99527	0.00991709
E11 Pancreatic Progenitor	1452384_at	Enpp3	0.626041	0.11065	0.719465	0.148507	-1.57616	-1.1413	-0.82589	0.401166	-1.18112	2.99443	0.0258357
E11 Pancreatic Progenitor	1435047_at	Rab3c	-0.655225	-0.352709	-0.667401	-0.595678	-2.1139	-2.01642	-2.31529	-0.567753	-2.14854	2.99133	0.00351442
E11 Pancreatic Progenitor	1445492_at	Mapre2	-0.597811	-0.934581	-0.29129	-0.385892	-2.23319	-2.052	-2.11167	-0.552393	-2.13229	2.98948	0.00905803
E11 Pancreatic Progenitor	1416593_at	Glrx	0.977565	1.16935	1.22722	1.22934	-0.480071	-0.443003	-0.355085	1.15087	-0.426053	2.98333	0.00103821
E11 Pancreatic Progenitor	1448342_at	Mapk10	-0.722808	-0.801487	-0.197503	-0.871087	-2.0857	-1.87644	-2.70805	-0.648221	-2.2234	2.97971	0.0384627
E11 Pancreatic Progenitor	1433972_at	Camta1	0.61178	0.298702	0.777702	0.692996	-1.30516	-1.00949	-0.615427	0.595295	-0.97669	2.97313	0.0295371
E11 Pancreatic Progenitor	1457111_at	AA415038	1.01339	0.558779	0.890242	0.964009	-0.514322	-0.610469	-1.02129	0.856605	-0.71536	2.97309	0.0146982
E11 Pancreatic Progenitor	1438540_at	Col25a1	-0.389396	-0.0652021	-0.612761	-0.430055	-1.83695	-1.668	-2.33118	-0.374353	-1.94537	2.97115	0.026946
E11 Pancreatic Progenitor	1436182_at	Satb1	0.250421	0.373468	0.584614	0.410135	-1.00126	-1.38465	-1.11061	0.404659	-1.16551	2.96939	0.00936012
E11 Pancreatic Progenitor	1434456_at	Rundc3b	-0.27763	-0.427087	-0.480981	-0.413862	-2.18956	-1.91588	-1.8038	-0.39989	-1.96975	2.96875	0.0172025
E11 Pancreatic Progenitor	1424403_a_at	Rufy3	0.289136	-0.0901843	0.500431	0.457586	-1.1828	-1.40969	-1.2451	0.289242	-1.2792	2.96584	0.00642625
E11 Pancreatic Progenitor	1430599_at	Myt1l	-1.12108	-1.5508	-1.26328	-1.43982	-2.68403	-2.97325	-3.07919	-1.34374	-2.91215	2.96578	0.00680662
E11 Pancreatic Progenitor	1458592_at	Auts2	0.57755	0.368942	0.0477049	0.0560708	-1.02199	-1.05937	-1.8237	0.262567	-1.30169	2.95724	0.0489571
E11 Pancreatic Progenitor	1440218_at	Cdhr2	-0.657504	-0.632367	-0.502509	-1.09998	-2.23863	-2.16206	-2.44999	-0.723091	-2.28356	2.9495	0.00514359
E11 Pancreatic Progenitor	1435421_at	Fsd1	1.24134	1.39495	1.06891	1.08531	-0.25811	-0.110895	-0.716418	1.19763	-0.361808	2.94738	0.0313171
E11 Pancreatic Progenitor	1415896_x_at	Snrpn	0.853068	0.672375	0.759712	0.669116	-0.799403	-0.598704	-1.05963	0.738568	-0.819244	2.94407	0.0240385
E11 Pancreatic Progenitor	1424885_at	Klhdc8a	-0.325596	-0.80409	-0.355452	-0.883631	-2.16574	-2.01326	-2.25404	-0.592192	-2.14434	2.93254	0.00820129
E11 Pancreatic Progenitor	1439260_a_at	Enpp3	-0.113928	-0.131893	0.293036	-0.0824527	-1.93864	-1.49289	-1.24786	-0.00880937	-1.5598	2.93018	0.032112
E11 Pancreatic Progenitor	1424768_at	Cald1	1.0586	0.534057	0.794897	0.791924	-0.933615	-0.700453	-0.634275	0.794871	-0.756114	2.93017	0.00367483
E11 Pancreatic Progenitor	1440229_at	2310034G01Rik	-0.559029	-0.514094	-0.597925	-0.79583	-2.38284	-2.14254	-1.97146	-0.616719	-2.16561	2.92592	0.0127524
E11 Pancreatic Progenitor	1420910_at	Ppap2c	0.0214703	0.195834	0.390152	0.250343	-1.18251	-1.28281	-1.53452	0.21445	-1.33328	2.92357	0.00618646
E11 Pancreatic Progenitor	1452008_at	Ttc39b	-1.18055	-1.65831	-1.45877	-1.75177	-2.9925	-2.90793	-3.27917	-1.51235	-3.05987	2.92314	0.00577999
E11 Pancreatic Progenitor	1455481_at	Ids	-0.356572	-0.388928	0.00299654	-0.465345	-2.03398	-1.75636	-1.75535	-0.301962	-1.84856	2.92128	0.00370695
E11 Pancreatic Progenitor	1429784_at	Mapk1ip1l	1.87123	1.50783	1.66239	1.37965	-0.0322634	0.123959	0.0951703	1.60527	0.0622886	2.91397	0.00442641
E11 Pancreatic Progenitor	1427025_at	Mtmr7	-0.132013	-0.143548	0.0587911	-0.158345	-1.57803	-1.67616	-1.64697	-0.0937787	-1.63372	2.90783	0.000914756
E11 Pancreatic Progenitor	1434083_a_at	Elmod1	-1.04264	-1.36028	-0.985053	-1.3971	-2.70417	-2.6295	-2.87065	-1.19627	-2.73477	2.90494	0.00341984
E11 Pancreatic Progenitor	1416007_at	Satb1	0.918082	0.692313	0.92481	0.794947	-0.701997	-0.942789	-0.466467	0.832538	-0.703751	2.90047	0.0215695
E11 Pancreatic Progenitor	1429269_at	BC068157	2.08266	2.11836	2.08349	2.06113	0.548913	0.348655	0.76641	2.08641	0.554659	2.89136	0.030402
E11 Pancreatic Progenitor	1444408_at	B130040O20Rik	0.2788	-0.206047	0.352417	0.180672	-1.33558	-1.57845	-1.22572	0.15146	-1.37991	2.89061	0.00529353
E11 Pancreatic Progenitor	1451297_at	Gulo	3.8709	3.74271	3.48088	3.59922	2.15011	1.95029	2.33173	3.67343	2.14404	2.88663	0.00651286
E11 Pancreatic Progenitor	1435281_at	Cpt1c	0.0948347	-0.101673	-0.0511208	-0.187311	-1.68946	-1.68694	-1.38105	-0.0613176	-1.58581	2.87686	0.00879452
E11 Pancreatic Progenitor	1436010_at	Lrrc16b	-0.30259	-0.545693	-0.597749	-0.541001	-1.76963	-1.92919	-2.35978	-0.496758	-2.01953	2.87344	0.0335017
E11 Pancreatic Progenitor	1460566_at	Mtap1a	0.385489	0.25444	0.0709861	0.100413	-1.37556	-1.45652	-1.12743	0.202832	-1.31984	2.87322	0.00556644
E11 Pancreatic Progenitor	1423314_s_at	Pde7a	2.06271	1.95208	2.21735	2.14436	0.440108	0.547858	0.731963	2.09412	0.57331	2.86953	0.00499629
E11 Pancreatic Progenitor	1455849_at	Nav1	0.117796	-0.102653	0.126067	-0.051356	-1.8726	-1.4516	-1.17033	0.0224633	-1.49818	2.86918	0.0474473
E11 Pancreatic Progenitor	1431320_a_at	Myo5a	0.472902	0.577183	0.25924	0.448163	-1.30267	-1.02184	-0.914659	0.439372	-1.07972	2.86611	0.0110095
E11 Pancreatic Progenitor	1439840_at	Polb	0.988474	0.794211	1.0437	1.0812	-0.324216	-0.607531	-0.693375	0.976896	-0.541707	2.86514	0.0103704
E11 Pancreatic Progenitor	1430314_at	4933437F05Rik	0.329297	0.131804	0.485453	0.297868	-1.45591	-1.14483	-1.02157	0.311105	-1.20744	2.86501	0.0136159
E11 Pancreatic Progenitor	1422012_at	Crhr2	0.057203	-0.218049	-0.0785727	-0.324784	-1.76523	-1.6607	-1.55136	-0.141051	-1.6591	2.86403	0.00207094
E11 Pancreatic Progenitor	1441679_at	Cacna1c	-1.28103	-1.52443	-1.33243	-1.75255	-2.71562	-3.06993	-3.18507	-1.47261	-2.99021	2.86314	0.0110731
E11 Pancreatic Progenitor	1429013_at	Mtap7d2	1.14623	1.09615	1.27505	0.845556	-0.633838	-0.494321	-0.15143	1.09075	-0.42653	2.8625	0.014238
E11 Pancreatic Progenitor	1436483_at	Myt1l	-1.77764	-2.54568	-1.47513	-2.17436	-3.29976	-3.19517	-4.02765	-1.9932	-3.50752	2.85664	0.0407129
E11 Pancreatic Progenitor	1447980_s_at	Sgsm1	-0.120171	-0.397709	-0.171485	-0.403187	-1.78151	-1.68112	-1.88573	-0.273138	-1.78279	2.8474	0.00166554
E11 Pancreatic Progenitor	1451972_at	Gm16039	0.513262	0.0510501	0.757695	0.56554	-1.22621	-1.03161	-0.85205	0.471887	-1.03662	2.84516	0.00775393
E11 Pancreatic Progenitor	1436044_at	Scn7a	-0.56376	-0.950806	-0.724465	-1.3895	-2.47826	-2.15449	-2.61286	-0.907132	-2.4152	2.84429	0.0121366
E11 Pancreatic Progenitor	1438438_at	Rilpl1	0.421928	0.337861	0.255213	0.212099	-1.22931	-1.24174	-1.13142	0.306775	-1.20082	2.84336	0.000816315
E11 Pancreatic Progenitor	1426729_at	Fam131a	-1.156	-1.54695	-1.13392	-1.32645	-2.81266	-3.01794	-2.56103	-1.29083	-2.79721	2.84096	0.0103832
E11 Pancreatic Progenitor	1444583_at	Nasp	1.87327	1.15446	1.21954	1.28257	0.307923	-0.0912651	-0.587948	1.38246	-0.123764	2.84065	0.0435796
E11 Pancreatic Progenitor	1438619_x_at	Zdhhc14	-1.03352	-1.49133	-1.23058	-1.44398	-3.07083	-2.55459	-2.79227	-1.29985	-2.8059	2.8403	0.0134998
E11 Pancreatic Progenitor	1436428_at	Chrnb2	-0.694118	-0.157016	-0.673392	-0.420923	-1.91503	-2.08892	-1.97262	-0.486362	-1.99219	2.83987	0.00730027
E11 Pancreatic Progenitor	1443222_at	Akt3	0.232094	-0.140914	-0.364586	-0.175027	-1.33019	-1.69006	-1.82799	-0.112108	-1.61608	2.83622	0.0115287
E11 Pancreatic Progenitor	1459590_at	Clip3	0.233328	-0.177857	0.20952	-0.0584431	-1.3746	-1.54057	-1.43935	0.051637	-1.45151	2.8346	0.00398957
E11 Pancreatic Progenitor	1428397_at	B3galt5	-1.31384	-1.4822	-0.890675	-0.879312	-2.69863	-3.02139	-2.20473	-1.14151	-2.64158	2.82858	0.0373357
E11 Pancreatic Progenitor	1449514_at	Grk5	0.183604	0.127643	0.26706	0.221711	-1.3344	-1.37754	-1.18735	0.200004	-1.29976	2.82797	0.00438998
E11 Pancreatic Progenitor	1455723_at	D1Ertd448e	1.38365	1.50753	1.31842	1.26262	-0.290907	-0.23659	0.132724	1.36806	-0.131591	2.82774	0.0216908
E11 Pancreatic Progenitor	1419722_at	Klk8	0.948859	1.06694	0.686209	0.749572	-0.495598	-0.6065	-0.807727	0.862895	-0.636608	2.82745	0.00370768
E11 Pancreatic Progenitor	1427551_at	Usp29	1.14633	1.68139	1.83682	1.88028	0.244176	0.212202	-0.0400299	1.6362	0.138783	2.82338	0.0110674
E11 Pancreatic Progenitor	1430066_at	Fam184a	0.010012	0.0848714	0.334492	0.123712	-1.57783	-1.54996	-0.946368	0.138272	-1.35805	2.82123	0.0455746
E11 Pancreatic Progenitor	1457651_x_at	Rem2	0.212434	0.143052	0.10768	-0.0165012	-1.28171	-1.4993	-1.37251	0.111666	-1.38451	2.82094	0.00238166
E11 Pancreatic Progenitor	1422589_at	Rab3a	-0.73494	-1.22241	-0.944354	-1.225	-2.40071	-2.29968	-2.87143	-1.03168	-2.52394	2.8133	0.0201479
E11 Pancreatic Progenitor	1447979_at	Sgsm1	-0.0296074	-0.261278	-0.0058288	-0.356761	-1.6996	-1.65617	-1.60927	-0.163369	-1.65501	2.81209	0.00475234
E11 Pancreatic Progenitor	1437614_x_at	Zdhhc14	-1.07395	-1.5155	-1.2642	-1.45567	-3.03698	-2.59729	-2.82157	-1.32733	-2.81862	2.8114	0.00892479
E11 Pancreatic Progenitor	1450881_s_at	Gpr137b-ps	0.162899	-0.0537454	-0.100086	-0.13996	-1.49279	-1.72198	-1.35545	-0.0327231	-1.52341	2.81022	0.0085476
E11 Pancreatic Progenitor	1454819_at	Plekha8	1.55659	1.75308	1.52701	1.3466	0.111747	-0.0330604	0.0880734	1.54582	0.0555868	2.80934	0.00249509
E11 Pancreatic Progenitor	1435123_at	Efr3b	0.483977	0.389781	0.456116	0.499193	-0.985783	-1.03236	-1.07912	0.457267	-1.03242	2.80828	0.000771254
E11 Pancreatic Progenitor	1418734_at	H2-Q1	-2.45391	-2.85929	-1.97429	-2.76861	-4.11128	-4.20856	-3.68712	-2.51402	-4.00232	2.80558	0.0173129
E11 Pancreatic Progenitor	1436566_at	Rab40b	-0.263387	-0.548853	-0.0845808	-0.0865568	-1.61276	-1.67386	-1.90963	-0.245844	-1.73208	2.80158	0.0040734
E11 Pancreatic Progenitor	1428749_at	Dmxl2	-0.517126	-0.571788	-0.248613	-0.611005	-1.982	-1.86315	-2.06599	-0.487133	-1.97038	2.79577	0.00208843
E11 Pancreatic Progenitor	1417356_at	Peg3	1.76725	2.18623	2.61242	2.58487	0.949403	0.721383	0.743493	2.28769	0.804759	2.79517	0.019966
E11 Pancreatic Progenitor	1442333_a_at	Scn9a	-2.06508	-2.40609	-2.30601	-2.50898	-3.76092	-3.74795	-3.89713	-2.32154	-3.802	2.79038	0.00359394
E11 Pancreatic Progenitor	1438975_x_at	Zdhhc14	-1.04949	-1.58034	-1.18592	-1.49019	-2.91673	-2.71329	-2.78598	-1.32649	-2.80534	2.78727	0.00657059
E11 Pancreatic Progenitor	1442067_at	Ror1	1.02495	0.858197	1.25972	1.10701	-0.210945	-0.587014	-0.449734	1.06247	-0.415897	2.78633	0.0070149
E11 Pancreatic Progenitor	1453839_a_at	Pi16	0.377498	0.169482	0.376296	-0.0494012	-1.25622	-1.15722	-1.36434	0.218469	-1.25926	2.78509	0.0035955
E11 Pancreatic Progenitor	1433727_at	Glb1l2	-1.20986	-1.18508	-0.897211	-0.897757	-2.36851	-2.88952	-2.3171	-1.04748	-2.52504	2.78478	0.030903
E11 Pancreatic Progenitor	1437974_a_at	Hk1	-0.125137	0.0249317	-0.613764	-0.432798	-2.16171	-1.35633	-1.76841	-0.286692	-1.76215	2.78072	0.0377196
E11 Pancreatic Progenitor	1435716_x_at	Snrpn	0.569835	0.531438	0.602922	0.333159	-0.992573	-0.832306	-1.07038	0.509338	-0.965088	2.77873	0.00243365
E11 Pancreatic Progenitor	1425250_a_at	Slc14a2	-0.883966	-1.0504	-0.517516	-0.832991	-2.36803	-1.90848	-2.60972	-0.821219	-2.29541	2.77828	0.033663
E11 Pancreatic Progenitor	1434875_a_at	Hmgn3	-0.00609769	-0.0772818	0.1072	-0.058083	-1.58677	-1.51353	-1.34694	-0.0085656	-1.48241	2.77761	0.00496512
E11 Pancreatic Progenitor	1456789_at	Zfp462	0.577463	0.753374	0.698166	0.514589	-0.782436	-0.80577	-0.92522	0.635898	-0.837809	2.77735	0.000945759
E11 Pancreatic Progenitor	1417643_at	Rsph1	-0.359385	-0.79791	-0.517122	-0.656376	-2.12954	-2.0538	-1.98378	-0.582698	-2.05571	2.77601	0.00390139
E11 Pancreatic Progenitor	1434203_at	Fam107a	0.838344	1.1109	0.935177	1.16599	-0.458699	-0.687852	-0.234512	1.0126	-0.460354	2.7759	0.0140613
E11 Pancreatic Progenitor	1415857_at	Emb	0.423553	0.578241	0.874868	0.717834	-0.742825	-0.636493	-1.0836	0.648624	-0.820973	2.76945	0.0114436
E11 Pancreatic Progenitor	1430143_at	4930426D05Rik	-0.892252	-0.954116	-1.06308	-0.973748	-2.13722	-2.59741	-2.58262	-0.970798	-2.43908	2.76693	0.0360816
E11 Pancreatic Progenitor	1417502_at	Tspan7	-0.0619248	0.12998	0.739502	0.59802	-1.21867	-1.05595	-1.07441	0.351394	-1.11634	2.76588	0.0210993
E11 Pancreatic Progenitor	1452595_at	Adamts4	0.12072	-0.183179	-0.0879404	-0.012296	-1.48398	-1.32703	-1.71287	-0.0406738	-1.50796	2.76502	0.0110326
E11 Pancreatic Progenitor	1436907_at	Nav1	0.365747	0.0855351	0.318498	0.109817	-1.35193	-1.22475	-1.16487	0.219899	-1.24718	2.76462	0.0016377
E11 Pancreatic Progenitor	1431403_a_at	Mtap7d2	0.875324	0.968243	1.38569	1.15634	-0.349191	-0.527718	-0.229139	1.0964	-0.368683	2.76079	0.00427736
E11 Pancreatic Progenitor	1451828_a_at	Acsl4	1.56919	1.53931	1.76658	1.66216	-0.00654127	0.166946	0.349261	1.63431	0.169888	2.75953	0.0116459
E11 Pancreatic Progenitor	1426442_at	Gpm6a	-0.663457	-0.321459	0.261584	-0.0542664	-1.95443	-1.86228	-1.15842	-0.1944	-1.65838	2.75868	0.0400717
E11 Pancreatic Progenitor	1418739_at	Sgk2	-0.581016	-1.15304	-0.61787	-1.00546	-2.17198	-2.16317	-2.57195	-0.839348	-2.30237	2.75685	0.00983618
E11 Pancreatic Progenitor	1437422_at	Sema5a	2.1637	2.11836	2.0223	1.95566	0.516012	0.605614	0.69132	2.065	0.604315	2.7524	0.00128494
E11 Pancreatic Progenitor	1428142_at	Etv5	1.80473	2.59526	2.04376	2.08665	0.856766	0.774122	0.393901	2.1326	0.674929	2.74664	0.012273
E11 Pancreatic Progenitor	1445247_at	C530044C16Rik	-0.291282	-0.489806	-0.225937	-0.522053	-1.83585	-1.83473	-1.84342	-0.38227	-1.838	2.74295	0.00577999
E11 Pancreatic Progenitor	1425452_s_at	Fam84a	1.33297	1.53381	1.31975	1.43157	0.224458	-0.259211	-0.114497	1.40452	-0.0497499	2.74018	0.027975
E11 Pancreatic Progenitor	1423563_at	Prrt1	-0.0233273	-0.350387	0.106129	-0.292335	-1.47411	-1.55916	-1.74715	-0.13998	-1.59347	2.7387	0.00395841
E11 Pancreatic Progenitor	1454962_at	Spire1	0.465954	0.397562	0.761445	0.680748	-0.867817	-0.916362	-0.839261	0.576427	-0.87448	2.7338	0.00546365
E11 Pancreatic Progenitor	1421048_a_at	Ypel1	2.00007	2.00233	1.85501	1.83216	0.365528	0.321118	0.728	1.92239	0.471549	2.73368	0.0238447
E11 Pancreatic Progenitor	1423380_s_at	Nfatc4	2.40591	2.50244	2.01388	2.25363	0.917755	0.689756	0.936184	2.29397	0.847898	2.72465	0.00386167
E11 Pancreatic Progenitor	1436672_at	Grk5	-0.128017	-0.185743	0.027695	-0.181094	-1.50535	-1.62269	-1.55807	-0.11679	-1.56204	2.72309	0.000856226
E11 Pancreatic Progenitor	1455700_at	Mterfd3	0.480557	0.694448	0.521024	0.822199	-0.820478	-0.937943	-0.687554	0.629557	-0.815325	2.72241	0.00246276
E11 Pancreatic Progenitor	1460343_at	Neurl1a	0.208819	-0.0918835	-0.132137	-0.239894	-1.86665	-1.50193	-1.13667	-0.0637738	-1.50175	2.70941	0.0416369
E11 Pancreatic Progenitor	1430065_at	Dst	-0.520313	-1.01019	-0.230972	-0.568382	-2.24578	-1.6624	-2.14935	-0.582463	-2.01918	2.70704	0.0196583
E11 Pancreatic Progenitor	1438878_at	6430537K16Rik	0.886174	0.954455	0.676342	0.703973	-0.505779	-0.657099	-0.728604	0.805236	-0.630494	2.70519	0.00204446
E11 Pancreatic Progenitor	1451322_at	Cmbl	-0.77509	-1.01897	-0.726339	-0.863918	-2.32848	-2.20328	-2.31345	-0.846079	-2.28174	2.70505	0.00150357
E11 Pancreatic Progenitor	1456686_at	Zeb1	-1.34276	-1.93636	-1.06531	-1.23891	-2.61641	-2.8263	-3.05	-1.39583	-2.8309	2.70395	0.0150916
E11 Pancreatic Progenitor	1420342_at	Gdap10	0.640372	0.116123	0.440265	0.359418	-1.35308	-1.16047	-0.623255	0.389045	-1.0456	2.70316	0.0416465
E11 Pancreatic Progenitor	1457797_at	AI605517	-0.727761	-1.27978	-0.908578	-0.748328	-2.16075	-2.17444	-2.71385	-0.916111	-2.34968	2.70114	0.0225893
E11 Pancreatic Progenitor	1418176_at	Vdr	-1.3596	-1.62088	-1.39167	-1.58367	-3.10625	-2.86908	-2.79123	-1.48895	-2.92219	2.70051	0.0063004
E11 Pancreatic Progenitor	1424848_at	Kcnma1	-2.27122	-2.58785	-1.68645	-2.41671	-3.9709	-3.38573	-3.6644	-2.24056	-3.67368	2.7003	0.019504
E11 Pancreatic Progenitor	1453581_at	Cep170	-0.323505	0.0527584	0.795468	0.811786	-1.26162	-1.39337	-0.621441	0.334127	-1.09214	2.68751	0.0464522
E11 Pancreatic Progenitor	1457701_at	Tmem136	1.85552	1.87922	1.9191	1.79127	0.445404	0.411541	0.448224	1.86128	0.435056	2.68742	0.000771254
E11 Pancreatic Progenitor	1453510_s_at	Fam184a	0.136152	0.101207	0.514858	0.32206	-1.25927	-1.34312	-0.869174	0.268569	-1.15719	2.68655	0.0159731
E11 Pancreatic Progenitor	1452914_at	2410024N18Rik	-0.00266422	0.213476	0.104391	0.305578	-1.28467	-1.34301	-1.18132	0.155195	-1.26967	2.68489	0.00150357
E11 Pancreatic Progenitor	1417836_at	Gpx7	1.64697	1.53356	1.35469	1.38328	-0.0768263	0.271688	-0.0282334	1.47962	0.0555428	2.68344	0.00980073
E11 Pancreatic Progenitor	1457908_at	Zfp407	0.848396	0.24437	0.66547	0.70932	-0.778982	-0.488517	-1.15328	0.616889	-0.806927	2.68294	0.0262456
E11 Pancreatic Progenitor	1450449_a_at	Rilpl1	0.321936	0.326633	0.29443	0.270177	-1.08493	-1.23574	-1.0408	0.303294	-1.12049	2.68288	0.0119078
E11 Pancreatic Progenitor	1454733_at	Nod1	-0.509787	-0.364648	0.0202939	-0.0880101	-1.61394	-1.99368	-1.35717	-0.235538	-1.65493	2.67473	0.0248763
E11 Pancreatic Progenitor	1427231_at	Robo1	0.841613	0.957277	0.903724	0.972022	-0.372341	-0.47357	-0.653855	0.918659	-0.499922	2.67322	0.0129824
E11 Pancreatic Progenitor	1450784_at	Reck	0.947662	1.04446	1.04764	1.08298	-0.320073	-0.588578	-0.255023	1.03069	-0.387891	2.67322	0.0206917
E11 Pancreatic Progenitor	1423756_s_at	Igfbp4	2.15746	2.078	2.0565	2.26719	0.754755	0.518526	0.891843	2.13979	0.721708	2.6723	0.0159738
E11 Pancreatic Progenitor	1438224_at	Zswim5	0.888507	0.716562	0.736905	0.681281	-0.607243	-0.754498	-0.622874	0.755814	-0.661538	2.67095	0.0010819
E11 Pancreatic Progenitor	1417133_at	Pmp22	0.167393	0.197062	0.0334556	-0.187626	-1.41361	-1.47832	-1.20122	0.0525713	-1.36438	2.67021	0.00351442
E11 Pancreatic Progenitor	1416992_at	Mfng	0.996053	0.717715	0.720319	0.54512	-0.6629	-0.559487	-0.788705	0.744802	-0.670364	2.6669	0.00307871
E11 Pancreatic Progenitor	1437571_at	Hic2	1.25423	1.254	1.21939	0.899943	-0.128519	-0.120318	-0.52398	1.15689	-0.257606	2.66566	0.0135919
E11 Pancreatic Progenitor	1432103_a_at	Sh3gl3	0.691735	0.474133	0.659262	0.479466	-0.735184	-0.710331	-1.06607	0.576149	-0.837193	2.66353	0.0146057
E11 Pancreatic Progenitor	1451191_at	Crabp2	1.39234	1.92298	1.49721	1.80514	0.213894	0.381429	0.132786	1.65442	0.242703	2.66054	0.00622006
E11 Pancreatic Progenitor	1441590_at	Kcnj5	-0.475614	-0.389573	-0.701041	-1.21954	-1.94442	-1.98421	-2.38962	-0.696442	-2.10608	2.65671	0.0160681
E11 Pancreatic Progenitor	1446245_at	Fmnl2	0.279228	0.353291	0.174219	0.076823	-0.944927	-1.14799	-1.46408	0.22089	-1.18567	2.65104	0.028498
E11 Pancreatic Progenitor	1451679_at	6530401D17Rik	1.41305	1.36785	1.42181	1.34583	0.125024	0.113247	-0.293585	1.38714	-0.0184381	2.64923	0.0382629
E11 Pancreatic Progenitor	1417343_at	Fxyd6	0.375641	0.301262	0.317613	0.361242	-1.06709	-1.14159	-0.985021	0.33894	-1.06457	2.64544	0.00543212
E11 Pancreatic Progenitor	1423258_at	Syt9	0.144396	-0.059794	-0.159878	-0.199912	-1.34334	-1.39826	-1.6691	-0.068797	-1.47023	2.64164	0.00653796
E11 Pancreatic Progenitor	1436761_s_at	Fam13c	-1.41626	-1.4272	-0.949123	-1.5201	-2.67842	-3.03609	-2.47034	-1.32817	-2.72828	2.63922	0.018028
E11 Pancreatic Progenitor	1436538_at	Ankrd37	0.460761	0.324593	0.419442	0.129558	-0.946519	-1.05995	-1.19269	0.333589	-1.06639	2.63897	0.00249509
E11 Pancreatic Progenitor	1454782_at	Bai3	-0.969061	-1.11538	-0.877486	-1.35449	-2.57195	-2.27488	-2.58931	-1.0791	-2.47872	2.63831	0.00554743
E11 Pancreatic Progenitor	1415856_at	Emb	0.466449	0.481292	0.581399	0.481475	-0.872007	-0.820696	-0.995204	0.502654	-0.895969	2.6365	0.00415291
E11 Pancreatic Progenitor	1453446_at	6430411K18Rik	1.69062	1.56435	1.83402	1.59998	0.434882	0.0389843	0.350832	1.67225	0.274899	2.63417	0.0163574
E11 Pancreatic Progenitor	1449328_at	Ly75	0.730683	0.758494	1.04823	0.462128	-0.652326	-0.753802	-0.529456	0.749883	-0.645195	2.63003	0.00609273
E11 Pancreatic Progenitor	1419435_at	Aox1	-1.24603	-1.05702	-0.550953	-0.605242	-2.40316	-1.89013	-2.48284	-0.86481	-2.25871	2.62789	0.0224801
E11 Pancreatic Progenitor	1428764_at	Meg3	0.741387	0.854054	1.06248	1.0067	-0.408164	-0.624591	-0.398953	0.916156	-0.477236	2.62696	0.00275972
E11 Pancreatic Progenitor	1435913_at	B4galnt4	2.35958	2.31236	2.07993	2.28541	0.899742	0.696461	1.0018	2.25932	0.866001	2.62682	0.0061602
E11 Pancreatic Progenitor	1459099_at	Tmc7	0.118793	-0.116487	-0.125163	-0.149224	-1.5273	-1.39619	-1.45759	-0.06802	-1.46036	2.62504	0.00152046
E11 Pancreatic Progenitor	1433965_at	Atp8a1	0.501789	0.400009	0.532034	0.410733	-0.716858	-1.10251	-0.970809	0.461141	-0.930058	2.62297	0.0241215
E11 Pancreatic Progenitor	1439770_at	6430598A04Rik	0.015606	-0.481148	0.0323576	-0.232905	-1.52188	-1.61269	-1.53579	-0.166522	-1.55679	2.62127	0.0110674
E11 Pancreatic Progenitor	1454578_at	6030458A19Rik	1.00214	1.34228	0.964315	1.09426	-0.0285731	-0.331706	-0.506854	1.10075	-0.289044	2.62041	0.0166966
E11 Pancreatic Progenitor	1449429_at	Fkbp1b	-1.18794	-1.14853	-1.29132	-1.23603	-2.73482	-2.75924	-2.31741	-1.21595	-2.60382	2.61692	0.0373069
E11 Pancreatic Progenitor	1438301_at	Asap1	1.07249	1.0156	0.985788	0.774467	-0.121452	-0.373407	-0.77817	0.962086	-0.424343	2.61431	0.0455662
E11 Pancreatic Progenitor	1419355_at	Klf7	0.229165	-0.09442	0.346926	0.329132	-1.10263	-1.49954	-0.93554	0.202701	-1.17924	2.60618	0.0232566
E11 Pancreatic Progenitor	1433183_at	6720477C19Rik	-0.988644	-1.1166	-0.239682	-0.569067	-2.05592	-1.95675	-2.31706	-0.728499	-2.10991	2.60523	0.0195825
E11 Pancreatic Progenitor	1436656_at	Tmem150c	-0.808186	-0.47865	-0.120138	-0.489489	-1.91662	-2.15449	-1.48909	-0.474116	-1.8534	2.60139	0.0274282
E11 Pancreatic Progenitor	1459371_at	Eif4e	1.41852	1.05228	1.39925	1.40593	0.069254	0.183944	-0.431761	1.31899	-0.0595212	2.60001	0.0366591
E11 Pancreatic Progenitor	1441684_at	Ttc3	0.914459	0.425909	0.930152	0.610027	-0.758865	-0.828232	-0.383215	0.720137	-0.656771	2.59711	0.0116933
E11 Pancreatic Progenitor	1446080_at	Cux2	0.961818	0.857919	1.15651	1.2269	-0.213889	-0.143503	-0.618225	1.05079	-0.325206	2.59547	0.019966
E11 Pancreatic Progenitor	1458526_at	Supt16h	1.56455	1.21531	1.30072	1.28347	0.136422	-0.206924	-0.0343322	1.34101	-0.0349447	2.5954	0.00646786
E11 Pancreatic Progenitor	1444320_at	Ddhd2	-0.308983	-0.171746	-0.246519	-0.219131	-1.4604	-1.79929	-1.57742	-0.236595	-1.61237	2.59507	0.0205951
E11 Pancreatic Progenitor	1444384_at	Jazf1	-0.205873	-0.278437	-0.00288471	-0.115713	-1.31864	-1.74088	-1.51994	-0.150727	-1.52648	2.59504	0.017619
E11 Pancreatic Progenitor	1450975_at	Cacng4	0.448927	0.560841	0.682166	0.273245	-0.957647	-0.645783	-1.04268	0.491295	-0.882037	2.59068	0.0104938
E11 Pancreatic Progenitor	1440435_at	Ky	-1.20497	-1.46676	-0.997856	-1.22842	-2.37901	-2.62438	-2.7863	-1.2245	-2.59656	2.5884	0.00894486
E11 Pancreatic Progenitor	1455870_at	Akap2	-0.242389	-0.226648	-0.246969	-0.206084	-1.8731	-1.5248	-1.40878	-0.230523	-1.60223	2.58776	0.0417099
E11 Pancreatic Progenitor	1438041_at	Pde7a	2.21676	1.66357	1.91644	1.88707	0.436753	0.524015	0.690941	1.92096	0.55057	2.5854	0.00507976
E11 Pancreatic Progenitor	1434770_at	Iqcb1	1.08092	1.25414	1.44041	1.38725	-0.0126856	-0.401873	0.177774	1.29068	-0.0789281	2.584	0.0314177
E11 Pancreatic Progenitor	1455965_at	Adamts4	-0.438724	-0.202353	-0.13364	0.00126457	-1.4412	-1.43187	-1.80775	-0.193363	-1.56027	2.57917	0.0106948
E11 Pancreatic Progenitor	1436220_at	Zfp287	-0.00545264	0.00802508	-0.12976	0.0836124	-1.45041	-1.54176	-1.12975	-0.0108937	-1.37397	2.57234	0.0248766
E11 Pancreatic Progenitor	1442056_at	Zfp608	0.811435	0.0161159	0.419858	0.485436	-0.647793	-1.04311	-1.09318	0.433211	-0.928029	2.56906	0.0141153
E11 Pancreatic Progenitor	1442809_at	Scn9a	-2.22737	-2.21988	-1.90126	-2.63117	-3.50929	-3.77803	-3.52821	-2.24492	-3.60518	2.56731	0.0100968
E11 Pancreatic Progenitor	1456229_at	Hoxb3	0.127335	0.652079	0.150507	0.179386	-1.11051	-1.02628	-1.10887	0.277327	-1.08189	2.56546	0.0123894
E11 Pancreatic Progenitor	1426007_a_at	Ubxn10	-0.65837	-0.704659	-0.491946	-0.765061	-1.87508	-2.24615	-1.91811	-0.655009	-2.01311	2.56348	0.0163574
E11 Pancreatic Progenitor	1450108_at	Kif1a	-0.271641	-0.163701	-0.241719	-0.373881	-1.59975	-1.50665	-1.74964	-0.262735	-1.61868	2.55965	0.00515409
E11 Pancreatic Progenitor	1449005_at	Slc16a3	1.32603	1.26088	1.19984	1.06579	-0.0636549	-0.181557	-0.18293	1.21313	-0.142714	2.55947	0.00113713
E11 Pancreatic Progenitor	1455369_at	Apba1	-1.19892	-1.25119	-0.894605	-1.25314	-2.2818	-2.68536	-2.54234	-1.14946	-2.50316	2.55567	0.0102229
E11 Pancreatic Progenitor	1434582_at	Erc2	0.264453	-0.0200627	0.137432	0.224459	-1.27751	-1.47453	-0.852206	0.15157	-1.20141	2.5544	0.0442347
E11 Pancreatic Progenitor	1443729_at	Mtss1	0.159086	-0.164882	0.0995466	0.00830874	-1.17476	-1.1219	-1.68424	0.025515	-1.32697	2.55351	0.039627
E11 Pancreatic Progenitor	1439664_at	Dcaf7	0.317353	0.0878221	0.137572	0.274536	-0.95521	-1.00076	-1.48719	0.204321	-1.14772	2.55273	0.0413556
E11 Pancreatic Progenitor	1455463_at	Phyhip	-0.441622	-0.492022	-0.15586	-0.496918	-1.94328	-1.70259	-1.59683	-0.396606	-1.74757	2.55082	0.00699778
E11 Pancreatic Progenitor	1449381_a_at	Pacsin1	-0.108566	-0.275084	0.0248278	-0.0565135	-1.31043	-1.4818	-1.56493	-0.103834	-1.45239	2.54656	0.00346581
E11 Pancreatic Progenitor	1434830_at	Mxd1	-0.267431	-0.509367	-0.182113	-0.358789	-1.61107	-1.50305	-1.91863	-0.329425	-1.67759	2.54588	0.0158412
E11 Pancreatic Progenitor	1454944_at	Hic2	1.76697	1.65733	1.55368	1.82754	0.142263	0.246628	0.670818	1.70138	0.353237	2.54585	0.0352878
E11 Pancreatic Progenitor	1435044_at	Ebf4	1.28807	1.19114	1.06406	1.0584	-0.168109	-0.454643	0.0307546	1.15042	-0.197333	2.54515	0.0278633
E11 Pancreatic Progenitor	1416592_at	Glrx	0.554744	0.656155	0.631558	0.653821	-0.734386	-0.818399	-0.618056	0.62407	-0.723613	2.54503	0.00749026
E11 Pancreatic Progenitor	1423626_at	Dst	-0.411207	-0.604209	-0.467715	-0.736682	-1.97691	-1.75842	-1.97107	-0.554953	-1.90213	2.54414	0.00281697
E11 Pancreatic Progenitor	1419874_x_at	Zbtb16	0.286712	0.365006	0.450395	0.24964	-1.20562	-1.03721	-0.784014	0.337938	-1.00895	2.54363	0.0241582
E11 Pancreatic Progenitor	1431056_a_at	Lpl	-3.11206	-3.43388	-2.97463	-3.19544	-4.5089	-4.51403	-4.5525	-3.179	-4.52514	2.54231	0.00922792
E11 Pancreatic Progenitor	1444109_at	C130009A20Rik	-0.184231	-0.159306	-0.37376	-0.306424	-1.30876	-1.74437	-1.75116	-0.25593	-1.60143	2.54119	0.0322959
E11 Pancreatic Progenitor	1440566_at	D330005C11Rik	-0.332836	-0.538631	-0.727933	-0.804046	-1.99793	-2.13326	-1.70425	-0.600861	-1.94515	2.53904	0.0105538
E11 Pancreatic Progenitor	1458015_at	Megf11	-0.0361359	-0.0944753	0.158797	-0.087698	-1.38664	-1.27179	-1.41854	-0.0148781	-1.35899	2.53874	0.0013051
E11 Pancreatic Progenitor	1415999_at	Hey1	2.66706	2.3935	2.18226	2.46566	1.15363	0.915181	1.18273	2.42712	1.08385	2.53726	0.00432067
E11 Pancreatic Progenitor	1454600_at	9530086P17Rik	1.67086	1.49533	1.11373	1.60737	0.120367	0.465122	-0.198911	1.47182	0.128859	2.53672	0.0302217
E11 Pancreatic Progenitor	1447242_at	Fam107b	0.349592	-0.357964	0.0240077	0.0756657	-1.12763	-1.34899	-1.48255	0.0228255	-1.31972	2.53599	0.00957775
E11 Pancreatic Progenitor	1437816_at	Pax6	-0.228261	-0.922117	-0.504713	-0.646672	-1.69894	-2.26147	-1.79205	-0.575441	-1.91749	2.53511	0.0213023
E11 Pancreatic Progenitor	1424008_a_at	Rbpms2	1.26577	1.39257	1.26629	0.974187	-0.214992	-0.0111441	-0.125851	1.2247	-0.117329	2.53508	0.00312361
E11 Pancreatic Progenitor	1416708_a_at	Gramd1a	0.165516	0.167167	0.0391267	0.00222618	-1.32085	-1.23737	-1.18683	0.093509	-1.24835	2.53477	0.000856226
E11 Pancreatic Progenitor	1446497_at	Nav1	0.312508	-0.340975	0.125173	-0.108109	-1.13204	-1.12307	-1.7752	-0.00285077	-1.34344	2.53254	0.0379061
E11 Pancreatic Progenitor	1429250_at	Dync2h1	0.00669286	0.0322645	0.367364	0.194263	-1.33973	-1.33672	-0.893632	0.150146	-1.19003	2.53182	0.0214532
E11 Pancreatic Progenitor	1434557_at	Hip1	1.40192	1.6037	1.58276	1.58046	0.222734	0.0479926	0.340082	1.54221	0.203603	2.52907	0.00852348
E11 Pancreatic Progenitor	1435260_at	Akt3	0.0554614	-0.115999	0.0825038	-0.0845618	-1.21544	-1.3212	-1.5257	-0.0156488	-1.35411	2.52882	0.00986231
E11 Pancreatic Progenitor	1434726_at	Tmem146	0.70642	0.373043	1.07258	0.573653	-0.798922	-0.751154	-0.420266	0.681423	-0.65678	2.52836	0.0106519
E11 Pancreatic Progenitor	1421297_a_at	Cacna1c	-0.845841	-0.93608	-0.523705	-0.795098	-1.98755	-2.42989	-1.92065	-0.775181	-2.1127	2.52716	0.0249454
E11 Pancreatic Progenitor	1434828_at	Fam102b	1.10742	1.32772	1.17914	1.05442	0.0308683	-0.185318	-0.353686	1.16718	-0.169378	2.52547	0.0141247
E11 Pancreatic Progenitor	1438426_at	Shisa4	1.63955	1.60725	1.42909	1.29523	0.0683156	0.197234	0.205928	1.49278	0.157159	2.52384	0.00287353
E11 Pancreatic Progenitor	1420110_s_at	Zfp334	1.36418	1.36931	1.11591	1.37223	-0.0990403	-0.180341	0.190233	1.30541	-0.0297161	2.52297	0.0133105
E11 Pancreatic Progenitor	1455521_at	Klf12	-1.13809	-1.18729	-0.282128	-1.28508	-2.47322	-1.91916	-2.52515	-0.973147	-2.30584	2.51873	0.0339707
E11 Pancreatic Progenitor	1453328_at	2700008G24Rik	0.0546391	0.00226694	0.109738	0.0487599	-1.07692	-1.49669	-1.25987	0.0538509	-1.27783	2.51695	0.0333787
E11 Pancreatic Progenitor	1435062_at	Srrm4	0.122332	0.360681	0.0258118	-0.235618	-0.912513	-1.2416	-1.62368	0.0683018	-1.25927	2.50979	0.0374161
E11 Pancreatic Progenitor	1436100_at	Sh2d5	0.144317	-0.20682	0.0427532	-0.462422	-1.63196	-1.56325	-1.14797	-0.120543	-1.44773	2.50913	0.0157146
E11 Pancreatic Progenitor	1458721_at	Pcdhg@	0.120335	-0.412516	0.262987	0.00256066	-1.25931	-1.6464	-1.09059	-0.00665828	-1.3321	2.5061	0.0192008
E11 Pancreatic Progenitor	1456883_at	Stox1	-0.289947	-0.271786	-0.102797	-0.648736	-1.65181	-1.49272	-1.81563	-0.328316	-1.65339	2.50546	0.00600371
E11 Pancreatic Progenitor	1452981_at	Cntn1	-1.51293	-1.07261	-0.898847	-1.06456	-2.43929	-2.36415	-2.58063	-1.13724	-2.46135	2.5038	0.0090525
E11 Pancreatic Progenitor	1434887_at	Ncs1	1.22631	1.36462	1.22446	1.13196	-0.224365	-0.277348	0.240503	1.23684	-0.08707	2.50343	0.0423387
E11 Pancreatic Progenitor	1435783_at	Fam169a	1.29694	1.21192	1.2705	1.34306	0.0561338	0.173735	-0.356742	1.28061	-0.0422913	2.50168	0.0480482
E11 Pancreatic Progenitor	1422583_at	Rab3b	-0.906184	-1.13079	-1.23965	-1.11047	-2.47951	-2.31755	-2.46177	-1.09677	-2.41961	2.50157	0.00186277
E11 Pancreatic Progenitor	1419489_at	Fam19a5	-0.338081	-0.588156	-0.549991	-0.669832	-1.70608	-2.00581	-1.86561	-0.536515	-1.85917	2.50126	0.00496512
E11 Pancreatic Progenitor	1441751_at	AW493563	1.05976	1.17438	1.0002	1.17806	-0.140378	-0.185019	-0.325928	1.1031	-0.217108	2.49702	0.00226719
E11 Pancreatic Progenitor	1437393_at	Prkca	-1.31521	-1.53357	-0.885122	-1.26912	-2.48294	-2.39837	-2.82396	-1.25075	-2.56842	2.49262	0.0113537
E11 Pancreatic Progenitor	1417005_at	Klc1	0.0580031	-0.0397852	-0.123398	-0.329978	-1.44983	-1.55675	-1.27077	-0.108789	-1.42578	2.49146	0.00397153
E11 Pancreatic Progenitor	1429963_at	Mapk6	0.573448	0.344634	0.0783877	-0.0239237	-1.10333	-1.1856	-0.930444	0.243136	-1.07313	2.4902	0.00878382
E11 Pancreatic Progenitor	1450761_s_at	Rims2	0.325487	-0.0185914	0.407268	0.110928	-1.20986	-1.10362	-1.01277	0.206273	-1.10875	2.48806	0.00410558
E11 Pancreatic Progenitor	1447852_x_at	Rilpl1	0.343832	0.292502	0.251139	0.222309	-0.946389	-1.17158	-0.989901	0.277445	-1.03596	2.48527	0.0106758
E11 Pancreatic Progenitor	1424900_at	Slc29a4	0.225374	0.141282	0.0418221	0.0594782	-1.32994	-1.19938	-1.05935	0.116989	-1.19622	2.48494	0.00810737
E11 Pancreatic Progenitor	1441407_at	Rod1	0.156734	0.122732	0.212046	0.202394	-1.0305	-1.33588	-1.04594	0.173477	-1.13744	2.48099	0.0253783
E11 Pancreatic Progenitor	1458662_at	1700008O03Rik	0.0562882	0.00664046	0.0537358	0.0948422	-1.27423	-1.08917	-1.40041	0.0528766	-1.2546	2.47509	0.0230768
E11 Pancreatic Progenitor	1449246_at	Rundc3a	-0.805878	-0.992455	-1.03323	-1.11316	-2.38591	-2.21572	-2.27552	-0.986181	-2.29238	2.47289	0.00166554
E11 Pancreatic Progenitor	1426640_s_at	Trib2	-0.589471	-0.614777	-0.974214	-0.723099	-2.02168	-1.75904	-2.31351	-0.72539	-2.03141	2.47258	0.0264693
E11 Pancreatic Progenitor	1418845_at	Proc	0.953497	0.764416	0.972998	1.07407	-0.469259	-0.163651	-0.45745	0.941246	-0.363453	2.47032	0.00934869
E11 Pancreatic Progenitor	1434989_at	Unc80	-0.672291	-1.03123	-0.372077	-0.821631	-1.92011	-2.43047	-1.73528	-0.724306	-2.02862	2.46966	0.0368172
E11 Pancreatic Progenitor	1439314_at	Clock	0.644611	-0.183612	0.422239	0.342704	-1.0664	-0.911248	-0.9964	0.306486	-0.99135	2.4586	0.0235133
E11 Pancreatic Progenitor	1440604_at	8030494B02Rik	0.778614	0.197388	0.0304761	-0.0598438	-0.990129	-0.762198	-1.43006	0.236659	-1.0608	2.45795	0.0305511
E11 Pancreatic Progenitor	1455328_at	Accn2	-1.39313	-1.28551	-1.0882	-1.55957	-2.32628	-2.88477	-2.66961	-1.3316	-2.62689	2.45425	0.0250202
E11 Pancreatic Progenitor	1455320_at	Nampt	0.317857	0.349011	0.47702	0.351026	-0.965144	-0.834722	-0.964469	0.373728	-0.921445	2.45406	0.001442
E11 Pancreatic Progenitor	1419344_at	Tcte1	1.04983	0.902311	0.513276	0.668494	-0.45602	-0.833903	-0.240496	0.783478	-0.51014	2.45142	0.025446
E11 Pancreatic Progenitor	1446688_at	Gnaq	0.641435	0.191964	0.212379	0.0721647	-0.962027	-0.73311	-1.33511	0.279485	-1.01008	2.44455	0.0256864
E11 Pancreatic Progenitor	1423757_x_at	Igfbp4	1.48159	1.45972	1.44955	1.61257	0.240432	0.120685	0.279025	1.50086	0.21338	2.44101	0.00170524
E11 Pancreatic Progenitor	1417973_at	Itih1	-0.712751	-1.09338	-0.721157	-0.988086	-2.2525	-2.22987	-2.01484	-0.878844	-2.16573	2.44002	0.00401186
E11 Pancreatic Progenitor	1435466_at	Sarm1	0.36593	0.346249	0.240321	0.215496	-1.04648	-0.958698	-0.976779	0.291999	-0.993986	2.43848	0.000779155
E11 Pancreatic Progenitor	1457528_at	Slc4a7	0.764155	0.490984	0.449001	0.430828	-0.843688	-0.579297	-0.829992	0.533742	-0.750992	2.43637	0.00468901
E11 Pancreatic Progenitor	1425073_at	Plekhg6	0.819309	0.675381	0.654965	0.660908	-0.575771	-0.588794	-0.580455	0.702641	-0.581673	2.43566	0.00271439
E11 Pancreatic Progenitor	1423668_at	Zdhhc14	-0.810986	-0.856606	-0.627704	-0.799306	-2.05103	-2.16096	-1.95951	-0.77365	-2.05717	2.43432	0.00225788
E11 Pancreatic Progenitor	1423570_at	Abcg1	-0.515567	-0.583509	-0.430017	-0.663038	-1.92229	-1.53402	-2.03641	-0.548033	-1.83091	2.43324	0.0377719
E11 Pancreatic Progenitor	1433509_s_at	Reep1	1.6304	1.44653	1.56018	1.47098	0.196244	0.465129	0.0727628	1.52702	0.244712	2.43228	0.0239025
E11 Pancreatic Progenitor	1431226_a_at	Fndc4	1.86049	1.90537	1.52558	1.61032	0.451559	0.144097	0.740898	1.72544	0.445518	2.42826	0.0317038
E11 Pancreatic Progenitor	1419402_at	Mns1	0.773166	0.691349	0.663606	0.484302	-0.720915	-0.566925	-0.591306	0.653106	-0.626382	2.42753	0.00158068
E11 Pancreatic Progenitor	1425892_a_at	Pnoc	0.203161	0.434393	0.755006	0.133348	-0.640815	-0.848275	-1.20415	0.381477	-0.897746	2.42708	0.0206833
E11 Pancreatic Progenitor	1416008_at	Satb1	0.189015	0.259523	0.36414	0.239985	-1.00283	-1.15912	-0.884314	0.263166	-1.01542	2.42601	0.0108052
E11 Pancreatic Progenitor	1443489_at	Vps13b	0.935339	0.271453	0.48051	0.452166	-0.432449	-0.839672	-0.956573	0.534867	-0.742898	2.42463	0.0192556
E11 Pancreatic Progenitor	1434199_at	Tmem151b	1.04925	0.880564	0.668315	0.729786	-0.50135	-0.756759	-0.0779784	0.831979	-0.445362	2.42392	0.0473603
E11 Pancreatic Progenitor	1435917_at	Ociad2	-0.412032	-0.177619	-0.203371	-0.163964	-1.74021	-1.52299	-1.28525	-0.239247	-1.51615	2.42318	0.024461
E11 Pancreatic Progenitor	1455377_at	Ttll7	-1.0227	-1.25766	-0.764879	-1.31012	-2.68204	-2.35393	-2.05248	-1.08884	-2.36282	2.41828	0.0290118
E11 Pancreatic Progenitor	1459595_at	Ttc28	-0.0482331	-0.182699	-0.200332	-0.114648	-1.30192	-1.43331	-1.49311	-0.136478	-1.40945	2.41659	0.00388016
E11 Pancreatic Progenitor	1452646_at	Trp53inp2	-0.76077	-0.780097	-0.593225	-0.672711	-1.94478	-2.13307	-1.84586	-0.701701	-1.97457	2.41641	0.0103236
E11 Pancreatic Progenitor	1419184_a_at	Fhl2	-0.397384	-0.13421	0.0379982	-0.115883	-1.74096	-1.34335	-1.1848	-0.15237	-1.42304	2.41273	0.0295906
E11 Pancreatic Progenitor	1436799_at	Enox1	1.94143	1.9953	1.98179	1.94386	0.562564	0.543972	0.981204	1.9656	0.695913	2.41108	0.0463962
E11 Pancreatic Progenitor	1434962_x_at	Ccl27a	0.528293	0.302196	0.487192	0.164813	-0.912869	-1.13582	-0.64847	0.370624	-0.899054	2.41108	0.0201977
E11 Pancreatic Progenitor	1418908_at	Pam	-0.463152	-0.1629	-0.142311	-0.0547256	-1.70351	-1.54095	-1.17893	-0.205772	-1.47446	2.40943	0.0251597
E11 Pancreatic Progenitor	1450863_a_at	Dclk1	-1.66102	-1.40871	-0.534423	-1.07013	-2.5747	-2.23696	-2.49429	-1.16857	-2.43532	2.40618	0.0391867
E11 Pancreatic Progenitor	1437667_a_at	Bach2	0.243715	0.237626	0.0229865	-0.0593375	-1.35324	-1.25476	-0.855429	0.111247	-1.15448	2.40448	0.0278392
E11 Pancreatic Progenitor	1439288_at	Pnmal1	-0.919759	-1.14411	-0.494074	-0.424824	-1.99108	-1.85286	-2.18792	-0.745691	-2.01062	2.40315	0.0166691
E11 Pancreatic Progenitor	1446472_at	Ahctf1	1.01523	0.882004	0.94319	0.729062	-0.356657	-0.694006	-0.0625641	0.892371	-0.371076	2.40069	0.0492721
E11 Pancreatic Progenitor	1458233_at	Fryl	0.861762	0.444365	0.821847	0.553312	-0.602002	-0.808691	-0.368135	0.670321	-0.592943	2.40038	0.0124371
E11 Pancreatic Progenitor	1451446_at	Antxr1	-0.241967	-0.0575296	-0.0539022	0.103639	-1.59449	-1.0018	-1.37828	-0.06244	-1.32486	2.39897	0.0407213
E11 Pancreatic Progenitor	1452344_at	Synj2	1.78179	1.77784	1.74468	1.7812	0.479716	0.57107	0.476406	1.77138	0.509064	2.3988	0.00546395
E11 Pancreatic Progenitor	1446943_at	Dst	0.0607157	-0.307715	-0.247451	-0.197005	-1.58418	-1.59536	-1.11925	-0.172864	-1.43293	2.39507	0.0287879
E11 Pancreatic Progenitor	1457479_at	Xrcc5	1.00221	0.911558	1.00663	0.955777	-0.488981	-0.177294	-0.199842	0.969043	-0.288706	2.39122	0.026533
E11 Pancreatic Progenitor	1442511_at	Ipo7	0.805208	0.431439	0.240676	0.382909	-0.920317	-0.385889	-1.06908	0.465058	-0.791761	2.38968	0.0428696
E11 Pancreatic Progenitor	1424658_at	Taok1	0.833829	0.154777	0.609043	0.568459	-0.562342	-0.919365	-0.664002	0.541527	-0.715236	2.38959	0.0106682
E11 Pancreatic Progenitor	1458491_at	4930422I07Rik	0.618489	-0.1392	-0.0692466	-0.0983728	-1.08625	-1.25003	-1.19562	0.0779175	-1.1773	2.38703	0.0260208
E11 Pancreatic Progenitor	1452769_at	Rnf145	0.519312	0.343682	0.460037	0.481534	-1.01205	-0.820799	-0.578252	0.451141	-0.803701	2.38641	0.0312132
E11 Pancreatic Progenitor	1440072_at	E430022K19Rik	0.0695132	-0.393612	-0.346312	-0.155602	-1.19518	-1.70917	-1.47672	-0.206503	-1.46036	2.38478	0.0194895
E11 Pancreatic Progenitor	1451053_a_at	Mdm1	0.0451341	0.240863	0.515466	0.435613	-1.07963	-1.21075	-0.542166	0.309269	-0.944182	2.38411	0.045589
E11 Pancreatic Progenitor	1451790_a_at	Tfpi	1.45326	1.65957	1.90639	1.61325	0.623337	0.490158	0.112777	1.65812	0.408757	2.37736	0.0236969
E11 Pancreatic Progenitor	1453334_at	B230216N24Rik	0.0461953	-0.0295753	0.421762	-0.0635401	-0.84634	-1.45984	-1.15751	0.0937105	-1.15456	2.37557	0.0306254
E11 Pancreatic Progenitor	1432037_at	Ppp1r9a	0.821537	0.809649	0.959492	0.775942	-0.193179	-0.555776	-0.469808	0.841655	-0.406254	2.37497	0.0226304
E11 Pancreatic Progenitor	1423164_at	Gpr137b-ps	-0.139735	-0.29662	-0.338775	-0.380069	-1.56581	-1.64121	-1.40058	-0.2888	-1.53586	2.37358	0.00424078
E11 Pancreatic Progenitor	1433930_at	Hpse	-0.0325223	-0.0379309	-0.108875	-0.224102	-1.28619	-1.48868	-1.26025	-0.100858	-1.34504	2.36884	0.00612104
E11 Pancreatic Progenitor	1417618_at	Itih2	1.58122	1.28295	1.19707	1.20786	-0.0511411	0.256519	0.0176093	1.31728	0.0743292	2.36681	0.0059266
E11 Pancreatic Progenitor	1452716_at	5730469M10Rik	0.784668	0.641554	0.967227	0.762983	-0.556746	-0.545904	-0.248715	0.789108	-0.450455	2.36127	0.0099986
E11 Pancreatic Progenitor	1424455_at	Gprasp1	0.142374	0.384264	0.573849	0.316476	-0.953336	-1.05983	-0.638877	0.354241	-0.884014	2.35913	0.0144755
E11 Pancreatic Progenitor	1453660_at	5430420F09Rik	0.14463	-0.433885	0.184672	-0.148638	-1.34472	-1.17344	-1.38397	-0.0633053	-1.30071	2.35774	0.0131648
E11 Pancreatic Progenitor	1423085_at	Efnb3	0.826183	0.681954	0.823792	0.51251	-0.759291	-0.443436	-0.375665	0.71111	-0.52613	2.35747	0.0145939
E11 Pancreatic Progenitor	1436755_at	Itih5	-0.360158	-0.889111	-0.393453	-0.648003	-1.83339	-1.52778	-2.06636	-0.572681	-1.80918	2.35626	0.0203855
E11 Pancreatic Progenitor	1416673_at	Bace2	-2.57794	-2.96609	-2.68909	-3.03545	-4.27882	-3.68471	-4.19206	-2.81715	-4.05186	2.35335	0.0358608
E11 Pancreatic Progenitor	1434095_at	Unc5a	0.0195846	-0.0240156	-0.302213	-0.327852	-1.31003	-1.34232	-1.52689	-0.158624	-1.39308	2.35292	0.00386167
E11 Pancreatic Progenitor	1438900_at	Sacm1l	0.320634	0.388357	0.255221	-0.0747498	-0.992872	-0.961223	-1.08039	0.222366	-1.01149	2.35195	0.0082766
E11 Pancreatic Progenitor	1419356_at	Klf7	0.409962	0.101446	0.0497351	-0.0932438	-1.11331	-1.17427	-1.06292	0.116975	-1.11684	2.35188	0.00954839
E11 Pancreatic Progenitor	1428825_at	Nr6a1	0.437891	0.701866	0.619893	0.400428	-0.738917	-0.882671	-0.458028	0.54002	-0.693205	2.35092	0.0179307
E11 Pancreatic Progenitor	1436249_at	Ttll4	1.69949	1.76403	1.39234	1.51401	0.429502	0.373854	0.280873	1.59247	0.361409	2.34739	0.00397153
E11 Pancreatic Progenitor	1455297_at	Spin2	1.39164	1.49977	1.55531	1.49569	0.262316	0.188201	0.316234	1.4856	0.255584	2.3457	0.000945954
E11 Pancreatic Progenitor	1439892_at	Brsk1	-0.00528778	-0.212786	0.0910624	0.0579664	-1.25464	-0.977642	-1.50904	-0.0172613	-1.2471	2.34542	0.033072
E11 Pancreatic Progenitor	1456624_at	Wipi1	-0.707165	-0.734155	-0.746139	-0.867933	-2.09149	-2.14219	-1.7451	-0.763848	-1.99293	2.34417	0.0327432
E11 Pancreatic Progenitor	1418253_a_at	Hspa4l	0.10127	0.107696	0.655717	0.449592	-0.981242	-1.23205	-0.482681	0.328569	-0.898657	2.34116	0.0481836
E11 Pancreatic Progenitor	1435457_at	Pdzd4	-0.794125	-1.11745	-1.24662	-1.33002	-2.34534	-2.27029	-2.43127	-1.12205	-2.34897	2.34065	0.00982847
E11 Pancreatic Progenitor	1437405_a_at	Igfbp4	1.78923	1.70144	1.84084	1.83585	0.391284	0.628883	0.678196	1.79184	0.566121	2.33872	0.0175763
E11 Pancreatic Progenitor	1460077_at	Ttc3	0.645099	0.662374	0.672976	0.644009	-0.366571	-0.75096	-0.585461	0.656114	-0.567664	2.33558	0.0367365
E11 Pancreatic Progenitor	1424897_at	Gpr85	-0.523616	-0.259271	-0.537035	-0.506408	-1.59964	-1.84302	-1.59641	-0.456583	-1.67969	2.33449	0.00521012
E11 Pancreatic Progenitor	1451674_at	Slc12a5	0.0887324	-0.0698544	-0.134747	-0.0888451	-1.3275	-1.53015	-0.958763	-0.0511784	-1.27214	2.33102	0.0485977
E11 Pancreatic Progenitor	1456122_at	Dip2c	0.189461	0.130696	0.678304	0.582295	-0.733987	-0.988744	-0.753597	0.395189	-0.825443	2.33049	0.0105846
E11 Pancreatic Progenitor	1428854_at	Tmed8	-0.892282	-0.928461	-0.521384	-0.695082	-2.13149	-2.16276	-1.64051	-0.759302	-1.97825	2.32777	0.0324984
E11 Pancreatic Progenitor	1420111_at	Zfp334	1.33976	1.27736	1.09384	1.42889	0.0107705	-0.16504	0.353174	1.28496	0.0663015	2.3273	0.0317638
E11 Pancreatic Progenitor	1438214_at	Trps1	0.67867	0.382431	0.474506	0.359856	-0.633564	-0.592247	-1.00285	0.473866	-0.742888	2.32423	0.0205225
E11 Pancreatic Progenitor	1426317_at	Stard6	-0.114161	-0.377292	0.0266871	-0.18393	-1.49217	-1.32289	-1.31804	-0.162174	-1.3777	2.32225	0.00341984
E11 Pancreatic Progenitor	1433450_at	Cdk5r1	-0.0879041	0.241932	0.196161	0.106862	-1.35574	-0.875122	-1.07015	0.114263	-1.10034	2.32076	0.0248533
E11 Pancreatic Progenitor	1455417_at	Kcnj11	-0.172585	-0.223304	-0.439775	-0.409407	-1.53921	-1.48411	-1.549	-0.311268	-1.52411	2.31794	0.00423202
E11 Pancreatic Progenitor	1421276_a_at	Dst	-0.322801	-0.293966	-0.148554	-0.24288	-1.63468	-1.29048	-1.46463	-0.25205	-1.46326	2.31532	0.0199405
E11 Pancreatic Progenitor	1433366_at	6030458A19Rik	0.366244	0.632308	0.456032	0.40433	-0.657663	-0.929211	-0.648575	0.464729	-0.74515	2.31318	0.00939856
E11 Pancreatic Progenitor	1419137_at	Shank3	-0.487199	-0.616851	-0.34246	-0.752176	-1.55375	-1.86007	-1.85819	-0.549671	-1.75733	2.30963	0.00816289
E11 Pancreatic Progenitor	1419354_at	Klf7	-0.0961718	-0.181999	-0.175094	-0.136488	-1.21115	-1.38425	-1.46871	-0.147438	-1.3547	2.30899	0.0184207
E11 Pancreatic Progenitor	1449630_s_at	Mark1	0.343122	0.0952704	0.125253	0.107191	-0.909684	-1.17752	-1.03135	0.167709	-1.03952	2.30894	0.00521445
E11 Pancreatic Progenitor	1438717_a_at	Osbpl6	1.3453	1.15747	1.37731	1.29513	-0.152703	0.109078	0.310153	1.2938	0.0888425	2.3053	0.0324009
E11 Pancreatic Progenitor	1419089_at	Timp3	-0.522665	-0.591286	-0.464186	-0.719323	-1.86715	-1.72265	-1.74416	-0.574365	-1.77798	2.30317	0.00150357
E11 Pancreatic Progenitor	1439606_at	Katnal1	-0.116256	0.0836431	0.087237	0.0713015	-1.15508	-1.33703	-1.01873	0.0314815	-1.17028	2.30021	0.0121366
E11 Pancreatic Progenitor	1455108_at	Eif4e2	0.736538	0.635117	0.264328	0.316994	-0.750862	-0.698379	-0.690506	0.488244	-0.713249	2.29978	0.0148222
E11 Pancreatic Progenitor	1439044_at	Zfp354c	1.21189	1.41897	1.55372	1.24615	0.134079	0.205396	0.134264	1.35768	0.157913	2.29703	0.00608165
E11 Pancreatic Progenitor	1456067_at	Gli3	1.78296	2.46451	2.01068	1.8964	1.11443	0.775094	0.627905	2.03864	0.839144	2.29659	0.0184359
E11 Pancreatic Progenitor	1456424_s_at	Pltp	0.704946	0.780435	0.514197	0.749806	-0.519712	-0.619261	-0.397126	0.687346	-0.512033	2.29641	0.00291741
E11 Pancreatic Progenitor	1422470_at	Bnip3	0.0789641	0.000581522	0.301664	-0.110643	-1.15047	-0.953248	-1.29129	0.0676418	-1.13167	2.2963	0.00736443
E11 Pancreatic Progenitor	1417426_at	Srgn	-1.73392	-2.06522	-2.04177	-2.05728	-3.37118	-3.07686	-3.07246	-1.97455	-3.1735	2.29573	0.00814521
E11 Pancreatic Progenitor	1450437_a_at	Ncam1	-0.351999	-0.538428	-0.164064	-0.328308	-1.59952	-1.23353	-1.79459	-0.3457	-1.54255	2.29238	0.0370718
E11 Pancreatic Progenitor	1449581_at	Emid1	1.40987	1.30989	1.16237	1.22138	0.0403933	0.319644	-0.12276	1.27588	0.0790924	2.29228	0.0277113
E11 Pancreatic Progenitor	1426833_at	Eif4g3	0.357176	0.256502	0.422427	0.397634	-0.858206	-0.909394	-0.746435	0.358435	-0.838012	2.29175	0.00221343
E11 Pancreatic Progenitor	1449468_at	St6galnac5	-0.56093	-0.717789	-0.924875	-0.816798	-1.78812	-1.74235	-2.3139	-0.755098	-1.94812	2.28632	0.0473163
E11 Pancreatic Progenitor	1452445_at	Slc41a2	-2.53595	-2.71351	-2.43352	-2.39977	-3.77705	-3.55697	-3.80655	-2.52069	-3.71352	2.28602	0.00456163
E11 Pancreatic Progenitor	1425346_at	Zfp318	1.07369	0.792915	0.703935	0.547457	-0.547645	-0.611097	-0.0764037	0.7795	-0.411715	2.28345	0.0295798
E11 Pancreatic Progenitor	1438355_at	Tmem90a	-3.24098	-3.51274	-2.82629	-3.40372	-4.359	-4.63007	-4.32014	-3.24593	-4.4364	2.28227	0.0135297
E11 Pancreatic Progenitor	1458568_at	Tusc3	0.414825	-0.225543	0.436733	0.157038	-0.652426	-1.35652	-0.972242	0.195763	-0.993731	2.28073	0.0400982
E11 Pancreatic Progenitor	1450191_a_at	Sox13	1.42079	1.33936	1.099	1.25174	0.00437664	0.0271066	0.238262	1.27772	0.0899152	2.27806	0.00397153
E11 Pancreatic Progenitor	1424769_s_at	Cald1	0.398194	0.335309	0.300304	0.306615	-0.95672	-0.904486	-0.686768	0.335105	-0.849325	2.27274	0.0204383
E11 Pancreatic Progenitor	1450990_at	Gpc3	2.76133	3.54226	3.61387	3.69068	2.37066	2.31952	1.96344	3.40204	2.21787	2.27232	0.0322959
E11 Pancreatic Progenitor	1440954_at	Pbx1	0.532787	0.730923	0.960814	0.986137	-0.122474	-0.246605	-0.773739	0.802665	-0.380939	2.27144	0.0471308
E11 Pancreatic Progenitor	1416168_at	Serpinf1	2.8782	2.7297	2.70425	2.66526	1.74528	1.3719	1.56735	2.74435	1.56151	2.27024	0.0207089
E11 Pancreatic Progenitor	1449662_at	Reep1	1.34428	1.21154	1.30567	1.34509	0.0777961	0.398063	-0.11449	1.30165	0.120457	2.26764	0.0485032
E11 Pancreatic Progenitor	1456981_at	Tmc7	0.000301047	0.0181068	-0.0494374	0.165627	-1.12719	-1.34362	-0.970262	0.0336494	-1.14703	2.26683	0.0211418
E11 Pancreatic Progenitor	1422498_at	Mageh1	-0.341088	-0.331348	0.158827	-0.226229	-1.2928	-1.34284	-1.45503	-0.18496	-1.36355	2.26356	0.010303
E11 Pancreatic Progenitor	1433452_at	B630019K06Rik	-0.886886	-0.98488	-0.613658	-0.794894	-2.21793	-2.14022	-1.63716	-0.820079	-1.99844	2.26319	0.0468402
E11 Pancreatic Progenitor	1434982_at	Rnf182	-1.77832	-1.64859	-1.70007	-1.46977	-2.93365	-2.5882	-2.96028	-1.64919	-2.82738	2.26292	0.0193276
E11 Pancreatic Progenitor	1446140_at	Pcm1	1.04656	0.704863	1.14987	1.16828	0.132504	-0.368024	-0.245343	1.01739	-0.160287	2.26213	0.0225893
E11 Pancreatic Progenitor	1443552_at	E230008N13Rik	0.594239	0.757368	0.822596	0.485288	-0.430678	-0.327852	-0.778235	0.664873	-0.512255	2.26126	0.023325
E11 Pancreatic Progenitor	1451715_at	Mafb	-0.426551	-1.34581	-0.811985	-0.897421	-1.96472	-1.88787	-2.29005	-0.87044	-2.04754	2.26122	0.02401
E11 Pancreatic Progenitor	1451105_at	Vash2	2.94354	3.02231	2.85323	3.21078	1.85709	1.72946	1.91372	3.00746	1.83343	2.25642	0.00292034
E11 Pancreatic Progenitor	1443128_at	Ints6	1.07572	0.714978	1.23411	1.18185	-0.00666477	-0.25395	-0.104512	1.05167	-0.121709	2.25539	0.00791511
E11 Pancreatic Progenitor	1444722_at	Psme4	0.505154	0.627825	0.173377	0.273791	-1.02986	-0.648911	-0.651713	0.395037	-0.776828	2.25303	0.0142764
E11 Pancreatic Progenitor	1416049_at	Gldc	0.492085	0.501347	0.70846	0.577768	-0.689262	-0.469125	-0.642185	0.569915	-0.60019	2.25028	0.00418702
E11 Pancreatic Progenitor	1452517_at	Plekhh1	1.16198	0.481485	1.38056	1.03212	0.0666252	-0.520732	-0.0136858	1.01404	-0.155931	2.25007	0.0351744
E11 Pancreatic Progenitor	1455340_at	Dennd5b	-0.00853953	0.317669	0.200704	-0.0308113	-0.939924	-1.2198	-0.988463	0.119756	-1.0494	2.24879	0.0057047
E11 Pancreatic Progenitor	1419078_at	Nin	0.637659	0.750655	1.06695	0.762921	-0.622828	-0.331803	-0.136147	0.804546	-0.363593	2.24722	0.0219258
E11 Pancreatic Progenitor	1431187_s_at	Dlg5	1.1947	1.04611	1.26648	1.18443	0.21846	0.0853748	-0.288204	1.17293	0.00521021	2.24657	0.0441903
E11 Pancreatic Progenitor	1441799_at	6030422H21Rik	0.0710941	-0.189487	0.065299	0.0576379	-1.36385	-1.29157	-0.843553	0.0011359	-1.16632	2.24616	0.0427083
E11 Pancreatic Progenitor	1419147_at	Rec8	1.30245	1.21681	0.961957	1.42648	-0.0454337	-0.0578798	0.28289	1.22692	0.059859	2.24554	0.0105645
E11 Pancreatic Progenitor	1439060_s_at	Wipi1	-0.360888	-0.944234	-0.890045	-0.952988	-2.03568	-1.98878	-1.83646	-0.787039	-1.95364	2.24482	0.0152621
E11 Pancreatic Progenitor	1419754_at	Myo5a	0.0390777	0.257454	0.081459	0.109206	-1.10814	-1.11094	-0.914589	0.121799	-1.04456	2.24444	0.00415291
E11 Pancreatic Progenitor	1455301_at	Wipf3	1.10794	1.147	0.954245	1.10051	-0.190237	-0.0801973	0.00558935	1.07742	-0.0882815	2.24342	0.00324524
E11 Pancreatic Progenitor	1424674_at	Slc39a6	0.571202	0.534893	0.751206	0.489629	-0.627647	-0.620577	-0.485298	0.586733	-0.577841	2.24167	0.00166554
E11 Pancreatic Progenitor	1436473_at	Zfp248	1.58132	1.53841	1.50197	1.52445	0.300488	0.174291	0.643817	1.53654	0.372865	2.24027	0.0498435
E11 Pancreatic Progenitor	1440192_at	Ttc39b	-1.67553	-1.42139	-0.882503	-1.68884	-2.6382	-2.4421	-2.66063	-1.41707	-2.58031	2.23961	0.0289574
E11 Pancreatic Progenitor	1437406_x_at	Igfbp4	1.58668	1.67776	1.65338	1.69342	0.462293	0.40283	0.603915	1.65281	0.489679	2.23943	0.0099986
E11 Pancreatic Progenitor	1443664_s_at	Cd164l2	-0.413824	-0.53355	-0.53481	-0.514603	-1.76158	-1.61609	-1.60204	-0.499197	-1.6599	2.23567	0.00446969
E11 Pancreatic Progenitor	1446158_at	Exoc6b	0.507404	0.422857	0.420519	0.415902	-0.949216	-0.663463	-0.543784	0.441671	-0.718821	2.23534	0.039008
E11 Pancreatic Progenitor	1452226_at	Rcc2	2.85831	2.72598	2.45467	2.58324	1.58186	1.44472	1.46154	2.65555	1.49604	2.23382	0.00498525
E11 Pancreatic Progenitor	1435465_at	Kbtbd11	-0.914822	-1.04423	-1.11974	-1.4477	-2.28295	-2.3339	-2.25576	-1.13162	-2.29087	2.2334	0.0142764
E11 Pancreatic Progenitor	1417149_at	P4ha2	-0.672581	-0.719888	-0.355577	-0.617733	-2.06933	-1.68667	-1.49411	-0.591445	-1.75004	2.2324	0.0398878
E11 Pancreatic Progenitor	1420984_at	Pctp	2.4311	2.41333	2.17194	2.12024	1.17611	1.21211	0.989482	2.28415	1.1259	2.23187	0.0037825
E11 Pancreatic Progenitor	1428510_at	Lphn1	0.0425544	-0.15145	-0.274971	-0.466661	-1.38979	-1.46531	-1.25456	-0.212632	-1.36989	2.23033	0.00689603
E11 Pancreatic Progenitor	1439256_x_at	Gpr137b-ps	-0.46816	-0.501426	-0.556757	-0.678562	-1.72857	-1.88047	-1.51638	-0.551226	-1.70847	2.23032	0.0204383
E11 Pancreatic Progenitor	1456816_at	Zmiz1	0.624312	0.55977	0.773341	0.634282	-0.554007	-0.534351	-0.437709	0.647926	-0.508689	2.22934	0.00104301
E11 Pancreatic Progenitor	1423959_at	Ropn1l	0.180921	-0.055743	0.122491	-0.0314704	-1.13816	-0.916278	-1.25275	0.0540497	-1.10239	2.22907	0.0129027
E11 Pancreatic Progenitor	1454809_at	Ncoa7	-0.105268	-0.151635	0.172116	-0.0144395	-1.14129	-1.25846	-1.14363	-0.0248065	-1.18113	2.22888	0.00313824
E11 Pancreatic Progenitor	1423566_a_at	Hsph1	0.881191	1.06787	1.39867	1.09646	0.0271657	-0.0295886	-0.13192	1.11105	-0.0447809	2.22812	0.00851134
E11 Pancreatic Progenitor	1460001_at	Pgpep1	1.47855	1.20872	1.14723	1.15942	0.0606434	0.247342	-0.0285413	1.24848	0.093148	2.22735	0.00515409
E11 Pancreatic Progenitor	1443327_at	D130043K22Rik	-0.794559	-1.45447	-0.403832	-1.04866	-2.04222	-1.88328	-2.31621	-0.925381	-2.08057	2.22714	0.0360086
E11 Pancreatic Progenitor	1440888_at	Oxtr	-2.31793	-2.70903	-2.31895	-2.58102	-3.57622	-3.78272	-3.54793	-2.48173	-3.63562	2.22513	0.00541125
E11 Pancreatic Progenitor	1434961_at	Asb1	-0.170628	-0.234384	-0.277698	-0.367402	-1.52672	-1.5028	-1.21839	-0.262528	-1.41597	2.22444	0.0197623
E11 Pancreatic Progenitor	1440444_at	Fads1	0.932895	0.648144	0.481929	0.65439	-0.239341	-0.838968	-0.341461	0.679339	-0.473257	2.22314	0.0450609
E11 Pancreatic Progenitor	1444604_at	Ezh1	-0.541306	-0.456599	-0.483229	-0.713767	-1.55757	-1.66659	-1.87899	-0.548725	-1.70105	2.22272	0.0112758
E11 Pancreatic Progenitor	1419615_at	Trpv6	1.96448	1.94916	1.55092	1.34879	0.610626	0.67252	0.371955	1.70334	0.5517	2.22166	0.0152193
E11 Pancreatic Progenitor	1448378_at	Fscn1	2.24578	2.22944	2.17589	2.25471	1.15499	0.88495	1.19285	2.22645	1.0776	2.21738	0.0302624
E11 Pancreatic Progenitor	1437250_at	Mreg	-0.58558	-0.428576	-0.484527	-0.630932	-1.83819	-1.44731	-1.75556	-0.532404	-1.68035	2.21599	0.0276763
E11 Pancreatic Progenitor	1422611_s_at	Igf2bp3	3.15402	3.42609	3.03311	3.11503	2.02705	2.08206	1.9972	3.18206	2.03544	2.21395	0.00748129
E11 Pancreatic Progenitor	1441140_at	Rere	1.08887	0.66158	0.889762	0.677925	-0.35294	-0.476553	-0.119742	0.829535	-0.316411	2.21291	0.00935933
E11 Pancreatic Progenitor	1437638_at	Srrm2	0.581821	0.625018	-0.0351716	0.164074	-0.640602	-0.835837	-0.954577	0.333935	-0.810339	2.21035	0.0179814
E11 Pancreatic Progenitor	1446592_at	Creb1	0.950062	0.619391	0.652108	0.774426	-0.286408	-0.339061	-0.55856	0.748997	-0.394676	2.20943	0.0056903
E11 Pancreatic Progenitor	1440128_s_at	Sez6l	-2.01748	-1.67832	-1.56081	-1.45165	-2.97183	-2.62134	-2.86669	-1.67707	-2.81996	2.20823	0.0105366
E11 Pancreatic Progenitor	1439871_at	Lmtk2	0.56656	-0.0203182	0.199487	-0.0548744	-0.972938	-0.911975	-1.02041	0.172714	-0.968443	2.20558	0.0213749
E11 Pancreatic Progenitor	1435014_at	Rab39b	-0.231638	-0.13393	0.0875635	-0.110359	-1.30555	-0.929801	-1.47708	-0.097091	-1.23748	2.2044	0.0421517
E11 Pancreatic Progenitor	1429900_at	5330406M23Rik	-2.47804	-2.75092	-2.31711	-2.6531	-3.55008	-3.71597	-3.80253	-2.5498	-3.68953	2.2034	0.00538423
E11 Pancreatic Progenitor	1457467_at	Pknox1	-0.391466	-0.785599	-0.63347	-0.733926	-1.85742	-1.70911	-1.76018	-0.636115	-1.77557	2.20298	0.00514646
E11 Pancreatic Progenitor	1456080_a_at	Serinc3	0.390681	0.187955	0.408659	0.191164	-0.948014	-0.921416	-0.663379	0.294615	-0.84427	2.20211	0.00957506
E11 Pancreatic Progenitor	1449014_at	Lactb	0.0926148	0.152822	0.487049	0.39789	-0.982706	-1.05383	-0.527998	0.282594	-0.854844	2.1999	0.034103
E11 Pancreatic Progenitor	1457626_at	D3Wsu106e	0.841892	0.762402	0.654017	0.819619	-0.31752	-0.449169	-0.336358	0.769482	-0.367682	2.19948	0.0012997
E11 Pancreatic Progenitor	1423753_at	Bambi	0.492912	0.611475	0.803137	0.61174	-0.563518	-0.732363	-0.226128	0.629816	-0.507336	2.19946	0.0364153
E11 Pancreatic Progenitor	1435974_at	Arhgef9	-0.156558	-0.15261	0.0839769	-0.177675	-1.19956	-1.38526	-1.12481	-0.100717	-1.23654	2.19745	0.00550561
E11 Pancreatic Progenitor	1419322_at	Fgd6	0.541502	0.330732	0.487582	0.43549	-0.77284	-0.488157	-0.798275	0.448826	-0.686424	2.19657	0.0188661
E11 Pancreatic Progenitor	1424382_at	Rcn3	0.916937	0.997901	0.817345	0.853302	-0.228631	-0.171993	-0.315376	0.896371	-0.238667	2.19624	0.00134728
E11 Pancreatic Progenitor	1439828_at	Mapkapk5	0.684532	0.342942	0.130546	-0.0933687	-0.812932	-1.02605	-0.765926	0.266163	-0.868302	2.19537	0.0204383
E11 Pancreatic Progenitor	1453308_at	8430429K09Rik	0.836763	0.868546	0.876688	0.844297	-0.211535	-0.291138	-0.33061	0.856574	-0.277761	2.19517	0.00748725
E11 Pancreatic Progenitor	1449261_at	Pbx2	0.95511	0.876272	0.992929	0.957783	-0.000634152	-0.184213	-0.377122	0.945523	-0.187323	2.19291	0.0334035
E11 Pancreatic Progenitor	1434116_at	Cbx2	2.2851	2.39026	2.43748	2.56975	1.26711	1.14254	1.45607	2.42065	1.28858	2.19173	0.0101756
E11 Pancreatic Progenitor	1449785_at	AA414993	-0.612327	-0.499472	-0.227443	-0.341349	-1.62585	-1.52135	-1.50746	-0.420148	-1.55155	2.19072	0.00547499
E11 Pancreatic Progenitor	1447725_at	C030034E14Rik	-2.03658	-2.24187	-1.54016	-1.95329	-3.04871	-3.13019	-3.04361	-1.94297	-3.07417	2.1904	0.0238447
E11 Pancreatic Progenitor	1417950_a_at	Apoa2	0.648884	-0.198483	0.0121351	-0.329325	-1.20494	-0.746908	-1.34048	0.0333028	-1.09744	2.18972	0.0422067
E11 Pancreatic Progenitor	1455269_a_at	Coro1a	-0.862017	-0.928532	-1.36978	-0.894451	-2.04721	-2.35612	-2.02909	-1.01369	-2.14414	2.18926	0.0107989
E11 Pancreatic Progenitor	1434856_at	Ankrd44	-0.100944	-0.338487	0.0366488	-0.27076	-1.42053	-1.41694	-1.05774	-0.168386	-1.2984	2.18861	0.0158831
E11 Pancreatic Progenitor	1436577_at	Arhgef9	-0.0230057	-0.566312	0.24056	0.0821471	-1.00442	-1.1642	-1.41659	-0.0666526	-1.19507	2.18619	0.0224799
E11 Pancreatic Progenitor	1455027_at	Rufy3	-0.0985515	-0.572286	0.0959713	-0.105502	-1.10642	-1.44108	-1.34697	-0.170092	-1.29816	2.18566	0.0134998
E11 Pancreatic Progenitor	1426562_a_at	Olfm1	-0.230483	-0.669719	-0.491438	-0.887891	-1.96297	-1.63277	-1.49364	-0.569883	-1.69646	2.1834	0.0193276
E11 Pancreatic Progenitor	1419932_s_at	Gpr137b	-0.361229	-0.435318	-0.454819	-0.435643	-1.45077	-1.81712	-1.37502	-0.421752	-1.54764	2.18235	0.0487837
E11 Pancreatic Progenitor	1455221_at	Abcg1	-1.02698	-0.524168	-0.773671	-0.85942	-1.77654	-2.07985	-1.8998	-0.796061	-1.91873	2.1775	0.0073933
E11 Pancreatic Progenitor	1445786_at	Braf	-0.190658	-0.529576	0.0312935	-0.398193	-1.39667	-1.53338	-1.24679	-0.271783	-1.39228	2.17422	0.00973723
E11 Pancreatic Progenitor	1445984_at	Cdk14	-0.282708	-0.278234	-0.141303	-0.361488	-1.5706	-1.42441	-1.15623	-0.265933	-1.38375	2.17018	0.030402
E11 Pancreatic Progenitor	1449054_a_at	Pcbp4	2.19316	2.01748	1.86736	2.03866	1.05595	0.748626	0.931622	2.02916	0.912067	2.1691	0.00834377
E11 Pancreatic Progenitor	1442775_at	St13	0.0148145	-0.24155	-0.116434	-0.194215	-1.30598	-0.944811	-1.5	-0.134346	-1.25026	2.16733	0.0491718
E11 Pancreatic Progenitor	1425480_at	Cnot6l	0.493569	0.255002	0.496003	0.223208	-0.730092	-0.668154	-0.846497	0.366945	-0.748248	2.16624	0.00312865
E11 Pancreatic Progenitor	1415793_at	Pnpo	0.689547	0.536455	0.456154	0.420607	-0.574024	-0.441452	-0.750538	0.525691	-0.588672	2.16499	0.00976202
E11 Pancreatic Progenitor	1435874_at	Prkab2	-0.174913	-0.0585759	-0.229092	-0.0243483	-1.22313	-1.27118	-1.20554	-0.121732	-1.23328	2.16078	0.00221343
E11 Pancreatic Progenitor	1422901_at	Mgea5	1.35506	1.16223	1.6551	1.89716	0.566636	0.28954	0.362912	1.51739	0.406363	2.15999	0.0201164
E11 Pancreatic Progenitor	1443233_at	Gtf2f2	0.562498	0.399717	0.197098	0.259846	-0.824276	-0.885993	-0.55415	0.35479	-0.754806	2.15785	0.010325
E11 Pancreatic Progenitor	1426834_s_at	D930015E06Rik	0.750653	0.746327	0.615424	0.674171	-0.383841	-0.410058	-0.443659	0.696644	-0.41252	2.1572	0.000856226
E11 Pancreatic Progenitor	1421429_a_at	Npnt	1.06306	1.13832	0.941473	1.15036	0.0588863	-0.0484279	-0.117893	1.0733	-0.0358115	2.15713	0.00219133
E11 Pancreatic Progenitor	1441100_at	Mbtd1	0.672776	0.196508	0.390641	0.476179	-0.475044	-0.63232	-0.917218	0.434026	-0.674861	2.15679	0.0178874
E11 Pancreatic Progenitor	1427149_at	Plekha6	-1.12759	-1.23794	-1.05033	-1.27428	-2.58008	-2.21109	-2.05227	-1.17253	-2.28114	2.15638	0.047848
E11 Pancreatic Progenitor	1423313_at	Pde7a	1.76549	1.93838	1.68672	1.58404	0.640736	0.597037	0.671858	1.74366	0.636544	2.15414	0.0064216
E11 Pancreatic Progenitor	1432075_a_at	Tekt1	1.97123	1.95229	1.86845	1.87767	0.928859	0.868132	0.641144	1.91741	0.812712	2.15054	0.02303
E11 Pancreatic Progenitor	1419188_s_at	Ccl27a	0.710105	0.414984	0.444367	0.206103	-0.701568	-0.726265	-0.552857	0.44389	-0.66023	2.14968	0.00746747
E11 Pancreatic Progenitor	1415904_at	Lpl	-3.06813	-3.16812	-3.2863	-3.31998	-4.47857	-4.06507	-4.39664	-3.21063	-4.31343	2.14771	0.0282273
E11 Pancreatic Progenitor	1445654_at	4930422I07Rik	0.500024	-0.153253	-0.0652912	-0.16552	-0.963637	-1.18403	-1.07235	0.0289901	-1.07334	2.14701	0.0218406
E11 Pancreatic Progenitor	1434129_s_at	Lhfpl2	-0.594977	-0.600258	-0.449164	-0.750708	-1.79826	-1.50149	-1.80188	-0.598777	-1.70054	2.14617	0.0132862
E11 Pancreatic Progenitor	1442254_at	Dgkd	0.0562976	0.349331	-0.0664184	-0.0516006	-0.956476	-0.99017	-1.14248	0.0719023	-1.02971	2.14594	0.0059547
E11 Pancreatic Progenitor	1417031_at	Tmem206	-0.160593	-0.312352	0.134255	-0.169364	-1.24381	-1.27178	-1.1684	-0.127013	-1.22799	2.14501	0.00892479
E11 Pancreatic Progenitor	1423475_at	Cnnm2	0.258659	0.15986	0.0238847	-0.0969369	-1.0513	-1.15366	-0.837783	0.0863668	-1.01425	2.14446	0.00836703
E11 Pancreatic Progenitor	1456857_at	1500011B03Rik	-1.15096	-1.35078	-1.02971	-1.20685	-2.32317	-2.40366	-2.12776	-1.18457	-2.28486	2.14398	0.00653796
E11 Pancreatic Progenitor	1454404_at	2610011E03Rik	0.764134	0.273446	0.43737	0.606899	-0.415862	-0.860173	-0.461825	0.520462	-0.579287	2.14317	0.0218865
E11 Pancreatic Progenitor	1448211_at	Atp6v0e2	-0.177407	-0.617405	-0.272832	-0.758681	-1.45855	-1.82221	-1.3846	-0.456581	-1.55512	2.14138	0.019368
E11 Pancreatic Progenitor	1449439_at	Klf7	-0.250842	-0.409448	-0.357442	-0.378607	-1.42818	-1.43477	-1.47989	-0.349085	-1.44761	2.14136	0.0010539
E11 Pancreatic Progenitor	1431782_s_at	Ypel1	1.69204	1.43232	1.42268	1.74072	0.673417	0.259363	0.491006	1.57194	0.474595	2.13961	0.0167362
E11 Pancreatic Progenitor	1428579_at	Fmnl2	-0.170439	-0.11797	-0.213961	-0.248384	-1.13609	-1.41031	-1.30746	-0.187689	-1.28462	2.13899	0.0182485
E11 Pancreatic Progenitor	1432513_a_at	1700001C02Rik	-0.322924	-0.193009	0.0807664	-0.315166	-1.12318	-1.19697	-1.5295	-0.187583	-1.28322	2.13707	0.0171591
E11 Pancreatic Progenitor	1459561_at	Gm3924	-0.76813	-0.780393	-0.743135	-0.940043	-1.70198	-1.85567	-2.15276	-0.807925	-1.90347	2.13694	0.0379328
E11 Pancreatic Progenitor	1439687_at	Rab14	0.739242	0.584659	0.526371	0.611066	-0.399209	-0.429619	-0.611648	0.615335	-0.480159	2.13686	0.00556644
E11 Pancreatic Progenitor	1451341_s_at	Tmem189	0.664022	0.499931	0.111099	0.350919	-0.662155	-0.491715	-0.912771	0.406493	-0.68888	2.13668	0.0149817
E11 Pancreatic Progenitor	1453356_at	Cpsf7	0.687754	0.184308	0.720068	0.884393	-0.274134	-0.469834	-0.68351	0.619131	-0.475826	2.13607	0.0181666
E11 Pancreatic Progenitor	1440132_s_at	Prkar1b	-0.316509	-0.544707	-0.576949	-0.639138	-1.5828	-1.71993	-1.52172	-0.519326	-1.60815	2.12701	0.00317497
E11 Pancreatic Progenitor	1415886_at	Sh2d3c	0.40477	0.232426	0.500558	0.268298	-0.805264	-0.83433	-0.570587	0.351513	-0.736727	2.12615	0.00767764
E11 Pancreatic Progenitor	1456927_at	Mast2	0.135097	0.26648	0.10044	0.16625	-0.707241	-0.906645	-1.14741	0.167067	-0.920434	2.12506	0.0398765
E11 Pancreatic Progenitor	1452893_s_at	Enho	-1.01785	-0.945765	-1.32593	-1.43268	-2.05459	-2.36662	-2.38045	-1.18056	-2.26722	2.12383	0.0116933
E11 Pancreatic Progenitor	1449229_a_at	Cdkl2	-0.437705	-0.616728	-0.231107	-0.611948	-1.53647	-1.53358	-1.61171	-0.474372	-1.56059	2.12316	0.00957775
E11 Pancreatic Progenitor	1420564_at	Insrr	-1.39718	-1.42172	-1.49527	-1.68551	-2.70646	-2.34447	-2.70587	-1.49992	-2.5856	2.12238	0.0226285
E11 Pancreatic Progenitor	1437745_at	Chd7	1.19601	0.88408	0.967303	1.032	-0.0550171	-0.0132009	-0.126561	1.01985	-0.0649262	2.12104	0.0032593
E11 Pancreatic Progenitor	1457742_at	D9Wsu74e	0.454559	0.0278007	0.102997	0.478941	-0.540932	-0.925261	-0.989391	0.266075	-0.818528	2.12079	0.0209812
E11 Pancreatic Progenitor	1452138_a_at	Ace2	-2.58749	-2.80088	-2.46154	-2.94912	-4.08084	-3.72379	-3.54468	-2.69976	-3.7831	2.11894	0.0300876
E11 Pancreatic Progenitor	1437120_at	Snx30	0.0769647	-0.54267	-0.49316	-0.562777	-1.39149	-1.24401	-1.75464	-0.380411	-1.46338	2.11839	0.0260948
E11 Pancreatic Progenitor	1447217_at	Uhrf2	0.679756	0.342799	0.685246	0.447643	-0.588349	-0.439888	-0.603675	0.538861	-0.54397	2.11819	0.00466786
E11 Pancreatic Progenitor	1418736_at	B3galnt1	-0.626565	-0.563774	-0.625848	-0.625171	-1.74502	-1.85428	-1.46871	-0.610339	-1.68934	2.11257	0.0420335
E11 Pancreatic Progenitor	1437307_at	Senp8	1.46732	1.18771	1.34415	1.29189	0.320606	0.266303	0.144504	1.32277	0.243805	2.11252	0.00230071
E11 Pancreatic Progenitor	1446073_at	Yaf2	0.627483	0.314361	0.303969	0.427718	-0.54693	-0.681543	-0.752369	0.418383	-0.660281	2.11208	0.0035955
E11 Pancreatic Progenitor	1418691_at	Rgs9	-0.700912	-0.910477	-0.732486	-0.895274	-1.71304	-1.76026	-2.18833	-0.809787	-1.88721	2.11026	0.0453898
E11 Pancreatic Progenitor	1444663_at	Vezf1	0.330635	0.31531	0.0408034	-0.0397456	-0.769911	-1.14668	-0.830256	0.161751	-0.915617	2.11018	0.0146057
E11 Pancreatic Progenitor	1432007_s_at	Ap2a2	0.721118	0.695973	0.746442	0.531178	-0.405336	-0.418439	-0.385769	0.673678	-0.403181	2.10944	0.00397153
E11 Pancreatic Progenitor	1448557_at	Fam13c	-1.83956	-1.79841	-1.58936	-1.97365	-3.14102	-2.82086	-2.6659	-1.80025	-2.87593	2.10772	0.0284118
E11 Pancreatic Progenitor	1421472_at	Srrm3	-0.998481	-1.30992	-0.841032	-1.28138	-2.36826	-1.97144	-2.20662	-1.1077	-2.1821	2.10585	0.0135601
E11 Pancreatic Progenitor	1453008_at	Trnp1	-1.418	-1.54174	-1.70401	-1.80952	-2.8463	-2.85508	-2.37093	-1.61831	-2.69077	2.10301	0.0378263
E11 Pancreatic Progenitor	1431703_at	2900027M19Rik	-1.49596	-1.63229	-1.39746	-1.97231	-2.92334	-2.44606	-2.72108	-1.6245	-2.69683	2.10281	0.0206917
E11 Pancreatic Progenitor	1421052_a_at	Sms	1.69358	1.87254	2.07776	2.00945	0.871491	0.816269	0.835852	1.91333	0.841204	2.10253	0.0101104
E11 Pancreatic Progenitor	1439284_at	Epb4.1l5	1.59143	1.49599	1.52653	1.32312	0.504429	0.337488	0.395598	1.48426	0.412505	2.10199	0.00215503
E11 Pancreatic Progenitor	1418329_at	Pgpep1	1.83656	1.77009	1.96257	1.93465	0.760257	0.878376	0.776029	1.87597	0.804888	2.10101	0.00126405
E11 Pancreatic Progenitor	1438579_at	Utp14b	1.42841	1.37218	1.07375	1.27996	0.110007	0.233365	0.314577	1.28858	0.219317	2.09836	0.00380963
E11 Pancreatic Progenitor	1436479_a_at	Dpp7	-0.253893	-0.538394	-0.523174	-0.698329	-1.79221	-1.57106	-1.35337	-0.503447	-1.57221	2.09764	0.01917
E11 Pancreatic Progenitor	1456121_at	Cep97	0.560314	0.135269	0.0767827	0.169026	-0.8639	-0.794805	-0.841404	0.235348	-0.83337	2.09757	0.016016
E11 Pancreatic Progenitor	1420688_a_at	Sgce	0.594362	0.582007	1.2657	0.99741	-0.2872	-0.477926	0.139223	0.859868	-0.208634	2.09726	0.0397445
E11 Pancreatic Progenitor	1434914_at	Rab6b	0.00498251	-0.375997	-0.357554	-0.797054	-1.62714	-1.0527	-1.66795	-0.381406	-1.44926	2.09632	0.0471833
E11 Pancreatic Progenitor	1434196_at	Dnaja4	-1.24721	-1.38335	-1.01506	-1.5277	-2.2684	-2.53738	-2.26597	-1.29333	-2.35725	2.09061	0.0091595
E11 Pancreatic Progenitor	1430575_a_at	Tpp2	1.11569	0.464777	0.637766	0.843804	-0.229015	-0.478934	-0.186837	0.76551	-0.298262	2.09039	0.0150515
E11 Pancreatic Progenitor	1416997_a_at	Hap1	-0.572617	-0.394009	-0.684706	-0.633134	-1.7792	-1.81202	-1.31233	-0.571117	-1.63452	2.08985	0.0485074
E11 Pancreatic Progenitor	1448928_at	Hdac6	0.0627213	-0.0736126	-0.0303927	-0.114527	-1.18501	-1.14109	-0.976978	-0.0389528	-1.10102	2.08793	0.00680103
E11 Pancreatic Progenitor	1443649_at	Huwe1	0.558818	0.617027	0.543633	0.634723	-0.392413	-0.696171	-0.331778	0.58855	-0.473454	2.08783	0.0395974
E11 Pancreatic Progenitor	1420897_at	Snap23	1.39315	1.84879	1.88856	1.74917	0.576148	0.607899	0.791309	1.71992	0.658452	2.08705	0.00926397
E11 Pancreatic Progenitor	1416313_at	Mllt11	-0.0290295	-0.178907	0.0910238	-0.0790487	-1.03011	-1.19507	-1.10559	-0.0489904	-1.11026	2.08676	0.00209044
E11 Pancreatic Progenitor	1459170_at	Foxo1	-0.165692	-0.912327	-0.211972	-0.365168	-1.34201	-1.61134	-1.47053	-0.41379	-1.47463	2.08614	0.0263622
E11 Pancreatic Progenitor	1441635_at	Nr6a1	0.663479	0.700623	0.815516	0.794457	-0.276016	-0.134913	-0.540933	0.743519	-0.317287	2.0861	0.0360851
E11 Pancreatic Progenitor	1430034_at	Cct4	1.27944	1.53764	1.30942	1.01477	0.235414	0.423446	0.0221919	1.28532	0.227017	2.08248	0.0142313
E11 Pancreatic Progenitor	1436964_at	D7Ertd715e	1.07932	0.832379	1.41462	0.98872	-0.0691855	0.176311	-0.044676	1.07876	0.0208164	2.08196	0.0111206
E11 Pancreatic Progenitor	1422906_at	Abcg2	1.24933	1.14947	1.0012	1.08743	0.0539621	0.224332	-0.085383	1.12186	0.0643038	2.0814	0.0128092
E11 Pancreatic Progenitor	1437162_at	Caprin1	0.254894	0.523231	0.286848	0.730868	-0.620707	-0.68111	-0.522473	0.44896	-0.608097	2.08068	0.0112905
E11 Pancreatic Progenitor	1444717_at	Zwint	0.75525	0.655419	0.68996	0.620554	-0.250401	-0.510819	-0.368575	0.680296	-0.376599	2.08045	0.0164737
E11 Pancreatic Progenitor	1449010_at	Hspa4l	0.0479325	0.142561	0.156081	-0.111437	-1.12444	-1.17469	-0.692545	0.0587841	-0.997224	2.07917	0.0444159
E11 Pancreatic Progenitor	1438528_at	Pcm1	0.986177	1.00597	1.0517	1.15635	0.164134	0.0392918	-0.220842	1.05005	-0.00580527	2.07895	0.0324009
E11 Pancreatic Progenitor	1436004_at	Usp27x	0.0709657	0.249227	0.115536	0.311866	-1.09955	-0.768138	-0.737838	0.186899	-0.868507	2.0783	0.0248025
E11 Pancreatic Progenitor	1447738_s_at	Ankrd13d	-0.0998642	-0.0955838	-0.215865	-0.191455	-1.21526	-1.32271	-1.07389	-0.150692	-1.20396	2.07522	0.0134998
E11 Pancreatic Progenitor	1449473_s_at	Cd40	0.213694	0.143296	-0.111859	0.0134083	-1.2606	-0.771397	-0.933523	0.0646348	-0.988506	2.07504	0.0346356
E11 Pancreatic Progenitor	1440133_x_at	Prkar1b	-0.493109	-0.531437	-0.533354	-0.665987	-1.60682	-1.75424	-1.46488	-0.555972	-1.60865	2.07437	0.0161351
E11 Pancreatic Progenitor	1425960_s_at	Pax6	-0.645006	-0.822176	-0.355779	-0.170844	-1.56444	-1.28403	-1.80312	-0.498451	-1.55053	2.07352	0.0266986
E11 Pancreatic Progenitor	1456538_at	Sdccag8	-0.22906	-0.286042	-0.323112	-0.403717	-1.35935	-1.27776	-1.45003	-0.310483	-1.36238	2.07326	0.0031653
E11 Pancreatic Progenitor	1422809_at	Rims2	-0.147086	-0.652812	-0.498213	-0.689665	-1.52548	-1.72331	-1.39642	-0.496944	-1.5484	2.07263	0.0119331
E11 Pancreatic Progenitor	1454630_at	Samd14	0.493636	0.49878	0.45684	0.402378	-0.543831	-0.806908	-0.411152	0.462908	-0.587297	2.07082	0.041758
E11 Pancreatic Progenitor	1435117_a_at	Dnajc27	-0.0727079	-0.0703501	0.0756335	-0.0529996	-0.972231	-1.285	-0.982242	-0.030106	-1.07983	2.07013	0.0277222
E11 Pancreatic Progenitor	1452319_at	Zfp82	0.558989	0.818926	0.629074	0.760921	-0.528354	-0.431016	-0.11385	0.691978	-0.35774	2.07012	0.0289387
E11 Pancreatic Progenitor	1446360_at	LOC100048866	-1.31952	-1.62457	-1.48147	-0.89133	-2.53389	-2.06264	-2.53835	-1.32922	-2.3783	2.0692	0.0309965
E11 Pancreatic Progenitor	1428333_at	2900062L11Rik	0.601806	0.631934	0.686342	0.392976	-0.454921	-0.347047	-0.607426	0.578265	-0.469798	2.06775	0.00577999
E11 Pancreatic Progenitor	1457324_at	Gm3893	-0.233995	0.0104001	-0.447894	-0.166149	-1.19388	-1.01731	-1.56064	-0.20941	-1.25728	2.06747	0.0368172
E11 Pancreatic Progenitor	1434450_s_at	Adrbk2	-0.21515	-0.0576548	0.186754	-0.231877	-1.07653	-1.25068	-1.05464	-0.0794818	-1.12728	2.06738	0.00663711
E11 Pancreatic Progenitor	1435456_at	Ttc28	-0.0220893	-0.174669	-0.0165599	-0.240782	-1.27906	-1.18216	-1.02057	-0.113525	-1.1606	2.06633	0.00681875
E11 Pancreatic Progenitor	1436195_at	BC046404	1.06015	1.03328	0.931803	1.06159	0.00507368	-0.10767	0.0292802	1.02171	-0.0244387	2.06501	0.00238958
E11 Pancreatic Progenitor	1459324_at	Fermt2	0.233285	0.0984593	0.0432823	0.0339591	-1.01887	-1.12547	-0.687244	0.102246	-0.943859	2.06495	0.0397445
E11 Pancreatic Progenitor	1433844_a_at	Dusp9	3.55143	3.7088	3.53843	3.60201	2.51854	2.69468	2.45301	3.60017	2.55541	2.06301	0.0102985
E11 Pancreatic Progenitor	1450948_a_at	Mrpl1	0.581693	0.507127	0.781491	0.654861	-0.364005	-0.32877	-0.546568	0.631293	-0.413114	2.06252	0.00446867
E11 Pancreatic Progenitor	1459512_at	Meis1	1.59396	1.69533	1.30548	1.55848	0.580118	0.567578	0.334599	1.53831	0.494098	2.06224	0.00627703
E11 Pancreatic Progenitor	1454999_at	Phf21b	-0.229552	-0.0607711	0.0422206	0.164509	-1.23428	-0.97707	-0.982376	-0.0208984	-1.06458	2.06148	0.00717388
E11 Pancreatic Progenitor	1455631_at	H13	0.11634	-0.20155	-0.271478	-0.142491	-0.928025	-1.25983	-1.31692	-0.124795	-1.16826	2.06117	0.0190773
E11 Pancreatic Progenitor	1457170_at	Lrrc36	-0.844801	-1.32524	-0.603548	-0.862753	-1.87553	-2.04095	-1.93766	-0.909086	-1.95138	2.0595	0.024516
E11 Pancreatic Progenitor	1436464_at	Prox1	0.697759	0.710138	0.574227	0.518473	-0.281649	-0.569328	-0.397669	0.625149	-0.416216	2.05817	0.0122308
E11 Pancreatic Progenitor	1416872_at	Tspan6	2.52672	2.6043	2.66087	2.62288	1.51607	1.58914	1.585	2.60369	1.5634	2.05664	0.000771254
E11 Pancreatic Progenitor	1427685_a_at	Synj2	1.81628	1.94188	1.72524	1.78343	0.683772	0.628849	1.0167	1.81671	0.77644	2.05661	0.0336127
E11 Pancreatic Progenitor	1429021_at	Epha4	0.707973	1.11687	1.19564	0.690067	-0.345473	-0.185778	0.195343	0.927637	-0.11197	2.05567	0.0314519
E11 Pancreatic Progenitor	1436534_at	Trove2	0.209169	0.155858	0.560861	0.104125	-0.88207	-0.749831	-0.713832	0.257503	-0.781911	2.05539	0.00892479
E11 Pancreatic Progenitor	1435448_at	Bcl2l11	0.46135	0.570185	0.534129	0.721667	-0.301829	-0.62746	-0.471525	0.571833	-0.466938	2.05448	0.0145461
E11 Pancreatic Progenitor	1459391_at	Abca5	-1.20771	-1.26995	-0.988871	-1.22738	-2.12173	-2.30163	-2.21154	-1.17348	-2.21163	2.0536	0.0026919
E11 Pancreatic Progenitor	1436095_at	Chd5	-0.628243	-1.38766	-1.03013	-1.18421	-2.18124	-1.84745	-2.25689	-1.05756	-2.09519	2.05286	0.0240132
E11 Pancreatic Progenitor	1429727_at	Slc16a9	-2.16311	-2.64538	-1.91611	-2.01244	-2.99894	-3.50183	-3.15514	-2.18426	-3.21864	2.04822	0.0295297
E11 Pancreatic Progenitor	1436766_at	Luc7l2	0.359903	0.173996	0.459518	0.634842	-0.542521	-0.595249	-0.742202	0.407065	-0.626657	2.0473	0.00680181
E11 Pancreatic Progenitor	1436553_at	Lhfpl4	-1.03471	-1.32538	-1.3686	-1.42766	-2.25738	-2.28193	-2.42705	-1.28909	-2.32212	2.04632	0.00543212
E11 Pancreatic Progenitor	1441732_at	Tshz1	0.129978	-0.330622	-0.755458	-0.382173	-1.15947	-1.40255	-1.54058	-0.334569	-1.36753	2.04623	0.029657
E11 Pancreatic Progenitor	1417435_at	Large	1.27451	1.24755	0.925747	0.895527	0.205944	-0.10097	0.0558195	1.08583	0.0535976	2.04519	0.00887349
E11 Pancreatic Progenitor	1448773_at	Rpl11	0.685929	0.7323	0.711065	0.61097	-0.488282	-0.309403	-0.243535	0.685066	-0.347073	2.04505	0.0171741
E11 Pancreatic Progenitor	1456498_at	Itga4	-0.8998	-0.663293	-0.197882	-0.464508	-1.87539	-1.66504	-1.22489	-0.556371	-1.58844	2.04495	0.0471954
E11 Pancreatic Progenitor	1430375_a_at	Ccl27a	0.562053	0.36371	0.408956	0.210428	-0.628245	-0.738951	-0.569168	0.386287	-0.645455	2.04449	0.00349677
E11 Pancreatic Progenitor	1424770_at	Cald1	0.726014	0.250694	0.442282	0.63971	-0.513982	-0.540948	-0.495721	0.514675	-0.516884	2.04423	0.0171131
E11 Pancreatic Progenitor	1438496_a_at	Ddx26b	0.796934	0.960186	1.27508	1.15784	0.150938	0.00360028	-0.105263	1.04751	0.0164249	2.04356	0.00838937
E11 Pancreatic Progenitor	1424353_at	Lrpprc	0.775513	0.832211	1.15083	0.899888	-0.053649	0.0850615	-0.380524	0.91461	-0.11637	2.04341	0.0285696
E11 Pancreatic Progenitor	1428091_at	Klhl7	0.0956766	0.0516204	0.615564	0.206447	-1.10976	-0.756171	-0.499367	0.242327	-0.788434	2.0431	0.0409271
E11 Pancreatic Progenitor	1416842_at	Gstm5	1.04299	1.02107	1.02198	0.957697	-0.0713986	0.182177	-0.167174	1.01093	-0.0187988	2.04165	0.0380386
E11 Pancreatic Progenitor	1443387_at	BB045044	0.203847	0.224838	0.573439	0.489	-0.728619	-0.718476	-0.523681	0.372781	-0.656926	2.04161	0.00622296
E11 Pancreatic Progenitor	1437513_a_at	Serinc1	0.0504337	-0.47479	-0.30344	-0.634415	-1.20488	-1.52651	-1.37681	-0.340553	-1.3694	2.04039	0.0182086
E11 Pancreatic Progenitor	1429032_at	Micalcl	0.0694429	-0.379536	0.374847	-0.112077	-1.24125	-1.04964	-0.828681	-0.0118308	-1.03986	2.03923	0.023039
E11 Pancreatic Progenitor	1450401_at	Tgs1	1.14047	0.950668	1.23563	1.16634	0.0721917	0.0374158	0.177513	1.12328	0.0957069	2.03859	0.00239545
E11 Pancreatic Progenitor	1425510_at	Mark1	0.502469	0.111857	0.475051	0.311173	-0.577735	-0.878717	-0.572901	0.350137	-0.676451	2.0372	0.0111624
E11 Pancreatic Progenitor	1452965_at	Ankrd13d	0.0980168	0.00813568	-0.109136	0.120859	-1.04332	-1.16759	-0.779689	0.029469	-0.996865	2.03684	0.0269415
E11 Pancreatic Progenitor	1456905_at	Ccdc24	-0.126313	0.0490221	-0.110386	-0.136212	-1.11802	-1.30607	-0.896125	-0.080972	-1.10674	2.03604	0.0337542
E11 Pancreatic Progenitor	1429106_at	4921509J17Rik	0.0227971	0.163015	0.558329	0.0246427	-0.846434	-0.922393	-0.730604	0.192196	-0.833144	2.03544	0.0151373
E11 Pancreatic Progenitor	1455680_at	9630025H16Rik	0.6542	0.39708	0.500661	0.374184	-0.625813	-0.546855	-0.456721	0.481531	-0.54313	2.03448	0.0027113
E11 Pancreatic Progenitor	1446134_at	C78115	0.598838	0.101139	0.0944612	0.0216389	-0.600104	-0.938743	-0.922309	0.204019	-0.820385	2.03412	0.0164714
E11 Pancreatic Progenitor	1439754_at	Sox12	0.62041	0.465047	0.447133	0.298681	-0.486959	-0.650286	-0.558558	0.457818	-0.565267	2.03226	0.00287353
E11 Pancreatic Progenitor	1421992_a_at	Igfbp4	1.04245	1.18279	0.925079	1.46119	0.225995	-0.00472477	0.168858	1.15288	0.130043	2.03191	0.0105788
E11 Pancreatic Progenitor	1428541_at	Fam115a	0.488967	0.248425	0.445812	0.402538	-0.669667	-0.682822	-0.525491	0.396436	-0.625994	2.03134	0.00234573
E11 Pancreatic Progenitor	1456111_at	Fam55d	0.328405	0.212419	0.34026	0.418557	-0.783035	-0.755677	-0.551887	0.32491	-0.696866	2.03042	0.00965981
E11 Pancreatic Progenitor	1447623_s_at	Prkd1	-0.426839	-0.322422	-0.394115	-0.382718	-1.4817	-1.47287	-1.25517	-0.381523	-1.40325	2.03034	0.0204383
E11 Pancreatic Progenitor	1434806_at	Mtx3	0.714001	0.754162	0.894651	0.898519	-0.204934	-0.187881	-0.225245	0.815333	-0.20602	2.02982	0.00393786
E11 Pancreatic Progenitor	1444622_at	Ptprd	0.314315	0.203164	0.327443	0.279125	-0.671887	-0.803188	-0.744197	0.281012	-0.739757	2.029	0.00207531
E11 Pancreatic Progenitor	1440999_at	Zfp697	1.86578	1.90888	1.72578	1.70302	0.805965	0.664851	0.869822	1.80086	0.780213	2.02884	0.00388451
E11 Pancreatic Progenitor	1429469_at	A930013F10Rik	0.614972	0.620003	0.580052	0.672561	-0.245535	-0.483451	-0.466227	0.621897	-0.398404	2.02834	0.0235236
E11 Pancreatic Progenitor	1456478_at	Pgm2l1	0.815802	0.736547	0.796161	0.656697	-0.19562	-0.286381	-0.316631	0.751302	-0.266211	2.02443	0.0012997
E11 Pancreatic Progenitor	1434510_at	Papss2	-1.04182	-1.45934	-0.533054	-1.05254	-2.17491	-2.20723	-1.73501	-1.02169	-2.03905	2.02422	0.038478
E11 Pancreatic Progenitor	1427540_at	Zwint	0.737905	0.812707	0.598136	0.58486	-0.410318	-0.548718	-0.0422715	0.683402	-0.333769	2.02395	0.0489362
E11 Pancreatic Progenitor	1438709_at	Wipi1	-0.821725	-1.35589	-0.657463	-0.830869	-2.13069	-1.93963	-1.73058	-0.916486	-1.93363	2.02391	0.0213854
E11 Pancreatic Progenitor	1428211_at	P4htm	-0.557613	-0.526365	-0.685421	-0.554358	-1.66886	-1.69722	-1.42699	-0.580939	-1.59769	2.02336	0.019368
E11 Pancreatic Progenitor	1446921_at	Grb10	1.32315	1.16782	1.55675	1.3796	0.614235	0.31706	0.0900134	1.35683	0.340436	2.02286	0.0385511
E11 Pancreatic Progenitor	1439931_at	Gsk3b	0.562868	0.737922	0.626571	0.61814	-0.330691	-0.623357	-0.185401	0.636375	-0.379816	2.02257	0.043958
E11 Pancreatic Progenitor	1456873_at	Clic5	-0.994692	-0.856207	-0.781839	-0.682401	-1.81587	-1.88279	-1.83624	-0.828785	-1.84497	2.02256	0.00574877
E11 Pancreatic Progenitor	1450724_at	Fam126a	0.250612	0.284756	0.646425	0.240568	-0.883713	-0.410282	-0.685993	0.35559	-0.659996	2.02172	0.0252855
E11 Pancreatic Progenitor	1419584_at	Ttc28	-0.443227	-0.657838	-0.399215	-0.643317	-1.58673	-1.70518	-1.35795	-0.535899	-1.54995	2.01957	0.0152193
E11 Pancreatic Progenitor	1446598_at	Prkca	-0.835906	-0.868763	-0.551512	-0.760545	-1.62348	-1.88941	-1.78548	-0.754182	-1.76612	2.01662	0.0063004
E11 Pancreatic Progenitor	1456005_a_at	Bcl2l11	-0.179837	0.0463166	0.441694	-0.0634605	-0.830818	-1.155	-0.857294	0.0611784	-0.947706	2.01235	0.0166576
E11 Pancreatic Progenitor	1428472_at	Spsb1	0.289381	0.083361	0.100157	-0.111708	-1.11197	-0.936048	-0.703863	0.0902976	-0.917294	2.01055	0.0194835
E11 Pancreatic Progenitor	1434354_at	Maob	-2.00791	-1.90562	-1.6325	-2.06778	-2.88805	-3.04697	-2.79681	-1.90345	-2.91061	2.00995	0.00723482
E11 Pancreatic Progenitor	1442945_at	2010109K09Rik	0.768004	0.744706	0.616615	0.700386	-0.228933	-0.429491	-0.239307	0.707428	-0.299244	2.00927	0.00996808
E11 Pancreatic Progenitor	1442679_at	Map2k4	1.06953	0.699981	1.24376	1.0998	-0.0809406	-0.0907242	0.24178	1.02827	0.0233716	2.0068	0.0146865
E11 Pancreatic Progenitor	1428931_a_at	Parp6	-0.261175	-0.278349	-0.141352	-0.250371	-1.21298	-1.3723	-1.12758	-0.232812	-1.23762	2.00668	0.0144068
E11 Pancreatic Progenitor	1451018_at	Leprotl1	-0.216654	-0.123946	-0.0769224	-0.260252	-1.22988	-1.19372	-1.09785	-0.169444	-1.17382	2.00607	0.00150357
E11 Pancreatic Progenitor	1456992_at	Ube3c	0.91652	0.481682	0.841694	0.753526	-0.210786	-0.378316	-0.1783	0.748356	-0.255801	2.00577	0.00692419
E11 Pancreatic Progenitor	1422692_at	Sub1	1.16222	1.12332	1.1973	1.11255	0.301364	0.139216	-0.00625649	1.14885	0.144775	2.00566	0.0305606
E11 Pancreatic Progenitor	1444590_at	Ddhd2	-0.245856	-0.683466	-0.421768	-0.432037	-1.30972	-1.64069	-1.39597	-0.445781	-1.4488	2.00418	0.0111689
E11 Pancreatic Progenitor	1418117_at	Ndufs4	0.411404	0.375792	0.398909	0.254655	-0.666653	-0.605135	-0.65158	0.36019	-0.641123	2.00182	0.001225
E11 Pancreatic Progenitor	1435977_at	Hdgfrp3	-1.38615	-1.21096	-1.83365	-1.74893	-2.22744	-2.80848	-2.60224	-1.54492	-2.54605	2.00157	0.0389372
E11 Pancreatic Progenitor	1456282_at	6720457D02Rik	1.92142	1.18187	1.21654	1.23134	0.521538	0.466755	0.172566	1.38779	0.386953	2.00116	0.0306254
E15 Pancreatic Progenitor	1428706_at	Cenpv	-0.712975	-0.84934	-1.00274	-0.87575	0.104778	0.222751	0.0931814	-0.860202	0.140237	2.00061	0.00239751
E15 Pancreatic Progenitor	1441894_s_at	Grasp	0.134781	0.153897	-0.163388	-0.0963493	0.883749	0.831777	1.31143	0.0072354	1.00898	2.00243	0.0396879
E15 Pancreatic Progenitor	1429148_at	Nfic	-1.27519	-1.25401	-1.70226	-1.28757	-0.248019	-0.726323	-0.158721	-1.37976	-0.377688	2.00287	0.046742
E15 Pancreatic Progenitor	1427253_s_at	Suz12	0.0734946	0.374185	0.868435	0.836978	1.63844	1.40818	1.57489	0.538273	1.5405	2.00309	0.0407213
E15 Pancreatic Progenitor	1449893_a_at	Lrig1	-1.18527	-1.12829	-0.980428	-1.37781	-0.390405	0.0401869	-0.140892	-1.16795	-0.163704	2.00589	0.0228274
E15 Pancreatic Progenitor	1434301_at	Fam84b	-0.31826	-0.234074	-0.205959	-0.313787	0.839768	0.779707	0.589589	-0.26802	0.736355	2.00607	0.0180036
E15 Pancreatic Progenitor	1450044_at	Fzd7	1.19035	1.30883	1.17794	1.38507	2.38459	2.04383	2.38265	1.26555	2.27035	2.00667	0.0284883
E15 Pancreatic Progenitor	1434210_s_at	Lrig1	-1.29234	-1.04459	-1.28024	-1.40033	-0.372635	-0.00289465	-0.37304	-1.25438	-0.249523	2.00674	0.0240183
E15 Pancreatic Progenitor	1423810_at	Ppme1	-0.656243	-0.663582	-0.500189	-0.662521	0.496875	0.264633	0.391716	-0.620634	0.384408	2.007	0.0082766
E15 Pancreatic Progenitor	1437885_at	D030029J20Rik	-0.319047	-0.0483157	-0.136502	-0.128522	0.882625	0.581504	1.08	-0.158097	0.848042	2.00853	0.0445611
E15 Pancreatic Progenitor	1424060_at	Neil3	0.40716	0.51619	0.510779	0.732975	1.42068	1.58067	1.64848	0.541776	1.54995	2.01136	0.00453584
E15 Pancreatic Progenitor	1430653_at	A930026B05Rik	-1.13421	-1.26483	-1.01365	-0.866771	-0.110293	-0.0815606	0.00703914	-1.06987	-0.0616049	2.01149	0.00726721
E15 Pancreatic Progenitor	1416137_at	Anxa7	-1.0633	-0.801504	-1.08186	-0.883902	0.246667	-0.0256756	-0.0663245	-0.957643	0.0515556	2.01279	0.0132095
E15 Pancreatic Progenitor	1448185_at	Herpud1	-1.65763	-1.38397	-1.58325	-1.52802	-0.731071	-0.295491	-0.559645	-1.53822	-0.528736	2.01319	0.0325979
E15 Pancreatic Progenitor	1418711_at	Pdgfa	-0.220547	-0.325503	-0.563388	-0.541751	0.563082	0.605886	0.623845	-0.412797	0.597604	2.01447	0.0105125
E15 Pancreatic Progenitor	1459622_at	Gm22	-1.94866	-1.57902	-1.56416	-1.10479	-0.741173	-0.336859	-0.531957	-1.54915	-0.536663	2.01739	0.0280572
E15 Pancreatic Progenitor	1436203_a_at	1110059G02Rik	1.04115	1.1393	1.18653	1.16506	2.19889	2.24562	1.99219	1.13301	2.14557	2.01748	0.017034
E15 Pancreatic Progenitor	1457032_at	Ak5	-0.832393	-1.00609	-0.714316	-0.843708	0.182311	-0.00880103	0.317266	-0.849126	0.163592	2.01771	0.0137293
E15 Pancreatic Progenitor	1420378_at	Sftpd	-2.59647	-3.08019	-2.78122	-2.64544	-1.94295	-1.71095	-1.631	-2.77583	-1.76164	2.01978	0.0106797
E15 Pancreatic Progenitor	1427441_a_at	Suclg2	0.61017	0.895329	1.07776	1.24478	1.9352	1.78587	2.19354	0.957009	1.97154	2.02024	0.019038
E15 Pancreatic Progenitor	1438385_s_at	Gpt2	0.825025	0.656715	0.563541	0.490384	1.59446	1.68085	1.67033	0.633916	1.64854	2.02038	0.00571349
E15 Pancreatic Progenitor	1417301_at	Fzd6	-0.0583746	-0.113012	-0.190967	0.117586	0.924386	0.862954	1.07672	-0.061192	0.954686	2.02213	0.00390139
E15 Pancreatic Progenitor	1423621_a_at	Slc33a1	-1.85475	-1.62385	-1.13342	-1.37578	-0.490019	-0.287629	-0.662376	-1.49695	-0.480008	2.02362	0.0217844
E15 Pancreatic Progenitor	1428835_at	Myh14	0.0185115	-0.073323	-0.345988	-0.326273	0.857952	0.693369	0.956073	-0.181768	0.835798	2.0245	0.00680662
E15 Pancreatic Progenitor	1416039_x_at	Cyr61	0.849458	1.09477	1.03874	1.31461	2.22909	1.89412	2.15439	1.07439	2.09253	2.0253	0.0113542
E15 Pancreatic Progenitor	1450977_s_at	Ndrg1	-0.824282	-0.769095	-0.718552	-0.324311	0.305625	0.448231	0.326941	-0.65906	0.360266	2.02697	0.0131648
E15 Pancreatic Progenitor	1458370_at	Bmp2k	-0.153281	-0.0662213	-0.199655	-0.0189859	0.847043	0.732393	1.15238	-0.109536	0.910606	2.02812	0.0397009
E15 Pancreatic Progenitor	1419757_at	Pitpnm2	-1.40854	-1.30603	-1.67644	-1.41565	-0.508915	-0.629384	-0.154311	-1.45166	-0.43087	2.02903	0.0331121
E15 Pancreatic Progenitor	1416904_at	Mbnl1	-0.825524	-1.00646	-0.632501	-0.55076	0.2245	0.321646	0.260084	-0.753811	0.268743	2.03151	0.0129824
E15 Pancreatic Progenitor	1424113_at	Lamb1-1	1.57044	1.65445	1.67397	1.71415	2.71347	2.55064	2.7646	1.65325	2.67624	2.03211	0.0108038
E15 Pancreatic Progenitor	1418265_s_at	Irf2	-1.41049	-0.987872	-0.65597	-0.72496	0.0641637	-0.125163	0.303651	-0.944822	0.0808839	2.03596	0.027296
E15 Pancreatic Progenitor	1456135_s_at	Pxn	-0.537584	-0.400363	-0.623237	-0.816843	0.402942	0.261819	0.629103	-0.594507	0.431288	2.03608	0.0132331
E15 Pancreatic Progenitor	1437371_at	Fam160a1	-0.929884	-0.738808	-0.907665	-0.657783	0.14816	0.378853	0.12954	-0.808535	0.218851	2.03833	0.00712624
E15 Pancreatic Progenitor	1420827_a_at	Ccng1	-0.978239	-0.722433	-0.526743	-0.713451	0.335886	0.542738	-0.000499078	-0.735216	0.292708	2.03909	0.0377365
E15 Pancreatic Progenitor	1422666_at	Cblc	-0.157599	-0.180088	-0.529298	-0.227885	0.819811	0.63286	0.81244	-0.273718	0.755037	2.04026	0.005209
E15 Pancreatic Progenitor	1419272_at	Myd88	-1.27229	-1.67706	-1.50947	-1.34803	-0.500282	-0.469958	-0.29821	-1.45171	-0.422817	2.04046	0.00568947
E15 Pancreatic Progenitor	1424790_at	Slc25a42	-1.21636	-1.34871	-1.36343	-1.45765	-0.495113	-0.226216	-0.23092	-1.34654	-0.317416	2.04078	0.0141153
E15 Pancreatic Progenitor	1437751_at	Ppargc1a	-0.0402244	-0.150306	-0.192831	0.0268832	0.953451	1.06113	0.806764	-0.0891196	0.940447	2.04141	0.00755242
E15 Pancreatic Progenitor	1417809_at	Slc22a18	0.285121	0.121104	-0.0791764	0.0157131	1.14362	0.945622	1.25696	0.0856903	1.1154	2.04161	0.00902823
E15 Pancreatic Progenitor	1423087_a_at	Tomm6	0.116552	0.0786776	-0.365289	-0.354491	0.900003	0.904167	0.901181	-0.131138	0.901784	2.04616	0.0258357
E15 Pancreatic Progenitor	1451867_x_at	Arhgap6	-1.2542	-0.656644	-0.693377	-0.35983	0.511476	0.361342	0.007253	-0.741014	0.293357	2.04822	0.0355459
E15 Pancreatic Progenitor	1435394_s_at	Rhoc	-0.875561	-1.17602	-1.37188	-1.546	-0.223622	-0.356765	-0.0422527	-1.24237	-0.207547	2.04886	0.0171116
E15 Pancreatic Progenitor	1429983_at	2010002M09Rik	-0.199977	-0.18091	-0.515142	-0.429187	0.918291	0.521031	0.674244	-0.331304	0.704522	2.05029	0.0170706
E15 Pancreatic Progenitor	1439068_at	Erap1	-0.719732	-1.04517	-0.959672	-1.23	-0.0726264	-0.0490548	0.263877	-0.988643	0.0473987	2.05059	0.0128018
E15 Pancreatic Progenitor	1422597_at	Mmp15	0.406988	0.142954	-0.181358	-0.0459127	1.01532	0.982962	1.36207	0.0806676	1.12012	2.05544	0.0174098
E15 Pancreatic Progenitor	1416304_at	Litaf	0.78921	0.654824	0.745289	0.800834	1.79958	1.70636	1.85857	0.747539	1.78817	2.05712	0.00249247
E15 Pancreatic Progenitor	1441281_s_at	Ninj1	-0.919068	-1.09663	-1.35999	-1.31751	-0.148185	-0.21064	-0.0337509	-1.1733	-0.130858	2.05971	0.0085476
E15 Pancreatic Progenitor	1448494_at	Gas1	0.418559	0.452946	0.455386	0.930856	1.7625	1.3684	1.6905	0.564437	1.60713	2.06008	0.0167858
E15 Pancreatic Progenitor	1448320_at	Stim1	-1.30367	-1.18845	-1.10633	-1.27369	-0.176677	-0.296517	-0.052025	-1.21804	-0.175073	2.06046	0.00772395
E15 Pancreatic Progenitor	1416905_at	Guca2a	-0.6721	-0.508007	-0.762721	-0.796352	0.327345	0.330161	0.417041	-0.684795	0.358182	2.06048	0.00362616
E15 Pancreatic Progenitor	1451731_at	Abca3	-1.05892	-1.09814	-1.16056	-1.15426	-0.0632014	-0.304137	0.143523	-1.11797	-0.0746053	2.06103	0.0484844
E15 Pancreatic Progenitor	1458426_at	Kif1b	-1.37924	-1.66368	-1.29943	-1.80013	-0.585568	-0.705369	-0.182749	-1.53562	-0.491229	2.0625	0.0312267
E15 Pancreatic Progenitor	1453144_at	Pisd-ps3	-1.1988	-1.46166	-0.898565	-1.36589	-0.254117	-0.109345	-0.193307	-1.23123	-0.18559	2.06428	0.0162655
E15 Pancreatic Progenitor	1417856_at	Relb	-1.34291	-1.30954	-1.71854	-1.36209	-0.501768	-0.591781	-0.0683869	-1.43327	-0.387312	2.06473	0.0376402
E15 Pancreatic Progenitor	1435571_at	Mpzl3	0.313239	0.232026	-0.269859	-0.156169	1.06816	1.20416	0.960211	0.0298091	1.07751	2.06723	0.0177917
E15 Pancreatic Progenitor	1426343_at	Stt3b	-0.203068	-0.131543	-0.105187	-0.0471746	0.90553	0.760214	1.11337	-0.121743	0.92637	2.06782	0.0295211
E15 Pancreatic Progenitor	1421936_at	Dapp1	-1.141	-1.46609	-1.2701	-1.14153	-0.180791	-0.275987	-0.160028	-1.25468	-0.205602	2.06921	0.00496813
E15 Pancreatic Progenitor	1450240_a_at	Sytl1	-2.26969	-2.16936	-2.54874	-2.21517	-1.48915	-1.15059	-1.11099	-2.30074	-1.25024	2.07124	0.0181096
E15 Pancreatic Progenitor	1423321_at	Myadm	-0.724794	-0.45068	-0.653755	-0.615004	0.465174	0.420397	0.435706	-0.611058	0.440426	2.07266	0.00525061
E15 Pancreatic Progenitor	1434651_a_at	Cldn3	0.759034	0.726778	0.35532	0.661896	1.68584	1.44446	1.90426	0.625757	1.67818	2.07402	0.022459
E15 Pancreatic Progenitor	1416576_at	Socs3	-1.53372	-1.46419	-1.90154	-1.88865	-0.576356	-0.845228	-0.506336	-1.69702	-0.64264	2.07683	0.0117859
E15 Pancreatic Progenitor	1450967_at	Ptplad2	-0.110089	-0.441045	-0.467181	-0.456874	0.702256	0.556194	0.800127	-0.368797	0.686192	2.0777	0.00529038
E15 Pancreatic Progenitor	1418286_a_at	Efnb1	-0.771988	-0.994731	-0.753762	-0.726172	0.260575	0.104689	0.369151	-0.811663	0.244805	2.07983	0.00627703
E15 Pancreatic Progenitor	1449093_at	Ctf1	0.255349	-0.0467707	-0.0963749	0.0388083	1.15429	1.04684	1.08456	0.0377529	1.09523	2.08129	0.00568947
E15 Pancreatic Progenitor	1422450_at	Ctnnd1	-0.508731	-0.27046	-0.0137249	-0.180026	0.68384	0.725038	1.03585	-0.243235	0.81491	2.08225	0.0128294
E15 Pancreatic Progenitor	1437157_at	Atp1b1	-0.125786	-0.241046	-0.26483	0.0295327	0.711769	0.922717	1.096	-0.150532	0.910162	2.08594	0.0181003
E15 Pancreatic Progenitor	1424318_at	1110067D22Rik	-0.630455	-0.61139	-0.76597	-0.526145	0.534611	0.467878	0.279742	-0.63349	0.42741	2.08623	0.0082766
E15 Pancreatic Progenitor	1437341_x_at	Cnp	-0.0607885	-0.242627	-0.343894	-0.318093	0.940763	0.790905	0.742536	-0.241351	0.824735	2.09374	0.0031653
E15 Pancreatic Progenitor	1417311_at	Crip2	-0.485032	-0.420579	-0.777907	-0.713157	0.434358	0.217216	0.754408	-0.599169	0.468661	2.09628	0.0358693
E15 Pancreatic Progenitor	1428900_s_at	Mett5d1	-0.620137	-0.284135	-0.413653	-0.467378	0.642271	0.588277	0.640605	-0.446326	0.623718	2.0995	0.00651206
E15 Pancreatic Progenitor	1424250_a_at	Arhgef3	-1.31577	-1.408	-1.20164	-1.48463	-0.463163	-0.291716	-0.0912905	-1.35251	-0.282056	2.10009	0.018094
E15 Pancreatic Progenitor	1433768_at	Palld	-0.611826	-0.260174	-0.42095	-0.534692	0.643056	0.492432	0.705736	-0.45691	0.613742	2.10038	0.00386167
E15 Pancreatic Progenitor	1423914_at	C630004H02Rik	-1.4919	-1.69728	-1.54109	-1.62451	-0.678972	-0.338969	-0.528774	-1.5887	-0.515572	2.10399	0.0196583
E15 Pancreatic Progenitor	1429197_s_at	Rabgap1l	-1.78646	-1.45175	-1.53398	-1.35218	-0.473242	-0.55108	-0.345158	-1.53109	-0.456493	2.10613	0.00556644
E15 Pancreatic Progenitor	1453049_at	Svip	-0.951725	-0.898475	-1.1191	-1.07289	0.0371703	0.334167	-0.177912	-1.01055	0.064475	2.10675	0.045169
E15 Pancreatic Progenitor	1432959_at	4930447I22Rik	-0.0338647	0.22136	-0.294911	-0.198498	1.38175	0.821892	0.795207	-0.0764783	0.999616	2.10832	0.0486102
E15 Pancreatic Progenitor	1419671_a_at	Il17rc	-0.873855	-0.833815	-1.28778	-0.813101	0.122867	0.0698033	0.180323	-0.952138	0.124331	2.10887	0.0141007
E15 Pancreatic Progenitor	1457270_at	Gas7	-0.177876	-0.115476	-0.0835891	-0.354604	0.796724	0.921932	0.964906	-0.182886	0.894521	2.11024	0.00229597
E15 Pancreatic Progenitor	1451701_x_at	Cldn3	0.752619	0.728645	0.387445	0.718329	1.6985	1.56518	1.91124	0.646759	1.72497	2.11142	0.0101528
E15 Pancreatic Progenitor	1451755_a_at	Apobec1	-3.66391	-4.04202	-3.80127	-3.58032	-2.82118	-2.76164	-2.49785	-3.77188	-2.69356	2.11158	0.00967829
E15 Pancreatic Progenitor	1445589_at	Slc23a2	-1.15458	-1.1455	-1.94768	-1.57054	-0.178426	-0.457925	-0.492137	-1.45457	-0.376163	2.11171	0.031211
E15 Pancreatic Progenitor	1437451_at	Ecscr	-1.71484	-1.82286	-1.65116	-1.63178	-0.734437	-0.546598	-0.587979	-1.70516	-0.623005	2.1172	0.00360649
E15 Pancreatic Progenitor	1456670_at	A930007A09Rik	-1.11838	-1.1468	-0.979247	-1.39319	0.0474602	-0.125162	-0.151931	-1.1594	-0.0765443	2.11823	0.00454547
E15 Pancreatic Progenitor	1455678_at	Sema4b	-0.93867	-0.894374	-0.955492	-0.808043	0.235664	0.0632341	0.255588	-0.899145	0.184829	2.11987	0.00729545
E15 Pancreatic Progenitor	1417141_at	Igtp	-1.3874	-1.59418	-1.68643	-1.66948	-0.317346	-0.65425	-0.529314	-1.58437	-0.500303	2.12	0.0115132
E15 Pancreatic Progenitor	1424027_at	Pxn	-0.221272	-0.278797	-0.757426	-0.480451	0.758463	0.654789	0.536534	-0.434487	0.649929	2.12052	0.0109708
E15 Pancreatic Progenitor	1452928_at	Abi3	-1.59344	-1.11577	-1.738	-2.01754	-0.481137	-0.44989	-0.664159	-1.61619	-0.531728	2.12058	0.0338255
E15 Pancreatic Progenitor	1448793_a_at	Sdc4	0.56234	-0.0815038	-0.168688	-0.040773	1.07586	1.19052	1.19075	0.0678439	1.15238	2.12069	0.0308631
E15 Pancreatic Progenitor	1426350_at	Mgat2	-0.652757	-0.54127	-0.34094	-0.600271	0.565695	0.651738	0.438194	-0.53381	0.551876	2.12238	0.0033566
E15 Pancreatic Progenitor	1430018_at	Cdc42ep5	0.323909	0.40726	-0.0178589	0.275699	1.31146	1.19653	1.4972	0.247252	1.33506	2.12551	0.00713647
E15 Pancreatic Progenitor	1425388_a_at	Tpk1	-0.470782	-0.310976	-0.330656	-0.271344	0.599769	0.690925	0.938766	-0.345939	0.743153	2.1274	0.0215695
E15 Pancreatic Progenitor	1418289_at	Nes	0.859488	0.53964	0.520776	0.853088	1.57426	2.13763	1.63598	0.693248	1.78262	2.12782	0.0450835
E15 Pancreatic Progenitor	1420915_at	Stat1	-1.26476	-1.22733	-1.0506	-1.10725	0.0131519	-0.00619435	-0.224173	-1.16248	-0.0724052	2.12885	0.00758067
E15 Pancreatic Progenitor	1442039_at	Tox	-1.0106	-0.799565	-0.40031	-0.539532	0.472483	0.31871	0.426968	-0.687503	0.406054	2.13399	0.0179906
E15 Pancreatic Progenitor	1448254_at	Ptn	0.718861	1.09206	1.31118	1.37411	2.07337	2.22677	2.35409	1.12406	2.21807	2.13468	0.0166117
E15 Pancreatic Progenitor	1429555_at	Cldnd1	-0.683068	-0.563032	-0.483895	-0.289485	0.641352	0.503851	0.62465	-0.50487	0.589951	2.13587	0.0047032
E15 Pancreatic Progenitor	1418294_at	Epb4.1l4b	-1.24336	-1.043	-1.32331	-1.17045	-0.110028	-0.156546	-0.029877	-1.19503	-0.098817	2.13793	0.00211961
E15 Pancreatic Progenitor	1449081_at	Ces3	0.672197	0.908777	0.760425	0.883464	1.99321	1.69387	2.02368	0.806216	1.90359	2.13965	0.0183195
E15 Pancreatic Progenitor	1421088_at	Gpc4	-1.54784	-1.7142	-1.47096	-1.83608	-0.522578	-0.629478	-0.47972	-1.64227	-0.543925	2.14109	0.00446134
E15 Pancreatic Progenitor	1428187_at	Cd47	-1.43168	-1.32966	-1.09252	-0.95392	-0.233529	-0.305944	0.232705	-1.20194	-0.102256	2.14308	0.0348879
E15 Pancreatic Progenitor	1426952_at	Arhgap18	-0.103462	-0.0596445	0.0291605	0.116304	1.10198	1.06255	1.13302	-0.00441052	1.09918	2.14889	0.00221343
E15 Pancreatic Progenitor	1453416_at	Gas2l3	0.442281	0.467454	0.400747	0.543337	1.51256	1.43962	1.75465	0.463455	1.56894	2.15172	0.0248025
E15 Pancreatic Progenitor	1431339_a_at	Efhd2	-0.33788	-0.280678	-0.383599	-0.140411	0.815015	0.614218	1.03075	-0.285642	0.819993	2.15194	0.0268744
E15 Pancreatic Progenitor	1417605_s_at	Camk1	-0.102327	-0.225094	-0.356081	-0.224891	0.821208	0.649567	1.16638	-0.227098	0.879052	2.1527	0.0451987
E15 Pancreatic Progenitor	1437333_x_at	Aldh18a1	-0.187594	-0.16135	-0.011642	-0.0150374	1.05176	1.14909	0.836867	-0.0939057	1.01257	2.1532	0.0151373
E15 Pancreatic Progenitor	1438928_x_at	Ninj1	-0.912537	-1.39654	-1.56882	-1.46822	-0.285685	-0.265112	-0.138586	-1.33653	-0.229794	2.15358	0.0204602
E15 Pancreatic Progenitor	1439036_a_at	Atp1b1	-0.0714059	-0.243755	0.120097	-0.0663758	0.964145	0.839546	1.32235	-0.0653598	1.04201	2.15453	0.0314815
E15 Pancreatic Progenitor	1437503_a_at	Shisa5	-0.715822	-0.976334	-0.696586	-0.985604	0.0110199	0.179251	0.606736	-0.843587	0.265669	2.15734	0.0484935
E15 Pancreatic Progenitor	1438156_x_at	Cpt1a	-1.22558	-1.1212	-1.55743	-1.07603	-0.347946	-0.144335	0.0850299	-1.24506	-0.13575	2.15743	0.0153889
E15 Pancreatic Progenitor	1441315_s_at	Slc19a2	-0.247265	0.00749261	-0.0680212	0.279948	1.29613	1.17037	0.841173	-0.00696129	1.10256	2.15774	0.019099
E15 Pancreatic Progenitor	1437122_at	Bcl2	0.0549059	-0.0709161	-0.347382	-0.0108304	1.0952	1.14348	0.80947	-0.0935557	1.01605	2.15786	0.0103477
E15 Pancreatic Progenitor	1421267_a_at	Cited2	-0.940194	-1.30186	-1.02773	-0.767953	-0.0646557	0.0374077	0.328765	-1.00944	0.100506	2.15837	0.0131648
E15 Pancreatic Progenitor	1433529_at	Pamr1	0.0280593	0.116519	0.0330438	-0.00308993	1.24729	0.908327	1.30897	0.0436331	1.15486	2.1603	0.0417099
E15 Pancreatic Progenitor	1453651_a_at	Brp44l	-0.800083	-0.598133	-0.60272	-0.527518	0.418935	0.353511	0.670985	-0.632114	0.481144	2.16334	0.0127775
E15 Pancreatic Progenitor	1441881_x_at	Fam101a	0.00828988	-0.00223563	0.176169	-0.0340409	1.11385	0.941629	1.3964	0.0370456	1.15062	2.16382	0.0360492
E15 Pancreatic Progenitor	1437760_at	Galnt12	-1.29489	-1.29599	-1.11976	-1.17645	-0.146494	0.170379	-0.348457	-1.22177	-0.10819	2.16382	0.0477446
E15 Pancreatic Progenitor	1424791_a_at	Bcam	-0.0929327	0.0350041	-0.470037	-0.413383	0.897409	0.737125	1.00587	-0.235337	0.880136	2.16666	0.00982847
E15 Pancreatic Progenitor	1450026_a_at	B3gnt2	-0.536415	-0.315628	-0.28748	-0.0645529	0.90069	0.708351	0.837259	-0.301019	0.815433	2.16813	0.00581433
E15 Pancreatic Progenitor	1449130_at	Cd1d1	0.175214	0.149961	0.423024	0.368748	1.23721	1.23436	1.71705	0.279237	1.39621	2.16891	0.0421566
E15 Pancreatic Progenitor	1448325_at	Ppp1r15a	-1.34934	-1.24605	-1.43664	-1.52616	-0.079676	-0.486593	-0.250554	-1.38955	-0.272274	2.16937	0.0222444
E15 Pancreatic Progenitor	1435196_at	Ntrk2	-2.57277	-2.69536	-2.73565	-2.35729	-1.39044	-1.77804	-1.24957	-2.59027	-1.47268	2.16983	0.0345726
E15 Pancreatic Progenitor	1425850_a_at	Nek6	0.903054	0.925278	0.789484	0.936543	1.81021	1.93572	2.27692	0.88859	2.00762	2.172	0.0455746
E15 Pancreatic Progenitor	1418072_at	Hist1h2bc	-0.912255	-0.691321	-0.712125	-1.04944	0.257241	0.32031	0.258211	-0.841286	0.278587	2.17328	0.00869985
E15 Pancreatic Progenitor	1449875_s_at	H2-T10	-1.17544	-1.47285	-1.56187	-1.52277	-0.250185	-0.569729	-0.116966	-1.43323	-0.312293	2.17489	0.0213483
E15 Pancreatic Progenitor	1451985_at	Lrrk1	0.285744	0.2734	0.170749	0.341463	1.16564	1.44899	1.55193	0.267839	1.38885	2.175	0.032112
E15 Pancreatic Progenitor	1423596_at	Nek6	0.795798	0.779048	0.626045	0.832097	1.93494	1.706	2.00057	0.758247	1.8805	2.17687	0.01391
E15 Pancreatic Progenitor	1449090_a_at	Yes1	0.0737542	0.369143	0.677128	0.745717	1.47051	1.45037	1.8461	0.466436	1.589	2.17733	0.01914
E15 Pancreatic Progenitor	1429520_a_at	Acer3	-0.800391	-0.945779	-0.645607	-0.764546	0.211597	0.184657	0.607059	-0.789081	0.334438	2.17878	0.031211
E15 Pancreatic Progenitor	1416138_at	Anxa7	-0.851295	-0.647214	-0.70916	-0.515128	0.452658	0.249184	0.63355	-0.680699	0.445131	2.18227	0.0154478
E15 Pancreatic Progenitor	1418490_at	Sdsl	0.615933	0.408255	0.135264	0.326934	1.37044	1.45211	1.67468	0.371597	1.49907	2.18476	0.00727085
E15 Pancreatic Progenitor	1425321_a_at	Clmn	0.846227	0.675009	0.619053	0.694594	1.68416	1.70289	2.12365	0.70872	1.8369	2.18583	0.0408074
E15 Pancreatic Progenitor	1452303_at	Arhgef10	-0.285054	-0.202227	-0.128898	-0.201257	0.911812	0.686949	1.17293	-0.204359	0.923897	2.18594	0.0465156
E15 Pancreatic Progenitor	1442005_at	AW987390	-1.01605	-1.03427	-0.76534	-0.807589	0.176183	0.0947127	0.396541	-0.905811	0.222479	2.18599	0.00803667
E15 Pancreatic Progenitor	1448529_at	Thbd	-3.14983	-3.34433	-3.38085	-3.36247	-2.15147	-2.11713	-2.27346	-3.30937	-2.18069	2.18659	0.00169382
E15 Pancreatic Progenitor	1423250_a_at	Tgfb2	-1.45295	-1.21394	-1.22579	-1.40527	-0.404397	-0.214748	0.031946	-1.32449	-0.195733	2.1867	0.0256007
E15 Pancreatic Progenitor	1429809_at	Tmtc2	-0.913028	-0.833374	-0.825162	-0.828368	0.307237	0.097959	0.441837	-0.849983	0.282344	2.19212	0.0308736
E15 Pancreatic Progenitor	1450976_at	Ndrg1	-1.6686	-1.88149	-1.48091	-1.33373	-0.750911	-0.27944	-0.345635	-1.59118	-0.458662	2.19242	0.0217338
E15 Pancreatic Progenitor	1430574_at	Cdkn3	1.24955	1.08472	0.941425	1.08434	2.03156	2.24939	2.38953	1.09001	2.22349	2.19388	0.0141989
E15 Pancreatic Progenitor	1437542_at	Ikzf2	-0.621653	-0.39982	-0.395974	-0.386558	0.848928	0.642376	0.566408	-0.451001	0.685904	2.19909	0.00830117
E15 Pancreatic Progenitor	1422645_at	Hfe	-2.372	-2.44804	-2.40406	-2.06362	-1.40992	-1.20358	-0.939137	-2.32193	-1.18421	2.20032	0.021701
E15 Pancreatic Progenitor	1451451_at	Gca	-0.474918	-0.528422	-0.170786	-0.288801	0.70497	0.80186	0.813121	-0.365732	0.773317	2.20236	0.00544398
E15 Pancreatic Progenitor	1442757_at	Lrch1	-1.39884	-1.22389	-1.10708	-1.1569	-0.0770459	-0.127799	-0.0426695	-1.22168	-0.0825049	2.20255	0.00360649
E15 Pancreatic Progenitor	1448609_at	Tst	1.35808	1.34269	1.14449	1.05199	2.35071	2.45113	2.29032	1.22432	2.36406	2.20341	0.00319841
E15 Pancreatic Progenitor	1435777_at	Itpripl2	-1.23905	-1.3703	-1.84613	-1.62284	-0.661459	-0.247686	-0.225602	-1.51958	-0.378249	2.20584	0.019285
E15 Pancreatic Progenitor	1439930_at	Smarca2	-2.6853	-2.60208	-2.54191	-2.48851	-1.16006	-1.47355	-1.67965	-2.57945	-1.43775	2.20641	0.046996
E15 Pancreatic Progenitor	1449118_at	Dbt	0.184855	0.284266	0.200725	0.284679	1.34159	1.59104	1.20839	0.238631	1.38034	2.20642	0.0338255
E15 Pancreatic Progenitor	1449550_at	Myo1c	-0.846591	-1.3086	-1.26261	-1.12852	-0.0354345	0.0448377	0.00999326	-1.13658	0.00646548	2.20847	0.0120479
E15 Pancreatic Progenitor	1423886_at	Lamc1	1.21418	0.735042	1.22897	1.53787	2.31561	2.21958	2.43318	1.17902	2.32279	2.20958	0.0230102
E15 Pancreatic Progenitor	1422566_at	Tcfeb	-0.819843	-0.936346	-1.10558	-1.06537	0.115483	-0.0394376	0.411733	-0.981785	0.162593	2.21051	0.0267417
E15 Pancreatic Progenitor	1456623_at	Tpm1	-0.0292827	-0.0124995	-0.11515	0.0417051	1.14438	0.884189	1.32736	-0.0288068	1.11865	2.21522	0.0392696
E15 Pancreatic Progenitor	1420822_s_at	Sgpp1	-1.62512	-1.75164	-1.42643	-1.39941	-0.48233	-0.170815	-0.552129	-1.55065	-0.401758	2.21744	0.0142313
E15 Pancreatic Progenitor	1416584_at	Man2b2	-1.04036	-0.543884	-0.804056	-0.616954	0.365505	0.0930488	0.740486	-0.751314	0.39968	2.22067	0.0414652
E15 Pancreatic Progenitor	1452381_at	Creb3l2	-1.77198	-1.82432	-1.77826	-1.95112	-0.866304	-0.671638	-0.503272	-1.83142	-0.680405	2.2207	0.0225822
E15 Pancreatic Progenitor	1456890_at	Ddx58	-1.68786	-0.97635	-0.965724	-0.505542	0.194355	-0.222533	0.384435	-1.03387	0.118752	2.22318	0.0486102
E15 Pancreatic Progenitor	1445597_s_at	Pla2g16	-0.713688	-0.475395	-1.03253	-0.684195	0.408376	0.351082	0.532133	-0.726451	0.430531	2.2299	0.00931671
E15 Pancreatic Progenitor	1420385_at	Gna14	-0.67419	-0.952874	-1.05791	-1.15072	0.000677533	0.245811	0.352643	-0.958924	0.19971	2.23246	0.00905496
E15 Pancreatic Progenitor	1420760_s_at	Ndrg1	-1.57002	-1.84098	-1.60436	-1.39527	-0.710109	-0.336566	-0.270803	-1.60266	-0.439159	2.24	0.0201232
E15 Pancreatic Progenitor	1440964_s_at	Cbfa2t3	-1.29525	-1.52435	-1.56344	-1.96549	-0.676795	-0.54718	-0.042873	-1.58713	-0.422282	2.2421	0.0383296
E15 Pancreatic Progenitor	1420682_at	Chrnb1	0.478515	0.499932	0.207263	0.121317	1.58089	1.38715	1.51879	0.326757	1.49561	2.24833	0.0051095
E15 Pancreatic Progenitor	1451814_a_at	Htatip2	-0.204814	-0.37017	-0.385589	-0.399516	0.817726	0.783154	0.886385	-0.340022	0.829088	2.24873	0.00104301
E15 Pancreatic Progenitor	1451260_at	Aldh1b1	2.04564	2.00366	1.94353	2.31726	3.18318	3.29535	3.26571	2.07752	3.24808	2.25099	0.00527604
E15 Pancreatic Progenitor	1438705_at	Cbfa2t3	-1.66373	-1.69299	-1.85675	-2.15993	-0.65951	-0.416383	-0.941933	-1.84335	-0.672609	2.25127	0.0224968
E15 Pancreatic Progenitor	1441254_at	Pard3b	-0.146572	-0.253948	-0.362016	-0.195527	0.984476	0.894378	0.915343	-0.239516	0.931399	2.25154	0.00124927
E15 Pancreatic Progenitor	1418049_at	Ltbp3	-1.09563	-1.22948	-1.39571	-1.39702	-0.232925	-0.275916	0.183515	-1.27946	-0.108442	2.25171	0.0301424
E15 Pancreatic Progenitor	1452364_at	Suz12	0.12629	0.481542	1.03371	1.00699	2.05105	1.69412	1.75541	0.662135	1.83353	2.25229	0.0350464
E15 Pancreatic Progenitor	1449079_s_at	St3gal6	-0.383796	-0.33596	-0.577086	-0.28746	0.983944	0.687325	0.655896	-0.396076	0.775722	2.25292	0.0132862
E15 Pancreatic Progenitor	1458263_at	Celf2	-0.86271	-1.2195	-0.579078	-1.11204	0.287989	0.028178	0.374059	-0.943333	0.230075	2.25544	0.0126029
E15 Pancreatic Progenitor	1433796_at	Endod1	-1.43836	-1.3013	-1.67604	-1.49096	-0.224799	-0.27963	-0.402353	-1.47667	-0.302261	2.257	0.00310692
E15 Pancreatic Progenitor	1435626_a_at	Herpud1	-1.98043	-1.54606	-1.6425	-1.67439	-0.772842	-0.321423	-0.503836	-1.71084	-0.5327	2.26286	0.017034
E15 Pancreatic Progenitor	1436204_at	1110059G02Rik	1.05287	1.90218	1.37386	1.42643	2.7917	2.74874	2.31082	1.43883	2.61708	2.26303	0.0244289
E15 Pancreatic Progenitor	1437462_x_at	Mmp15	0.245999	0.186347	-0.238389	-0.142873	1.1258	0.930537	1.52154	0.0127711	1.19263	2.26554	0.0309697
E15 Pancreatic Progenitor	1434216_a_at	Nudt19	0.528824	0.425746	0.30262	0.402401	1.50817	1.60561	1.67505	0.414898	1.59628	2.26793	0.00166554
E15 Pancreatic Progenitor	1455664_at	Rtn4rl1	-0.959658	-1.02911	-1.15835	-1.01756	0.0820553	0.063451	0.280249	-1.04117	0.141918	2.27062	0.00651206
E15 Pancreatic Progenitor	1426542_at	Endod1	-0.877415	-1.46838	-1.39251	-1.04437	-0.107294	-0.18428	0.25465	-1.19567	-0.0123079	2.27105	0.016415
E15 Pancreatic Progenitor	1419212_at	Icosl	-1.25186	-1.02564	-1.51045	-1.10793	-0.12075	-0.146394	0.148911	-1.22397	-0.0394111	2.27294	0.00726721
E15 Pancreatic Progenitor	1460521_a_at	Obfc2a	-0.43492	-0.643581	0.102552	0.278971	1.26127	0.805424	0.964311	-0.174244	1.01033	2.27297	0.033072
E15 Pancreatic Progenitor	1427510_at	Gnai1	-0.758925	-1.44013	-0.76115	-0.722764	0.351499	0.0557561	0.388791	-0.920742	0.265349	2.27535	0.0193276
E15 Pancreatic Progenitor	1418448_at	Rras	-0.655188	-0.545074	-1.03687	-0.892509	0.40523	0.170852	0.638915	-0.782409	0.404999	2.27743	0.0161351
E15 Pancreatic Progenitor	1435227_at	Bcl11b	2.24452	1.85417	1.80974	2.09172	3.35706	3.20907	2.99686	2.00004	3.18766	2.27777	0.00858526
E15 Pancreatic Progenitor	1427348_at	Zc3h12a	-1.2735	-1.16483	-1.20611	-1.31338	-0.0666655	-0.00790986	-0.0809181	-1.23945	-0.0518312	2.27777	0.000771254
E15 Pancreatic Progenitor	1424561_at	Ece2	-1.93852	-1.21348	-1.27855	-1.70469	-0.318552	-0.448778	-0.260489	-1.53381	-0.342607	2.28343	0.0248025
E15 Pancreatic Progenitor	1419453_at	Uchl5	-0.373718	-0.360841	-0.284312	-0.379596	0.842354	0.887762	0.795199	-0.349617	0.841772	2.28372	0.000818265
E15 Pancreatic Progenitor	1424157_at	Ehd2	-2.43754	-2.12289	-2.28348	-2.63489	-1.34356	-1.06896	-1.11342	-2.3697	-1.17531	2.28847	0.00667956
E15 Pancreatic Progenitor	1416442_at	Ier2	-0.180137	0.0878021	-0.0416704	0.00832606	1.06421	0.993649	1.43245	-0.0314198	1.16344	2.28922	0.0304007
E15 Pancreatic Progenitor	1438288_x_at	1110059G02Rik	1.00646	1.27409	1.11438	1.20541	2.386	2.50323	2.15381	1.15009	2.34768	2.29357	0.0136824
E15 Pancreatic Progenitor	1447541_s_at	Itgae	0.118599	-0.132443	0.343835	0.108723	1.22274	1.02744	1.67443	0.109678	1.3082	2.29504	0.0444608
E15 Pancreatic Progenitor	1429061_at	1810063B05Rik	0.249163	0.311213	0.421678	0.30117	1.4547	1.57683	1.52912	0.320806	1.52022	2.29646	0.000883969
E15 Pancreatic Progenitor	1440402_at	4831426I19Rik	-1.35064	-0.76727	-1.09316	-1.00413	0.290661	0.17303	-0.0231678	-1.0538	0.146841	2.29842	0.0082295
E15 Pancreatic Progenitor	1454656_at	Spata13	-0.0526974	0.182485	0.139891	0.202258	1.35228	1.057	1.5482	0.117984	1.31916	2.29927	0.0327386
E15 Pancreatic Progenitor	1459967_at	1810063B05Rik	0.700735	1.06748	1.00084	1.20044	2.22115	1.90932	2.45388	0.992375	2.19478	2.30124	0.0249309
E15 Pancreatic Progenitor	1452620_at	Pck2	-1.14298	-1.22813	-1.31701	-1.4644	-0.109171	-0.151799	0.00557608	-1.28813	-0.0851314	2.30218	0.00223421
E15 Pancreatic Progenitor	1454803_a_at	Hdac11	-0.509861	-0.439569	-0.500184	-0.573049	0.516088	0.871652	0.704936	-0.505666	0.697559	2.30254	0.0268973
E15 Pancreatic Progenitor	1425687_at	Cflar	-1.44279	-1.37619	-0.9198	-0.857439	0.139889	-0.103335	0.141141	-1.14905	0.0592318	2.31063	0.014043
E15 Pancreatic Progenitor	1453145_at	Pisd-ps3	-0.881035	-1.10117	-0.377457	-1.10384	0.112053	0.525935	0.391629	-0.865875	0.343206	2.3119	0.0182114
E15 Pancreatic Progenitor	1418980_a_at	Cnp	-0.0541328	-0.106441	-0.330575	-0.249094	1.22606	1.08552	0.761618	-0.185061	1.0244	2.31251	0.0274817
E15 Pancreatic Progenitor	1418102_at	Hes1	0.890826	1.04326	0.80161	1.18641	2.40976	2.08401	2.0793	0.980526	2.19102	2.31417	0.0102361
E15 Pancreatic Progenitor	1440890_a_at	Zfp809	-0.240229	-0.196862	-0.551829	-0.29143	0.867047	0.777016	1.03453	-0.320087	0.892864	2.31811	0.00388016
E15 Pancreatic Progenitor	1416046_a_at	Fuca2	-0.925917	-0.760822	-0.738672	-0.764928	0.278018	0.519929	0.44824	-0.797585	0.415396	2.31816	0.00667256
E15 Pancreatic Progenitor	1418546_a_at	Stambpl1	-0.791201	-0.538067	-1.0209	-0.925667	0.326617	0.223468	0.63276	-0.818958	0.394282	2.31858	0.0120675
E15 Pancreatic Progenitor	1448612_at	Sfn	-0.809966	-0.50708	-0.738645	-0.855969	0.412029	0.733817	0.310422	-0.727915	0.485423	2.31873	0.0181729
E15 Pancreatic Progenitor	1420821_at	Sgpp1	-1.55133	-1.35423	-1.18137	-1.40146	-0.300921	0.0571713	-0.219596	-1.3721	-0.154448	2.32567	0.0110326
E15 Pancreatic Progenitor	1449827_at	Acan	3.43758	3.13167	2.75076	3.24889	4.4399	4.10119	4.54086	3.14223	4.36065	2.32693	0.0151532
E15 Pancreatic Progenitor	1426911_at	Dsc2	0.251912	0.585655	0.702144	0.626955	1.72693	1.5908	1.96462	0.541667	1.76079	2.32804	0.00905042
E15 Pancreatic Progenitor	1448415_a_at	Sema3b	0.333251	0.47731	0.217859	0.45878	1.5129	1.46765	1.79337	0.3718	1.59131	2.32867	0.0121541
E15 Pancreatic Progenitor	1419292_at	Htra3	-1.42877	-1.76491	-2.23065	-1.53468	-0.571953	-0.562103	-0.426446	-1.73975	-0.520167	2.3288	0.0267927
E15 Pancreatic Progenitor	1456212_x_at	Socs3	-2.67162	-2.54917	-2.62009	-2.76061	-1.1827	-1.70662	-1.40134	-2.65037	-1.43022	2.32972	0.0423735
E15 Pancreatic Progenitor	1420973_at	Arid5b	-0.49626	-0.749786	-0.597051	-0.398472	0.745604	0.450138	0.784676	-0.560392	0.660139	2.33033	0.010325
E15 Pancreatic Progenitor	1448428_at	Nbl1	-1.65464	-1.37687	-1.80127	-1.55937	-0.459257	-0.0830822	-0.588184	-1.59804	-0.376841	2.3314	0.0252383
E15 Pancreatic Progenitor	1427746_x_at	H2-K1	-2.21451	-1.6057	-1.37999	-1.52544	-0.659038	-0.679316	-0.0415125	-1.68141	-0.459955	2.33182	0.0397445
E15 Pancreatic Progenitor	1434500_at	Ttyh2	-1.9228	-1.91597	-1.86522	-1.91504	-0.821291	-0.678113	-0.549746	-1.90476	-0.68305	2.33222	0.0220973
E15 Pancreatic Progenitor	1423505_at	Tagln	-1.32484	-0.981042	-1.49614	-0.806855	-0.13889	0.0735739	0.273873	-1.15222	0.0695192	2.33227	0.0149171
E15 Pancreatic Progenitor	1418355_at	Nucb2	-2.08117	-2.12878	-2.13248	-2.1183	-1.11617	-0.692151	-0.868879	-2.11518	-0.8924	2.33396	0.0407213
E15 Pancreatic Progenitor	1451986_s_at	Lrrk1	0.54993	0.731355	0.621151	0.738378	1.81721	1.66292	2.17665	0.660204	1.88559	2.33819	0.041897
E15 Pancreatic Progenitor	1437989_at	Pde8b	-0.41943	-0.684173	-0.713954	-0.526451	0.714629	0.915426	0.292141	-0.586002	0.640732	2.34037	0.0486992
E15 Pancreatic Progenitor	1449556_at	H2-T23	-1.33484	-2.27849	-1.81146	-1.66786	-0.375662	-0.832816	-0.417905	-1.77317	-0.542128	2.34736	0.0247199
E15 Pancreatic Progenitor	1416211_a_at	Ptn	1.9456	1.65164	1.34596	1.78334	2.90324	2.82653	3.01027	1.68163	2.91335	2.34846	0.0108085
E15 Pancreatic Progenitor	1424866_at	Usp43	0.592102	0.493807	0.330467	0.444228	1.705	1.60534	1.78106	0.465151	1.69713	2.34889	0.00166073
E15 Pancreatic Progenitor	1419054_a_at	Ptpn21	-0.507651	-0.502383	-0.738601	-0.653494	0.615765	0.508185	0.771483	-0.600532	0.631811	2.34948	0.00493309
E15 Pancreatic Progenitor	1435029_at	B230120H23Rik	-0.299188	-0.0510996	-0.222545	-0.114344	1.05896	1.10264	1.02145	-0.171794	1.06102	2.35025	0.00221902
E15 Pancreatic Progenitor	1418445_at	Slc16a2	-0.381413	-0.264663	-0.295973	-0.0522391	0.985831	0.918087	1.05165	-0.248572	0.985189	2.35179	0.00249509
E15 Pancreatic Progenitor	1435527_at	Nfic	-1.2495	-1.51761	-1.53092	-1.35379	-0.225235	-0.385839	0.0774597	-1.41296	-0.177872	2.35395	0.0241989
E15 Pancreatic Progenitor	1423768_at	Unc93b1	-1.50531	-1.27085	-1.74129	-1.79668	-0.430605	-0.610818	0.0111416	-1.57853	-0.343427	2.35399	0.033072
E15 Pancreatic Progenitor	1421358_at	H2-M3	-1.72067	-1.59716	-1.92515	-1.648	-0.609701	-0.731152	-0.121983	-1.72275	-0.487612	2.35403	0.0483658
E15 Pancreatic Progenitor	1434866_x_at	Cpt1a	-1.30464	-1.13218	-1.56364	-1.26664	-0.297275	-0.119974	0.176192	-1.31678	-0.0803522	2.35614	0.0188964
E15 Pancreatic Progenitor	1423176_at	Tob1	-1.42392	-0.775734	-0.7274	-0.891021	0.0855863	0.66433	0.102405	-0.95452	0.284107	2.35974	0.0311087
E15 Pancreatic Progenitor	1424783_a_at	Ugt1a9	-1.81779	-2.24452	-2.52385	-2.23344	-1.3111	-0.556875	-1.02751	-2.2049	-0.965164	2.36155	0.0454724
E15 Pancreatic Progenitor	1450093_s_at	Zbtb7a	-0.971114	-1.08684	-1.16789	-0.600743	0.300293	0.255849	0.294966	-0.956646	0.283703	2.36256	0.016783
E15 Pancreatic Progenitor	1418763_at	Nit2	0.770682	1.1011	1.09451	1.23486	2.3409	2.01569	2.51576	1.05029	2.29078	2.3628	0.0201918
E15 Pancreatic Progenitor	1437598_at	Zbtb20	-1.97952	-2.0514	-1.56733	-1.8135	-0.600059	-0.737143	-0.497578	-1.85294	-0.611593	2.36419	0.00556676
E15 Pancreatic Progenitor	1416226_at	Arpc1b	-0.369645	-0.56941	-0.720455	-0.491194	0.877567	0.741555	0.498299	-0.537676	0.705807	2.36769	0.011883
E15 Pancreatic Progenitor	1439441_x_at	Lats2	-0.396343	-0.0199133	-0.361968	-0.133837	0.991114	0.782337	1.27327	-0.228015	1.01557	2.36787	0.0200978
E15 Pancreatic Progenitor	1439777_at	Cugbp2	-1.03461	-0.535299	-0.904505	-0.908733	0.395109	0.129367	0.67266	-0.845786	0.399046	2.36991	0.0225893
E15 Pancreatic Progenitor	1423895_a_at	Cugbp2	-0.511269	-0.759502	-0.718149	-0.883834	0.62526	0.497554	0.460449	-0.718189	0.527754	2.37174	0.00271439
E15 Pancreatic Progenitor	1437458_x_at	Clu	-0.841969	-0.875102	-0.75511	-0.877083	0.435127	0.302679	0.492598	-0.837316	0.410135	2.37421	0.00572354
E15 Pancreatic Progenitor	1422526_at	Acsl1	-0.695782	-1.29926	-0.541019	-0.758548	0.445212	0.311208	0.517155	-0.823653	0.424525	2.37541	0.0194155
E15 Pancreatic Progenitor	1448052_at	Cgnl1	0.414845	0.128118	0.0854073	0.291545	1.50523	1.22695	1.70799	0.229979	1.48005	2.37854	0.0226541
E15 Pancreatic Progenitor	1455225_at	Syne1	-0.542226	-0.631763	-0.167139	-0.715774	0.542679	0.598842	1.07076	-0.514226	0.737426	2.38114	0.0245097
E15 Pancreatic Progenitor	1451611_at	Pla2g16	-0.888883	-0.580011	-1.05086	-0.850879	0.373534	0.361923	0.499089	-0.842657	0.411515	2.3853	0.00577999
E15 Pancreatic Progenitor	1450923_at	Tgfb2	-1.83527	-1.20951	-1.50383	-1.73977	-0.296857	-0.133267	-0.518982	-1.57209	-0.316369	2.38787	0.0108229
E15 Pancreatic Progenitor	1443904_at	Fads6	0.506615	0.423574	0.211719	0.466612	1.53526	1.64404	1.79772	0.40213	1.65901	2.38978	0.00391742
E15 Pancreatic Progenitor	1450955_s_at	Sort1	-0.183424	-0.149294	-0.410418	-0.320627	0.94084	0.839849	1.20008	-0.265941	0.993589	2.39418	0.0134503
E15 Pancreatic Progenitor	1440963_at	Cbfa2t3	-1.39999	-1.42671	-1.54098	-1.75553	-0.385895	-0.50752	0.0943387	-1.5308	-0.266359	2.40235	0.042078
E15 Pancreatic Progenitor	1417777_at	Ptgr1	0.480365	0.611719	0.535012	0.601273	1.60041	1.77115	2.0933	0.557092	1.82162	2.40249	0.0423093
E15 Pancreatic Progenitor	1454849_x_at	Clu	-0.697018	-0.849057	-0.741352	-0.762802	0.473543	0.41837	0.615516	-0.762557	0.502476	2.40333	0.00531051
E15 Pancreatic Progenitor	1424988_at	Mylip	-1.39046	-1.63615	-1.51119	-1.06698	-0.0714294	-0.365832	0.0292731	-1.40119	-0.135996	2.4036	0.0100968
E15 Pancreatic Progenitor	1440729_at	Eps15	-0.766266	-1.17053	-0.684677	-0.479764	0.711065	0.13121	0.6282	-0.77531	0.490158	2.40405	0.0268201
E15 Pancreatic Progenitor	1421937_at	Dapp1	-1.41677	-1.23321	-1.04689	-1.26406	-0.0819649	-0.0954546	0.254238	-1.24023	0.0256061	2.40467	0.0121118
E15 Pancreatic Progenitor	1438303_at	Tgfb2	-1.73978	-1.50256	-1.06989	-1.64057	-0.471191	-0.220244	0.0322046	-1.4882	-0.219743	2.40904	0.0163091
E15 Pancreatic Progenitor	1456599_at	Nxt2	-0.222423	0.0591792	0.219495	0.146283	1.25856	1.03783	1.66226	0.0506335	1.31955	2.4098	0.0362828
E15 Pancreatic Progenitor	1456174_x_at	Ndrg1	-1.56606	-1.9549	-1.58442	-1.29086	-0.617446	-0.186964	-0.182269	-1.59906	-0.328893	2.41189	0.0155654
E15 Pancreatic Progenitor	1425719_a_at	Nmi	-1.3529	-1.42627	-1.40354	-1.54665	-0.172724	-0.257436	-0.0553626	-1.43234	-0.161841	2.41245	0.00330158
E15 Pancreatic Progenitor	1449424_at	Plek2	0.462202	0.475783	0.622489	0.700921	1.69914	1.74675	2.06409	0.565349	1.83666	2.41381	0.0172659
E15 Pancreatic Progenitor	1453004_at	Slc22a23	-0.811391	-0.814239	-1.05487	-0.939102	0.37021	0.207663	0.524751	-0.904902	0.367541	2.4157	0.00852436
E15 Pancreatic Progenitor	1452508_x_at	Ptms	-0.617512	-0.46483	-0.870263	-0.412768	0.761556	0.551541	0.734724	-0.591343	0.682607	2.41823	0.00476221
E15 Pancreatic Progenitor	1425000_s_at	5430407P10Rik	0.346028	0.495181	-0.133292	-0.19568	1.23478	1.20713	1.76648	0.128059	1.4028	2.41955	0.0265016
E15 Pancreatic Progenitor	1455899_x_at	Socs3	-2.62577	-2.25515	-2.55971	-2.76888	-0.954263	-1.62524	-1.25302	-2.55238	-1.27751	2.41977	0.0382761
E15 Pancreatic Progenitor	1455007_s_at	Gpt2	1.4149	1.58906	1.75529	1.91268	3.07349	2.78505	2.97364	1.66798	2.94406	2.42179	0.00542125
E15 Pancreatic Progenitor	1426529_a_at	Tagln2	-0.425146	-0.567971	-0.777768	-0.777726	0.549019	0.447392	0.922131	-0.637153	0.639514	2.42279	0.0209149
E15 Pancreatic Progenitor	1434248_at	Prkch	-0.084089	-0.128524	-0.247751	-0.129144	1.33473	1.05281	1.00483	-0.147377	1.13079	2.42531	0.0213524
E15 Pancreatic Progenitor	1416473_a_at	Igdcc4	-0.119589	-0.107372	-0.150228	-0.154157	0.979321	1.37621	1.08638	-0.132837	1.1473	2.42863	0.0367998
E15 Pancreatic Progenitor	1429648_at	Slc35a3	-0.891989	-0.861409	-0.719993	-0.877048	0.407794	0.367947	0.558721	-0.83761	0.444821	2.43248	0.0033566
E15 Pancreatic Progenitor	1452145_at	H6pd	-0.879072	-0.890586	-1.01163	-0.9483	0.235843	0.231585	0.585729	-0.932397	0.351052	2.4342	0.0297751
E15 Pancreatic Progenitor	1440463_at	Ngly1	-0.264542	0.0172633	0.143937	-0.102699	1.44041	1.06341	1.19784	-0.0515101	1.23389	2.43749	0.00905496
E15 Pancreatic Progenitor	1421469_a_at	Stat5a	-1.96644	-2.17782	-2.05492	-1.97007	-0.634479	-0.875955	-0.754544	-2.04231	-0.754993	2.44075	0.00411444
E15 Pancreatic Progenitor	1450069_a_at	Cugbp2	-0.7441	-0.891744	-0.713206	-0.862379	0.501195	0.344023	0.612792	-0.802857	0.486003	2.44335	0.00772395
E15 Pancreatic Progenitor	1436173_at	Dlc1	-1.61944	-1.29891	-1.50077	-0.91571	-0.03986	-0.185194	0.0934464	-1.33371	-0.0438691	2.44501	0.0127347
E15 Pancreatic Progenitor	1416995_at	Pacsin3	0.723004	0.690911	0.450975	0.648969	1.92583	1.82386	2.00618	0.628465	1.91862	2.44555	0.00166554
E15 Pancreatic Progenitor	1416452_at	Oat	-0.577217	-0.414259	-0.205757	-0.133803	0.71514	0.857824	1.30342	-0.332759	0.958795	2.44792	0.0313173
E15 Pancreatic Progenitor	1437864_at	Adipor2	-0.0142817	-0.58519	-0.275269	-0.531437	1.15559	0.965526	0.703627	-0.351544	0.94158	2.45058	0.0119078
E15 Pancreatic Progenitor	1439514_at	A930004D18Rik	0.663536	0.614338	0.527164	0.480847	2.04503	1.95939	1.5911	0.571471	1.86517	2.45156	0.0346741
E15 Pancreatic Progenitor	1416101_a_at	Hist1h1c	-1.62492	-1.18306	-1.48779	-1.49907	-0.433877	0.058002	-0.0857523	-1.44871	-0.153876	2.45348	0.0194521
E15 Pancreatic Progenitor	1426873_s_at	Jup	-0.505004	-0.668591	-0.665028	-0.700342	0.692517	0.645135	0.646251	-0.634741	0.661301	2.45554	0.00167593
E15 Pancreatic Progenitor	1425484_at	Tox	-0.4892	-0.572026	0.00781069	0.0135359	0.920292	0.789637	1.39922	-0.25997	1.03638	2.45607	0.026359
E15 Pancreatic Progenitor	1417790_at	Dok1	-0.223476	-0.0635787	-0.446797	-0.129619	1.0651	0.87204	1.30596	-0.215868	1.08104	2.45701	0.0138326
E15 Pancreatic Progenitor	1454984_at	Lifr	-0.335288	-0.430498	-0.370972	-0.300854	0.819465	0.861467	1.13316	-0.359403	0.938031	2.45791	0.0224403
E15 Pancreatic Progenitor	1428942_at	Mt2	0.160945	-0.364202	-0.193732	0.134011	1.13578	1.2694	1.29627	-0.0657446	1.23382	2.46154	0.0104766
E15 Pancreatic Progenitor	1424927_at	Glipr1	-0.78043	-0.711807	-1.06427	-0.629807	0.602241	0.217628	0.699924	-0.796578	0.506598	2.46772	0.0195231
E15 Pancreatic Progenitor	1435371_x_at	Ces3	0.0211828	0.593881	0.437407	0.347069	1.76788	1.48988	1.70415	0.349885	1.65397	2.46927	0.0065862
E15 Pancreatic Progenitor	1424692_at	2810055F11Rik	0.12916	0.409749	0.480622	0.709495	1.86557	1.53723	1.80839	0.432257	1.73706	2.47051	0.0071916
E15 Pancreatic Progenitor	1417228_at	Capn1	-0.501383	-0.817546	-1.06377	-0.747494	0.505251	0.269625	0.796611	-0.782549	0.523829	2.4732	0.0179307
E15 Pancreatic Progenitor	1423363_at	Sort1	-0.399525	-0.635995	-0.671176	-0.867307	0.543471	0.55668	0.898376	-0.643501	0.666176	2.47886	0.00933491
E15 Pancreatic Progenitor	1455455_at	Glt28d2	-1.44041	-1.73163	-1.2918	-1.55453	-0.348357	-0.126238	-0.10864	-1.50459	-0.194412	2.47973	0.00381406
E15 Pancreatic Progenitor	1435272_at	Itpkb	-2.49111	-2.29624	-2.9217	-2.48167	-1.36141	-1.40751	-0.940207	-2.54768	-1.23638	2.48166	0.0155372
E15 Pancreatic Progenitor	1417744_a_at	Ralb	-0.631186	-0.281912	-0.36645	0.00684176	1.0019	0.694169	1.28361	-0.318177	0.993226	2.48183	0.0221086
E15 Pancreatic Progenitor	1453003_at	Sorl1	-0.2164	0.0349279	-0.164074	0.0162994	1.14948	1.05777	1.48073	-0.0823117	1.22933	2.48223	0.020215
E15 Pancreatic Progenitor	1455244_at	Daam1	-0.857044	-0.780271	-0.637125	-0.924431	0.494067	0.347223	0.698807	-0.799718	0.513366	2.48472	0.0105366
E15 Pancreatic Progenitor	1416916_at	Elf3	-1.01511	-0.935887	-1.21314	-1.2097	0.296823	0.188904	0.179637	-1.09346	0.221788	2.48845	0.00229597
E15 Pancreatic Progenitor	1426543_x_at	Endod1	-0.846894	-1.53991	-1.38561	-1.13106	0.104259	-0.0553473	0.230405	-1.22587	0.0931056	2.49488	0.0114503
E15 Pancreatic Progenitor	1450663_at	Thbs2	-0.160665	-0.349295	-0.450692	-0.489436	0.943433	0.658094	1.27557	-0.362522	0.959031	2.49935	0.0395393
E15 Pancreatic Progenitor	1451064_a_at	Psat1	1.14212	1.14052	0.878374	0.945839	2.45064	2.24803	2.35085	1.02671	2.34984	2.50208	0.00199971
E15 Pancreatic Progenitor	1458220_at	Dlc1	-1.03289	-0.870447	-1.06538	-1.05785	0.59605	0.307206	0.0474067	-1.00664	0.316888	2.50278	0.0406455
E15 Pancreatic Progenitor	1424814_a_at	Bcl2l14	0.499084	0.507069	0.490833	0.593968	1.91774	1.82059	1.80864	0.522739	1.84899	2.5075	0.0013051
E15 Pancreatic Progenitor	1448727_at	Tle6	0.498736	0.852683	0.382928	0.628041	1.86399	1.61094	2.27985	0.590597	1.91826	2.50996	0.0381888
E15 Pancreatic Progenitor	1434062_at	Rabgap1l	-1.40606	-1.21901	-1.13468	-1.09691	-0.0225382	0.0623294	0.302019	-1.21416	0.113937	2.51072	0.00743872
E15 Pancreatic Progenitor	1416382_at	Ctsc	0.0306936	-0.0116797	0.187091	0.252307	1.37325	1.5404	1.41667	0.114603	1.44344	2.512	0.00157892
E15 Pancreatic Progenitor	1454788_at	Arl4c	0.583077	0.714569	0.789966	1.1467	2.0999	1.7747	2.53843	0.808578	2.13768	2.51246	0.0454738
E15 Pancreatic Progenitor	1417781_at	Lass4	-0.646333	-0.513612	-0.285328	-0.355783	0.81388	0.751332	1.07225	-0.450264	0.879155	2.51301	0.00633769
E15 Pancreatic Progenitor	1417764_at	Ssr1	-0.61872	-0.143057	-0.308961	-0.0573839	0.858034	1.10948	1.17482	-0.28203	1.04745	2.51311	0.00696547
E15 Pancreatic Progenitor	1459151_x_at	Ifi35	-1.67393	-1.69984	-1.81396	-2.49928	-0.579536	-0.810016	-0.382454	-1.92175	-0.590669	2.51592	0.019368
E15 Pancreatic Progenitor	1418704_at	S100a13	-1.5563	-1.65336	-1.95818	-1.70972	-0.506116	-0.412328	-0.245445	-1.71939	-0.387963	2.51651	0.00342794
E15 Pancreatic Progenitor	1416326_at	Crip1	-0.65291	-0.753154	-1.09755	-0.999736	0.541109	0.254549	0.582637	-0.875839	0.459432	2.52323	0.00639151
E15 Pancreatic Progenitor	1416429_a_at	Cat	-0.0552857	0.00932057	0.132149	-0.0866942	1.13774	1.45631	1.41274	-0.000127537	1.3356	2.52402	0.0132862
E15 Pancreatic Progenitor	1442588_at	Gm5101	-0.0357257	-0.126559	-0.509894	-0.0840663	1.18385	1.23831	1.0188	-0.189061	1.14699	2.52459	0.00499357
E15 Pancreatic Progenitor	1453365_at	Rabgap1l	-1.37801	-1.81805	-1.59985	-1.30961	-0.526478	-0.00767025	-0.0312416	-1.52638	-0.188463	2.52786	0.0228918
E15 Pancreatic Progenitor	1450757_at	Cdh11	0.67071	1.01807	0.52162	0.565167	2.16089	1.77198	2.16896	0.693893	2.03394	2.5316	0.0111206
E15 Pancreatic Progenitor	1437277_x_at	Tgm2	0.508339	0.478423	0.42548	0.475741	1.81875	1.66823	1.94938	0.471996	1.81212	2.53173	0.019368
E15 Pancreatic Progenitor	1452803_at	Glipr2	-1.67721	-1.85117	-1.84331	-1.62888	-0.4062	-0.367501	-0.454523	-1.75014	-0.409408	2.5328	0.00193041
E15 Pancreatic Progenitor	1436210_at	Gk5	0.504818	0.347674	0.615886	0.84425	1.91501	1.86158	1.98366	0.578157	1.92008	2.5349	0.00731931
E15 Pancreatic Progenitor	1427165_at	Il13ra1	-1.3183	-1.44374	-0.969329	-1.05411	0.155458	0.0619441	0.220654	-1.19637	0.146019	2.53571	0.00705553
E15 Pancreatic Progenitor	1435334_at	Ttc7	-0.998345	-1.19473	-1.17425	-1.2823	0.0827657	0.330304	0.128956	-1.16241	0.180675	2.53693	0.00388016
E15 Pancreatic Progenitor	1423276_at	Ildr1	-1.01094	-0.710318	-0.63584	-0.488615	0.56017	0.300912	1.03589	-0.711428	0.632325	2.53811	0.0444146
E15 Pancreatic Progenitor	1432023_a_at	Slc17a9	-2.75995	-1.92465	-2.72158	-2.82969	-1.09738	-1.01745	-1.5194	-2.55897	-1.21141	2.54481	0.0240175
E15 Pancreatic Progenitor	1419442_at	Matn2	-0.262083	-0.173107	-0.210665	-0.102708	1.1516	0.927774	1.41115	-0.187141	1.16351	2.55027	0.0360415
E15 Pancreatic Progenitor	1435987_x_at	1110059G02Rik	0.72759	1.10021	0.936037	0.986663	2.24447	2.48072	2.14048	0.937625	2.28856	2.55077	0.00693404
E15 Pancreatic Progenitor	1426332_a_at	Cldn3	0.557679	0.677725	0.454126	0.771264	1.85059	1.89411	2.15497	0.615198	1.96656	2.55152	0.00673191
E15 Pancreatic Progenitor	1456516_x_at	Uap1	-1.2204	-1.21685	-1.06402	-1.26024	0.32094	0.185624	-0.0186584	-1.19038	0.162635	2.55445	0.0146895
E15 Pancreatic Progenitor	1448728_a_at	Nfkbiz	-0.883709	-0.610595	-1.07096	-0.840864	0.443266	0.170565	0.89265	-0.851533	0.50216	2.55565	0.0462924
E15 Pancreatic Progenitor	1416953_at	Ctgf	0.512123	0.510404	0.327807	1.07608	2.0234	1.68981	2.17102	0.606604	1.96141	2.55762	0.0144162
E15 Pancreatic Progenitor	1435517_x_at	Ralb	-0.543751	-0.250652	-0.228413	-0.0282161	0.941034	0.83847	1.50953	-0.262758	1.09634	2.56525	0.0415262
E15 Pancreatic Progenitor	1427683_at	Egr2	-0.143852	0.0122068	0.0094114	0.471398	1.63788	1.30904	1.39229	0.0872911	1.4464	2.56527	0.00755693
E15 Pancreatic Progenitor	1425398_at	Gm11277	-0.246344	0.753184	0.542306	-0.191421	1.30858	1.96789	1.46809	0.214431	1.58152	2.5795	0.0374007
E15 Pancreatic Progenitor	1424596_s_at	Lmcd1	-0.2652	-0.668119	-0.862995	-0.559261	0.591537	0.588489	1.1567	-0.588894	0.778909	2.58077	0.0279404
E15 Pancreatic Progenitor	1423413_at	Ndrg1	-1.32282	-1.15276	-0.661915	-0.538104	0.260875	0.497731	0.600296	-0.918899	0.452968	2.58805	0.0175555
E15 Pancreatic Progenitor	1442700_at	Pde4b	-1.11518	-0.9798	-1.10243	-0.502216	0.706812	0.249426	0.38563	-0.924908	0.447289	2.58865	0.0115887
E15 Pancreatic Progenitor	1429625_at	2900054C01Rik	0.259048	0.298382	0.369546	0.50236	1.64776	1.49704	2.04561	0.357334	1.73014	2.58974	0.0379439
E15 Pancreatic Progenitor	1416895_at	Efna1	-0.885787	-0.934331	-1.00531	-0.817748	0.457932	0.233186	0.701123	-0.910794	0.46408	2.59345	0.0309965
E15 Pancreatic Progenitor	1417540_at	Elf1	-0.775356	-0.53392	-0.167201	0.0483206	1.08614	0.635632	1.34399	-0.357039	1.02192	2.6008	0.0295297
E15 Pancreatic Progenitor	1426258_at	Sorl1	0.221159	0.0604475	0.189504	0.276794	1.56155	1.4685	1.67502	0.186976	1.56836	2.60518	0.00243365
E15 Pancreatic Progenitor	1427682_a_at	Egr2	-0.3788	-0.0689315	-0.069195	0.447835	1.58311	1.27164	1.2409	-0.0172731	1.36522	2.60718	0.0128907
E15 Pancreatic Progenitor	1457607_at	AW046457	-0.368433	-0.705804	-0.510204	-0.371064	0.958524	0.930356	0.802326	-0.488876	0.897069	2.61343	0.00238958
E15 Pancreatic Progenitor	1449013_at	Eef2k	-0.598562	-0.292704	-0.336127	-0.520199	0.794602	0.805512	1.24774	-0.436898	0.949283	2.61386	0.0238883
E15 Pancreatic Progenitor	1454783_at	Il13ra1	-1.78536	-1.65353	-1.44958	-1.57033	-0.372711	-0.3092	0.014413	-1.6147	-0.222499	2.62479	0.0129824
E15 Pancreatic Progenitor	1448154_at	Ndrg2	0.284912	0.358682	-0.030773	0.28931	1.4473	1.81847	1.59042	0.225533	1.61873	2.62661	0.00718603
E15 Pancreatic Progenitor	1455566_s_at	Spats2l	-0.920568	-0.983814	-1.05626	-0.964228	0.533405	0.280634	0.422159	-0.981218	0.412066	2.62676	0.0105692
E15 Pancreatic Progenitor	1423091_a_at	Gpm6b	0.900724	0.845091	0.874006	0.999014	2.26831	2.25822	2.38065	0.904709	2.30239	2.63478	0.000943382
E15 Pancreatic Progenitor	1436058_at	Rsad2	-0.579222	-0.841912	-0.712333	-0.305772	0.86746	0.865264	0.632527	-0.60981	0.788417	2.63577	0.00493309
E15 Pancreatic Progenitor	1421708_a_at	Stat6	-0.856243	-0.897838	-1.18901	-1.08523	0.479565	0.246957	0.45129	-1.00708	0.392604	2.63844	0.00270041
E15 Pancreatic Progenitor	1454607_s_at	Psat1	0.835695	0.799274	0.754926	0.703568	2.13579	2.11467	2.27838	0.773366	2.17628	2.64435	0.0035955
E15 Pancreatic Progenitor	1449968_s_at	Acot10	-1.22521	-1.14179	-1.07982	-1.14588	0.00457787	0.200871	0.560338	-1.14818	0.255262	2.64531	0.0446092
E15 Pancreatic Progenitor	1449187_at	Pdgfa	-0.708797	-0.708951	-0.637882	-0.644227	0.547132	0.620015	1.01899	-0.674964	0.728711	2.64575	0.0412766
E15 Pancreatic Progenitor	1452109_at	Il17re	-0.426749	-0.955284	-1.00744	-0.423619	0.630933	0.663789	0.810711	-0.703272	0.701811	2.64833	0.0151532
E15 Pancreatic Progenitor	1430637_at	2210016H18Rik	0.164685	0.197864	0.133576	0.76575	1.7564	1.2924	2.11908	0.315469	1.72263	2.65214	0.0430045
E15 Pancreatic Progenitor	1418712_at	Cdc42ep5	0.670221	0.54343	0.118218	0.639291	1.95304	1.85538	1.89831	0.49279	1.90224	2.65636	0.0120229
E15 Pancreatic Progenitor	1435198_at	Gm5817	-2.52303	-2.80127	-2.27454	-2.67266	-1.2426	-1.31494	-0.913454	-2.56788	-1.157	2.65899	0.0085476
E15 Pancreatic Progenitor	1417621_at	Nfatc1	-1.51143	-1.40263	-1.76422	-1.51767	-0.212613	0.175346	-0.373939	-1.54899	-0.137069	2.66091	0.0277954
E15 Pancreatic Progenitor	1421217_a_at	Lgals9	-1.00296	-0.892252	-1.07782	-0.925133	0.208017	0.421868	0.699501	-0.974541	0.443129	2.67154	0.0318705
E15 Pancreatic Progenitor	1451780_at	Blnk	-1.743	-2.15589	-1.74444	-1.85272	-0.474358	-0.562884	-0.32847	-1.87401	-0.455237	2.67358	0.0033566
E15 Pancreatic Progenitor	1450533_a_at	Plagl1	-0.665027	-0.965912	-1.39759	-1.10962	0.207998	0.676331	0.268693	-1.03454	0.384341	2.67378	0.0127915
E15 Pancreatic Progenitor	1430717_at	Fam83e	-0.2193	-0.396786	-0.679948	-0.590508	0.886192	0.880013	1.08269	-0.471635	0.949632	2.67821	0.00371675
E15 Pancreatic Progenitor	1434542_at	Gpt2	1.48937	1.58421	1.66216	1.87924	3.21306	2.92013	3.09878	1.65374	3.07732	2.68251	0.00360649
E15 Pancreatic Progenitor	1418470_at	Yes1	0.248599	-0.00603404	0.872812	1.06723	2.29653	1.78167	1.83897	0.545651	1.97239	2.68839	0.0306652
E15 Pancreatic Progenitor	1439109_at	Ccdc68	-1.40317	-1.54144	-1.27923	-1.41435	0.0173078	-0.102408	0.13937	-1.40955	0.01809	2.69006	0.00312361
E15 Pancreatic Progenitor	1452333_at	Smarca2	-2.14848	-2.32195	-2.25308	-2.19098	-0.689659	-1.04261	-0.664997	-2.22862	-0.79909	2.69359	0.0247289
E15 Pancreatic Progenitor	1426261_s_at	Ugt1a9	-2.03484	-2.50757	-2.47143	-1.79398	-1.09941	-0.265312	-0.944421	-2.20196	-0.769716	2.69865	0.045589
E15 Pancreatic Progenitor	1431236_at	Stk32b	-1.36542	-1.55003	-1.84654	-1.73857	-0.534695	-0.0526202	0.0128747	-1.62514	-0.19148	2.70131	0.0229473
E15 Pancreatic Progenitor	1445233_at	Rhbdl2	-1.26659	-1.35591	-1.2132	-1.57156	0.429901	-0.0644814	-0.116472	-1.35182	0.0829826	2.70344	0.0311204
E15 Pancreatic Progenitor	1418213_at	Krt23	0.505539	0.278804	0.0781986	0.143857	1.55107	1.5269	1.98497	0.251599	1.68765	2.70579	0.016818
E15 Pancreatic Progenitor	1417654_at	Sdc4	-0.425084	0.300441	0.0496426	0.379976	1.50685	1.2043	1.82577	0.0762439	1.51231	2.70581	0.0199405
E15 Pancreatic Progenitor	1434096_at	Slc4a4	0.424599	0.693179	0.644046	0.74768	2.21722	1.78388	2.19016	0.627376	2.06375	2.7064	0.0196583
E15 Pancreatic Progenitor	1416689_at	Tuft1	-1.54039	-1.67073	-1.84825	-1.5901	-0.0566685	-0.3953	-0.222169	-1.66237	-0.224712	2.7088	0.00680662
E15 Pancreatic Progenitor	1423253_at	Mpz	-2.67825	-2.59398	-2.93684	-2.56511	-1.28554	-1.51812	-0.957803	-2.69354	-1.25382	2.71268	0.0242136
E15 Pancreatic Progenitor	1451475_at	Plxnd1	-1.15395	-1.14803	-1.55873	-1.3716	0.149432	0.500329	-0.254719	-1.30808	0.131681	2.71276	0.0441899
E15 Pancreatic Progenitor	1421038_a_at	Kcnn4	-1.27259	-0.576275	-1.00256	-1.18463	0.247584	0.461086	0.589598	-1.00901	0.432756	2.71654	0.00928895
E15 Pancreatic Progenitor	1455101_at	Phactr2	-1.30854	-1.07376	-0.987169	-1.07791	0.207586	0.428436	0.355845	-1.11184	0.330623	2.71785	0.00199893
E15 Pancreatic Progenitor	1456251_x_at	Tspo	-0.434044	-0.581363	-0.871453	-0.828368	0.636213	0.775217	0.881627	-0.678807	0.764353	2.71916	0.00362616
E15 Pancreatic Progenitor	1416596_at	Slc44a4	-0.49772	-0.366578	-0.447445	-0.306193	1.09509	0.75652	1.26555	-0.404484	1.03905	2.71987	0.0337151
E15 Pancreatic Progenitor	1426779_x_at	Dag1	-0.350065	-0.618415	-0.291448	-0.0395687	1.17982	0.93313	1.24753	-0.324874	1.12016	2.72269	0.00525643
E15 Pancreatic Progenitor	1429582_at	Nacc2	-0.57502	-0.585926	-0.868641	-0.587442	0.945188	0.504397	0.92541	-0.654257	0.791665	2.72437	0.0204383
E15 Pancreatic Progenitor	1437478_s_at	Efhd2	-1.12834	-1.11536	-0.932519	-0.75911	0.331149	0.579971	0.483228	-0.983831	0.464783	2.72946	0.00266226
E15 Pancreatic Progenitor	1416474_at	Igdcc4	-0.204362	0.0148887	-0.173264	-0.0924478	1.2653	1.54863	1.19931	-0.113796	1.33775	2.735	0.0141918
E15 Pancreatic Progenitor	1426397_at	Tgfbr2	-0.606536	-0.749892	-0.878312	-0.551242	0.615725	0.569709	1.08855	-0.696495	0.757995	2.7406	0.0286236
E15 Pancreatic Progenitor	1437490_x_at	Uap1	-1.3368	-1.27943	-1.07045	-1.38931	0.331463	0.246557	-0.0211652	-1.269	0.185618	2.74084	0.00836703
E15 Pancreatic Progenitor	1435361_at	Sema3g	-0.791834	-1.23283	-1.02445	-1.0958	0.194846	0.315336	0.747051	-1.03623	0.419078	2.74215	0.0237126
E15 Pancreatic Progenitor	1444780_at	Nav2	-0.576418	-0.600861	-0.104007	-0.130932	1.45869	0.736989	1.11415	-0.353055	1.10328	2.7441	0.0302531
E15 Pancreatic Progenitor	1431609_a_at	Acp5	0.473595	0.525401	0.350901	0.476957	1.95596	1.74267	2.04341	0.456714	1.91401	2.74593	0.0119331
E15 Pancreatic Progenitor	1425333_at	Rab43	-1.43512	-1.45668	-1.62342	-1.43766	-0.153261	-0.0767691	0.140426	-1.48822	-0.0298681	2.74794	0.00882723
E15 Pancreatic Progenitor	1458803_at	Slfn9	1.38981	0.928791	1.52213	1.83608	2.90492	2.6676	3.06216	1.4192	2.87822	2.74921	0.0144068
E15 Pancreatic Progenitor	1437101_at	Lats2	-0.0395013	-0.257385	-0.132274	-0.0393741	1.42455	1.15693	1.44759	-0.117134	1.34302	2.75138	0.00866693
E15 Pancreatic Progenitor	1436868_at	Rtn4rl1	-1.18634	-1.23178	-1.46703	-1.37992	0.37488	0.0781915	-0.0193001	-1.31627	0.14459	2.75272	0.0129027
E15 Pancreatic Progenitor	1418073_at	Acot9	-1.48075	-1.37678	-1.34597	-1.24951	-0.19456	0.122684	0.367298	-1.36325	0.0984741	2.75437	0.0365892
E15 Pancreatic Progenitor	1448510_at	Efna1	-1.10537	-0.537372	-0.903018	-0.648623	0.710086	0.442916	0.841829	-0.798596	0.664943	2.75784	0.0071916
E15 Pancreatic Progenitor	1430148_at	Rab19	-1.23217	-1.19034	-1.38669	-1.18494	0.136078	0.151908	0.362336	-1.24853	0.216774	2.76122	0.00418702
E15 Pancreatic Progenitor	1447815_x_at	6430527G18Rik	-1.5042	-1.58717	-1.36078	-1.5262	0.0368661	-0.0856717	-0.0355798	-1.49459	-0.0281285	2.76343	0.000818265
E15 Pancreatic Progenitor	1436994_a_at	Hist1h1c	-1.79294	-1.4528	-1.72657	-1.8295	-0.424111	0.13391	-0.401539	-1.70045	-0.23058	2.76997	0.0313685
E15 Pancreatic Progenitor	1416855_at	Gas1	0.699979	1.12084	1.03435	1.19888	2.6356	2.38282	2.4395	1.01351	2.48598	2.77495	0.00390892
E15 Pancreatic Progenitor	1437834_s_at	Pacsin3	1.01148	1.02655	0.420629	0.714621	2.32713	2.11912	2.35519	0.79332	2.26714	2.77757	0.0082766
E15 Pancreatic Progenitor	1435435_at	Cttnbp2	-1.50896	-1.56757	-2.03684	-1.67817	-0.320582	-0.319008	-0.0284475	-1.69789	-0.222679	2.78023	0.00506861
E15 Pancreatic Progenitor	1422962_a_at	Psmb8	-2.0457	-2.64475	-2.87126	-2.62329	-0.843468	-1.08721	-1.27455	-2.54625	-1.06841	2.78531	0.0118629
E15 Pancreatic Progenitor	1453480_at	Tmem213	0.149249	-0.125872	-0.426235	-0.251596	1.59538	1.09882	1.25859	-0.163614	1.3176	2.79183	0.0116871
E15 Pancreatic Progenitor	1449949_a_at	Cxadr	0.240592	0.033747	-0.0331883	0.339492	1.5253	1.5816	1.77294	0.145161	1.62661	2.7923	0.00261528
E15 Pancreatic Progenitor	1436591_at	Vsig10	-0.434102	-0.395381	-0.568215	-0.558087	1.00371	0.893237	1.08158	-0.488946	0.992842	2.79295	0.00167593
E15 Pancreatic Progenitor	1437306_at	Fam190a	-2.2865	-2.05498	-1.84727	-1.81756	-0.507918	-0.636777	-0.408886	-2.00158	-0.51786	2.79668	0.00391742
E15 Pancreatic Progenitor	1437980_at	9130230N09Rik	-1.54761	-1.5108	-1.8024	-1.75989	0.0393121	-0.427591	-0.121074	-1.65517	-0.169784	2.79992	0.0166849
E15 Pancreatic Progenitor	1427537_at	Eppk1	-0.313944	-0.0911247	-0.288895	-0.52945	1.33492	1.30549	0.899392	-0.305853	1.17994	2.8007	0.0140083
E15 Pancreatic Progenitor	1451241_at	Lamb1-1	0.979738	0.965842	1.11321	1.31872	2.51832	2.24084	2.9826	1.09438	2.58058	2.80151	0.0465579
E15 Pancreatic Progenitor	1460674_at	Paqr7	-1.39994	-1.12348	-1.07398	-1.33361	0.471811	0.193164	0.0985152	-1.23275	0.254497	2.80354	0.00796308
E15 Pancreatic Progenitor	1422557_s_at	Mt1	-0.00556743	-0.47663	-0.560007	-0.244015	1.05485	1.22624	1.21757	-0.321555	1.16622	2.80456	0.00681875
E15 Pancreatic Progenitor	1421279_at	Lamc2	-0.460479	-0.53822	-1.02015	-0.777769	0.710039	0.602857	1.05455	-0.699155	0.78915	2.80559	0.00947169
E15 Pancreatic Progenitor	1422803_at	Fstl3	-0.053368	-0.324229	-0.289099	-0.182844	1.20278	1.0471	1.58687	-0.212385	1.27892	2.81143	0.0297751
E15 Pancreatic Progenitor	1422528_a_at	Zfp36l1	0.078738	0.62688	0.949636	0.689087	2.16893	1.58122	2.48481	0.586085	2.07832	2.81324	0.0444678
E15 Pancreatic Progenitor	1438408_at	Ankrd56	-1.17594	-0.734859	-0.771093	-0.937377	0.548808	0.465768	0.752289	-0.904818	0.588955	2.81624	0.00351442
E15 Pancreatic Progenitor	1437804_at	Igfbp7	-2.29458	-2.46013	-2.38567	-2.13668	-0.920321	-0.822484	-0.729261	-2.31926	-0.824022	2.81912	0.00152254
E15 Pancreatic Progenitor	1439860_at	Eef2k	-0.957257	-0.828844	-1.02848	-0.717553	0.49442	1.02963	0.317314	-0.883034	0.613788	2.8222	0.0494596
E15 Pancreatic Progenitor	1416697_at	Dpp4	-1.22863	-1.33707	-1.00462	-0.910816	0.508971	0.217436	0.407136	-1.12029	0.377848	2.82477	0.00346
E15 Pancreatic Progenitor	1432332_a_at	Nudt19	0.468947	0.418598	0.384882	0.496312	1.88188	1.81271	2.13445	0.442185	1.94301	2.83005	0.0194895
E15 Pancreatic Progenitor	1435323_a_at	Mboat1	1.25453	1.3057	1.08298	1.47479	2.82838	2.62961	2.88758	1.2795	2.78186	2.83305	0.00260983
E15 Pancreatic Progenitor	1424948_x_at	H2-K1	-2.15131	-1.73004	-1.5642	-1.53809	-0.441217	-0.453621	0.164223	-1.74591	-0.243538	2.83308	0.0259703
E15 Pancreatic Progenitor	1419070_at	Cys1	-0.58982	-0.964607	-0.884661	-0.684368	0.833491	0.342189	0.994051	-0.780864	0.723244	2.83649	0.0355211
E15 Pancreatic Progenitor	1418580_at	Rtp4	-1.85735	-2.07734	-2.22499	-2.40038	-0.62652	-0.775343	-0.503003	-2.14002	-0.634955	2.83837	0.00410364
E15 Pancreatic Progenitor	1426541_a_at	Endod1	-0.922083	-1.66681	-1.57035	-1.16731	0.122943	0.0172629	0.384692	-1.33164	0.174966	2.8414	0.0110326
E15 Pancreatic Progenitor	1422904_at	Fmo2	1.04866	0.929734	0.925374	0.908603	2.56541	2.44684	2.37066	0.953092	2.46097	2.84391	0.00357956
E15 Pancreatic Progenitor	1417673_at	Grb14	-1.19382	-1.29222	-1.00564	-0.984965	0.321944	0.243673	0.600898	-1.11916	0.388838	2.84415	0.0075456
E15 Pancreatic Progenitor	1425749_at	Stxbp6	-0.6376	-0.509572	-0.557774	-0.535771	0.920533	0.984152	0.93904	-0.560179	0.947908	2.84433	0.000423772
E15 Pancreatic Progenitor	1416225_at	Adh1	-3.83698	-3.55251	-3.7232	-3.47929	-2.17133	-2.46956	-1.77071	-3.648	-2.1372	2.84968	0.0397867
E15 Pancreatic Progenitor	1439389_s_at	Myadm	-1.74426	-1.57083	-1.54256	-1.68723	-0.0506871	-0.19005	-0.123261	-1.63622	-0.121333	2.85777	0.000818265
E15 Pancreatic Progenitor	1421844_at	Il1rap	-1.71991	-1.09016	-0.864143	-0.888298	0.220432	0.226188	0.676303	-1.14063	0.374308	2.85786	0.015854
E15 Pancreatic Progenitor	1435338_at	Cdk6	0.85863	0.832233	0.560011	0.971587	2.2031	2.23278	2.52674	0.805615	2.32087	2.8585	0.0051974
E15 Pancreatic Progenitor	1451321_a_at	Rbm43	-1.72685	-1.81103	-1.95383	-1.8347	-0.32146	-0.465517	-0.148312	-1.8316	-0.311763	2.86759	0.00894814
E15 Pancreatic Progenitor	1442004_at	Trim65	-0.840099	-1.00532	-1.41606	-1.10162	0.420242	0.428665	0.447363	-1.09077	0.43209	2.87361	0.0116459
E15 Pancreatic Progenitor	1452956_a_at	Ifi27l1	-2.87086	-2.59554	-3.20171	-2.85561	-1.48151	-1.40977	-1.18256	-2.88093	-1.35795	2.87385	0.00487851
E15 Pancreatic Progenitor	1456798_at	9330118A15Rik	-0.571452	-0.667506	-0.439496	-0.0742397	1.3459	0.874104	1.04214	-0.438174	1.08738	2.87897	0.00915965
E15 Pancreatic Progenitor	1439634_at	Tbc1d30	-2.00954	-1.90491	-1.73328	-1.7414	-0.560425	-0.127939	-0.262776	-1.84728	-0.317047	2.88833	0.0145461
E15 Pancreatic Progenitor	1455602_x_at	1110028C15Rik	-0.7213	-0.388785	-0.289173	-0.178665	1.16957	0.978525	1.26097	-0.394481	1.13635	2.88953	0.00410558
E15 Pancreatic Progenitor	1438948_x_at	Tspo	-0.672451	-0.610319	-0.815904	-1.03224	0.695003	0.638658	0.921158	-0.782729	0.751606	2.89655	0.00323453
E15 Pancreatic Progenitor	1449405_at	Tns1	-0.651417	-0.570352	-1.13041	-1.25836	0.381972	0.418125	1.09526	-0.902634	0.631785	2.89672	0.0312996
E15 Pancreatic Progenitor	1419063_at	Ugt8a	0.810794	0.63041	0.881214	1.07869	2.50781	2.13745	2.50942	0.850277	2.3849	2.89712	0.00845205
E15 Pancreatic Progenitor	1453448_at	2310067E19Rik	-0.322589	-0.403645	-0.5797	-0.360529	1.3808	0.798646	1.1749	-0.416616	1.11812	2.89734	0.0339607
E15 Pancreatic Progenitor	1443486_at	Cog7	-0.787158	-0.884783	-1.11106	-1.08216	0.421467	0.485956	0.810792	-0.96629	0.572738	2.90599	0.00969208
E15 Pancreatic Progenitor	1415997_at	Txnip	-1.48191	-1.16967	-0.781123	-0.463069	0.592445	0.386747	0.718484	-0.973943	0.565892	2.90761	0.0211677
E15 Pancreatic Progenitor	1448162_at	Vcam1	-2.1344	-2.82787	-3.53866	-3.04449	-1.78136	-1.32025	-0.936791	-2.88636	-1.34613	2.90839	0.0414323
E15 Pancreatic Progenitor	1426972_at	Sec24d	-1.89169	-1.58838	-1.74934	-1.76972	-0.319785	-0.0696152	-0.225794	-1.74978	-0.205065	2.91747	0.00243365
E15 Pancreatic Progenitor	1452878_at	Prkce	-2.70416	-2.96149	-2.62398	-2.72806	-1.39301	-1.12003	-1.11125	-2.75442	-1.2081	2.92072	0.00425406
E15 Pancreatic Progenitor	1456642_x_at	S100a10	-0.734578	-0.621302	-0.862217	-0.765777	0.786342	0.56096	1.07442	-0.745968	0.807242	2.93469	0.0275437
E15 Pancreatic Progenitor	1455900_x_at	Tgm2	0.390005	0.358968	0.290376	0.393796	1.71653	1.74533	2.28448	0.358286	1.91545	2.94274	0.0483143
E15 Pancreatic Progenitor	1448852_at	Rgn	0.129175	0.344195	0.394111	0.594244	2.14483	1.69211	1.93288	0.365431	1.92327	2.94413	0.00944744
E15 Pancreatic Progenitor	1418237_s_at	Col18a1	1.52891	1.42647	1.00107	1.36348	2.82828	2.58866	3.24993	1.32998	2.88896	2.94644	0.0249566
E15 Pancreatic Progenitor	1430133_at	Tbc1d8b	-0.947145	-0.648885	-0.811732	-0.448174	0.819657	0.711619	1.01489	-0.713984	0.848723	2.95408	0.0035955
E15 Pancreatic Progenitor	1436991_x_at	Gsn	-2.94702	-3.00243	-2.89038	-3.17203	-1.49702	-1.3563	-1.46533	-3.00297	-1.43955	2.95553	0.00103178
E15 Pancreatic Progenitor	1426725_s_at	Ets1	-1.04676	-0.686677	-0.820854	-0.792078	0.584189	0.72156	0.878361	-0.836591	0.728036	2.95801	0.0031478
E15 Pancreatic Progenitor	1416236_a_at	Mpzl2	1.70745	1.64336	1.76798	1.66149	3.2624	3.33719	3.18202	1.69507	3.26054	2.95973	0.00197139
E15 Pancreatic Progenitor	1423754_at	Ifitm3	0.45923	0.580856	0.0440856	0.360507	1.97705	2.23861	1.57631	0.36117	1.93066	2.96799	0.0244552
E15 Pancreatic Progenitor	1418320_at	Prss8	0.517473	0.231503	0.216841	0.36756	1.75198	1.99218	1.97743	0.333344	1.9072	2.97699	0.00249509
E15 Pancreatic Progenitor	1425686_at	Cflar	-1.66945	-1.75429	-1.33076	-1.16271	0.156624	-0.136194	0.264427	-1.4793	0.0949522	2.97781	0.00680662
E15 Pancreatic Progenitor	1452670_at	Myl9	-0.299777	-0.142724	-0.508925	-0.148498	1.29926	1.19148	1.42462	-0.274981	1.30512	2.98991	0.00207936
E15 Pancreatic Progenitor	1416430_at	Cat	0.696757	1.28106	1.3045	1.33355	2.52808	2.53062	3.14896	1.15397	2.73589	2.99368	0.0229682
E15 Pancreatic Progenitor	1418572_x_at	Tnfrsf12a	-0.429115	-0.0976704	-0.518134	-0.412313	1.11048	0.922898	1.63428	-0.364308	1.22255	3.00395	0.0378229
E15 Pancreatic Progenitor	1419649_s_at	Myo1c	-1.58555	-1.58274	-1.92357	-1.72645	-0.194997	-0.158376	0.00521689	-1.70458	-0.116052	3.00742	0.00169382
E15 Pancreatic Progenitor	1434322_at	Micall2	-0.629208	-0.766843	-0.973997	-0.691264	0.849123	0.66717	0.953473	-0.765328	0.823255	3.00754	0.00290101
E15 Pancreatic Progenitor	1421867_at	Nr3c1	-1.72901	-1.77686	-1.6815	-1.11548	-0.0536589	0.187825	-0.0860392	-1.57572	0.0160424	3.01417	0.00779448
E15 Pancreatic Progenitor	1420019_at	Tspan8	-3.12446	-3.10939	-3.63821	-2.78239	-1.47026	-1.8656	-1.37872	-3.16361	-1.57153	3.01485	0.011329
E15 Pancreatic Progenitor	1439830_at	Map3k5	-1.61145	-1.55025	-1.62888	-1.58689	0.0255733	0.0571712	-0.0787539	-1.59437	0.0013302	3.0224	0.00370695
E15 Pancreatic Progenitor	1416505_at	Nr4a1	-1.25825	-0.533404	-0.665523	-0.00398515	1.21237	0.492539	1.23988	-0.615291	0.981596	3.0249	0.0334303
E15 Pancreatic Progenitor	1449078_at	St3gal6	-0.550228	-0.188745	0.0416369	0.27289	1.43638	1.10393	1.93259	-0.106111	1.49096	3.02529	0.0313171
E15 Pancreatic Progenitor	1429190_at	Arsb	-2.18861	-2.0264	-1.86307	-2.33892	-0.501223	-0.493907	-0.524274	-2.10425	-0.506468	3.02678	0.0082766
E15 Pancreatic Progenitor	1453201_at	Rassf10	-0.41531	-0.00267619	-0.106022	0.00408583	1.54399	1.25345	1.61859	-0.12998	1.47201	3.03562	0.00521012
E15 Pancreatic Progenitor	1452582_at	Galm	0.834603	0.713325	0.718424	0.632092	2.3896	2.28082	2.31994	0.724611	2.33012	3.04303	0.000771254
E15 Pancreatic Progenitor	1451154_a_at	Cugbp2	-0.760047	-0.979161	-0.856135	-1.05611	0.588251	0.643755	0.846074	-0.912862	0.692693	3.04313	0.00268612
E15 Pancreatic Progenitor	1419125_at	Ptpn18	-0.425284	-0.351202	-0.965756	-0.793406	0.957411	1.00548	0.955455	-0.633912	0.972783	3.04553	0.0141625
E15 Pancreatic Progenitor	1426208_x_at	Plagl1	-2.04572	-0.954818	-1.19195	-1.11759	0.0955312	0.358738	0.383402	-1.32752	0.279224	3.04564	0.0251812
E15 Pancreatic Progenitor	1423885_at	Lamc1	0.647264	0.924431	0.829114	0.905391	2.45659	2.21656	2.64097	0.82655	2.43804	3.05567	0.0127409
E15 Pancreatic Progenitor	1417496_at	Cp	-2.64609	-2.79178	-2.68401	-2.64189	-0.949927	-0.984956	-1.30187	-2.69094	-1.07892	3.05681	0.0188964
E15 Pancreatic Progenitor	1426004_a_at	Tgm2	0.238305	0.339583	-0.0721849	0.287199	1.74014	1.50946	2.18258	0.198226	1.81073	3.05782	0.0307198
E15 Pancreatic Progenitor	1438072_at	Nfib	0.288933	0.462426	0.454972	0.747323	2.40073	2.04066	1.8618	0.488413	2.10106	3.05813	0.0163091
E15 Pancreatic Progenitor	1418285_at	Efnb1	-1.03913	-1.68162	-1.27884	-1.52012	0.223378	0.0813787	0.397606	-1.37993	0.234121	3.0611	0.00567658
E15 Pancreatic Progenitor	1417780_at	Lass4	-0.389831	-0.377761	-0.619468	-0.628045	1.18265	0.925294	1.22942	-0.503776	1.11245	3.06573	0.00455664
E15 Pancreatic Progenitor	1423858_a_at	Hmgcs2	0.148802	0.14467	-0.0349564	0.0348014	1.51347	1.6228	1.93912	0.0733292	1.6918	3.07049	0.020289
E15 Pancreatic Progenitor	1422178_a_at	Rab17	-0.558898	-0.804191	-0.829551	-0.767268	0.843441	0.703664	1.09181	-0.739977	0.879638	3.07293	0.0103371
E15 Pancreatic Progenitor	1423557_at	Ifngr2	-0.908975	-1.36631	-0.980435	-0.335048	0.462176	0.381361	1.32233	-0.897692	0.721955	3.073	0.048545
E15 Pancreatic Progenitor	1422905_s_at	Fmo2	1.14107	0.915141	0.924446	0.877618	2.64734	2.64571	2.45963	0.964569	2.58423	3.07302	0.00150357
E15 Pancreatic Progenitor	1418571_at	Tnfrsf12a	-0.419626	-0.114291	-0.598658	-0.347538	1.19043	0.956251	1.60462	-0.370028	1.25043	3.07473	0.0252245
E15 Pancreatic Progenitor	1437718_x_at	Fmod	-1.16292	-1.25782	-1.15618	-1.12062	0.233923	0.551984	0.555499	-1.17438	0.447135	3.07699	0.0190212
E15 Pancreatic Progenitor	1423436_at	Gsta3	2.00179	2.03704	1.94406	2.28771	3.69331	3.55555	3.83	2.06765	3.69295	3.08507	0.00234573
E15 Pancreatic Progenitor	1417930_at	Nab2	-1.7831	-1.93185	-2.18649	-2.34142	-0.372696	-0.794635	-0.13748	-2.06072	-0.434937	3.08609	0.0208414
E15 Pancreatic Progenitor	1439055_at	Gm15698	-2.06457	-1.60819	-2.04037	-1.89638	-0.505068	-0.529501	0.205834	-1.90238	-0.276245	3.08684	0.0437944
E15 Pancreatic Progenitor	1454169_a_at	Epsti1	-0.936739	-0.963182	-0.969665	-0.927167	0.560576	0.753821	0.720865	-0.949188	0.678421	3.09	0.0114388
E15 Pancreatic Progenitor	1427440_a_at	Afm	1.59842	1.57254	1.46913	1.79496	3.1793	3.15891	3.38111	1.60876	3.23977	3.09731	0.00185816
E15 Pancreatic Progenitor	1423437_at	Gsta3	1.04864	1.35678	1.20194	1.46812	2.79192	2.75196	3.15721	1.26887	2.90037	3.09834	0.00869176
E15 Pancreatic Progenitor	1424932_at	Egfr	-1.98908	-2.26154	-1.94804	-1.74305	-0.546488	-0.0777701	-0.430347	-1.98543	-0.351535	3.1035	0.00957506
E15 Pancreatic Progenitor	1419648_at	Myo1c	-1.60409	-1.55408	-1.86215	-1.58142	0.0170798	-0.088295	0.0236433	-1.65043	-0.0158573	3.10497	0.00166554
E15 Pancreatic Progenitor	1430522_a_at	Vamp5	-1.13116	-0.991522	-1.20613	-1.52589	0.401757	0.321707	0.548815	-1.21368	0.424093	3.11184	0.00360649
E15 Pancreatic Progenitor	1425428_at	Hif3a	0.999533	0.948912	0.736664	0.945417	2.39353	2.77172	2.48398	0.907631	2.54974	3.12122	0.0110674
E15 Pancreatic Progenitor	1451693_a_at	Fgf12	-2.10365	-2.34207	-1.9218	-2.32573	-0.44536	-0.971582	-0.172077	-2.17331	-0.529673	3.12453	0.0418882
E15 Pancreatic Progenitor	1451407_at	Igsf5	-1.18945	-1.36517	-1.32801	-1.07259	0.346194	0.288613	0.585117	-1.2388	0.406641	3.12845	0.00397403
E15 Pancreatic Progenitor	1452203_at	Obfc2a	-0.657756	-0.515826	-0.321421	-0.252553	1.24121	1.03845	1.34909	-0.436889	1.20959	3.13068	0.00307871
E15 Pancreatic Progenitor	1452583_s_at	Galm	1.05246	0.947808	0.765126	0.910401	2.54194	2.393	2.76547	0.91895	2.5668	3.13367	0.0091595
E15 Pancreatic Progenitor	1448861_at	Traf5	-1.95073	-1.80329	-1.72248	-1.53137	-0.0804292	-0.308548	0.0833582	-1.75197	-0.101873	3.13854	0.00590878
E15 Pancreatic Progenitor	1425109_at	Slc44a3	-1.04004	-1.18854	-1.25275	-0.976122	0.549411	0.43448	0.646525	-1.11436	0.543472	3.15543	0.0013051
E15 Pancreatic Progenitor	1437494_at	Mapkapk3	-0.79424	-0.691144	-1.0056	-0.7938	0.634753	1.03002	0.846358	-0.821197	0.837045	3.15632	0.00915002
E15 Pancreatic Progenitor	1455287_at	Cdk6	1.05533	0.924246	0.945938	1.39474	2.62045	2.59156	3.0094	1.08006	2.74047	3.16105	0.00788725
E15 Pancreatic Progenitor	1416401_at	Cd82	-1.27105	-1.66044	-1.5246	-1.56205	0.034926	0.031923	0.400962	-1.50453	0.155937	3.1612	0.00820129
E15 Pancreatic Progenitor	1447845_s_at	Vnn1	1.88996	2.02549	1.69353	2.15032	3.63628	3.37597	3.79336	1.93983	3.60187	3.16465	0.00639826
E15 Pancreatic Progenitor	1418455_at	Copz2	-1.94621	-1.8699	-2.0717	-2.04267	-0.421824	0.0175149	-0.552024	-1.98262	-0.318778	3.16859	0.0345387
E15 Pancreatic Progenitor	1437339_s_at	Pcsk5	0.136839	0.103472	-0.0622265	0.0534914	1.88921	1.55114	1.73302	0.0578938	1.72446	3.17458	0.0103832
E15 Pancreatic Progenitor	1441963_at	RP23-100C5.8	-0.837695	-1.3159	-1.13504	-1.17644	0.338296	0.898211	0.416244	-1.11627	0.550917	3.17594	0.0193176
E15 Pancreatic Progenitor	1430352_at	Adamts9	1.32416	1.39322	1.37363	1.51874	3.03612	3.09838	3.07502	1.40244	3.06984	3.17643	0.000856226
E15 Pancreatic Progenitor	1436734_at	E130309F12Rik	-0.979559	-1.21455	-1.16298	-1.16329	0.382056	0.366877	0.869811	-1.13009	0.539581	3.18143	0.0301303
E15 Pancreatic Progenitor	1460303_at	Nr3c1	-1.80943	-1.80829	-1.61615	-1.43273	-0.166369	0.174954	0.00361123	-1.66665	0.00406557	3.18373	0.00360649
E15 Pancreatic Progenitor	1452301_at	Aldh3b1	-0.58309	-0.932316	-1.13214	-0.735965	0.804463	0.775383	0.905294	-0.845878	0.82838	3.19155	0.00642625
E15 Pancreatic Progenitor	1421424_a_at	Anpep	-0.41009	-0.366543	-0.155775	-0.248884	1.27661	1.72521	1.1375	-0.295323	1.37977	3.1934	0.0323404
E15 Pancreatic Progenitor	1432960_at	4930447I22Rik	-0.0706588	-0.22726	-0.35601	0.103819	2.05229	1.30047	1.27216	-0.137527	1.54164	3.20243	0.0489693
E15 Pancreatic Progenitor	1420018_s_at	Tspan8	-3.40444	-3.47031	-4.07956	-3.30494	-2.06337	-2.12229	-1.47002	-3.56481	-1.88523	3.20336	0.0193294
E15 Pancreatic Progenitor	1430623_s_at	Obfc2a	-0.713823	-0.747915	-0.455096	-0.301257	1.22065	1.06319	1.09195	-0.554523	1.12526	3.20381	0.00386167
E15 Pancreatic Progenitor	1418626_a_at	Clu	-0.922505	-1.04697	-0.857492	-0.997533	0.736886	0.636295	0.800032	-0.956126	0.724404	3.20546	0.000920621
E15 Pancreatic Progenitor	1417156_at	Krt19	-0.336892	-0.165253	-0.638899	-0.320755	1.26764	0.994812	1.68428	-0.36545	1.31558	3.20656	0.0279426
E15 Pancreatic Progenitor	1452519_a_at	Zfp36	-2.22717	-1.29917	-1.59336	-1.23088	-0.0656501	-0.270064	0.616481	-1.58765	0.093589	3.20703	0.0337219
E15 Pancreatic Progenitor	1421340_at	Map3k5	-1.48613	-1.47646	-1.28144	-1.29459	0.329692	0.215214	0.348491	-1.38465	0.297799	3.20973	0.000856226
E15 Pancreatic Progenitor	1418879_at	Fam110c	0.376578	0.444285	0.534172	0.883677	2.07773	2.22358	2.44504	0.559678	2.24878	3.22457	0.00397153
E15 Pancreatic Progenitor	1427561_a_at	Afm	1.38406	1.40033	1.27232	1.64215	3.01238	3.21118	3.12747	1.42472	3.11701	3.2317	0.00147257
E15 Pancreatic Progenitor	1418468_at	Anxa11	-1.04165	-1.3434	-1.84939	-1.61459	0.183493	0.356039	0.154752	-1.46226	0.231428	3.23482	0.0118425
E15 Pancreatic Progenitor	1425475_at	Col4a5	0.546789	0.982922	0.887472	1.04253	2.55441	2.2081	2.91634	0.864928	2.55962	3.23707	0.0260447
E15 Pancreatic Progenitor	1418486_at	Vnn1	1.93947	2.12526	1.88189	2.21223	3.67978	3.61915	3.91701	2.03971	3.73865	3.24661	0.00318386
E15 Pancreatic Progenitor	1416762_at	S100a10	-0.658838	-0.594185	-0.986855	-0.686291	0.973363	0.661159	1.27256	-0.731542	0.969029	3.2503	0.0222506
E15 Pancreatic Progenitor	1431248_at	5031426D15Rik	-0.325072	-0.423026	-0.439177	-0.246034	1.6244	1.07636	1.32671	-0.358327	1.34249	3.25085	0.0291841
E15 Pancreatic Progenitor	1452398_at	Plce1	0.46969	0.373731	0.116164	0.208458	1.84046	1.74814	2.3928	0.292011	1.9938	3.25304	0.0332696
E15 Pancreatic Progenitor	1448213_at	Anxa1	-3.05352	-3.23973	-2.67357	-3.46108	-1.49103	-1.31182	-1.38747	-3.10698	-1.39677	3.27207	0.0117266
E15 Pancreatic Progenitor	1417071_s_at	Cyp4v3	-2.96311	-3.13208	-3.03875	-3.07915	-1.44937	-1.00676	-1.57257	-3.05327	-1.3429	3.27245	0.0363708
E15 Pancreatic Progenitor	1450696_at	Psmb9	-1.7259	-2.00057	-2.10029	-2.25336	0.0829854	-0.339523	-0.665609	-2.02003	-0.307382	3.27762	0.0298668
E15 Pancreatic Progenitor	1418394_a_at	Cd97	-1.1452	-1.046	-1.51123	-1.34496	0.463569	0.313217	0.580131	-1.26185	0.452306	3.28104	0.00249509
E15 Pancreatic Progenitor	1450112_a_at	Gas2	-0.653376	-0.680383	-0.749309	-0.595031	1.05779	0.749956	1.32788	-0.669525	1.04521	3.28236	0.0357262
E15 Pancreatic Progenitor	1437066_at	Zbtb20	-1.78193	-2.39492	-1.59333	-1.61752	-0.14374	-0.452507	0.200813	-1.84692	-0.131811	3.28322	0.0146057
E15 Pancreatic Progenitor	1456532_at	Pdgfd	-0.788025	-0.72643	-0.430246	-0.766646	1.33318	0.894047	0.908931	-0.677836	1.04539	3.30173	0.0126135
E15 Pancreatic Progenitor	1450922_a_at	Tgfb2	-1.93778	-1.31892	-0.981515	-1.59851	0.191139	-0.0446095	0.651473	-1.45918	0.266001	3.30622	0.0175243
E15 Pancreatic Progenitor	1455978_a_at	Matn2	-0.765541	-0.98475	-0.767965	-0.967495	0.698234	0.794058	1.06947	-0.871438	0.853921	3.30662	0.00905019
E15 Pancreatic Progenitor	1442214_at	Nfib	0.0631552	0.112942	0.0436571	0.571212	1.98859	1.46776	2.32074	0.197742	1.9257	3.31258	0.03747
E15 Pancreatic Progenitor	1448485_at	Ggt1	0.756558	0.644522	0.440921	0.781227	2.30202	2.60365	2.25478	0.655807	2.38682	3.3196	0.00556644
E15 Pancreatic Progenitor	1455903_at	Tbc1d4	-0.711383	-0.794541	-0.776123	-0.773134	0.745325	0.986982	1.17716	-0.763795	0.969823	3.32561	0.0260948
E15 Pancreatic Progenitor	1425811_a_at	Csrp1	-0.580755	-0.61965	-1.0607	-0.867173	0.921759	0.69234	1.24229	-0.782069	0.952131	3.32695	0.0116933
E15 Pancreatic Progenitor	1422846_at	Rbp2	0.920954	1.2179	0.670355	1.05815	2.54211	2.80261	2.76005	0.966839	2.70159	3.32821	0.0031653
E15 Pancreatic Progenitor	1448265_x_at	Mpzl2	1.30296	1.43996	1.64604	1.46756	2.97206	3.41818	3.21416	1.46413	3.20146	3.33419	0.0111689
E15 Pancreatic Progenitor	1439794_at	Ntn4	-0.788513	-1.15545	-0.954143	-0.863242	0.875846	0.854285	0.669236	-0.940336	0.799789	3.34064	0.00150357
E15 Pancreatic Progenitor	1451964_at	Mia2	-1.17989	-2.04437	-1.19673	-1.18393	0.282562	0.306684	0.428618	-1.40123	0.339288	3.34155	0.0209624
E15 Pancreatic Progenitor	1426013_s_at	Plekha4	-1.29739	-1.24566	-1.41515	-1.16055	0.557518	0.278955	0.548032	-1.27969	0.461502	3.34311	0.00568947
E15 Pancreatic Progenitor	1460390_at	Sorl1	-0.594575	-0.518873	-0.7893	-0.701354	1.06666	1.14678	1.06498	-0.651026	1.09281	3.34924	0.0012997
E15 Pancreatic Progenitor	1436733_at	E130309F12Rik	-0.389346	-0.33452	-0.423363	-0.151755	1.32768	1.31191	1.61793	-0.324746	1.41918	3.34944	0.00612104
E15 Pancreatic Progenitor	1416832_at	Slc39a8	-0.464074	-0.511745	-0.376569	0.0115974	1.31707	1.60828	1.31686	-0.335197	1.41407	3.36188	0.00349248
E15 Pancreatic Progenitor	1428479_at	Nfatc1	-1.2296	-1.48088	-1.64136	-1.43829	0.172009	0.478602	0.272152	-1.44753	0.307588	3.37555	0.00263331
E15 Pancreatic Progenitor	1424838_at	A330049M08Rik	-1.17646	-1.47245	-1.30145	-1.21127	0.433387	0.230811	0.730381	-1.29041	0.46486	3.37589	0.0170244
E15 Pancreatic Progenitor	1434436_at	Morc4	-0.16679	0.225844	0.0568095	0.159487	1.93264	1.85502	1.70007	0.0688376	1.82924	3.38794	0.00166073
E15 Pancreatic Progenitor	1429196_at	Rabgap1l	-2.14758	-2.18623	-1.97788	-1.82133	-0.208726	-0.416723	-0.192335	-2.03325	-0.272595	3.38852	0.00166554
E15 Pancreatic Progenitor	1452302_at	Arhgef10	-0.854312	-0.739131	-0.722831	-0.558565	0.958021	0.730728	1.43798	-0.71871	1.04224	3.38922	0.0398173
E15 Pancreatic Progenitor	1457140_s_at	Rassf10	-0.472667	-0.0487189	-0.486282	-0.104221	1.58508	1.24927	1.61497	-0.277972	1.48311	3.38952	0.00446134
E15 Pancreatic Progenitor	1431309_at	Ttll10	-0.582111	-0.830958	-0.895303	-1.03433	0.799795	0.794205	1.20171	-0.835675	0.931903	3.40482	0.00828068
E15 Pancreatic Progenitor	1459973_x_at	Dpp4	-1.73207	-1.78412	-0.91156	-1.59514	0.00281606	0.0776034	0.709661	-1.50572	0.26336	3.40837	0.0200072
E15 Pancreatic Progenitor	1435658_at	Slc27a1	-1.3008	-1.15589	-1.4173	-1.18159	0.545512	0.354117	0.634267	-1.2639	0.511299	3.42284	0.00314441
E15 Pancreatic Progenitor	1427072_at	Stard8	-0.576494	-0.824753	-0.672526	-0.345137	1.05757	0.922574	1.53579	-0.604727	1.17198	3.42643	0.0203855
E15 Pancreatic Progenitor	1420118_s_at	Galm	0.916895	1.00886	0.904923	0.990175	2.63495	2.59108	2.98589	0.955212	2.73731	3.43925	0.0231711
E15 Pancreatic Progenitor	1438133_a_at	Cyr61	1.18725	1.75469	1.75999	2.21905	3.5441	3.093	3.90136	1.73025	3.51282	3.4404	0.0215929
E15 Pancreatic Progenitor	1457635_s_at	Nr3c1	-2.3529	-2.67186	-2.16139	-2.22575	-0.542749	-0.21024	-0.942751	-2.35298	-0.565247	3.45271	0.0254758
E15 Pancreatic Progenitor	1453860_s_at	Nr3c1	-1.39579	-2.31311	-1.6279	-1.46679	0.144669	0.0594818	0.0624877	-1.70089	0.0888796	3.45761	0.0209149
E15 Pancreatic Progenitor	1419086_at	Fgfbp1	-0.584288	-0.803353	-0.969975	-0.920881	0.962849	0.878333	1.07928	-0.819624	0.973488	3.46562	0.00158232
E15 Pancreatic Progenitor	1422634_a_at	Vsig2	-0.874565	-1.0241	-1.6139	-1.23671	0.455595	0.516213	0.847644	-1.18732	0.606484	3.46728	0.00618775
E15 Pancreatic Progenitor	1434904_at	Hivep2	-1.8853	-1.92271	-2.12642	-2.19026	-0.0604887	-0.515424	-0.132257	-2.03117	-0.236057	3.47043	0.0128412
E15 Pancreatic Progenitor	1419455_at	Il10rb	-1.14701	-1.26635	-1.15394	-0.997266	0.691936	0.693841	0.587061	-1.14114	0.657613	3.47919	0.000818265
E15 Pancreatic Progenitor	1425810_a_at	Csrp1	-0.575568	-0.569778	-0.725826	-0.559726	1.11056	0.894371	1.57206	-0.607724	1.19233	3.48234	0.0416055
E15 Pancreatic Progenitor	1416016_at	Tap1	-1.71987	-1.72654	-1.96159	-1.87646	0.0463274	-0.120066	0.0151569	-1.82112	-0.0195271	3.48604	0.000856226
E15 Pancreatic Progenitor	1417014_at	Hspb8	-1.41346	-1.0805	-1.17543	-0.932028	0.565778	0.531913	0.864555	-1.15035	0.654082	3.49293	0.00349371
E15 Pancreatic Progenitor	1433691_at	Ppp1r3c	-1.15128	-1.57444	-1.1016	-1.04837	0.118625	0.689461	0.953564	-1.21892	0.587217	3.49705	0.035291
E15 Pancreatic Progenitor	1438588_at	Plagl1	-2.19712	-2.18268	-1.43697	-1.06232	0.0752627	-0.106927	0.299281	-1.71977	0.0892055	3.50394	0.0252383
E15 Pancreatic Progenitor	1433428_x_at	Tgm2	0.565714	0.622264	0.465639	0.478571	2.26653	2.00276	2.76707	0.533047	2.34545	3.51228	0.0494596
E15 Pancreatic Progenitor	1415899_at	Junb	-1.858	-1.17055	-1.99745	-1.70481	0.160333	-0.113438	0.342584	-1.6827	0.129826	3.51258	0.00791511
E15 Pancreatic Progenitor	1418259_a_at	Entpd2	-2.00004	-2.12132	-1.88728	-1.91951	-0.263545	-0.333897	0.112401	-1.98204	-0.16168	3.53169	0.0182875
E15 Pancreatic Progenitor	1437939_s_at	Ctsc	-0.770556	-0.568477	-0.545354	-0.589229	1.23812	0.907169	1.4745	-0.618404	1.2066	3.54307	0.0264362
E15 Pancreatic Progenitor	1424899_at	Nmnat3	-0.629896	-0.978889	-0.846263	-0.659972	1.13786	1.01801	0.984904	-0.778755	1.04692	3.54473	0.00161706
E15 Pancreatic Progenitor	1417070_at	Cyp4v3	-3.52858	-3.21584	-3.04439	-2.84147	-1.47233	-0.769798	-1.75018	-3.15757	-1.33077	3.5475	0.0450024
E15 Pancreatic Progenitor	1448724_at	Cish	-2.91145	-2.74459	-2.76968	-2.45495	-0.699873	-0.863077	-1.11637	-2.72017	-0.893108	3.54813	0.00529008
E15 Pancreatic Progenitor	1418365_at	Ctsh	-0.0730899	-0.184428	-0.185149	-0.185874	1.60248	1.42366	2.00066	-0.157135	1.6756	3.56212	0.034771
E15 Pancreatic Progenitor	1429570_at	Mlkl	-1.67354	-1.5527	-1.79006	-2.05996	-0.0912556	0.01909	0.277131	-1.76907	0.0683217	3.57362	0.00356499
E15 Pancreatic Progenitor	1456131_x_at	Dag1	-0.779496	-0.920296	-0.336268	-0.138938	1.29819	1.1184	1.4766	-0.543749	1.29773	3.58376	0.0082766
E15 Pancreatic Progenitor	1449491_at	Card10	-0.270192	-0.283268	-0.704133	-0.451054	1.31909	1.13316	1.79187	-0.427162	1.41471	3.58474	0.0221949
E15 Pancreatic Progenitor	1422448_at	Tff2	-2.28622	-2.42203	-2.49458	-2.83958	-0.578065	-0.688658	-0.724287	-2.5106	-0.66367	3.59734	0.00468901
E15 Pancreatic Progenitor	1424549_at	Degs2	-0.690122	-0.660657	-0.918107	-0.670489	1.13586	0.688551	1.52565	-0.734844	1.11669	3.60884	0.0477994
E15 Pancreatic Progenitor	1438989_s_at	B130021B11Rik	1.06674	1.0643	0.923346	1.39683	3.08986	2.9147	2.90091	1.1128	2.96849	3.61923	0.00215503
E15 Pancreatic Progenitor	1419091_a_at	Anxa2	0.360241	0.434994	0.103179	0.286678	2.21869	2.05572	2.18379	0.296273	2.15273	3.62118	0.000979941
E15 Pancreatic Progenitor	1415996_at	Txnip	-1.70384	-1.47901	-1.332	-0.99034	0.526534	0.292016	0.631092	-1.3763	0.483214	3.62884	0.00468901
E15 Pancreatic Progenitor	1424617_at	Ifi35	-2.32081	-2.31918	-2.35584	-2.59559	-0.559305	-0.711579	-0.338519	-2.39786	-0.536468	3.63357	0.00622296
E15 Pancreatic Progenitor	1447676_x_at	S100a16	-0.85368	-0.743237	-0.909977	-0.938175	0.953228	0.673913	1.38274	-0.861267	1.00329	3.64157	0.0409271
E15 Pancreatic Progenitor	1450919_at	Mpp1	-0.931423	-0.873696	-0.943462	-0.816643	0.917654	0.901704	1.12773	-0.891306	0.982364	3.66464	0.00680662
E15 Pancreatic Progenitor	1431035_at	Daam1	-0.968912	-1.15444	-0.841064	-1.25306	0.976289	0.430727	1.05208	-1.05437	0.819699	3.66564	0.0235584
E15 Pancreatic Progenitor	1457823_at	Cyr61	1.11947	0.804509	1.46903	1.53171	3.14992	2.7338	3.44464	1.23118	3.10945	3.67634	0.0149206
E15 Pancreatic Progenitor	1442340_x_at	Cyr61	1.14312	0.837041	1.42719	1.54325	3.16682	2.75839	3.42689	1.23765	3.11737	3.68003	0.0130531
E15 Pancreatic Progenitor	1423872_a_at	Dag1	-0.83871	-0.920564	-0.431791	-0.186731	1.28814	1.16897	1.41451	-0.594449	1.29054	3.6935	0.00871628
E15 Pancreatic Progenitor	1422601_at	Serpinb9	-2.79488	-2.46291	-2.26797	-2.68992	-0.85764	-0.986461	-0.150686	-2.55392	-0.664929	3.70376	0.0378809
E15 Pancreatic Progenitor	1429166_s_at	Clmn	0.109124	0.0407422	0.170961	0.148523	1.9861	1.83375	2.2103	0.117338	2.01005	3.71332	0.0166457
E15 Pancreatic Progenitor	1441213_at	BC021891	-0.352843	-0.285674	-0.499062	-0.0741671	1.49747	1.18462	2.09098	-0.302937	1.59102	3.71654	0.0472635
E15 Pancreatic Progenitor	1455915_at	Galnt4	-1.29106	-1.17726	-1.18921	-0.938264	0.622543	0.760976	0.865647	-1.14895	0.749722	3.72869	0.0013051
E15 Pancreatic Progenitor	1448710_at	Cxcr4	-0.547591	-0.0931533	-0.0292917	0.27139	1.90697	1.36757	2.14026	-0.0996614	1.80493	3.74403	0.0193849
E15 Pancreatic Progenitor	1417896_at	Tjp3	0.124969	0.272875	-0.068026	0.192232	2.02384	1.79053	2.32014	0.130513	2.04484	3.76937	0.0153569
E15 Pancreatic Progenitor	1424067_at	Icam1	-1.0279	-1.16597	-1.17503	-0.928403	0.932172	0.424548	1.16489	-1.07433	0.840537	3.77078	0.0392
E15 Pancreatic Progenitor	1438654_x_at	Mmd2	0.529847	0.266318	0.462706	0.306531	2.44372	2.16408	2.31675	0.39135	2.30818	3.77594	0.00229597
E15 Pancreatic Progenitor	1435459_at	Fmo2	0.830641	1.12341	1.2517	1.34117	2.98154	2.68032	3.50647	1.13673	3.05611	3.78259	0.0324261
E15 Pancreatic Progenitor	1436332_at	Hspb6	-1.64453	-1.49366	-1.64779	-1.71392	0.233476	0.434154	0.218671	-1.62498	0.295434	3.78531	0.00234573
E15 Pancreatic Progenitor	1430353_at	Glis3	-1.78823	-1.65296	-1.66957	-1.54148	0.355805	0.188993	0.243193	-1.66306	0.262664	3.79928	0.000816315
E15 Pancreatic Progenitor	1435208_at	Dtx3l	-1.66427	-1.74994	-1.93418	-1.97358	0.142847	0.26498	-0.122134	-1.83049	0.0952311	3.79928	0.00584909
E15 Pancreatic Progenitor	1424698_s_at	Gca	-0.706705	-0.634397	-0.483319	-0.307476	1.35288	1.24194	1.60092	-0.532974	1.39858	3.81467	0.00345885
E15 Pancreatic Progenitor	1422120_at	Eaf2	-0.754723	-0.808823	-0.761894	-0.69923	0.946994	1.14113	1.44556	-0.756168	1.17789	3.82129	0.0271433
E15 Pancreatic Progenitor	1455345_at	Phf15	-2.48579	-2.9586	-3.21543	-2.79849	-0.943332	-1.04602	-0.800171	-2.86458	-0.929841	3.82308	0.00572577
E15 Pancreatic Progenitor	1460012_at	Wfdc3	-0.325272	-0.562525	-0.134118	-0.216143	1.64463	1.37512	1.87707	-0.309514	1.63227	3.84182	0.00904252
E15 Pancreatic Progenitor	1454997_at	Msrb3	-1.00876	-0.437353	-1.02103	-0.920489	1.01677	0.825947	1.44267	-0.846909	1.09513	3.84248	0.0112189
E15 Pancreatic Progenitor	1416897_at	Parp9	-1.62831	-1.45596	-1.49827	-1.46395	0.304818	0.288042	0.710685	-1.51162	0.434515	3.85342	0.0201977
E15 Pancreatic Progenitor	1425560_a_at	S100a16	-0.596965	-0.854954	-1.05817	-0.90452	1.00037	0.951789	1.33686	-0.853652	1.09634	3.86372	0.00456401
E15 Pancreatic Progenitor	1429214_at	Adamtsl2	-0.266257	-0.361059	-0.56123	-0.668586	1.55362	1.25854	1.66642	-0.464283	1.49286	3.88292	0.00496734
E15 Pancreatic Progenitor	1443814_x_at	Ctsh	-0.090991	-0.404735	-0.243987	-0.23892	1.53237	1.5864	2.03013	-0.244658	1.7163	3.89321	0.0184248
E15 Pancreatic Progenitor	1437829_s_at	Eef2k	-1.06354	-1.04411	-1.04127	-0.889485	1.03702	0.979796	0.853081	-1.0096	0.956631	3.90746	0.00125722
E15 Pancreatic Progenitor	1417500_a_at	Tgm2	0.6345	0.700369	0.570371	0.679572	2.57076	2.28884	2.99334	0.646203	2.61765	3.9216	0.0407915
E15 Pancreatic Progenitor	1424130_a_at	Ptrf	-3.04422	-2.71554	-2.80484	-2.88953	-1.23006	-0.577099	-0.867129	-2.86353	-0.89143	3.9234	0.0256007
E15 Pancreatic Progenitor	1437558_at	B130021B11Rik	0.852171	0.869015	0.905148	1.08731	2.98879	2.8533	2.86201	0.92841	2.90137	3.92572	0.000771254
E15 Pancreatic Progenitor	1418767_at	Cyp4f13	-1.73793	-2.19954	-2.07716	-1.70431	-0.0967843	-0.215789	0.446402	-1.92973	0.0446096	3.9295	0.0177256
E15 Pancreatic Progenitor	1422312_a_at	Neurog3	0.123007	0.0748539	-0.111859	0.201623	1.89916	1.74864	2.50004	0.0719063	2.04928	3.93776	0.0389229
E15 Pancreatic Progenitor	1434815_a_at	Mapkapk3	-0.979289	-0.985065	-1.17597	-0.907774	0.92091	0.837213	1.14782	-1.01203	0.968647	3.94677	0.00415185
E15 Pancreatic Progenitor	1420502_at	Sat1	-1.17289	-0.557789	-0.615812	-0.238636	1.26098	0.869157	1.8847	-0.646282	1.33828	3.95742	0.0326539
E15 Pancreatic Progenitor	1420197_at	Gadd45b	-2.10339	-2.04028	-2.18894	-2.24976	-0.0990899	-0.0941213	-0.288714	-2.14559	-0.160642	3.95849	0.00166554
E15 Pancreatic Progenitor	1417932_at	Il18	-1.78437	-1.64913	-1.61469	-1.45364	0.285219	0.320537	0.479318	-1.62546	0.361691	3.96453	0.000914756
E15 Pancreatic Progenitor	1448147_at	Tnfrsf19	0.159819	0.705306	0.373992	0.695265	2.33939	2.09022	2.98567	0.483596	2.47176	3.96732	0.0338527
E15 Pancreatic Progenitor	1427318_s_at	Myof	-0.836996	-0.52975	-1.19577	-1.06467	0.794085	1.01013	1.45549	-0.906796	1.08657	3.98165	0.012306
E15 Pancreatic Progenitor	1426774_at	Parp12	-2.55549	-2.54451	-2.39584	-2.47115	-0.463773	-0.44339	-0.571955	-2.49175	-0.493039	3.99642	0.000771254
E15 Pancreatic Progenitor	1418825_at	Irgm1	-2.19556	-2.34503	-2.1478	-2.11804	-0.323335	-0.490257	0.206725	-2.20161	-0.202289	3.99811	0.0367993
E15 Pancreatic Progenitor	1426617_a_at	Ttyh1	0.0469231	0.0698744	-0.10848	0.234403	2.04233	1.68955	2.44904	0.06068	2.06031	3.99897	0.0342216
E15 Pancreatic Progenitor	1427013_at	Car9	1.62579	1.45883	1.43305	1.55953	3.53782	3.96122	3.08768	1.5193	3.52891	4.02672	0.0498411
E15 Pancreatic Progenitor	1442298_at	Bicc1	-0.531127	-0.79897	-0.519523	-0.302152	1.7093	1.18375	1.52669	-0.537943	1.47325	4.03114	0.00905496
E15 Pancreatic Progenitor	1424534_at	Mmd2	0.443822	0.29552	0.540937	0.360386	2.58658	2.20916	2.47504	0.410166	2.42359	4.0374	0.00882255
E15 Pancreatic Progenitor	1436213_a_at	1110028C15Rik	-0.896256	-0.616644	-0.330368	-0.236909	1.69506	1.35333	1.44785	-0.520044	1.49875	4.05244	0.00386167
E15 Pancreatic Progenitor	1425107_a_at	Lifr	-1.02114	-0.792285	-0.863846	-0.7722	0.981274	0.919639	1.57254	-0.862368	1.15782	4.05636	0.034103
E15 Pancreatic Progenitor	1455793_at	Fam149a	-0.111078	-0.238937	-0.477817	-0.241186	1.76928	1.75357	1.73932	-0.267254	1.75406	4.05953	0.00360649
E15 Pancreatic Progenitor	1421009_at	Rsad2	-0.973749	-1.68444	-1.22605	-0.723674	0.933557	0.904947	0.773724	-1.15198	0.870743	4.06349	0.0143059
E15 Pancreatic Progenitor	1435945_a_at	Kcnn4	-1.43243	-1.52978	-1.56329	-1.37834	0.382446	0.350213	0.908409	-1.47596	0.547023	4.06424	0.03009
E15 Pancreatic Progenitor	1427960_at	Ugt2b34	0.290469	0.321048	0.474704	0.784218	2.53351	2.4615	2.48414	0.46761	2.49305	4.07116	0.00572354
E15 Pancreatic Progenitor	1449254_at	Spp1	-0.643477	-0.169046	0.048102	0.364415	1.87928	1.84026	2.07061	-0.100002	1.93005	4.08419	0.0127186
E15 Pancreatic Progenitor	1426353_at	Stat6	-1.40829	-1.38096	-1.48627	-1.25225	0.673466	0.597268	0.67645	-1.38194	0.649061	4.08689	0.000771254
E15 Pancreatic Progenitor	1449199_at	Muc1	0.456768	0.306635	-0.081015	0.26403	2.17567	2.2514	2.39589	0.236604	2.27432	4.10595	0.00238267
E15 Pancreatic Progenitor	1449363_at	Atf3	-1.41788	0.179706	-0.686025	-1.38598	0.98863	0.794875	1.86912	-0.827544	1.21754	4.12698	0.0409531
E15 Pancreatic Progenitor	1425476_at	Col4a5	0.413087	0.970304	1.2534	1.35836	3.03308	2.6089	3.48985	0.998789	3.04394	4.12717	0.0195015
E15 Pancreatic Progenitor	1436403_at	Fam171a2	0.483767	0.156546	-0.13294	-0.0776596	2.34272	1.90939	2.2067	0.107428	2.15293	4.12818	0.00396529
E15 Pancreatic Progenitor	1435436_at	Epas1	-2.92261	-2.76112	-2.90047	-2.9589	-0.974949	-1.00294	-0.537463	-2.88578	-0.83845	4.13339	0.0212431
E15 Pancreatic Progenitor	1418091_at	Tcfcp2l1	-0.826683	-0.989522	-0.875392	-0.59316	1.2312	1.15112	1.30212	-0.821189	1.22815	4.13915	0.0014956
E15 Pancreatic Progenitor	1419074_at	Chac2	-0.42431	-0.520363	-0.220056	-0.121619	1.39476	1.90568	1.91086	-0.321587	1.7371	4.16606	0.0140587
E15 Pancreatic Progenitor	1422018_at	Hivep2	-1.98441	-2.14358	-1.76746	-1.67349	0.208153	-0.292764	0.595091	-1.89224	0.17016	4.17679	0.0348154
E15 Pancreatic Progenitor	1439624_at	Ugt2b35	1.64014	1.53344	1.51031	1.69905	3.55742	3.58392	3.83714	1.59574	3.65949	4.18073	0.00553167
E15 Pancreatic Progenitor	1439098_at	E230013L22Rik	-2.07686	-2.399	-1.95152	-1.8573	-0.0311313	-0.18984	0.204939	-2.07117	-0.00534423	4.18674	0.00310358
E15 Pancreatic Progenitor	1434195_at	Prss35	-0.48328	-0.36767	0.319064	-0.199464	1.52875	2.26607	1.86535	-0.182837	1.88672	4.19759	0.0127347
E15 Pancreatic Progenitor	1424649_a_at	Tspan8	-4.01202	-2.66098	-3.61652	-3.1144	-1.38442	-1.59563	-0.863224	-3.35098	-1.28109	4.19856	0.0189098
E15 Pancreatic Progenitor	1417346_at	Pycard	-1.21109	-1.63972	-1.79728	-1.51713	0.549329	0.741745	0.32535	-1.54131	0.538808	4.2284	0.00337161
E15 Pancreatic Progenitor	1451612_at	Mt1	-1.35158	-1.73725	-1.23592	-1.82764	0.0439496	0.806438	0.788724	-1.5381	0.546371	4.24118	0.0245769
E15 Pancreatic Progenitor	1424356_a_at	Metrnl	-1.14232	-1.05594	-1.2139	-1.27447	0.943743	0.61432	1.21937	-1.17166	0.925811	4.27958	0.0259278
E15 Pancreatic Progenitor	1460602_at	Dlc1	-1.27663	-1.50878	-1.86638	-1.93573	0.428212	0.348136	0.602976	-1.64688	0.459775	4.30692	0.00480393
E15 Pancreatic Progenitor	1451596_a_at	Sphk1	0.961981	1.07019	0.607784	1.15939	3.06938	3.02347	3.09241	0.949835	3.06175	4.32266	0.00622337
E15 Pancreatic Progenitor	1422694_at	Ttyh1	0.729007	0.78072	0.576244	1.05494	2.92462	2.47502	3.30621	0.785227	2.90195	4.33708	0.0301132
E15 Pancreatic Progenitor	1458438_at	Ccdc122	-0.759862	-0.846541	-0.466751	-0.677698	1.61702	1.35537	1.32193	-0.687713	1.43144	4.34439	0.00211445
E15 Pancreatic Progenitor	1449773_s_at	Gadd45b	-2.3438	-2.01153	-2.51799	-2.03219	-0.101069	-0.0183728	-0.199451	-2.22638	-0.106297	4.34719	0.00356499
E15 Pancreatic Progenitor	1419105_at	Nr1h4	-1.95809	-1.77937	-1.83494	-2.07288	-0.00440985	0.116972	0.521174	-1.91132	0.211245	4.35468	0.0163699
E15 Pancreatic Progenitor	1419814_s_at	S100a1	-1.56762	-1.49696	-1.75841	-1.65855	0.574611	0.07669	0.864322	-1.62039	0.505208	4.36383	0.0378479
E15 Pancreatic Progenitor	1460555_at	Fam65b	0.391206	0.430359	0.610634	0.421161	2.70879	2.47526	2.58487	0.46334	2.58964	4.36596	0.00157892
E15 Pancreatic Progenitor	1434917_at	Cobl	-0.872603	-0.80902	-0.577551	-0.558494	1.33681	1.14373	1.82993	-0.704417	1.43682	4.41141	0.0243853
E15 Pancreatic Progenitor	1426147_s_at	Cldn10a	1.18621	1.42307	1.3726	1.66429	3.46826	3.61465	3.58547	1.41154	3.55613	4.42165	0.00215503
E15 Pancreatic Progenitor	1456084_x_at	Fmod	-1.02391	-0.871592	-1.48142	-1.31124	0.974615	0.72875	1.22822	-1.17204	0.977195	4.43593	0.00457047
E15 Pancreatic Progenitor	1450355_a_at	Capg	0.012736	0.141587	-0.102527	0.176714	2.18331	2.17857	2.30088	0.0571275	2.22092	4.48092	0.000816315
E15 Pancreatic Progenitor	1436432_at	B230343J05Rik	-2.32426	-2.22451	-2.14219	-2.70579	-0.00971113	-0.469195	-0.00676488	-2.34919	-0.16189	4.55451	0.00574877
E15 Pancreatic Progenitor	1427961_s_at	Ugt2b34	-0.02132	0.00901288	0.339381	0.609104	2.43837	2.36407	2.4961	0.234044	2.43285	4.59098	0.0069888
E15 Pancreatic Progenitor	1439117_at	Clmn	0.0614445	-0.622219	0.141663	0.314099	2.2501	1.71748	2.55134	-0.026253	2.17297	4.59233	0.0150246
E15 Pancreatic Progenitor	1419323_at	Padi1	-0.74465	-0.884273	-0.912903	-1.02313	1.41918	1.68479	0.820566	-0.89124	1.30818	4.59294	0.042624
E15 Pancreatic Progenitor	1459443_at	Kcnq1	-0.726693	-1.191	-0.644086	-0.582904	1.74863	1.44434	1.05282	-0.786172	1.41526	4.59937	0.0119191
E15 Pancreatic Progenitor	1425623_a_at	Cbs	-0.904291	-1.06375	-1.28036	-1.08066	0.958185	1.53946	0.864362	-1.08226	1.12067	4.60414	0.025932
E15 Pancreatic Progenitor	1425792_a_at	Rorc	-1.34311	-1.58056	-1.85836	-1.68588	0.620911	0.340184	0.813262	-1.61698	0.591452	4.62172	0.00466786
E15 Pancreatic Progenitor	1427986_a_at	Col16a1	-1.24348	-1.35779	-1.41187	-1.21379	0.809493	0.570767	1.33909	-1.30673	0.90645	4.63698	0.0374161
E15 Pancreatic Progenitor	1455180_at	Gcom1	-0.300926	-0.218737	-0.21766	-0.261613	1.98228	1.75347	2.16894	-0.249734	1.96823	4.65237	0.0182388
E15 Pancreatic Progenitor	1424921_at	Bst2	-0.548455	-0.954094	-1.02674	-0.791667	1.13711	1.44389	1.59829	-0.830239	1.3931	4.66972	0.00446662
E15 Pancreatic Progenitor	1451689_a_at	Sox10	-0.0328257	0.0445476	-0.421319	0.0310267	1.99166	1.94762	2.45536	-0.0946426	2.13155	4.67896	0.00794676
E15 Pancreatic Progenitor	1454799_at	Agpat9	-1.29633	-1.77112	-2.05216	-1.79547	0.610476	0.740587	0.159983	-1.72877	0.503682	4.69933	0.00685695
E15 Pancreatic Progenitor	1442823_at	Shank2	-0.0135275	-0.211886	-0.390307	-0.259736	2.05158	1.78535	2.22078	-0.218864	2.01924	4.71776	0.00584909
E15 Pancreatic Progenitor	1421163_a_at	Nfia	-1.3643	-0.98125	-0.911315	-0.112977	1.79114	1.35804	1.08214	-0.84246	1.41044	4.76641	0.0118911
E15 Pancreatic Progenitor	1437900_at	4930523C07Rik	-0.336266	-0.389722	-0.420545	-0.10025	1.76484	1.87255	2.19554	-0.311696	1.94431	4.77668	0.00712624
E15 Pancreatic Progenitor	1416411_at	Gstm2	-0.406557	-0.20555	-0.663417	-0.343729	1.75404	2.01735	1.81731	-0.404813	1.8629	4.8156	0.0012997
E15 Pancreatic Progenitor	1427482_a_at	Car8	-2.05853	-2.3065	-1.73153	-1.93072	0.223064	0.134838	0.440777	-2.00682	0.266226	4.83343	0.00191527
E15 Pancreatic Progenitor	1436948_a_at	Fam70a	-3.73198	-4.28846	-4.28271	-4.15215	-1.78383	-1.91485	-1.79377	-4.11382	-1.83082	4.86692	0.0044263
E15 Pancreatic Progenitor	1416607_at	4931406C07Rik	-1.23318	-0.935371	-0.548554	-0.584479	1.26802	1.00918	2.12805	-0.825397	1.46842	4.90351	0.0407856
E15 Pancreatic Progenitor	1427387_a_at	Itgb4	-0.245483	-0.392719	-0.651459	-0.356854	1.88966	1.74108	2.06246	-0.411629	1.89773	4.95664	0.00166073
E15 Pancreatic Progenitor	1437247_at	Fosl2	-1.50129	-1.06055	-1.78918	-0.891159	1.0012	0.740874	1.26686	-1.31054	1.00298	4.97095	0.0059539
E15 Pancreatic Progenitor	1419820_at	Pkhd1	-1.27213	-1.19813	-1.00894	-0.966381	1.20921	0.889221	1.56047	-1.1114	1.21963	5.03164	0.020411
E15 Pancreatic Progenitor	1423284_at	Mansc1	-1.00682	-0.397194	-0.699057	-0.443284	1.61406	1.438	2.0416	-0.636588	1.69788	5.04366	0.00723405
E15 Pancreatic Progenitor	1421841_at	Fgfr3	-0.724186	-0.655941	-0.798852	-0.830258	1.38549	1.33782	2.05018	-0.752309	1.59116	5.07523	0.0369377
E15 Pancreatic Progenitor	1421818_at	Bcl6	-1.15761	-1.62288	-1.59325	-1.45619	1.07945	0.773588	0.81678	-1.45748	0.889939	5.08914	0.0016377
E15 Pancreatic Progenitor	1438097_at	Rab20	-1.33134	-1.18546	-1.33699	-1.04548	1.00938	0.914156	1.47273	-1.22481	1.13209	5.12271	0.0163091
E15 Pancreatic Progenitor	1438236_at	Nfia	-1.5503	-1.7615	-2.12231	-1.69162	0.719568	0.639237	0.370836	-1.78143	0.576547	5.12652	0.00204099
E15 Pancreatic Progenitor	1450699_at	Selenbp1	-0.302648	-0.217824	-0.555453	-0.129171	1.95486	2.01799	2.20912	-0.301274	2.06066	5.14058	0.0010819
E15 Pancreatic Progenitor	1453557_at	4930562F07Rik	-0.502438	-0.61361	-0.778844	-0.521517	1.75185	1.55815	1.97696	-0.604102	1.76232	5.15661	0.00674496
E15 Pancreatic Progenitor	1457404_at	Nfkbiz	-1.74667	-1.96788	-1.52312	-1.47619	0.881653	0.409033	0.788383	-1.67847	0.693023	5.17475	0.00446619
E15 Pancreatic Progenitor	1437085_at	D630039A03Rik	-1.70141	-2.00081	-1.64452	-0.957311	0.848964	0.884497	0.654222	-1.57601	0.795895	5.17625	0.0105604
E15 Pancreatic Progenitor	1422699_at	Alox12	-1.17396	-1.04829	-0.998964	-0.90957	1.23849	1.16196	1.62504	-1.0327	1.34183	5.18567	0.0128064
E15 Pancreatic Progenitor	1427042_at	Mal2	-0.298437	-0.152787	-0.0586017	-0.0209478	2.21138	2.09054	2.434	-0.132693	2.24531	5.19817	0.00362355
E15 Pancreatic Progenitor	1417268_at	Cd14	-1.37225	-1.34682	-1.72173	-1.47816	0.86145	0.633408	1.22644	-1.47974	0.907098	5.2301	0.0122927
E15 Pancreatic Progenitor	1417580_s_at	Selenbp1	-0.289787	-0.206098	-0.427749	-0.0899226	2.01577	2.1005	2.29153	-0.253389	2.13593	5.23911	0.0013051
E15 Pancreatic Progenitor	1432034_at	Neurog3	0.97625	0.78119	0.949451	0.952012	3.20505	3.11168	3.63763	0.914726	3.31812	5.29047	0.0194835
E15 Pancreatic Progenitor	1454067_a_at	4931406C07Rik	-1.11954	-1.37727	-0.748987	-0.757773	1.3861	0.940927	1.89119	-1.00089	1.40607	5.30356	0.0230768
E15 Pancreatic Progenitor	1453913_a_at	Tap2	-1.78323	-1.96798	-2.25654	-1.62237	0.840395	0.423052	0.240758	-1.90753	0.501402	5.31081	0.00685695
E15 Pancreatic Progenitor	1451318_a_at	Lyn	-1.19481	-1.31442	-1.27819	-0.996412	1.30488	1.28931	1.08705	-1.19596	1.22708	5.363	0.000856226
E15 Pancreatic Progenitor	1417160_s_at	Expi	-3.46474	-3.14347	-3.34775	-3.06811	-0.744455	-1.18982	-0.536288	-3.25602	-0.823521	5.39827	0.0151825
E15 Pancreatic Progenitor	1427040_at	Mdfic	-0.816301	-0.62329	-0.983476	-0.75941	1.72235	1.53575	1.75903	-0.795619	1.67238	5.53275	0.000856226
E15 Pancreatic Progenitor	1418538_at	Kdelr3	-2.11389	-2.69152	-2.61085	-1.99133	-0.0303431	0.0889985	0.297626	-2.3519	0.11876	5.54296	0.00395841
E15 Pancreatic Progenitor	1460603_at	Samd9l	-2.38159	-2.49875	-1.95212	-2.48719	0.16051	-0.0816752	0.346567	-2.32991	0.141801	5.54703	0.00243365
E15 Pancreatic Progenitor	1428650_at	Tns1	-1.67459	-1.3745	-1.78611	-1.58887	0.696414	0.627804	1.30138	-1.60602	0.8752	5.58368	0.0202256
E15 Pancreatic Progenitor	1450350_a_at	Jdp2	-1.30166	-1.1028	-1.47535	-1.2935	1.37064	1.05704	1.14576	-1.29333	1.19115	5.5963	0.00167593
E15 Pancreatic Progenitor	1417013_at	Hspb8	-1.98854	-2.04336	-2.13756	-2.35792	0.310569	0.0765419	0.695426	-2.13185	0.360845	5.62827	0.0139844
E15 Pancreatic Progenitor	1434089_at	Synpo	-1.7627	-1.5309	-2.08449	-1.84914	0.473016	0.398044	1.22319	-1.80681	0.698082	5.67606	0.025754
E15 Pancreatic Progenitor	1451415_at	1810011O10Rik	-1.77814	-0.775708	-1.23548	-0.97614	1.36849	1.2784	1.2945	-1.19137	1.3138	5.67714	0.012673
E15 Pancreatic Progenitor	1416662_at	Sardh	-1.62381	-0.696991	-1.42207	-1.08453	1.18457	0.981291	1.73656	-1.20685	1.30081	5.68696	0.00915537
E15 Pancreatic Progenitor	1423844_s_at	Cbs	-0.939911	-1.11045	-1.23802	-1.12526	1.22123	1.91068	1.16639	-1.10341	1.43277	5.80051	0.031239
E15 Pancreatic Progenitor	1435910_at	Fads3	-0.722857	-0.745691	-0.84633	-0.76299	1.57768	1.48834	2.24398	-0.769467	1.77	5.81374	0.0369891
E15 Pancreatic Progenitor	1424208_at	Ptger4	-2.64885	-2.21542	-2.83234	-2.36119	-0.000482847	0.163032	-0.0750569	-2.51445	0.029164	5.83048	0.00253996
E15 Pancreatic Progenitor	1418186_at	Gstt1	-1.60056	-1.60069	-1.79423	-1.77589	0.706025	0.626492	1.26183	-1.69284	0.864783	5.88737	0.02396
E15 Pancreatic Progenitor	1445897_s_at	Ifi35	-2.81252	-3.23103	-3.10492	-3.08538	-0.409167	-0.8145	-0.27045	-3.05846	-0.498039	5.89881	0.00898327
E15 Pancreatic Progenitor	1426571_at	Ano1	-1.2432	-0.761807	-0.881052	-0.776367	1.62657	1.56452	1.76448	-0.915607	1.65185	5.92766	0.00165816
E15 Pancreatic Progenitor	1448906_at	Cdh16	-0.703976	-0.8892	-1.08904	-0.785765	1.67223	1.48737	1.94615	-0.866996	1.70192	5.93362	0.00496361
E15 Pancreatic Progenitor	1418892_at	Rhoj	-1.0607	-1.53197	-1.44896	-1.29468	1.23532	0.980118	1.50002	-1.33408	1.23849	5.94866	0.00508302
E15 Pancreatic Progenitor	1415854_at	Kitl	-0.661915	-0.97322	-1.31286	-0.624908	1.57755	1.77508	1.73696	-0.893226	1.69653	6.01997	0.00436137
E15 Pancreatic Progenitor	1422438_at	Ephx1	-1.39805	-1.12298	-1.32616	-1.03016	1.29737	1.16008	1.68502	-1.21934	1.38082	6.06352	0.00814521
E15 Pancreatic Progenitor	1423136_at	Fgf1	-1.37342	-1.1015	-1.61654	-1.41754	1.23241	1.08529	1.35418	-1.37725	1.22396	6.06795	0.00113423
E15 Pancreatic Progenitor	1423584_at	Igfbp7	-3.32422	-3.39661	-3.47603	-3.61768	-0.895041	-1.16921	-0.491859	-3.45364	-0.852038	6.06958	0.0204569
E15 Pancreatic Progenitor	1454757_s_at	Ifi27l1	-4.04416	-3.9536	-4.77914	-4.23397	-1.68407	-1.75224	-1.51261	-4.25272	-1.64964	6.07582	0.00556644
E15 Pancreatic Progenitor	1456087_at	Nfia	-1.798	-1.74989	-2.08121	-1.69239	0.814486	0.804259	0.770346	-1.83037	0.796364	6.17626	0.00278518
E15 Pancreatic Progenitor	1451206_s_at	Cytip	-2.93216	-2.90215	-2.61076	-2.41116	-0.406476	-0.294451	0.457864	-2.71406	-0.0810213	6.2033	0.0237959
E15 Pancreatic Progenitor	1451461_a_at	Aldoc	-0.730938	-0.76523	-0.946155	-1.01812	1.70155	1.57304	2.03531	-0.86511	1.76997	6.21209	0.00726721
E15 Pancreatic Progenitor	1417327_at	Cav2	-2.88181	-2.56847	-2.86615	-2.58519	-0.25883	-0.400581	0.418521	-2.7254	-0.0802968	6.25542	0.027234
E15 Pancreatic Progenitor	1417686_at	Lgals12	-2.21779	-1.5124	-1.76952	-1.80698	0.736883	0.930063	0.792537	-1.82667	0.819827	6.26146	0.00349371
E15 Pancreatic Progenitor	1443698_at	Xaf1	-3.33454	-3.40927	-3.22824	-3.09351	-0.701735	-0.832416	-0.22142	-3.26639	-0.58519	6.41389	0.0163699
E15 Pancreatic Progenitor	1440958_at	Chadl	-0.547632	-0.806867	-0.696181	-0.745417	2.01769	1.59526	2.35174	-0.699024	1.98823	6.44086	0.0259225
E15 Pancreatic Progenitor	1450971_at	Gadd45b	-2.78915	-2.6554	-2.88709	-2.72334	0.00138426	-0.140521	-0.0794057	-2.76374	-0.0728476	6.45715	0.000423772
E15 Pancreatic Progenitor	1449091_at	Cldn8	-0.95919	-0.740165	-0.755419	-0.643566	1.9431	1.97074	1.85047	-0.774585	1.92144	6.48012	0.000771254
E15 Pancreatic Progenitor	1455258_at	Kcnc2	-1.82812	-1.90434	-1.78913	-1.57738	1.26155	0.79679	0.711248	-1.77474	0.923196	6.48874	0.0128092
E15 Pancreatic Progenitor	1419571_at	Slc28a3	0.187477	0.0728174	0.106521	0.105859	2.81559	2.87528	2.77799	0.118169	2.82295	6.51961	0.000320201
E15 Pancreatic Progenitor	1419295_at	Creb3l1	-2.93494	-2.74941	-3.10229	-2.89837	-0.218921	0.153588	-0.579889	-2.92126	-0.215074	6.52592	0.020411
E15 Pancreatic Progenitor	1437409_s_at	Gpr126	0.0409837	0.199158	0.316546	0.613867	2.93794	2.83306	3.2399	0.292639	3.00363	6.54773	0.00199971
E15 Pancreatic Progenitor	1436029_at	Bicc1	-0.874899	-0.972451	-0.878437	-0.631813	1.78349	1.65208	2.20905	-0.8394	1.88154	6.59303	0.0115694
E15 Pancreatic Progenitor	1415855_at	Kitl	-0.791481	-0.627388	-0.921947	-0.595465	1.41507	2.08273	2.49371	-0.73407	1.99717	6.64026	0.0412438
E15 Pancreatic Progenitor	1419477_at	Clec2d	-1.96239	-2.33603	-2.04045	-2.15677	0.755077	0.478151	0.627977	-2.12391	0.620401	6.7007	0.000856226
E15 Pancreatic Progenitor	1437408_at	Gpr126	-0.0565857	0.289862	0.271996	0.827593	3.19885	2.88996	3.14726	0.333216	3.07869	6.7061	0.00366676
E15 Pancreatic Progenitor	1433610_at	AA986860	-1.16871	-1.42042	-1.42935	-1.24171	1.36393	1.45698	1.49944	-1.31505	1.44012	6.75129	0.000771254
E15 Pancreatic Progenitor	1427680_a_at	Nfib	-0.68798	-0.755576	-0.797888	-0.600281	2.07457	1.92119	2.19275	-0.710431	2.06284	6.83655	0.00249509
E15 Pancreatic Progenitor	1422695_at	Ttyh1	-0.230926	-0.239302	-0.761586	-0.147648	2.34835	2.25535	2.69883	-0.344866	2.43418	6.86396	0.00229028
E15 Pancreatic Progenitor	1417231_at	Cldn2	-2.01286	-2.73395	-2.13257	-2.40616	0.487083	-0.0262948	0.971341	-2.32139	0.477376	6.95843	0.0193261
E15 Pancreatic Progenitor	1437270_a_at	Clcf1	-0.658157	-1.0881	-0.296579	-0.392266	2.12275	1.72494	2.74459	-0.608776	2.19743	6.99441	0.0187928
E15 Pancreatic Progenitor	1428988_at	Abcc3	-1.63485	-2.04126	-1.94083	-2.05339	0.894596	0.680851	1.09525	-1.91758	0.890232	7.00223	0.00219133
E15 Pancreatic Progenitor	1424265_at	Npl	-0.262365	0.0650352	0.027682	-0.0706576	2.67796	2.5431	3.04203	-0.0600764	2.75436	7.03446	0.0077381
E15 Pancreatic Progenitor	1444139_at	Ddit4l	-0.519636	-0.386218	-0.331251	-0.267412	2.5874	2.12306	2.60835	-0.376129	2.4396	7.04077	0.0131648
E15 Pancreatic Progenitor	1427307_a_at	Dab1	-0.588527	-0.930279	-1.04808	-1.04429	1.95194	1.62313	2.18845	-0.902793	1.92117	7.08106	0.00541125
E15 Pancreatic Progenitor	1424807_at	Lama4	-3.21461	-2.27843	-2.82901	-3.20459	-0.448225	0.0722937	0.203039	-2.88166	-0.0576306	7.08138	0.00533204
E15 Pancreatic Progenitor	1439332_at	Ddit4l	-0.614712	-0.707713	-0.430286	-0.0523892	2.25923	2.17504	2.71323	-0.451275	2.3825	7.12938	0.00371496
E15 Pancreatic Progenitor	1418979_at	Akr1c14	-3.312	-2.72335	-2.90909	-3.18587	-0.313961	-0.490284	0.212274	-3.03258	-0.197324	7.13669	0.00916909
E15 Pancreatic Progenitor	1424713_at	Calml4	-1.18866	-1.526	-1.29007	-1.63332	1.56364	1.15668	1.63376	-1.40951	1.45136	7.26456	0.00400256
E15 Pancreatic Progenitor	1423484_at	Bicc1	-0.632771	-0.925502	-0.922249	-0.684271	2.07118	1.8631	2.31778	-0.791198	2.08402	7.33714	0.00442641
E15 Pancreatic Progenitor	1422782_s_at	Tlr3	-1.25865	-1.42555	-1.5287	-1.28312	1.50076	1.23129	1.79341	-1.374	1.50849	7.37422	0.0114503
E15 Pancreatic Progenitor	1453377_at	Sh2d4a	-0.557774	-0.643562	-0.725516	-0.438137	2.15336	2.2348	2.49815	-0.591247	2.29544	7.39569	0.00312361
E15 Pancreatic Progenitor	1448288_at	Nfib	-0.38425	-0.641563	-0.847181	-0.781069	2.08157	2.09631	2.5223	-0.663516	2.23339	7.44828	0.00362616
E15 Pancreatic Progenitor	1449184_at	Pglyrp1	-1.37362	-2.23356	-2.09845	-1.56254	0.939282	0.883723	1.46254	-1.81704	1.09518	7.52778	0.00413962
E15 Pancreatic Progenitor	1448649_at	Enpep	-1.99228	-1.98939	-1.071	-1.04215	1.3442	0.653111	2.17486	-1.5237	1.39072	7.53928	0.0351211
E15 Pancreatic Progenitor	1436570_at	Pag1	-2.56669	-2.51699	-2.27638	-2.38667	0.294679	0.309117	0.843376	-2.43668	0.482391	7.5636	0.0141153
E15 Pancreatic Progenitor	1418773_at	Fads3	-0.446416	-0.628955	-0.774204	-0.689196	2.27008	2.06711	2.53311	-0.634693	2.2901	7.59364	0.00577999
E15 Pancreatic Progenitor	1439839_at	D130051D11Rik	-2.81035	-3.15555	-2.96827	-2.96749	0.143215	0.051983	-0.333299	-2.97541	-0.0460336	7.61783	0.0072557
E15 Pancreatic Progenitor	1448752_at	Car2	-1.30687	-1.17118	-1.69281	-1.36606	1.57346	1.33815	1.79564	-1.38423	1.56908	7.74525	0.00226719
E15 Pancreatic Progenitor	1447891_at	Tacc2	-2.12237	-2.84314	-2.36565	-1.41887	1.27776	0.642959	0.384433	-2.18751	0.768385	7.75911	0.00967814
E15 Pancreatic Progenitor	1424022_at	Osgin1	-0.93744	-1.0815	-1.25057	-1.04694	1.89368	1.61809	2.14297	-1.07911	1.88491	7.80298	0.00904252
E15 Pancreatic Progenitor	1424470_a_at	Rapgef3	-2.46031	-2.57324	-2.74793	-2.88987	0.32975	0.0647929	0.521973	-2.66784	0.305505	7.85354	0.0029765
E15 Pancreatic Progenitor	1439610_at	Rab27b	-2.02667	-1.83779	-1.77522	-1.54977	1.07924	0.90284	1.56508	-1.79736	1.18239	7.8885	0.0108229
E15 Pancreatic Progenitor	1426851_a_at	Nov	-2.94599	-2.27051	-2.92219	-2.7113	0.22633	0.336647	0.24261	-2.7125	0.268529	7.89548	0.00490763
E15 Pancreatic Progenitor	1437983_at	Sall1	-1.25568	-1.36897	-1.13189	-1.13871	1.76109	1.67217	1.86885	-1.22381	1.76737	7.95128	0.000771254
E15 Pancreatic Progenitor	1452217_at	Ahnak	-3.0637	-2.28889	-3.28018	-2.75829	0.248189	0.201839	-0.00905768	-2.84777	0.14699	7.97097	0.0059266
E15 Pancreatic Progenitor	1452308_a_at	Atp1a2	-0.574044	-0.293139	-0.607607	-0.436309	2.68154	2.42972	2.52027	-0.477775	2.54384	8.12077	0.000799328
E15 Pancreatic Progenitor	1459713_s_at	Ano1	-1.00713	-0.87794	-1.11898	-0.782603	2.1223	1.87005	2.23535	-0.946663	2.0759	8.12608	0.00223421
E15 Pancreatic Progenitor	1436183_at	Zc3hav1	-3.1742	-3.49557	-3.51865	-3.50372	-0.489009	-0.251432	-0.446433	-3.42304	-0.395625	8.15345	0.000779155
E15 Pancreatic Progenitor	1434102_at	Nfib	-1.09369	-1.25486	-1.15453	-0.913845	2.1218	1.89717	1.77538	-1.10423	1.93145	8.20033	0.00183746
E15 Pancreatic Progenitor	1444135_at	Tmem229a	-1.52196	-1.35189	-1.4356	-1.56053	1.62311	1.51978	1.56204	-1.4675	1.56831	8.20103	0.000320201
E15 Pancreatic Progenitor	1426852_x_at	Nov	-2.87667	-2.24765	-2.60826	-2.9684	0.471689	0.365421	0.260532	-2.67524	0.36588	8.23132	0.00345054
E15 Pancreatic Progenitor	1427119_at	Spink4	-1.23227	-1.43996	-1.3368	-1.29419	1.7915	1.40817	2.10814	-1.3258	1.76927	8.54496	0.0209149
E15 Pancreatic Progenitor	1416357_a_at	Mcam	-1.22314	-1.31743	-1.10872	-0.822628	1.98387	1.52019	2.45039	-1.11798	1.98482	8.59082	0.0206179
E15 Pancreatic Progenitor	1437268_at	Lancl3	-2.04733	-2.23107	-2.00696	-1.61154	1.35022	1.03931	1.2522	-1.97423	1.21391	9.11435	0.00113713
E15 Pancreatic Progenitor	1426784_at	Trim47	-1.37793	-0.956954	-1.31586	-1.2112	1.72027	1.7477	2.48406	-1.21549	1.98401	9.18637	0.0192887
E15 Pancreatic Progenitor	1416455_a_at	Cryab	-2.65303	-2.22031	-3.03856	-2.39892	0.402573	0.598749	0.865548	-2.57771	0.62229	9.18956	0.00211961
E15 Pancreatic Progenitor	1454834_at	Nfib	-0.961275	-0.651667	-1.01011	-0.843752	2.28179	2.27253	2.46015	-0.866701	2.33816	9.22057	0.000771254
E15 Pancreatic Progenitor	1430221_at	9130008F23Rik	-1.18571	-1.22203	-0.969213	-1.01579	2.23707	1.87311	2.27463	-1.09818	2.12827	9.35964	0.00515539
E15 Pancreatic Progenitor	1427474_s_at	Gstm3	-0.0562259	-0.00906024	0.196517	0.549419	3.52059	4.07927	2.628	0.170163	3.40928	9.44219	0.0430045
E15 Pancreatic Progenitor	1435697_a_at	Cytip	-3.31411	-3.78038	-3.54698	-3.78855	-0.892687	-0.465967	0.332986	-3.6075	-0.341889	9.61719	0.0346754
E15 Pancreatic Progenitor	1427308_at	Dab1	-1.14655	-1.11612	-1.17748	-1.51587	2.06069	1.82306	2.41878	-1.23901	2.10084	10.125	0.00651206
E15 Pancreatic Progenitor	1426566_s_at	Il17re	-2.41144	-2.18811	-2.39486	-2.2313	1.06246	0.810764	1.23061	-2.30642	1.03461	10.1333	0.00496269
E15 Pancreatic Progenitor	1441137_at	Bicc1	-0.928589	-1.11464	-1.27331	-1.02556	2.3226	2.00691	2.49265	-1.08552	2.27405	10.2644	0.00512897
E15 Pancreatic Progenitor	1415777_at	Pnliprp1	-1.99338	-2.03541	-2.361	-1.94003	1.36465	1.66291	0.910543	-2.08246	1.3127	10.5207	0.0122034
E15 Pancreatic Progenitor	1419474_a_at	Ehf	-1.23338	-0.976972	-1.06147	-1.11078	2.27993	1.99142	2.69053	-1.09565	2.32063	10.6759	0.0170706
E15 Pancreatic Progenitor	1433836_a_at	8430408G22Rik	-2.4789	-2.30186	-2.44871	-2.475	1.20569	1.04827	0.745832	-2.42612	0.999932	10.7484	0.00906696
E15 Pancreatic Progenitor	1424226_at	9030617O03Rik	-2.2911	-2.77731	-2.68973	-2.4765	0.821338	1.09972	0.921186	-2.55866	0.947414	11.3614	0.000816315
E15 Pancreatic Progenitor	1437661_at	AU021092	-1.50153	-1.57715	-1.50785	-1.48334	2.25332	1.67057	2.07362	-1.51747	1.99917	11.4449	0.0172659
E15 Pancreatic Progenitor	1442063_at	Adamtsl1	-1.02262	-1.03594	-1.16008	-0.803645	2.52113	2.2428	2.87905	-1.00557	2.54766	11.739	0.00995602
E15 Pancreatic Progenitor	1423860_at	Ptgds	-1.93731	-2.05021	-2.06414	-2.05455	1.40544	1.39082	1.80683	-2.02655	1.53436	11.8017	0.0110095
E15 Pancreatic Progenitor	1428384_at	D4Bwg0951e	-1.41671	-0.831432	-0.932664	-0.647786	2.67962	2.33806	2.81354	-0.957148	2.61041	11.8561	0.00160812
[truncated: 55 more rows]

## Sheet: E11 SPP vs. E15 Acinar
Enriched in Cell Type	Affy Probe ID	Gene Symbol	E11 SPP.1.CEL	E11 SPP.2.CEL	E11 SPP.3.CEL	E11 SPP.4.CEL	E15 Acinar.1.CEL	E15 Acinar.2.CEL	E15 Acinar.3.CEL	Mean1 E11 SPP	Mean2 E15 Acinar	Fold Change	adj p-value
E11 Pancreatic Progenitor	1450042_at	Arx	2.17188	1.88942	2.34999	1.86358	-5.85177	-5.45822	-5.69496	2.06872	-5.66831	213.343	0.000181441
E11 Pancreatic Progenitor	1447992_s_at	Pcsk2	0.132447	0.0673154	0.874092	0.273307	-6.94157	-6.98497	-6.85742	0.33679	-6.92799	153.786	0.000963192
E11 Pancreatic Progenitor	1454926_at	Sphkap	0.701731	0.480287	0.898526	0.657063	-6.63279	-6.54794	-6.30022	0.684402	-6.49365	144.813	0.000181441
E11 Pancreatic Progenitor	1415885_at	Chgb	0.734848	0.677218	0.711635	0.646431	-6.67361	-6.02573	-6.4774	0.692533	-6.39225	135.747	0.00655243
E11 Pancreatic Progenitor	1417988_at	Resp18	-0.363277	-0.683526	-0.0387286	-0.471939	-7.75867	-6.82387	-7.53626	-0.389368	-7.37293	126.55	0.00366026
E11 Pancreatic Progenitor	1435297_at	Gjd2	0.498533	0.466018	0.917821	0.597205	-5.95657	-6.26617	-6.44255	0.619894	-6.22177	114.695	0.000394538
E11 Pancreatic Progenitor	1426412_at	Neurod1	0.618607	0.59493	1.0901	0.551063	-6.64974	-5.99859	-5.73093	0.713674	-6.12642	114.571	0.00380066
E11 Pancreatic Progenitor	1427509_at	Baiap3	0.64253	0.418347	0.69391	0.568472	-6.1617	-5.79817	-6.31208	0.580815	-6.09065	101.932	0.0021827
E11 Pancreatic Progenitor	1435404_at	Disp2	-0.0178252	0.185051	0.68596	0.254074	-6.52093	-6.35054	-6.20576	0.276815	-6.35908	99.4496	0.000247601
E11 Pancreatic Progenitor	1422773_at	Myt1	0.321975	0.259455	0.477344	0.350368	-6.15491	-6.35485	-6.18852	0.352286	-6.23276	96.0056	0.000181441
E11 Pancreatic Progenitor	1450723_at	Isl1	0.831539	0.815514	1.16406	0.956544	-6.47193	-5.43549	-4.98763	0.941915	-5.63168	95.2467	0.0180539
E11 Pancreatic Progenitor	1424865_at	Pyy	0.919404	0.871655	0.987785	0.883661	-5.17393	-5.3194	-6.24144	0.915626	-5.57826	90.1268	0.0148038
E11 Pancreatic Progenitor	1426413_at	Neurod1	0.50585	0.0235237	0.998005	0.448702	-6.04849	-5.88116	-6.04477	0.49402	-5.99147	89.6041	0.0010521
E11 Pancreatic Progenitor	1447991_at	Pcsk2	0.378061	0.222746	0.823622	0.492866	-5.88599	-5.90769	-5.88437	0.479324	-5.89268	82.8256	0.000886608
E11 Pancreatic Progenitor	1423150_at	Scg5	0.185365	-0.217147	0.540359	0.179506	-6.41614	-6.14292	-5.98708	0.172021	-6.18205	81.8022	0.000247601
E11 Pancreatic Progenitor	1422720_at	Isl1	1.40349	1.26098	1.67739	1.50114	-4.92596	-5.11463	-4.5683	1.46075	-4.86963	80.4702	0.00122378
E11 Pancreatic Progenitor	1425293_a_at	Zcchc18	0.934203	0.737365	1.26144	0.989237	-5.10847	-5.33686	-5.25595	0.980562	-5.23376	74.2501	0.000181441
E11 Pancreatic Progenitor	1448312_at	Pcsk2	-0.337963	-0.598165	-0.0150882	-0.443395	-6.66206	-6.69917	-6.29543	-0.348653	-6.55222	73.6987	0.000268171
E11 Pancreatic Progenitor	1439607_at	Slc7a14	0.0930379	0.0204344	0.49163	0.117001	-6.30523	-5.91455	-5.79863	0.180526	-6.00614	72.8401	0.000619559
E11 Pancreatic Progenitor	1454622_at	Slc38a5	2.44029	2.58082	2.72699	2.6079	-3.8257	-3.18343	-3.6203	2.589	-3.54314	70.1389	0.00464314
E11 Pancreatic Progenitor	1417411_at	Nap1l5	0.558115	0.338266	1.09456	0.475029	-5.36452	-6.29271	-4.57962	0.616492	-5.41228	65.2893	0.017699
E11 Pancreatic Progenitor	1419271_at	Pax6	0.519709	0.33866	0.971023	0.617709	-5.06668	-5.36465	-5.74434	0.611775	-5.39189	64.1629	0.00109698
E11 Pancreatic Progenitor	1428305_at	Pcsk2	-0.0119659	-0.0657279	0.670837	0.158013	-5.13244	-5.80614	-6.21036	0.187789	-5.71631	59.8842	0.00473225
E11 Pancreatic Progenitor	1435064_a_at	Tmem27	0.53772	0.603223	0.986865	0.643354	-5.28185	-4.92901	-5.34354	0.69279	-5.1848	58.7938	0.00038249
E11 Pancreatic Progenitor	1447669_s_at	Gng4	-0.246465	-0.541531	0.0707481	-0.400428	-6.01078	-6.19099	-6.17672	-0.279419	-6.12616	57.5501	0.000351452
E11 Pancreatic Progenitor	1425886_at	Fev	0.525802	0.355497	0.644424	0.439291	-5.1304	-5.52159	-5.4098	0.491254	-5.35393	57.4878	0.000919985
E11 Pancreatic Progenitor	1448955_s_at	Cadps	0.00557286	0.0398907	0.634022	0.252807	-5.17842	-5.74657	-5.88947	0.233073	-5.60482	57.198	0.00145709
E11 Pancreatic Progenitor	1435256_at	Clip3	1.56256	1.25875	1.40191	1.16227	-4.38198	-4.24893	-4.66075	1.34637	-4.43055	54.8313	0.000407683
E11 Pancreatic Progenitor	1447825_x_at	Pcdh8	1.46209	1.32666	2.04436	1.37852	-3.8055	-4.43344	-4.35456	1.55291	-4.19783	53.8451	0.000726121
E11 Pancreatic Progenitor	1433551_at	Vat1l	0.719308	0.453992	0.962709	0.554288	-5.17083	-5.14681	-4.91614	0.672574	-5.07793	53.8361	0.000181441
E11 Pancreatic Progenitor	1441625_at	Rimbp2	-0.176419	-0.310786	0.0786172	-0.196602	-5.97535	-5.73814	-5.61079	-0.151298	-5.77476	49.2982	0.000340896
E11 Pancreatic Progenitor	1451008_at	St8sia3	0.981583	1.00421	1.16933	1.0116	-4.28982	-5.21982	-4.2168	1.04168	-4.57548	49.0834	0.0160527
E11 Pancreatic Progenitor	1418805_at	Sct	4.36553	4.37998	4.45293	4.32029	-1.42159	-0.724875	-1.54239	4.37968	-1.22962	48.8167	0.0124494
E11 Pancreatic Progenitor	1435124_at	Vwa5b2	0.635834	0.394835	0.350076	0.226305	-5.02277	-5.11147	-5.34961	0.401763	-5.16128	47.2763	0.000247601
E11 Pancreatic Progenitor	1423509_a_at	Iapp	-0.0187549	-0.0248812	0.24385	0.0739881	-6.0784	-5.36941	-4.95012	0.0685505	-5.46598	46.3509	0.0154033
E11 Pancreatic Progenitor	1448628_at	Scg3	-0.459612	-0.593122	-0.0291	-0.63672	-6.14028	-6.0682	-5.62065	-0.429638	-5.94304	45.6773	0.000531976
E11 Pancreatic Progenitor	1416828_at	Snap25	-0.918577	-0.881217	-0.475223	-0.702164	-6.52473	-6.04543	-6.15804	-0.744295	-6.24273	45.2059	0.000665432
E11 Pancreatic Progenitor	1426298_at	Irx2	1.70272	1.63874	2.34799	1.87154	-3.69034	-3.28956	-3.73685	1.89025	-3.57225	44.0935	0.000351452
E11 Pancreatic Progenitor	1455123_at	St18	0.281909	0.0519026	0.805051	0.250135	-4.79638	-5.32602	-5.01153	0.347249	-5.04465	41.9877	0.000394538
E11 Pancreatic Progenitor	1418282_x_at	Serpina1b	2.58596	3.34495	2.94618	2.93467	-2.90974	-2.05392	-2.33246	2.95294	-2.43204	41.7869	0.00278537
E11 Pancreatic Progenitor	1459914_at	Mcart6	0.427014	0.611683	1.04329	0.788998	-5.126	-4.29902	-4.54402	0.717746	-4.65635	41.4727	0.00357575
E11 Pancreatic Progenitor	1422915_at	Gast	2.37144	2.21895	2.18967	2.33837	-3.07847	-3.21125	-2.97076	2.27961	-3.08683	41.2533	0.000340896
E11 Pancreatic Progenitor	1429761_at	Rtn1	2.35306	1.85779	2.23857	1.90922	-3.23255	-3.06975	-3.44005	2.08966	-3.24745	40.4232	0.000247601
E11 Pancreatic Progenitor	1427550_at	Peg10	3.01358	3.46401	4.13052	4.02876	-2.65724	-1.20983	-1.07793	3.65922	-1.64833	39.6034	0.0144762
E11 Pancreatic Progenitor	1443924_at	Wnk3	1.82048	1.92458	2.65936	2.37701	-3.31371	-3.21989	-2.77055	2.19536	-3.10138	39.3077	0.000517686
E11 Pancreatic Progenitor	1418149_at	Chga	-0.614568	-0.960126	-0.724496	-1.21181	-6.31598	-5.96472	-6.22032	-0.877749	-6.16701	39.1043	0.000250666
E11 Pancreatic Progenitor	1435939_s_at	Hepacam2	0.307008	0.101496	0.643922	0.230961	-5.26381	-4.98452	-4.58325	0.320847	-4.94386	38.4445	0.00204078
E11 Pancreatic Progenitor	1455085_at	1700086L19Rik	-0.167185	-0.736239	-0.0606699	-0.482127	-5.41195	-5.6345	-5.78186	-0.361555	-5.60944	37.9988	0.000340896
E11 Pancreatic Progenitor	1455416_at	C130021I20Rik	0.410147	0.38225	0.47413	0.198799	-4.53988	-4.84338	-5.19152	0.366331	-4.85826	37.3902	0.00575208
E11 Pancreatic Progenitor	1428525_at	4930488B01Rik	0.141142	-0.113767	0.225318	-0.0809852	-5.3214	-5.11677	-5.00385	0.042927	-5.14734	36.5112	0.000247601
E11 Pancreatic Progenitor	1417943_at	Gng4	-0.149768	-0.475567	-0.0482008	-0.317398	-5.4148	-5.23852	-5.62307	-0.247734	-5.42546	36.1953	0.000340896
E11 Pancreatic Progenitor	1423328_at	Gdap1	0.22181	0.0533017	0.460138	-0.0845902	-5.15517	-4.64171	-5.18553	0.162665	-4.99414	35.674	0.00123943
E11 Pancreatic Progenitor	1423377_at	Igfbpl1	2.6271	2.37206	2.78779	2.44759	-2.68467	-2.17546	-2.84243	2.55863	-2.56752	34.9241	0.00368805
E11 Pancreatic Progenitor	1419549_at	Arg1	2.14562	2.16096	2.3091	2.17411	-2.64834	-2.96131	-3.16637	2.19745	-2.92534	34.8428	0.0053439
E11 Pancreatic Progenitor	1422825_at	Cartpt	2.4227	2.33432	2.91542	1.46608	-2.80058	-2.49669	-2.98794	2.28463	-2.76173	33.0451	0.00202046
E11 Pancreatic Progenitor	1456187_at	Slc7a14	-0.420082	-1.01917	-0.0965281	-0.150528	-5.51309	-5.52243	-5.25735	-0.421577	-5.43096	32.2087	0.00117036
E11 Pancreatic Progenitor	1434470_at	Syt13	-0.262206	-0.373373	-0.15315	-0.204246	-5.33056	-5.31764	-5.03567	-0.248244	-5.22796	31.5532	0.00107362
E11 Pancreatic Progenitor	1434249_s_at	Trim9	0.49014	0.113357	0.745356	0.422952	-4.665	-4.3496	-4.5451	0.442951	-4.5199	31.1866	0.000268171
E11 Pancreatic Progenitor	1422592_at	Ctnnd2	0.45629	0.70479	0.391239	0.0606815	-4.41882	-4.54872	-4.61616	0.40325	-4.5279	30.5087	0.000449308
E11 Pancreatic Progenitor	1432556_a_at	Fam183b	0.0260237	0.0633752	0.404949	0.167474	-5.14286	-3.90537	-5.24121	0.165455	-4.76315	30.4549	0.0251307
E11 Pancreatic Progenitor	1460044_at	Onecut2	1.85817	2.03794	2.22166	1.62252	-2.6904	-3.09229	-3.16359	1.93507	-2.98209	30.2144	0.000531976
E11 Pancreatic Progenitor	1416286_at	Rgs4	-1.07484	-1.40048	-0.638682	-1.2032	-5.96536	-5.83767	-6.17178	-1.0793	-5.9916	30.1128	0.000400933
E11 Pancreatic Progenitor	1439500_at	Scrn1	0.533606	0.399154	0.697968	0.521377	-4.48278	-4.00516	-4.50856	0.538026	-4.33217	29.2465	0.00410864
E11 Pancreatic Progenitor	1444147_at	Pcsk2	-0.562051	-1.42375	-0.518087	-0.980898	-5.69252	-5.70903	-5.69294	-0.871197	-5.69816	28.3832	0.00315764
E11 Pancreatic Progenitor	1437195_x_at	Mapk10	-0.590702	-0.855062	-0.0527701	-0.739121	-5.21318	-5.48022	-5.40871	-0.559414	-5.36737	28.0117	0.000784121
E11 Pancreatic Progenitor	1450001_a_at	Ush1c	0.175087	0.10355	0.270527	0.236524	-4.459	-4.55678	-4.77162	0.196422	-4.5958	27.7079	0.00166868
E11 Pancreatic Progenitor	1433643_at	Cacna2d1	-0.147181	-0.153714	0.0953967	-0.245811	-5.25635	-5.20246	-4.23976	-0.112827	-4.89952	27.6019	0.0176508
E11 Pancreatic Progenitor	1456329_at	Prtg	3.73955	3.75368	3.76242	3.59259	-1.29593	-0.99499	-0.910131	3.71206	-1.06702	27.4565	0.00298907
E11 Pancreatic Progenitor	1445639_at	9130014G24Rik	-0.135504	-0.0584157	0.409109	0.00451758	-4.64531	-4.67279	-4.84001	0.0549268	-4.71937	27.3657	0.000351452
E11 Pancreatic Progenitor	1451513_x_at	Serpina1b	2.31593	2.94858	2.66988	2.42467	-2.64683	-1.64597	-2.25431	2.58976	-2.18237	27.3246	0.00716648
E11 Pancreatic Progenitor	1456004_x_at	Iapp	0.0456905	0.0217839	0.255179	-0.0234209	-4.88782	-5.22616	-3.81319	0.074808	-4.64239	26.3038	0.028038
E11 Pancreatic Progenitor	1455436_at	Diras2	1.90327	1.60031	2.09233	1.61132	-2.74682	-2.66597	-3.25751	1.80181	-2.8901	25.8467	0.0017708
E11 Pancreatic Progenitor	1429938_at	A930009E05Rik	0.316024	-0.0593975	0.451586	-0.0172983	-4.35695	-4.62521	-4.52777	0.172729	-4.50331	25.5639	0.00031147
E11 Pancreatic Progenitor	1425067_at	Celsr3	-0.0745754	-0.426831	-0.137849	-0.456038	-3.94159	-5.18287	-5.27134	-0.273823	-4.7986	23.0194	0.026888
E11 Pancreatic Progenitor	1433947_at	Rab37	-0.543995	-0.556351	-0.207779	-0.353785	-5.27464	-4.47399	-5.0398	-0.415478	-4.92947	22.848	0.00879028
E11 Pancreatic Progenitor	1438410_at	Prtg	3.24045	3.57056	3.4782	3.49904	-1.09191	-0.907828	-1.13536	3.44706	-1.04503	22.5037	0.000181441
E11 Pancreatic Progenitor	1436821_at	Plcxd3	-0.0259638	-0.581763	0.130009	-0.265805	-4.58461	-4.58037	-4.81342	-0.185881	-4.65947	22.217	0.000600463
E11 Pancreatic Progenitor	1456998_at	Dbpht2	-0.221361	-0.069415	0.417332	-0.0850599	-4.52141	-4.48758	-4.30556	0.010374	-4.43818	21.8348	0.000531976
E11 Pancreatic Progenitor	1421399_at	Insm1	0.419545	0.510644	0.833515	0.726089	-4.12894	-3.94682	-3.38765	0.622449	-3.82114	21.7597	0.00629081
E11 Pancreatic Progenitor	1430543_at	Clip3	1.29342	1.28079	1.29745	1.12357	-3.29552	-3.0718	-3.20775	1.24881	-3.19169	21.7131	0.000351452
E11 Pancreatic Progenitor	1456387_at	Nol4	-0.475744	-0.825391	-0.25952	-0.823841	-4.97032	-5.04324	-5.07793	-0.596124	-5.0305	21.6212	0.00125072
E11 Pancreatic Progenitor	1416588_at	Ptprn	0.00371568	-0.232613	-0.0537148	-0.315277	-4.66255	-4.71735	-4.31535	-0.149472	-4.56508	21.3418	0.00120257
E11 Pancreatic Progenitor	1455266_at	Kif5c	0.297019	0.46184	0.619834	0.0395433	-4.31437	-4.04528	-3.76922	0.354559	-4.04295	21.0758	0.000919985
E11 Pancreatic Progenitor	1438696_at	Edn3	1.83803	1.64309	2.03902	1.69955	-2.26921	-2.72852	-2.75074	1.80492	-2.58282	20.9335	0.00207464
E11 Pancreatic Progenitor	1456783_at	Zdbf2	1.36413	1.21369	1.4818	1.27624	-3.36917	-2.76793	-2.99913	1.33397	-3.04541	20.8125	0.00621688
E11 Pancreatic Progenitor	1434292_at	Snhg11	0.558168	0.370305	0.701572	0.346127	-3.75629	-3.80685	-3.93748	0.494043	-3.83354	20.0786	0.000181441
E11 Pancreatic Progenitor	1439904_at	Fstl5	1.58475	1.00728	1.64727	0.967582	-2.78125	-2.74682	-3.47793	1.30172	-3.002	19.7492	0.00252505
E11 Pancreatic Progenitor	1448031_at	Gnao1	-0.21209	-0.287203	-0.0412244	-0.345659	-4.15045	-5.0891	-4.31237	-0.221544	-4.51731	19.6405	0.0169493
E11 Pancreatic Progenitor	1428948_at	Kcnma1	-1.99141	-1.83689	-1.56578	-1.87869	-5.94969	-5.67688	-6.6791	-1.81819	-6.10189	19.477	0.015183
E11 Pancreatic Progenitor	1433909_at	Syt17	1.36454	0.998953	1.34114	0.997798	-2.77162	-3.21916	-3.32629	1.17561	-3.10569	19.4446	0.00211345
E11 Pancreatic Progenitor	1450708_at	Scg2	-2.45444	-2.42142	-2.00097	-2.64461	-6.10118	-6.99289	-6.77013	-2.38036	-6.6214	18.9095	0.0070626
E11 Pancreatic Progenitor	1434989_at	Unc80	-0.672291	-1.03123	-0.372077	-0.821631	-4.71285	-5.59571	-4.57598	-0.724306	-4.96152	18.8594	0.0121041
E11 Pancreatic Progenitor	1456108_x_at	Rnf112	1.03205	0.848113	1.41121	1.0834	-2.85045	-3.34669	-3.1997	1.09369	-3.13228	18.713	0.000833236
E11 Pancreatic Progenitor	1436368_at	Slc16a10	-0.418715	-0.599587	-0.375786	-0.705444	-5.11657	-4.003	-5.06957	-0.524883	-4.72971	18.4408	0.024284
E11 Pancreatic Progenitor	1422164_at	Pou3f4	2.47776	2.1861	2.46115	1.89328	-1.92622	-1.61545	-2.26197	2.25457	-1.93454	18.2411	0.00164878
E11 Pancreatic Progenitor	1416625_at	Serping1	0.147068	-0.182415	0.151935	-0.295946	-4.55073	-3.82746	-4.29283	-0.0448393	-4.22367	18.1115	0.00416567
E11 Pancreatic Progenitor	1418298_s_at	Dpysl4	2.11646	1.9346	1.6983	1.64105	-2.15396	-2.09053	-2.71358	1.8476	-2.31936	17.963	0.0035628
E11 Pancreatic Progenitor	1418304_at	Cdhr1	-0.254104	-0.597646	-0.014229	-0.592782	-4.52696	-4.48335	-4.56721	-0.36469	-4.52584	17.8908	0.00168829
E11 Pancreatic Progenitor	1443369_at	Vwa5b2	0.281072	-0.317535	0.326461	-0.176436	-4.25181	-4.24771	-3.86392	0.0283902	-4.12115	17.7474	0.000535852
E11 Pancreatic Progenitor	1454886_x_at	Trim9	0.49171	0.280735	0.837969	0.512122	-3.66763	-3.6625	-3.51776	0.530634	-3.61596	17.7113	0.00051534
E11 Pancreatic Progenitor	1449244_at	Cdh2	1.03314	0.68641	0.74234	0.648717	-3.95359	-2.74651	-3.34172	0.777653	-3.34728	17.4473	0.0221567
E11 Pancreatic Progenitor	1421970_a_at	Gria2	-0.158195	-0.421485	0.0151288	-0.0790997	-4.6938	-3.6036	-4.52657	-0.160913	-4.27466	17.3125	0.020276
E11 Pancreatic Progenitor	1424010_at	Mfap4	1.97778	2.07816	2.17987	1.82769	-2.12069	-1.47704	-2.64218	2.01588	-2.07997	17.0991	0.0224135
E11 Pancreatic Progenitor	1435419_at	Rgag4	-0.0175485	-0.0448023	0.110041	-0.239055	-3.67041	-4.14097	-4.57416	-0.0478412	-4.12851	16.9202	0.0142463
E11 Pancreatic Progenitor	1435060_at	Tmod2	-0.359368	-0.593093	0.202674	-0.282351	-5.0089	-3.68631	-4.3123	-0.258035	-4.33583	16.8865	0.0169718
E11 Pancreatic Progenitor	1436002_at	Scube3	2.5709	3.07389	3.06093	3.27432	-0.712553	-1.17543	-1.31769	2.99501	-1.06856	16.7207	0.00136134
E11 Pancreatic Progenitor	1423274_at	Ints6	0.330486	0.205207	0.344257	0.148966	-4.5041	-3.00077	-3.87717	0.257229	-3.79401	16.5785	0.0361001
E11 Pancreatic Progenitor	1444488_at	Cadps	-0.192115	-0.472391	-0.222947	-0.712686	-4.49437	-4.27389	-4.57229	-0.400035	-4.44685	16.5277	0.000340896
E11 Pancreatic Progenitor	1434913_at	Hmgcll1	0.585319	0.63082	1.12616	0.862965	-3.64672	-3.51402	-2.56745	0.801315	-3.24273	16.496	0.0170565
E11 Pancreatic Progenitor	1418484_at	Tekt2	0.787047	0.636392	1.01193	0.631728	-2.7741	-3.0875	-3.93792	0.766774	-3.26651	16.3734	0.0224659
E11 Pancreatic Progenitor	1451716_at	Mafb	-0.547894	-0.642544	-0.115047	-0.32417	-4.82314	-3.93766	-4.5356	-0.407414	-4.43213	16.2765	0.00880729
E11 Pancreatic Progenitor	1417163_at	Dusp10	0.216069	0.0327565	0.451288	0.577143	-3.51415	-3.8931	-3.67619	0.319314	-3.69448	16.1537	0.000374195
E11 Pancreatic Progenitor	1434647_at	Egflam	1.81167	1.7981	1.66232	1.63347	-2.03997	-2.28103	-2.53375	1.72639	-2.28492	16.1259	0.005496
E11 Pancreatic Progenitor	1449999_a_at	Cacna2d1	-0.148704	-0.603862	-0.06324	-0.439173	-4.15912	-4.05304	-4.76245	-0.313745	-4.32487	16.1239	0.00440209
E11 Pancreatic Progenitor	1418046_at	Nap1l2	0.739381	0.456296	0.950002	0.403397	-3.19151	-3.63822	-3.28908	0.637269	-3.37294	16.1136	0.000600653
E11 Pancreatic Progenitor	1454198_a_at	Efcab1	0.274125	-0.114734	0.307729	-0.0896725	-4.22804	-3.79375	-3.7234	0.0943617	-3.91506	16.1049	0.00133179
E11 Pancreatic Progenitor	1435021_at	Gabrb3	-0.266018	-0.211267	0.304297	-0.305999	-3.85216	-4.07403	-4.46128	-0.119747	-4.12916	16.1047	0.00137683
E11 Pancreatic Progenitor	1449067_at	Slc2a2	0.10725	0.102736	0.139899	0.133108	-3.26268	-4.3089	-4.03869	0.120748	-3.87009	15.8987	0.0255636
E11 Pancreatic Progenitor	1450960_at	Igfbpl1	2.16392	1.66511	1.9351	1.56911	-2.05064	-2.1993	-2.19079	1.83331	-2.14691	15.7821	0.000943149
E11 Pancreatic Progenitor	1423529_at	G6pc2	-1.82648	-2.44284	-1.68088	-1.60426	-5.83507	-6.26168	-5.4657	-1.88861	-5.85415	15.6223	0.0024567
E11 Pancreatic Progenitor	1436470_at	Rims2	-0.0267159	0.0561022	0.69288	0.149811	-4.22963	-3.71725	-3.27378	0.218019	-3.74022	15.5435	0.00652455
E11 Pancreatic Progenitor	1419673_at	Spock1	0.40824	0.126709	0.511656	0.416611	-3.63932	-3.33983	-3.77356	0.365804	-3.58423	15.4554	0.00120272
E11 Pancreatic Progenitor	1418881_at	Necab2	0.794317	0.670424	0.732834	0.566175	-2.81284	-3.74142	-3.21269	0.690938	-3.25565	15.4185	0.0185879
E11 Pancreatic Progenitor	1418588_at	Nrsn1	0.271008	-0.0765134	0.520701	-0.237666	-3.71562	-3.83279	-3.90927	0.119382	-3.81923	15.3334	0.00162617
E11 Pancreatic Progenitor	1417428_at	Gng3	2.13365	1.9303	1.95722	2.03906	-1.66934	-2.12753	-1.96721	2.01506	-1.92136	15.3102	0.00479718
E11 Pancreatic Progenitor	1418191_at	Usp18	-0.85397	-1.0351	-0.748883	-1.0192	-4.96385	-4.4973	-5.05706	-0.91429	-4.8394	15.1906	0.00577298
E11 Pancreatic Progenitor	1440397_at	Cacna2d1	0.558036	0.278978	0.890563	0.345068	-2.95758	-3.55051	-3.7125	0.518161	-3.40686	15.1897	0.00446051
E11 Pancreatic Progenitor	1440286_at	Fbxl16	-0.705421	-0.972502	-0.740541	-1.07177	-4.53578	-4.72046	-5.12585	-0.872559	-4.79403	15.1523	0.00375443
E11 Pancreatic Progenitor	1417937_at	Dact1	1.77965	2.09341	2.08956	2.17947	-2.02614	-1.68936	-1.91753	2.03552	-1.87768	15.0657	0.000376791
E11 Pancreatic Progenitor	1425546_a_at	Trf	1.98479	1.88576	1.86989	1.7952	-2.35051	-1.5187	-2.19708	1.88391	-2.0221	14.9908	0.0184035
E11 Pancreatic Progenitor	1434582_at	Erc2	0.264453	-0.0200627	0.137432	0.224459	-3.7713	-3.7593	-3.72078	0.15157	-3.75046	14.9496	0.000407683
E11 Pancreatic Progenitor	1426766_at	6330403K07Rik	2.25873	2.36085	2.14317	2.09543	-1.69924	-1.54173	-1.81333	2.21455	-1.68477	14.9214	0.000362337
E11 Pancreatic Progenitor	1444214_at	Tubb1	0.62522	0.461865	1.1041	0.556649	-2.95322	-3.21795	-3.45041	0.686957	-3.2072	14.8682	0.000679285
E11 Pancreatic Progenitor	1460608_at	Cacna1b	0.364949	0.479886	0.504916	0.342213	-3.29591	-3.79452	-3.28692	0.422991	-3.45912	14.7445	0.00905476
E11 Pancreatic Progenitor	1450428_at	Lhx1	-0.0829601	-0.135782	-0.148403	-0.385445	-4.16126	-3.78002	-4.26517	-0.188148	-4.06882	14.7298	0.00360621
E11 Pancreatic Progenitor	1435113_x_at	Stmn3	-0.376824	-0.999367	-0.65543	-0.981515	-4.155	-5.3152	-4.42058	-0.753284	-4.63026	14.6922	0.0166335
E11 Pancreatic Progenitor	1455865_at	Insm1	-0.0444463	0.143539	0.306536	-0.0396455	-3.20232	-4.22779	-3.87646	0.0914959	-3.76886	14.5239	0.0185879
E11 Pancreatic Progenitor	1421137_a_at	Pkib	0.427467	0.100096	0.757776	0.185959	-3.65193	-3.54809	-3.27297	0.367825	-3.491	14.5085	0.000511175
E11 Pancreatic Progenitor	1418815_at	Cdh2	0.518031	0.948373	0.706448	0.806674	-3.53987	-3.2175	-2.58362	0.744882	-3.11366	14.5057	0.0153629
E11 Pancreatic Progenitor	1437403_at	Samd5	0.98281	0.504769	0.945113	0.708128	-3.78811	-2.66359	-2.75304	0.785205	-3.06824	14.4545	0.022788
E11 Pancreatic Progenitor	1423515_at	Scn8a	0.220409	-0.106738	0.278023	-0.0771873	-4.16111	-3.29389	-3.84554	0.0786267	-3.76685	14.3748	0.0109953
E11 Pancreatic Progenitor	1447763_at	Snap25	-1.26356	-1.38627	-0.684691	-1.10382	-5.12977	-4.80281	-4.92386	-1.10959	-4.95215	14.3459	0.000592024
E11 Pancreatic Progenitor	1446364_at	Sphkap	-0.635722	-1.13767	-0.708237	-1.05479	-4.89253	-4.37727	-4.85518	-0.884106	-4.70832	14.1646	0.00148637
E11 Pancreatic Progenitor	1420546_at	Th	1.58226	1.20165	1.87163	1.48747	-1.9426	-2.7146	-2.17488	1.53575	-2.27736	14.056	0.00463967
E11 Pancreatic Progenitor	1455148_at	Tmem130	-0.397907	-0.741329	-0.565592	-0.779301	-4.81481	-4.0282	-4.42761	-0.621032	-4.42354	13.9531	0.00948994
E11 Pancreatic Progenitor	1455443_at	Gdap1l1	-0.278514	-0.452191	-0.245132	-0.363497	-3.48359	-4.70883	-4.18874	-0.334833	-4.12705	13.8539	0.0297577
E11 Pancreatic Progenitor	1455074_at	Efcab1	0.349684	0.195301	0.82197	0.389146	-3.61922	-3.24332	-3.15199	0.439025	-3.33818	13.7104	0.000770811
E11 Pancreatic Progenitor	1422600_at	Rasgrf1	0.367302	0.261327	0.348498	0.351698	-3.4003	-3.75893	-3.08883	0.332206	-3.41602	13.4378	0.0142306
E11 Pancreatic Progenitor	1440029_at	St8sia3	0.800921	1.00188	1.09379	0.881733	-2.3994	-3.00538	-2.98461	0.944582	-2.79646	13.3711	0.00958047
E11 Pancreatic Progenitor	1434528_at	Aard	-0.449574	-0.961714	-0.654154	-0.843634	-4.28261	-4.54947	-4.56478	-0.727269	-4.46562	13.3461	0.000348274
E11 Pancreatic Progenitor	1437422_at	Sema5a	2.1637	2.11836	2.0223	1.95566	-2.10804	-1.80237	-1.0992	2.065	-1.66987	13.314	0.0236697
E11 Pancreatic Progenitor	1443161_at	Trps1	0.823682	1.13063	0.906802	1.00457	-3.13809	-1.91149	-3.2537	0.966423	-2.76776	13.3076	0.0377516
E11 Pancreatic Progenitor	1452894_at	Elavl4	-0.0296178	0.183391	0.424548	0.177804	-3.52192	-3.49139	-3.59869	0.189031	-3.53733	13.2357	0.000574854
E11 Pancreatic Progenitor	1421152_a_at	Gnao1	-0.151207	-0.233103	0.0174153	-0.00124164	-3.55153	-3.95687	-3.9003	-0.092034	-3.8029	13.0943	0.00279699
E11 Pancreatic Progenitor	1423221_at	Tubb4	1.58156	1.69589	1.28759	1.46137	-2.50008	-1.82424	-2.27508	1.5066	-2.1998	13.0539	0.0066936
E11 Pancreatic Progenitor	1427191_at	Npr2	-0.313567	-0.54582	-0.277958	-0.527927	-4.38585	-3.86199	-4.10601	-0.416318	-4.11795	13.0107	0.00391145
E11 Pancreatic Progenitor	1429051_s_at	Sox11	3.89642	3.87612	3.83957	3.7907	-0.411501	0.772022	0.0929845	3.8507	0.151169	12.9919	0.03078
E11 Pancreatic Progenitor	1433536_at	Lrp11	0.0528349	-0.107154	0.725504	0.0961682	-3.91853	-3.07265	-3.5267	0.191838	-3.50596	12.9762	0.00380641
E11 Pancreatic Progenitor	1424415_s_at	Spon1	3.04847	3.13397	3.27433	3.01051	-0.495612	-1.06393	-0.137047	3.11682	-0.565531	12.838	0.0193484
E11 Pancreatic Progenitor	1440310_at	Runx1t1	0.421897	0.321967	0.875085	0.587059	-3.05642	-2.95364	-3.33116	0.551502	-3.11374	12.6867	0.000449308
E11 Pancreatic Progenitor	1435138_at	Fam155a	-1.50921	-1.78667	-1.31017	-1.72447	-5.06916	-4.99947	-5.66072	-1.58263	-5.24311	12.6449	0.00575593
E11 Pancreatic Progenitor	1427044_a_at	Amph	0.554258	0.286266	0.243665	0.526606	-3.40864	-3.13853	-3.22182	0.402699	-3.25633	12.6322	0.000268171
E11 Pancreatic Progenitor	1457613_at	Rfx6	0.210538	0.0156272	0.677762	0.187427	-3.40428	-3.75792	-2.98301	0.272838	-3.38174	12.5932	0.00438661
E11 Pancreatic Progenitor	1452666_a_at	Tmcc2	0.0729565	-0.0526682	-0.0770859	-0.2629	-4.45113	-3.12711	-3.62345	-0.0799244	-3.7339	12.588	0.032913
E11 Pancreatic Progenitor	1437249_at	Skap1	-0.147856	-0.406043	0.15221	-0.199977	-3.7555	-3.4352	-4.21759	-0.150416	-3.80277	12.5738	0.00682352
E11 Pancreatic Progenitor	1421851_at	Mtap1b	0.855656	0.543049	1.20369	0.863905	-2.99717	-2.70551	-2.64727	0.866574	-2.78332	12.5524	0.000474885
E11 Pancreatic Progenitor	1450761_s_at	Rims2	0.325487	-0.0185914	0.407268	0.110928	-3.54818	-3.22108	-3.51599	0.206273	-3.42842	12.4209	0.000409047
E11 Pancreatic Progenitor	1439816_at	Gm10567	2.0141	2.2494	2.16714	2.03244	-1.30729	-0.984504	-2.25867	2.11577	-1.51682	12.4028	0.034014
E11 Pancreatic Progenitor	1426024_a_at	Dbn1	2.1751	2.22155	1.97424	2.09847	-1.65304	-1.12393	-1.75499	2.11734	-1.51065	12.3633	0.0112807
E11 Pancreatic Progenitor	1441165_s_at	Clstn2	0.776902	0.875404	0.913938	0.550687	-2.55879	-3.02432	-2.95633	0.779233	-2.84648	12.3438	0.00258671
E11 Pancreatic Progenitor	1452840_at	1500009L16Rik	1.49995	1.55516	1.57904	1.35432	-2.23217	-1.86827	-2.27584	1.49712	-2.12543	12.3167	0.00422634
E11 Pancreatic Progenitor	1415978_at	Tubb3	0.770738	0.404826	0.360268	0.267566	-2.6419	-3.2441	-3.61181	0.450849	-3.16594	12.2676	0.0143268
E11 Pancreatic Progenitor	1437252_at	Gatsl2	0.335184	0.0216784	0.276047	-0.250218	-3.7888	-3.16895	-3.5625	0.095673	-3.50675	12.1461	0.0021266
E11 Pancreatic Progenitor	1435062_at	Srrm4	0.122332	0.360681	0.0258118	-0.235618	-3.39881	-3.92852	-3.26951	0.0683018	-3.53228	12.1306	0.00392168
E11 Pancreatic Progenitor	1458135_at	Mamld1	1.02985	0.898315	1.06079	0.960242	-2.7281	-2.40677	-2.65232	0.987299	-2.59573	11.9839	0.00301148
E11 Pancreatic Progenitor	1426865_a_at	Ncam1	-0.390861	-0.445373	0.138227	-0.199262	-4.5498	-3.30116	-3.55631	-0.224317	-3.80242	11.9431	0.0255545
E11 Pancreatic Progenitor	1419593_at	Greb1	4.43019	4.44714	4.41042	4.3814	1.55743	0.977883	-0.0166319	4.41729	0.839561	11.9399	0.0466779
E11 Pancreatic Progenitor	1441329_at	Galr1	-0.71767	-0.649535	-0.511976	-0.601268	-4.14516	-4.41693	-4.01079	-0.620112	-4.19096	11.8832	0.00427701
E11 Pancreatic Progenitor	1452904_at	1700026L06Rik	1.36544	1.14612	1.21943	0.943776	-2.37099	-2.32792	-2.47219	1.16869	-2.39037	11.7865	0.000351452
E11 Pancreatic Progenitor	1439770_at	6430598A04Rik	0.015606	-0.481148	0.0323576	-0.232905	-3.83979	-3.74897	-3.55625	-0.166522	-3.715	11.7004	0.000394538
E11 Pancreatic Progenitor	1444451_at	Pappa2	-1.07601	-1.07782	-0.866812	-1.04474	-4.74928	-4.79861	-4.12418	-1.01634	-4.55736	11.6399	0.0147776
E11 Pancreatic Progenitor	1429982_at	Rimklb	2.78122	2.91877	3.05948	2.78751	-0.768431	-0.377849	-0.799697	2.88675	-0.648659	11.5948	0.00326916
E11 Pancreatic Progenitor	1427079_at	Mapre3	-0.409822	-0.566208	-0.461666	-0.624927	-4.34141	-3.90037	-3.89068	-0.515656	-4.04415	11.5394	0.00675342
E11 Pancreatic Progenitor	1435747_at	Fgf14	1.29797	1.02511	1.59149	0.887767	-2.36434	-2.32003	-2.28102	1.20059	-2.3218	11.4906	0.00277494
E11 Pancreatic Progenitor	1451983_at	Irx1	1.13452	0.95578	1.32386	1.09138	-2.13485	-2.37465	-2.67775	1.12639	-2.39575	11.4887	0.00415473
E11 Pancreatic Progenitor	1420440_at	Ppy	-1.70093	-2.24562	-1.67951	-2.24997	-5.60654	-5.17144	-5.65648	-1.96901	-5.47815	11.3856	0.0010425
E11 Pancreatic Progenitor	1436503_at	BC048546	-0.52792	-0.669515	-0.533014	-0.865049	-3.56209	-4.19487	-4.69705	-0.648875	-4.15134	11.333	0.0258757
E11 Pancreatic Progenitor	1455194_at	Mapk8ip2	-0.614027	-0.41204	-0.450586	-0.765858	-4.23054	-4.02892	-3.9233	-0.560628	-4.06092	11.316	0.000376791
E11 Pancreatic Progenitor	1450258_a_at	Elavl4	0.295513	0.0296926	0.347566	0.283343	-3.39534	-3.4351	-2.94034	0.239029	-3.25693	11.282	0.00498234
E11 Pancreatic Progenitor	1448980_at	Ghrl	1.10612	1.03469	1.19629	0.142538	-2.09281	-2.7182	-3.06692	0.86991	-2.62598	11.2815	0.00533003
E11 Pancreatic Progenitor	1444361_at	Ap1s2	-0.51769	-1.43275	-0.390642	-0.931423	-4.36513	-4.2735	-4.29728	-0.818126	-4.31197	11.2655	0.00617029
E11 Pancreatic Progenitor	1449240_at	Gsbs	0.461448	0.552034	0.53076	0.181472	-2.43687	-3.39294	-3.35283	0.431429	-3.06088	11.2535	0.0228392
E11 Pancreatic Progenitor	1445224_at	Ap3b2	-0.586236	-1.16075	-0.665168	-0.935492	-4.22869	-4.29427	-4.4511	-0.836911	-4.32469	11.2183	0.000679285
E11 Pancreatic Progenitor	1436124_at	Pcyt1b	-0.212139	-0.0763924	0.0833164	-0.171083	-3.57048	-3.26124	-3.8857	-0.0940743	-3.57247	11.1456	0.00821978
E11 Pancreatic Progenitor	1423506_a_at	Nnat	0.99252	1.15301	0.445878	0.600344	-2.85653	-2.52723	-2.65185	0.797937	-2.67854	11.1307	0.000948767
E11 Pancreatic Progenitor	1452526_a_at	Pax6	0.0574804	-0.122471	0.493103	0.30632	-3.26843	-3.48125	-3.09893	0.183608	-3.28287	11.0539	0.00055187
E11 Pancreatic Progenitor	1434073_at	Gprasp2	0.85334	0.786313	1.15807	0.78793	-2.69737	-2.47288	-2.53461	0.896414	-2.56829	11.0402	0.000260071
E11 Pancreatic Progenitor	1446324_at	Cacna2d1	0.447013	-0.042047	0.314957	0.0558234	-2.78659	-3.48034	-3.53933	0.193937	-3.26875	11.0249	0.0094948
E11 Pancreatic Progenitor	1453125_at	Sox11	4.04976	4.2005	4.42299	4.06848	0.013019	1.18449	0.975394	4.18543	0.7243	11.013	0.0299053
E11 Pancreatic Progenitor	1453558_at	Efcab10	0.498856	0.303627	0.737889	0.405176	-2.6109	-3.38592	-2.9204	0.486387	-2.97241	10.9951	0.0101113
E11 Pancreatic Progenitor	1452240_at	Brunol4	-0.918118	-1.0542	-0.93636	-1.35876	-4.8125	-4.15707	-4.58404	-1.06686	-4.51787	10.936	0.00523594
E11 Pancreatic Progenitor	1416688_at	Snap91	-0.251262	-0.38746	0.0729049	-0.43785	-3.81785	-3.40852	-3.86331	-0.250917	-3.69656	10.8954	0.00123591
E11 Pancreatic Progenitor	1438746_at	A530058N18Rik	-0.890728	-1.14454	-0.592717	-0.763366	-4.31165	-4.20994	-4.35497	-0.847838	-4.29219	10.8856	0.000890549
E11 Pancreatic Progenitor	1458706_at	2610035D17Rik	2.42562	2.25751	2.22813	2.15796	-0.893533	-1.50715	-1.0989	2.26731	-1.16653	10.8065	0.00973926
E11 Pancreatic Progenitor	1424900_at	Slc29a4	0.225374	0.141282	0.0418221	0.0594782	-3.40647	-2.78976	-3.74036	0.116989	-3.3122	10.7718	0.0243521
E11 Pancreatic Progenitor	1434641_x_at	Sez6l2	-0.933628	-1.15488	-0.540118	-1.09098	-4.14282	-4.24274	-4.67672	-0.929901	-4.35409	10.7346	0.00148637
E11 Pancreatic Progenitor	1435045_s_at	Mapk8ip2	-0.722117	-0.646683	-0.519352	-0.782939	-4.13967	-4.02255	-4.09296	-0.667773	-4.08506	10.6833	0.000181441
E11 Pancreatic Progenitor	1424935_at	Gdap1l1	0.133665	-0.194905	0.105895	-0.0949752	-3.05219	-3.26793	-3.94207	-0.0125799	-3.42073	10.6159	0.0181313
E11 Pancreatic Progenitor	1421136_at	Edn3	1.36071	0.998002	1.70049	1.18551	-2.07554	-2.14727	-2.06703	1.31118	-2.09661	10.6132	0.0026503
E11 Pancreatic Progenitor	1439556_at	Ncam1	-0.44616	-0.833615	-0.346544	-0.70626	-4.2092	-3.92938	-3.83381	-0.583145	-3.9908	10.6122	0.00055024
E11 Pancreatic Progenitor	1428571_at	Col9a1	4.09475	4.24337	4.16416	4.34626	1.09334	0.374998	0.949419	4.21213	0.805919	10.6016	0.0153902
E11 Pancreatic Progenitor	1429269_at	BC068157	2.08266	2.11836	2.08349	2.06113	-1.35386	-0.919057	-1.65336	2.08641	-1.30876	10.5208	0.0191752
E11 Pancreatic Progenitor	1455447_at	D430019H16Rik	1.70344	1.64866	1.72844	1.65591	-1.92223	-1.39526	-1.81511	1.68411	-1.71087	10.5194	0.0128944
E11 Pancreatic Progenitor	1449752_at	Spsb1	0.218828	-0.0385907	0.0402729	-0.261299	-3.11306	-3.31056	-3.78602	-0.0101972	-3.40321	10.5051	0.00638714
E11 Pancreatic Progenitor	1436602_x_at	Cacna1b	0.384077	0.43036	0.486874	0.302656	-2.85653	-2.77878	-3.32404	0.400992	-2.98645	10.4646	0.0115209
E11 Pancreatic Progenitor	1437052_s_at	Slc2a3	1.12324	1.54101	0.8753	0.883466	-2.6229	-2.20181	-2.01901	1.10575	-2.28124	10.4613	0.00181023
E11 Pancreatic Progenitor	1433971_at	Camta1	0.809201	1.01418	1.06502	1.02556	-2.27271	-3.00884	-1.93905	0.978491	-2.40687	10.4495	0.0280261
E11 Pancreatic Progenitor	1449290_at	Dpysl5	1.75408	1.81792	1.46497	1.37613	-2.16052	-1.54952	-1.60132	1.60328	-1.77045	10.3656	0.00524074
E11 Pancreatic Progenitor	1419672_at	Spock1	0.457012	0.642397	0.569248	0.398865	-2.61759	-3.05484	-2.89725	0.516881	-2.85656	10.3635	0.00398032
E11 Pancreatic Progenitor	1416023_at	Fabp3	0.991666	1.0665	1.05417	1.0815	-1.83171	-2.55067	-2.54126	1.04846	-2.30788	10.2414	0.0220225
E11 Pancreatic Progenitor	1436205_at	Nfasc	-0.0588026	-0.394117	-0.0843252	-0.229103	-3.14394	-3.59413	-3.87212	-0.191587	-3.53673	10.1622	0.0112298
E11 Pancreatic Progenitor	1451257_at	Acsl6	0.38936	0.232453	0.73788	0.408108	-2.48796	-2.92459	-3.28706	0.44195	-2.89987	10.1388	0.00959974
E11 Pancreatic Progenitor	1457112_at	Fam163a	-0.839396	-1.0501	-0.834325	-1.09722	-3.78601	-4.45563	-4.60563	-0.955261	-4.28242	10.0363	0.0180182
E11 Pancreatic Progenitor	1449908_at	Gip	0.907575	1.26801	1.82083	1.5479	-2.12168	-1.69667	-1.98042	1.38608	-1.93292	9.97972	0.00140564
E11 Pancreatic Progenitor	1439833_at	Sept3	1.3162	1.34501	1.37278	0.97809	-2.21343	-2.01001	-1.96551	1.25302	-2.06298	9.95899	0.000317341
E11 Pancreatic Progenitor	1457851_at	Slc16a10	-0.620407	-1.261	-0.65182	-0.846841	-4.49076	-3.49132	-4.44935	-0.845018	-4.14381	9.84092	0.0179477
E11 Pancreatic Progenitor	1422837_at	Scel	0.764615	0.874291	0.911783	0.869772	-2.46197	-2.49201	-2.3716	0.855115	-2.44186	9.82853	0.000163368
E11 Pancreatic Progenitor	1424152_at	Sall4	1.51216	1.7893	1.63967	1.61008	-1.76775	-1.51463	-1.69425	1.6378	-1.65887	9.82647	0.000405899
E11 Pancreatic Progenitor	1455025_at	Paqr9	1.49999	1.43196	1.15248	1.35364	-2.12654	-1.83822	-1.84332	1.35952	-1.93603	9.81878	0.000596387
E11 Pancreatic Progenitor	1434202_a_at	Fam107a	0.815926	0.88222	0.89807	1.01489	-2.67555	-2.1515	-2.34488	0.902777	-2.39065	9.80435	0.00923819
E11 Pancreatic Progenitor	1437618_x_at	Gpr85	-0.8707	-1.28264	-0.748737	-1.06481	-4.53592	-4.28242	-4.0337	-0.991721	-4.28401	9.79667	0.00133364
E11 Pancreatic Progenitor	1455325_at	Miat	1.13406	0.726966	0.861576	0.852777	-2.30761	-2.25862	-2.6246	0.893844	-2.39694	9.78645	0.000974874
E11 Pancreatic Progenitor	1436471_at	Rab36	0.241651	0.136674	0.248562	0.0664417	-2.87301	-3.16892	-3.28903	0.173332	-3.11032	9.7382	0.00530675
E11 Pancreatic Progenitor	1436793_at	St18	-0.356026	-1.1288	0.0898319	-0.198406	-3.73596	-3.86154	-3.39114	-0.398349	-3.66288	9.60995	0.00346834
E11 Pancreatic Progenitor	1447510_at	C530014P21Rik	0.938527	1.05914	0.808371	0.980225	-2.48379	-2.07693	-2.39275	0.946567	-2.31782	9.60902	0.00401359
E11 Pancreatic Progenitor	1434146_at	Gria2	-0.515654	-0.226015	0.616356	-0.0122286	-2.96181	-3.37123	-3.5532	-0.0343853	-3.29541	9.58665	0.00250959
E11 Pancreatic Progenitor	1455796_x_at	Olfm1	-0.478004	-0.582286	-0.212712	-0.681539	-3.73643	-3.15111	-4.34658	-0.488635	-3.74471	9.55377	0.0280261
E11 Pancreatic Progenitor	1424137_at	Gprin1	0.19325	-0.0280456	0.213708	-0.172785	-3.12393	-3.03258	-3.44523	0.0515318	-3.20058	9.52758	0.00120257
E11 Pancreatic Progenitor	1454752_at	Rbm24	0.951311	0.964394	1.26566	0.863074	-1.79552	-2.59708	-2.32405	1.01111	-2.23888	9.5136	0.0134113
E11 Pancreatic Progenitor	1445314_at	Etv1	0.727052	0.0195563	1.24428	0.817365	-2.7371	-2.24987	-2.64587	0.702064	-2.54428	9.48958	0.00306159
E11 Pancreatic Progenitor	1422809_at	Rims2	-0.147086	-0.652812	-0.498213	-0.689665	-3.67968	-3.47346	-4.0314	-0.496944	-3.72818	9.39072	0.0020307
E11 Pancreatic Progenitor	1455296_at	Adcy5	0.968459	0.887692	0.989519	0.941943	-2.47349	-2.10799	-2.23119	0.946903	-2.27089	9.30364	0.00703701
E11 Pancreatic Progenitor	1429013_at	Mtap7d2	1.14623	1.09615	1.27505	0.845556	-2.69134	-2.09216	-1.55679	1.09075	-2.11343	9.21625	0.0274998
E11 Pancreatic Progenitor	1423983_at	Sez6l2	-0.962186	-1.10506	-0.639845	-0.918159	-4.03724	-3.93342	-4.35391	-0.906313	-4.10819	9.20155	0.00117036
E11 Pancreatic Progenitor	1442810_x_at	Scn9a	-1.63064	-1.67676	-1.65642	-2.08188	-4.48245	-5.38182	-5.02491	-1.76142	-4.96306	9.20001	0.0145925
E11 Pancreatic Progenitor	1433939_at	Aff3	0.736783	1.12034	1.09685	0.964828	-2.55612	-1.97925	-2.12712	0.979701	-2.22083	9.19296	0.00537746
E11 Pancreatic Progenitor	1452358_at	Rai2	-1.04913	-1.1542	-0.475042	-0.929743	-4.16846	-4.14958	-3.97344	-0.902029	-4.09716	9.15863	0.00140944
E11 Pancreatic Progenitor	1428079_at	Fgb	1.73859	1.89742	2.11239	2.07738	-0.990822	-1.26652	-1.44918	1.95645	-1.23551	9.13849	0.00192778
E11 Pancreatic Progenitor	1426225_at	Rbp4	0.823254	0.774111	1.00438	0.802245	-2.05535	-2.20258	-2.75115	0.850998	-2.33636	9.10941	0.0160026
E11 Pancreatic Progenitor	1428866_at	2810037O22Rik	0.237262	0.614623	0.724539	0.580428	-2.38261	-2.79318	-2.76769	0.539213	-2.64783	9.10741	0.00122378
E11 Pancreatic Progenitor	1460299_at	Mnx1	1.35678	1.02516	1.43524	1.34824	-2.09659	-1.67711	-1.88792	1.29136	-1.88721	9.05404	0.00114313
E11 Pancreatic Progenitor	1448676_at	Camk2b	-1.32596	-1.65685	-1.06007	-1.22259	-4.31176	-4.49032	-4.68075	-1.31637	-4.49427	9.04991	0.000590889
E11 Pancreatic Progenitor	1460081_at	Syt7	-0.568053	-1.13993	-0.510095	-0.99672	-4.17219	-3.60775	-4.12976	-0.8037	-3.9699	8.97681	0.00224504
E11 Pancreatic Progenitor	1422605_at	Ppp1r1a	-0.411481	-0.850846	-0.319316	-0.681746	-3.71801	-3.84517	-3.62346	-0.565847	-3.72888	8.95711	0.000674208
E11 Pancreatic Progenitor	1435281_at	Cpt1c	0.0948347	-0.101673	-0.0511208	-0.187311	-3.73085	-2.60929	-3.32626	-0.0613176	-3.22214	8.94337	0.0321228
E11 Pancreatic Progenitor	1417414_at	Sept3	1.60081	1.20867	1.40625	1.05131	-1.95605	-1.97981	-1.59594	1.31676	-1.84393	8.94259	0.000811077
E11 Pancreatic Progenitor	1422550_a_at	Mtap6	-0.156309	-0.456123	-0.00493575	-0.535394	-3.48244	-3.42222	-3.43922	-0.288191	-3.44796	8.93687	0.00233211
E11 Pancreatic Progenitor	1436188_a_at	Ndrg4	-0.00325889	-0.300116	0.209303	-0.191062	-3.55576	-2.95364	-3.17201	-0.0712834	-3.22713	8.91262	0.0036419
E11 Pancreatic Progenitor	1437217_at	Ankrd6	0.842774	0.28765	0.936376	0.54459	-3.10146	-2.21263	-2.1941	0.652847	-2.50273	8.91095	0.015166
E11 Pancreatic Progenitor	1437625_at	Rps6ka5	1.27533	1.97141	1.35412	0.656166	-2.04901	-2.02307	-1.43751	1.31426	-1.83653	8.88138	0.00367619
E11 Pancreatic Progenitor	1439633_at	Syt7	-0.998952	-1.45884	-1.00057	-1.49621	-4.46676	-4.28379	-4.4049	-1.23864	-4.38515	8.85508	0.00136083
E11 Pancreatic Progenitor	1455861_at	Epb4.1l5	2.59906	2.23098	2.58532	2.37419	-1.08464	-0.244572	-0.765065	2.44739	-0.698091	8.84878	0.0153621
E11 Pancreatic Progenitor	1445297_at	Stxbp5l	-0.209771	-0.180657	0.0552929	-0.160847	-2.68326	-3.25589	-3.80823	-0.123996	-3.24913	8.72487	0.0319521
E11 Pancreatic Progenitor	1455213_at	Tmsb15b1	0.093978	-0.203842	-0.0187774	-0.149789	-2.7072	-2.90205	-3.95202	-0.0696075	-3.18709	8.67872	0.0407562
E11 Pancreatic Progenitor	1417343_at	Fxyd6	0.375641	0.301262	0.317613	0.361242	-2.63006	-2.65259	-3.05231	0.33894	-2.77832	8.67737	0.0116342
E11 Pancreatic Progenitor	1431225_at	Sox11	3.52581	3.62968	3.66615	3.66286	0.136056	0.807716	0.571808	3.62112	0.505193	8.66939	0.0172363
E11 Pancreatic Progenitor	1434295_at	Rasgrp1	-0.0779983	0.0222457	-0.121883	-0.430025	-2.8517	-3.82705	-3.09987	-0.151915	-3.25954	8.61963	0.0219122
E11 Pancreatic Progenitor	1428741_at	Elavl4	0.361555	-0.204806	0.672703	0.179674	-3.13821	-2.86332	-2.55537	0.252281	-2.8523	8.60146	0.0017637
E11 Pancreatic Progenitor	1426864_a_at	Ncam1	-0.725398	-0.797239	-0.305824	-0.407079	-3.95178	-3.22981	-3.79381	-0.558885	-3.65847	8.57169	0.00763379
E11 Pancreatic Progenitor	1449106_at	Gpx3	-0.762014	-1.1345	-0.806753	-1.08549	-4.01264	-4.08925	-4.02692	-0.947188	-4.04293	8.54894	0.00113298
E11 Pancreatic Progenitor	1449482_at	Hist3h2ba	1.09799	0.896342	0.912606	0.565494	-2.40003	-2.04144	-2.23788	0.868108	-2.22645	8.54191	0.00056056
E11 Pancreatic Progenitor	1426255_at	Nefl	1.31387	2.05652	1.48344	1.0675	-1.74907	-1.12482	-1.95562	1.48033	-1.60984	8.51597	0.00530675
E11 Pancreatic Progenitor	1444027_at	Slc30a8	-2.86023	-2.87897	-2.35931	-2.77942	-5.84242	-6.27169	-5.3094	-2.71948	-5.80784	8.50526	0.0159097
E11 Pancreatic Progenitor	1423893_x_at	Apbb1	0.521962	0.423596	0.292692	0.0743819	-2.31832	-2.87023	-3.0903	0.328158	-2.75962	8.50184	0.0122331
E11 Pancreatic Progenitor	1441927_at	Syt7	-0.910903	-1.07753	-0.684793	-1.02888	-3.63858	-3.84052	-4.55793	-0.925526	-4.01234	8.49618	0.0214674
E11 Pancreatic Progenitor	1416003_at	Cldn11	0.976181	0.829016	1.08704	0.841217	-2.16931	-1.81534	-2.45835	0.933363	-2.14767	8.46217	0.0115357
E11 Pancreatic Progenitor	1451534_at	Scgn	-1.60695	-2.06253	-1.40412	-1.93727	-4.69023	-4.89676	-4.89698	-1.75272	-4.82799	8.42846	0.00136615
E11 Pancreatic Progenitor	1429053_at	1110012J17Rik	-1.04529	-1.2824	-1.19611	-1.28482	-4.57224	-4.12195	-4.13579	-1.20216	-4.27666	8.42399	0.00693081
E11 Pancreatic Progenitor	1438399_at	Pex5l	-0.862533	-0.987002	-0.436464	-0.71491	-4.14786	-3.65219	-3.67204	-0.750227	-3.82403	8.4199	0.00245741
E11 Pancreatic Progenitor	1417963_at	Pltp	1.93353	2.08128	1.78318	1.96056	-1.60323	-0.699433	-1.08825	1.93964	-1.1303	8.39739	0.0229983
E11 Pancreatic Progenitor	1447946_at	Adam23	0.395049	0.217338	0.27953	-0.119159	-2.70687	-2.15968	-3.73461	0.19319	-2.86705	8.34111	0.0494612
E11 Pancreatic Progenitor	1418771_a_at	Cpb2	0.547827	0.75171	1.18589	0.401305	-2.18874	-2.42677	-2.38135	0.721684	-2.33229	8.30494	0.00198529
E11 Pancreatic Progenitor	1442067_at	Ror1	1.02495	0.858197	1.25972	1.10701	-2.17702	-1.92755	-1.85227	1.06247	-1.98562	8.27113	0.000616034
E11 Pancreatic Progenitor	1453474_at	Abhd15	0.085361	-0.101289	0.395057	0.0228102	-3.07738	-2.63169	-3.12536	0.100485	-2.94481	8.25516	0.00278537
E11 Pancreatic Progenitor	1425822_a_at	Dtx1	0.727494	0.565015	0.510757	0.272366	-2.35283	-1.99588	-3.22732	0.518908	-2.52534	8.24918	0.0352432
E11 Pancreatic Progenitor	1415999_at	Hey1	2.66706	2.3935	2.18226	2.46566	-1.03527	-0.515159	-0.290891	2.42712	-0.613774	8.23001	0.0106811
E11 Pancreatic Progenitor	1450940_at	Gdap1	0.181497	-0.464288	0.40881	0.127822	-2.70191	-2.88648	-3.34179	0.0634604	-2.97672	8.22596	0.00254561
E11 Pancreatic Progenitor	1418785_at	Mapk8ip2	-0.239388	-0.798598	-0.511848	-0.571481	-3.0536	-4.0731	-3.58322	-0.530329	-3.56997	8.22287	0.0200831
E11 Pancreatic Progenitor	1415844_at	Syt4	-1.17857	-0.958225	-0.340868	-0.792675	-3.78514	-3.74923	-4.02625	-0.817585	-3.85354	8.20188	0.00184296
E11 Pancreatic Progenitor	1434733_at	Stk36	0.716428	0.597788	0.602448	0.579842	-2.51272	-2.09058	-2.62803	0.624127	-2.41044	8.19401	0.0136033
E11 Pancreatic Progenitor	1451342_at	Spon1	2.28646	2.29609	2.32398	2.36608	-0.482914	-1.25555	-0.410355	2.31815	-0.716272	8.19318	0.0293236
E11 Pancreatic Progenitor	1440231_at	Mtap9	0.235797	0.195232	0.487215	0.0530208	-3.07572	-2.43965	-2.8524	0.242816	-2.78926	8.17984	0.00721141
E11 Pancreatic Progenitor	1438676_at	Mpa2l	0.706035	0.611652	0.560992	0.492053	-2.4653	-2.62847	-2.21758	0.592683	-2.43712	8.16696	0.00524337
E11 Pancreatic Progenitor	1416134_at	Aplp1	0.130103	0.043708	0.239674	-0.0177348	-2.75431	-2.88178	-3.10472	0.0989374	-2.9136	8.06984	0.00203678
E11 Pancreatic Progenitor	1445307_at	Auts2	0.506561	0.616789	0.697727	0.876011	-2.25949	-2.44254	-2.31141	0.674272	-2.33781	8.06731	0.000268171
E11 Pancreatic Progenitor	1427023_at	Phyhipl	-0.254634	-0.327055	-0.0569776	-0.253074	-3.56803	-3.0825	-3.01691	-0.222935	-3.22248	7.99749	0.0107243
E11 Pancreatic Progenitor	1444384_at	Jazf1	-0.205873	-0.278437	-0.00288471	-0.115713	-3.36333	-3.20691	-2.87729	-0.150727	-3.14917	7.9914	0.00610354
E11 Pancreatic Progenitor	1429372_at	Sox11	3.59952	3.71348	3.92414	3.6843	0.170154	1.30396	0.724069	3.73036	0.732729	7.98688	0.0330211
E11 Pancreatic Progenitor	1426930_at	Brunol4	-0.551647	-1.03864	-0.540097	-0.733236	-4.02151	-3.40367	-3.709	-0.715904	-3.71139	7.97501	0.00391145
E11 Pancreatic Progenitor	1434670_at	Kif5a	0.356721	-0.0928715	-0.143333	0.0114502	-2.73652	-3.27704	-2.86925	0.0329917	-2.96094	7.96641	0.00288822
E11 Pancreatic Progenitor	1456379_x_at	Dner	-1.76351	-2.0441	-1.7131	-2.39778	-4.96395	-5.13947	-4.80383	-1.97962	-4.96908	7.94178	0.00111707
E11 Pancreatic Progenitor	1457229_at	Gpr173	0.983711	0.903899	0.983939	0.952133	-2.19981	-1.67556	-2.20743	0.955921	-2.0276	7.90914	0.0170565
E11 Pancreatic Progenitor	1419978_s_at	D10Ertd610e	0.849254	0.738693	0.851789	0.802371	-2.24201	-1.8875	-2.37252	0.810527	-2.16734	7.87822	0.0121296
E11 Pancreatic Progenitor	1449031_at	Cited1	3.81647	3.67323	3.78528	3.47846	0.830977	0.727188	0.576396	3.68836	0.711521	7.87258	0.000340896
E11 Pancreatic Progenitor	1443638_at	Ctnnd2	0.419514	0.823729	0.74635	0.612816	-2.0836	-2.30794	-2.57757	0.650602	-2.32304	7.85515	0.00286267
E11 Pancreatic Progenitor	1426887_at	Nudt11	1.16879	1.25073	1.50811	1.29679	-1.71041	-1.63647	-1.65175	1.30611	-1.66621	7.84794	0.000615447
E11 Pancreatic Progenitor	1425314_at	Gpr98	0.34281	0.264751	0.806813	0.616739	-2.30062	-3.06981	-2.01679	0.507779	-2.46241	7.83638	0.0227741
E11 Pancreatic Progenitor	1457316_at	Mtap6	0.185556	-0.237053	0.141491	-0.393072	-3.11529	-2.96415	-3.05736	-0.0757693	-3.0456	7.83442	0.00210269
E11 Pancreatic Progenitor	1449682_s_at	Tubb2a-ps2	1.66071	2.08323	1.77665	2.15228	-0.812958	-1.09564	-1.21444	1.91822	-1.04101	7.7771	0.000841607
E11 Pancreatic Progenitor	1423085_at	Efnb3	0.826183	0.681954	0.823792	0.51251	-2.34496	-1.96701	-2.42521	0.71111	-2.24573	7.76421	0.00398032
E11 Pancreatic Progenitor	1453002_at	Sox11	3.64502	3.92321	3.82084	3.74329	0.47611	1.02111	0.989823	3.78309	0.829014	7.74936	0.0112298
E11 Pancreatic Progenitor	1450466_at	Cdk5r2	-1.03399	-1.46749	-0.955357	-1.31515	-4.2039	-4.14841	-4.08836	-1.193	-4.14689	7.74836	0.00169308
E11 Pancreatic Progenitor	1448664_a_at	Speg	0.856532	0.756762	0.731176	0.611795	-2.24295	-2.03566	-2.3564	0.739066	-2.21167	7.73142	0.00189575
E11 Pancreatic Progenitor	1417359_at	Mfap2	2.09957	2.13843	1.89287	1.86041	-0.919943	-0.617801	-1.32004	1.99782	-0.952596	7.72971	0.0133538
E11 Pancreatic Progenitor	1429313_at	Ror1	0.942515	0.944609	1.12189	1.22432	-2.31739	-1.73862	-1.61448	1.05833	-1.89016	7.71945	0.0155957
E11 Pancreatic Progenitor	1452851_at	Tnrc4	-0.435448	0.143098	-0.0754628	-0.270506	-2.92817	-3.12621	-3.26319	-0.15958	-3.10585	7.70756	0.000622463
E11 Pancreatic Progenitor	1418178_at	Nt5c2	-0.311248	-0.582191	0.0395154	-0.536423	-3.14751	-3.46549	-3.25976	-0.347587	-3.29092	7.69185	0.000876415
E11 Pancreatic Progenitor	1439889_at	Scn8a	-0.235225	-0.0214094	-0.0336825	0.00525907	-3.213	-2.7791	-3.04535	-0.0712643	-3.01249	7.68062	0.00473225
E11 Pancreatic Progenitor	1424029_at	Tspyl4	-0.196507	-0.268665	0.147237	-0.130741	-3.22542	-2.81709	-3.11043	-0.112169	-3.05098	7.6678	0.0013629
E11 Pancreatic Progenitor	1434776_at	Sema5a	1.665	1.98265	1.98389	1.85839	-1.23108	-1.11606	-0.839972	1.87248	-1.06237	7.64678	0.0017637
E11 Pancreatic Progenitor	1427427_at	Ryr3	0.452645	0.0800193	0.881926	0.689438	-2.71225	-2.19846	-2.3064	0.526007	-2.4057	7.63014	0.00170299
E11 Pancreatic Progenitor	1441923_s_at	Edn3	1.27616	0.820025	1.39586	0.943102	-1.60681	-1.98251	-1.86378	1.10879	-1.8177	7.60257	0.000811077
E11 Pancreatic Progenitor	1454832_at	Phactr1	-1.47958	-1.97086	-1.85529	-1.92228	-4.80916	-4.61289	-4.77769	-1.807	-4.73325	7.6013	0.000622463
E11 Pancreatic Progenitor	1421964_at	Notch3	1.84454	1.99005	1.60344	1.86201	-1.08393	-1.04898	-1.15157	1.82501	-1.09483	7.56761	0.000603686
E11 Pancreatic Progenitor	1431777_a_at	Hmgn3	0.00188384	-0.00881212	0.372499	0.144487	-2.787	-3.03788	-2.54503	0.127515	-2.78997	7.5553	0.00290011
E11 Pancreatic Progenitor	1434510_at	Papss2	-1.04182	-1.45934	-0.533054	-1.05254	-4.00631	-3.9155	-3.88535	-1.02169	-3.93572	7.53723	0.0051578
E11 Pancreatic Progenitor	1428332_at	Pik3ip1	0.133179	-0.0370897	0.0456196	0.252998	-2.3586	-3.04424	-3.01768	0.0986767	-2.80684	7.49287	0.0184127
E11 Pancreatic Progenitor	1436493_at	Ctxn2	-0.739425	-0.946645	-0.925624	-1.19741	-3.55478	-4.08384	-3.9344	-0.952276	-3.85767	7.49224	0.00389594
E11 Pancreatic Progenitor	1436592_at	Zfp799	2.09946	2.17722	2.29766	2.18828	-1.40309	-0.375218	-0.35831	2.19065	-0.712205	7.47907	0.0405573
E11 Pancreatic Progenitor	1422901_at	Mgea5	1.35506	1.16223	1.6551	1.89716	-1.98431	-1.67811	-0.484807	1.51739	-1.38241	7.46321	0.0451069
E11 Pancreatic Progenitor	1458320_at	Fam194a	-0.229684	-0.651782	0.136346	-0.287288	-3.03332	-2.92374	-3.51084	-0.258102	-3.15597	7.45322	0.00263646
E11 Pancreatic Progenitor	1450684_at	Etv1	0.525523	0.465976	1.00515	0.613789	-2.61427	-1.64773	-2.46564	0.652609	-2.24255	7.43924	0.0217983
E11 Pancreatic Progenitor	1451906_at	Ubxn10	-0.632539	-0.357847	-0.339594	-0.511368	-3.18456	-3.35037	-3.52871	-0.460337	-3.35455	7.43436	0.00111925
E11 Pancreatic Progenitor	1428718_at	Scrn1	0.177038	-0.160238	0.425082	0.332964	-2.65437	-2.90072	-2.54435	0.193712	-2.69981	7.43084	0.000728347
E11 Pancreatic Progenitor	1433434_at	AW551984	-0.205381	0.128805	0.0757827	-0.0325483	-3.36325	-2.62881	-2.70084	-0.00833547	-2.89763	7.40909	0.0180637
E11 Pancreatic Progenitor	1456606_a_at	Phactr1	-1.36502	-1.98801	-1.62595	-1.99485	-5.24441	-3.96292	-4.68928	-1.74346	-4.63221	7.40628	0.0300065
E11 Pancreatic Progenitor	1448860_at	Rem2	0.228516	0.169196	0.213394	0.183598	-3.07218	-2.31307	-2.67818	0.198676	-2.68781	7.39468	0.0241674
E11 Pancreatic Progenitor	1455064_at	Rab36	0.0891489	-0.24105	-0.103467	-0.256881	-3.76374	-2.61639	-2.66008	-0.128062	-3.0134	7.38881	0.0414486
E11 Pancreatic Progenitor	1441679_at	Cacna1c	-1.28103	-1.52443	-1.33243	-1.75255	-4.28714	-4.31478	-4.45676	-1.47261	-4.35289	7.36295	0.000683236
E11 Pancreatic Progenitor	1428108_x_at	Tmcc2	0.0194	-0.117808	-0.0952384	-0.272511	-3.10898	-2.86525	-3.01335	-0.116539	-2.99586	7.35803	0.00038249
E11 Pancreatic Progenitor	1417486_at	Shd	2.19193	2.21206	1.88014	2.07114	-0.458474	-1.08672	-0.820006	2.08881	-0.788401	7.34731	0.00941365
E11 Pancreatic Progenitor	1449688_at	D10Ertd610e	0.73674	0.780635	0.75327	0.871371	-2.65421	-1.42744	-2.16588	0.785504	-2.08251	7.30061	0.0438341
E11 Pancreatic Progenitor	1435941_at	Rhbdl3	-1.79892	-1.85196	-1.614	-1.94982	-4.74709	-5.09909	-4.16061	-1.80367	-4.66893	7.28666	0.0258144
E11 Pancreatic Progenitor	1454630_at	Samd14	0.493636	0.49878	0.45684	0.402378	-2.4385	-2.17037	-2.58319	0.462908	-2.39736	7.26148	0.010045
E11 Pancreatic Progenitor	1457087_at	Srrm3	-0.42208	-0.556093	-0.518982	-0.722829	-3.26437	-3.30164	-3.66095	-0.554996	-3.40899	7.22998	0.00392225
E11 Pancreatic Progenitor	1451484_a_at	Syn1	-0.984682	-1.27079	-0.751394	-1.42101	-3.92614	-4.05782	-3.89735	-1.10697	-3.96044	7.22736	0.00236922
E11 Pancreatic Progenitor	1419344_at	Tcte1	1.04983	0.902311	0.513276	0.668494	-2.2496	-1.79352	-2.14118	0.783478	-2.06144	7.18463	0.00146311
E11 Pancreatic Progenitor	1448233_at	Prnp	-0.625877	-0.853519	-0.318743	-0.850744	-3.87903	-3.09334	-3.53445	-0.662221	-3.50227	7.16046	0.00939438
E11 Pancreatic Progenitor	1435614_s_at	Rasgrf1	0.283634	0.311091	0.195982	0.256334	-2.6018	-2.61174	-2.5088	0.26176	-2.57412	7.13976	0.000181441
E11 Pancreatic Progenitor	1422727_at	Nme5	-0.70214	-0.490114	-0.113767	-0.298434	-3.13321	-3.24011	-3.33516	-0.401114	-3.23616	7.13566	0.00111665
E11 Pancreatic Progenitor	1451270_at	Dusp18	0.352371	0.182833	-0.172888	-0.389056	-3.38264	-2.70693	-2.43211	-0.00668492	-2.84056	7.12986	0.0131382
E11 Pancreatic Progenitor	1446045_at	Tox3	-0.889114	-0.981108	-0.458968	-0.805046	-3.698	-3.7947	-3.34216	-0.783559	-3.61162	7.10119	0.00159708
E11 Pancreatic Progenitor	1416168_at	Serpinf1	2.8782	2.7297	2.70425	2.66526	0.0334821	-0.134618	-0.148021	2.74435	-0.0830524	7.09797	0.000348274
E11 Pancreatic Progenitor	1449225_a_at	Mapk8ip2	-0.482338	-0.944754	-0.640516	-0.838523	-3.36021	-3.51518	-3.78063	-0.726533	-3.55201	7.08846	0.00120415
E11 Pancreatic Progenitor	1428077_at	Tmem163	-0.253029	-0.621112	-0.0575727	-0.344969	-2.77011	-3.33362	-3.3253	-0.319171	-3.14301	7.08045	0.0052649
E11 Pancreatic Progenitor	1435852_at	Spred3	1.11266	0.895371	0.934469	0.699153	-1.83576	-2.00985	-1.85964	0.910413	-1.90175	7.02337	0.000351452
E11 Pancreatic Progenitor	1423422_at	Asb4	2.33534	2.52014	2.89734	2.93101	-0.730652	0.346417	-0.0375898	2.67096	-0.140608	7.02045	0.0218087
E11 Pancreatic Progenitor	1446461_at	Sox5	1.61857	1.11703	1.2977	1.26848	-1.42386	-1.92571	-1.1039	1.32545	-1.48449	7.01254	0.0143593
E11 Pancreatic Progenitor	1453523_at	Krtap17-1	-0.00308987	0.251657	0.443166	-0.144167	-2.58694	-2.64167	-2.78866	0.136892	-2.67242	7.00952	0.00121006
E11 Pancreatic Progenitor	1434751_at	Ids	-0.194899	-0.253181	0.32626	-0.221923	-3.14743	-2.48188	-3.04539	-0.0859358	-2.89157	6.99164	0.00592848
E11 Pancreatic Progenitor	1453310_at	Ppil6	-1.24549	-1.33612	-1.02535	-1.20304	-3.95411	-3.93568	-4.12835	-1.2025	-4.00605	6.98156	0.000268171
E11 Pancreatic Progenitor	1451589_at	Gatsl2	0.0519478	-0.064043	0.249024	-0.144474	-2.6604	-2.98187	-2.69758	0.0231136	-2.77995	6.97922	0.000811077
E11 Pancreatic Progenitor	1436600_at	Tox3	-0.39009	-0.521703	-0.208078	-0.434973	-3.2346	-3.21445	-3.12534	-0.388711	-3.19146	6.9777	0.000340896
E11 Pancreatic Progenitor	1442347_at	Lrp8	0.373083	0.350346	0.0860932	0.153501	-3.06712	-2.09488	-2.51179	0.240756	-2.55793	6.95804	0.0278865
E11 Pancreatic Progenitor	1455765_a_at	Abcc8	0.37875	0.16346	0.288573	0.0256537	-2.00465	-2.60175	-3.14206	0.214109	-2.58282	6.9496	0.0353295
E11 Pancreatic Progenitor	1437089_at	Pyroxd2	-1.51926	-1.55466	-1.1931	-1.57558	-4.60131	-4.23402	-3.93481	-1.46065	-4.25672	6.94544	0.00933552
E11 Pancreatic Progenitor	1460244_at	Upb1	-1.15993	-0.757589	-0.670786	-0.850893	-3.44284	-3.66798	-3.84545	-0.8598	-3.65209	6.92727	0.000983954
E11 Pancreatic Progenitor	1427356_at	Fam89a	2.49531	2.58928	2.32645	2.61816	-0.440838	-0.0470184	-0.367092	2.5073	-0.284983	6.92725	0.00314463
E11 Pancreatic Progenitor	1426615_s_at	Ndrg4	-0.196349	-0.57871	-0.00703224	-0.623636	-3.5899	-2.95492	-2.88392	-0.351432	-3.14291	6.92339	0.00709153
E11 Pancreatic Progenitor	1439427_at	Cldn9	2.0161	2.03569	1.86467	1.96971	-0.338578	-0.970589	-1.14952	1.97155	-0.819563	6.92161	0.026952
E11 Pancreatic Progenitor	1424633_at	Camk1g	1.09465	0.897194	0.775595	0.723589	-1.85061	-1.91211	-1.98261	0.872758	-1.91511	6.90609	0.000510032
E11 Pancreatic Progenitor	1419358_at	Sorcs2	0.980012	0.938038	0.96299	0.731482	-1.79671	-1.98682	-1.85891	0.903131	-1.88081	6.88733	0.000247601
E11 Pancreatic Progenitor	1419056_at	Rtn2	-0.0747095	-0.316859	-0.259968	-0.388771	-2.69935	-2.78274	-3.63584	-0.260077	-3.03931	6.86488	0.0318546
E11 Pancreatic Progenitor	1441924_x_at	Edn3	1.042	0.720222	1.25633	0.843419	-2.02857	-1.72349	-1.68873	0.965492	-1.8136	6.86418	0.000778359
E11 Pancreatic Progenitor	1459357_at	Nfasc	-0.0793436	-0.24136	0.120226	-0.0936397	-2.98725	-3.0645	-2.50586	-0.0735294	-2.85254	6.86381	0.00914791
E11 Pancreatic Progenitor	1416194_at	Cyp4b1	1.40988	0.948192	1.496	0.57387	-1.71606	-1.3814	-1.89866	1.10699	-1.66538	6.83225	0.00279578
E11 Pancreatic Progenitor	1451268_at	Tram1l1	1.072	1.28845	1.5453	1.28987	-1.6054	-1.31257	-1.48494	1.2989	-1.46764	6.80474	0.000461287
E11 Pancreatic Progenitor	1457445_at	Trps1	0.511748	1.11295	1.04128	0.911556	-2.12597	-1.39049	-2.0908	0.894385	-1.86909	6.79029	0.0108862
E11 Pancreatic Progenitor	1419237_at	Usp29	1.09153	1.07263	1.20172	0.862527	-1.88752	-1.53493	-1.69658	1.0571	-1.70634	6.79016	0.00128615
E11 Pancreatic Progenitor	1428739_at	Enho	-0.924014	-0.97464	-1.25283	-1.35852	-3.83261	-3.59204	-4.24753	-1.1275	-3.89073	6.78911	0.00722244
E11 Pancreatic Progenitor	1426517_at	Gnaz	-0.18198	-0.67646	-0.516026	-0.623391	-3.13337	-3.29737	-3.35299	-0.499464	-3.26124	6.78233	0.000622463
E11 Pancreatic Progenitor	1418176_at	Vdr	-1.3596	-1.62088	-1.39167	-1.58367	-4.20686	-4.12431	-4.41842	-1.48895	-4.24986	6.77822	0.000784121
E11 Pancreatic Progenitor	1422078_at	Akt3	0.143553	-0.510893	-0.0823665	-0.0297267	-3.20562	-3.28256	-2.13548	-0.119858	-2.87455	6.74909	0.0343074
E11 Pancreatic Progenitor	1423019_at	Gjd2	0.598607	0.0862615	0.379768	-0.0050058	-2.28357	-3.03189	-2.14448	0.264908	-2.48664	6.73441	0.0163149
E11 Pancreatic Progenitor	1421405_at	Zim1	1.72162	2.06636	2.19761	2.01142	-0.858818	-0.787665	-0.6065	1.99925	-0.750994	6.72833	0.000441275
E11 Pancreatic Progenitor	1418263_at	Ddx25	0.884172	0.929295	1.11017	0.758652	-2.0536	-1.63325	-1.8012	0.920571	-1.82935	6.72678	0.00270945
E11 Pancreatic Progenitor	1453261_at	2610035D17Rik	1.85586	1.92424	2.00326	2.02741	-0.59685	-0.617256	-1.1637	1.95269	-0.792603	6.70527	0.017535
E11 Pancreatic Progenitor	1422561_at	Adamts5	1.22923	1.23733	1.09062	1.3145	-2.11452	-1.13598	-1.32885	1.21792	-1.52645	6.70097	0.0352075
E11 Pancreatic Progenitor	1444992_at	AI120166	0.983158	0.730804	0.711486	0.70848	-2.73705	-1.47081	-1.67064	0.783482	-1.9595	6.69452	0.0495811
E11 Pancreatic Progenitor	1455256_at	Tnik	-0.0482676	-0.304166	-0.118919	-0.0883532	-3.04583	-2.7632	-2.83422	-0.139927	-2.88109	6.68607	0.00104305
E11 Pancreatic Progenitor	1423380_s_at	Nfatc4	2.40591	2.50244	2.01388	2.25363	-0.188893	-0.380047	-0.764859	2.29397	-0.4446	6.67407	0.00455879
E11 Pancreatic Progenitor	1428568_at	B230217C12Rik	-0.52667	-0.670601	-0.312308	-0.264449	-3.19717	-3.1152	-3.21689	-0.443507	-3.17642	6.64796	0.00108457
E11 Pancreatic Progenitor	1433972_at	Camta1	0.61178	0.298702	0.777702	0.692996	-2.52918	-2.53415	-1.34279	0.595295	-2.13537	6.63762	0.0453205
E11 Pancreatic Progenitor	1434592_at	Slc16a10	-0.696727	-0.449104	-0.3856	-0.508133	-3.02968	-3.56075	-3.12946	-0.509891	-3.23996	6.63488	0.00879028
E11 Pancreatic Progenitor	1442175_at	C030027H14Rik	1.06217	1.12483	0.965112	1.07431	-2.00086	-1.50263	-1.51658	1.05661	-1.67335	6.63438	0.0152091
E11 Pancreatic Progenitor	1441353_at	Nav2	-0.215932	-0.55678	0.0142783	-0.716984	-2.5658	-3.25209	-3.47536	-0.368854	-3.09775	6.62948	0.0130623
E11 Pancreatic Progenitor	1418959_at	Tmprss5	2.19182	1.92071	1.944	2.11023	-0.325901	-0.659456	-1.0714	2.04169	-0.685585	6.62203	0.0179593
E11 Pancreatic Progenitor	1425510_at	Mark1	0.502469	0.111857	0.475051	0.311173	-2.34797	-1.85399	-2.92916	0.350137	-2.37704	6.62159	0.0311523
E11 Pancreatic Progenitor	1444408_at	B130040O20Rik	0.2788	-0.206047	0.352417	0.180672	-2.73186	-2.31596	-2.6698	0.15146	-2.57254	6.60702	0.00127374
E11 Pancreatic Progenitor	1450830_a_at	Pde6c	0.668244	0.414041	0.85733	0.505852	-1.79116	-2.14108	-2.40174	0.611367	-2.11133	6.60104	0.0064051
E11 Pancreatic Progenitor	1457651_x_at	Rem2	0.212434	0.143052	0.10768	-0.0165012	-2.7303	-2.3686	-2.71377	0.111666	-2.60423	6.57	0.00544889
E11 Pancreatic Progenitor	1433894_at	Jazf1	-0.790328	-0.771353	-0.378227	-0.916644	-3.8808	-3.10191	-3.30699	-0.714138	-3.4299	6.56941	0.0125613
E11 Pancreatic Progenitor	1433500_at	Dennd2a	1.17819	1.1229	1.26129	1.11379	-1.65259	-1.22006	-1.76653	1.16904	-1.54639	6.56792	0.0156451
E11 Pancreatic Progenitor	1460734_at	Col9a3	2.34801	2.28971	2.26069	2.30184	0.0341391	-0.573176	-0.701648	2.30006	-0.413562	6.55968	0.0269976
E11 Pancreatic Progenitor	1455898_x_at	Slc2a3	0.687149	1.13348	0.622483	0.656053	-2.01312	-1.8014	-1.99429	0.774792	-1.93627	6.54804	0.000829095
E11 Pancreatic Progenitor	1422625_at	Ly6h	1.117	0.755381	1.09021	0.609748	-1.74299	-1.54885	-2.15796	0.893083	-1.8166	6.54179	0.00430629
E11 Pancreatic Progenitor	1429315_at	Syt11	0.00169083	0.150606	0.0568024	0.411131	-2.04524	-2.50673	-3.10831	0.155057	-2.55342	6.53633	0.0307906
E11 Pancreatic Progenitor	1455177_at	Ahi1	0.17612	0.140431	0.112466	-0.0896079	-2.94312	-2.42312	-2.50429	0.0848524	-2.62351	6.53581	0.0100448
E11 Pancreatic Progenitor	1441603_at	Sstr3	-1.27568	-1.0052	-0.399079	-0.523353	-3.1446	-3.85562	-3.52037	-0.800828	-3.50687	6.52527	0.00412942
E11 Pancreatic Progenitor	1435268_at	Rtdr1	-0.926897	-1.12076	-0.892155	-1.17189	-4.06887	-3.63069	-3.49862	-1.02793	-3.73273	6.51968	0.0100344
E11 Pancreatic Progenitor	1423526_at	Arid3b	1.47349	1.40208	1.36786	1.3377	-1.12249	-1.30191	-1.50171	1.39528	-1.3087	6.51599	0.00773753
E11 Pancreatic Progenitor	1446929_at	D130062J21Rik	0.437919	0.685188	0.285165	0.560155	-2.40337	-1.64377	-2.58169	0.492107	-2.20961	6.50577	0.0279635
E11 Pancreatic Progenitor	1455279_at	Gm1060	0.241164	0.0968751	0.288202	0.0424729	-2.71527	-2.36665	-2.51931	0.167178	-2.53374	6.50216	0.00211054
E11 Pancreatic Progenitor	1424896_at	Gpr85	-0.174425	-0.149678	0.307848	-0.102862	-2.81104	-2.37716	-3.00207	-0.0297791	-2.73009	6.49943	0.00587904
E11 Pancreatic Progenitor	1436100_at	Sh2d5	0.144317	-0.20682	0.0427532	-0.462422	-2.90199	-2.50667	-3.03139	-0.120543	-2.81335	6.4657	0.00238233
E11 Pancreatic Progenitor	1421965_s_at	Notch3	1.81969	1.87187	1.55688	1.80563	-0.77768	-0.778642	-1.22189	1.76352	-0.92607	6.4513	0.00618155
E11 Pancreatic Progenitor	1428987_at	Dynlrb2	0.0401015	-0.0123472	0.312554	-0.17724	-2.5047	-2.79086	-2.6433	0.0407672	-2.64629	6.43997	0.000517686
E11 Pancreatic Progenitor	1428397_at	B3galt5	-1.31384	-1.4822	-0.890675	-0.879312	-3.42747	-4.03179	-4.01753	-1.14151	-3.8256	6.42675	0.00482175
E11 Pancreatic Progenitor	1419420_at	St6galnac5	-1.09879	-0.974935	-1.1245	-1.28727	-3.68104	-4.17162	-3.55325	-1.12137	-3.80197	6.41121	0.0139793
E11 Pancreatic Progenitor	1421201_a_at	Tro	1.22952	1.47982	1.50423	1.36979	-1.20968	-1.11508	-1.52561	1.39584	-1.28346	6.40543	0.0040919
E11 Pancreatic Progenitor	1439535_at	Dstn	0.564435	1.18733	1.42827	1.56996	-2.27323	-1.01154	-1.16689	1.1875	-1.48389	6.3704	0.0300805
E11 Pancreatic Progenitor	1454578_at	6030458A19Rik	1.00214	1.34228	0.964315	1.09426	-1.83661	-1.66824	-1.20562	1.10075	-1.57016	6.3683	0.0102835
E11 Pancreatic Progenitor	1439864_at	Ccdc40	1.4191	1.36222	1.18714	1.37904	-1.37543	-1.12412	-1.49793	1.33688	-1.3325	6.36152	0.00391145
E11 Pancreatic Progenitor	1455143_at	Nlgn2	0.375958	0.438089	0.378423	0.257555	-2.27999	-2.19906	-2.43947	0.362506	-2.30617	6.35846	0.00138466
E11 Pancreatic Progenitor	1438891_at	Ctnnd2	0.310561	0.695649	0.81553	0.551325	-1.922	-2.33716	-1.9658	0.593266	-2.07499	6.35659	0.0016685
E11 Pancreatic Progenitor	1450397_at	Mtap1b	-0.201148	0.496725	0.41732	0.19063	-2.60046	-2.155	-2.56026	0.225882	-2.43857	6.33988	0.00170299
E11 Pancreatic Progenitor	1419515_at	Fgd2	0.124594	-0.0457989	-0.0938706	-0.0240053	-2.54232	-2.69772	-2.75908	-0.00977029	-2.66637	6.30547	0.00053079
E11 Pancreatic Progenitor	1443471_at	Zbtb20	-0.752852	-0.782202	-0.657968	-0.802158	-3.83011	-3.31314	-3.07251	-0.748795	-3.40525	6.30484	0.0257543
E11 Pancreatic Progenitor	1417164_at	Dusp10	0.202423	0.541474	0.620595	0.383965	-2.6219	-2.09629	-1.93192	0.437114	-2.2167	6.29329	0.0125354
E11 Pancreatic Progenitor	1428822_a_at	Snx24	0.83765	1.05534	1.08939	1.19679	-1.55632	-1.46921	-1.80067	1.04479	-1.60874	6.29203	0.00108457
E11 Pancreatic Progenitor	1435879_at	Akt3	-0.100744	-0.17725	-0.0841584	-0.187223	-3.20487	-2.56088	-2.60445	-0.137344	-2.79007	6.28853	0.023879
E11 Pancreatic Progenitor	1424409_at	Cldn23	-0.396872	0.00804834	-0.0442886	-0.34625	-2.8619	-2.74943	-2.898	-0.194841	-2.83645	6.24026	0.000943885
E11 Pancreatic Progenitor	1440522_at	Gm10454	-0.331584	-0.687054	-0.184528	-0.432418	-3.27685	-2.76645	-3.10123	-0.408896	-3.04818	6.23021	0.00302058
E11 Pancreatic Progenitor	1435337_at	Tshz3	-0.403008	-0.332867	-0.521366	-0.588977	-3.8436	-2.73181	-2.72257	-0.461554	-3.09933	6.22371	0.0492689
E11 Pancreatic Progenitor	1440980_at	Kcnh8	1.16472	0.863697	1.21369	0.779047	-1.48164	-1.64668	-1.76125	1.00529	-1.62986	6.21237	0.000588777
E11 Pancreatic Progenitor	1432757_at	2900011L18Rik	1.20845	0.970593	0.847313	0.935274	-2.2244	-1.47412	-1.22097	0.990406	-1.63983	6.19128	0.0330211
E11 Pancreatic Progenitor	1429790_at	Brunol6	-0.120968	-0.418369	-0.0548101	-0.542019	-3.16602	-2.64139	-2.93129	-0.284042	-2.9129	6.18537	0.00270476
E11 Pancreatic Progenitor	1433714_at	Sult4a1	0.465573	0.532395	0.526168	0.261233	-1.8444	-2.38239	-2.31964	0.446342	-2.18214	6.18376	0.0112298
E11 Pancreatic Progenitor	1453159_at	Efhc1	-0.811219	-0.740734	-0.383955	-0.743824	-3.636	-3.00264	-3.25157	-0.669933	-3.29674	6.17657	0.00802203
E11 Pancreatic Progenitor	1435705_at	Zscan18	1.04749	1.52996	1.2631	0.906825	-1.64947	-0.870952	-1.77029	1.18684	-1.43024	6.13506	0.0194035
E11 Pancreatic Progenitor	1457066_at	Abcc8	-0.163372	-0.175877	0.126616	-0.0255185	-2.27075	-2.67485	-3.07978	-0.0595378	-2.67513	6.12875	0.0215717
E11 Pancreatic Progenitor	1421951_at	Lhx1	0.186228	-0.418787	-0.0187086	-0.226706	-2.8367	-2.5597	-2.80667	-0.119493	-2.73436	6.12565	0.000945286
E11 Pancreatic Progenitor	1420150_at	Spsb1	-0.191155	-0.396227	-0.179776	-0.594799	-2.55805	-3.09321	-3.21343	-0.340489	-2.9549	6.12372	0.0107223
E11 Pancreatic Progenitor	1428717_at	Scrn1	0.100087	0.105756	0.0797828	-0.0139127	-2.6311	-2.27627	-2.72089	0.0679283	-2.54275	6.10792	0.0126459
E11 Pancreatic Progenitor	1435730_at	D930026N18Rik	-0.86281	-1.25212	-0.715985	-1.34839	-3.0065	-4.45849	-3.49834	-1.04483	-3.65444	6.10342	0.0476506
E11 Pancreatic Progenitor	1448260_at	Uchl1	1.66988	1.53269	1.71698	1.54445	-1.2918	-0.67399	-0.997743	1.616	-0.987844	6.07906	0.0163381
E11 Pancreatic Progenitor	1449630_s_at	Mark1	0.343122	0.0952704	0.125253	0.107191	-2.70752	-1.91597	-2.66866	0.167709	-2.43072	6.05626	0.0284303
E11 Pancreatic Progenitor	1416623_at	Thbs3	-0.143055	-0.293021	-0.116686	-0.302349	-2.74601	-2.3298	-3.36036	-0.213778	-2.81206	6.05564	0.0375288
E11 Pancreatic Progenitor	1435871_at	Elavl3	1.22201	0.954531	0.865098	0.690196	-1.4147	-1.46955	-2.10265	0.932959	-1.6623	6.04299	0.012261
E11 Pancreatic Progenitor	1429028_at	Dock11	0.836094	0.781192	1.12053	0.786683	-1.7858	-1.41979	-1.93036	0.881126	-1.71198	6.03398	0.00571534
E11 Pancreatic Progenitor	1423640_at	Synpr	-1.32555	-1.2269	-0.604211	-1.45469	-3.8843	-3.86934	-3.48313	-1.15284	-3.74559	6.03249	0.00240465
E11 Pancreatic Progenitor	1441629_at	Grip1	1.25822	1.38405	1.03828	1.20563	-1.30868	-1.46339	-1.33875	1.22155	-1.37027	6.02859	0.00031334
E11 Pancreatic Progenitor	1451019_at	Ctsf	0.14488	0.122181	0.117423	0.0250075	-2.55844	-2.39659	-2.48209	0.102373	-2.47904	5.98525	0.000645652
E11 Pancreatic Progenitor	1418360_at	Rnf112	0.891229	0.764015	0.832525	0.57564	-1.91299	-1.53267	-1.98372	0.765852	-1.80979	5.96138	0.00579378
E11 Pancreatic Progenitor	1417133_at	Pmp22	0.167393	0.197062	0.0334556	-0.187626	-3.2538	-1.95561	-2.35591	0.0525713	-2.52177	5.95601	0.0492795
E11 Pancreatic Progenitor	1416130_at	Prnp	-0.83974	-1.33861	-0.645091	-1.11886	-4.02097	-3.20364	-3.45066	-0.985577	-3.55842	5.94983	0.010815
E11 Pancreatic Progenitor	1418175_at	Vdr	-1.49598	-1.70706	-1.32057	-1.56793	-4.10849	-3.82709	-4.34897	-1.52289	-4.09485	5.94619	0.00569333
E11 Pancreatic Progenitor	1433787_at	Nell1	-1.9938	-2.5077	-1.71707	-2.38044	-4.53544	-4.70181	-4.91201	-2.14975	-4.71642	5.92439	0.00234635
E11 Pancreatic Progenitor	1436137_at	Slc6a17	-0.463261	-0.686901	-0.352545	-0.645101	-3.2335	-3.07136	-3.00467	-0.536952	-3.10318	5.92257	0.000361786
E11 Pancreatic Progenitor	1416639_at	Slc2a5	-1.38523	-1.66185	-1.36578	-1.60644	-3.99684	-4.22328	-3.985	-1.50482	-4.06837	5.91159	0.000449308
E11 Pancreatic Progenitor	1418139_at	Dcx	-0.252322	-0.23187	-0.183402	-0.338457	-2.5375	-3.09817	-2.80389	-0.251513	-2.81319	5.90392	0.0163656
E11 Pancreatic Progenitor	1425452_s_at	Fam84a	1.33297	1.53381	1.31975	1.43157	-1.13355	-1.2659	-1.07195	1.40452	-1.15713	5.90385	0.000340896
E11 Pancreatic Progenitor	1436999_at	Pid1	-0.964206	-1.02031	-0.671503	-1.12159	-3.50324	-3.29029	-3.71727	-0.944402	-3.5036	5.8938	0.00172929
E11 Pancreatic Progenitor	1431326_a_at	Tmod2	-0.199905	-0.463243	-0.008637	-0.202306	-2.67308	-2.80439	-2.848	-0.218523	-2.77516	5.88333	0.000561404
E11 Pancreatic Progenitor	1459056_at	Rasgrf1	-0.76685	-0.429469	-0.687179	-0.360563	-3.13186	-3.07966	-3.12892	-0.561015	-3.11348	5.86634	0.00207464
E11 Pancreatic Progenitor	1434601_at	Amigo2	-1.00494	-1.04825	-0.666832	-1.20869	-3.55982	-3.26396	-3.77903	-0.982177	-3.53427	5.86483	0.00280887
E11 Pancreatic Progenitor	1438758_at	Adi1	1.76742	1.28526	1.1159	1.48153	-0.470092	-1.55528	-1.38089	1.41253	-1.13542	5.84802	0.0311257
E11 Pancreatic Progenitor	1422870_at	Hoxc4	2.0084	2.13131	1.91927	1.69353	-0.874507	-0.399995	-0.552399	1.93813	-0.608967	5.84455	0.00325656
E11 Pancreatic Progenitor	1456515_s_at	Tcfl5	2.36907	2.34616	2.49852	2.29329	-0.0143498	-0.294826	-0.189942	2.37676	-0.166373	5.82854	0.00195464
E11 Pancreatic Progenitor	1418138_at	Sult1d1	-1.66976	-1.63044	-1.33047	-1.75938	-4.32339	-3.59811	-4.46477	-1.59751	-4.12876	5.7807	0.0253889
E11 Pancreatic Progenitor	1451394_at	Dpp6	0.505651	0.246794	0.655638	0.551368	-1.80829	-2.58342	-1.72441	0.489863	-2.03871	5.76999	0.0275454
E11 Pancreatic Progenitor	1438426_at	Shisa4	1.63955	1.60725	1.42909	1.29523	-1.09	-0.873244	-1.14109	1.49278	-1.03478	5.76594	0.000535852
E11 Pancreatic Progenitor	1440843_at	A230051N06Rik	-1.63448	-1.3017	-1.75612	-1.86426	-3.83426	-4.22932	-4.43623	-1.63914	-4.1666	5.76556	0.00498234
E11 Pancreatic Progenitor	1452646_at	Trp53inp2	-0.76077	-0.780097	-0.593225	-0.672711	-3.18811	-3.24583	-3.25168	-0.701701	-3.22854	5.76307	0.000247601
E11 Pancreatic Progenitor	1425784_a_at	Olfm1	-0.106669	-0.32775	-0.0696047	-0.490718	-2.74228	-2.56668	-3.00812	-0.248685	-2.77236	5.75045	0.00202078
E11 Pancreatic Progenitor	1450881_s_at	Gpr137b-ps	0.162899	-0.0537454	-0.100086	-0.13996	-2.79003	-2.25622	-2.60991	-0.0327231	-2.55205	5.73316	0.00884594
E11 Pancreatic Progenitor	1458592_at	Auts2	0.57755	0.368942	0.0477049	0.0560708	-2.02146	-2.65641	-2.07608	0.262567	-2.25132	5.71156	0.00773753
E11 Pancreatic Progenitor	1435083_at	Ctxn1	1.11223	1.08711	0.786199	0.838734	-1.50016	-1.42842	-1.74348	0.956068	-1.55735	5.70972	0.000834227
E11 Pancreatic Progenitor	1443088_at	9930031P18Rik	1.11847	0.277085	0.66776	0.945649	-2.08266	-2.06168	-1.13069	0.752242	-1.75834	5.69851	0.0208287
E11 Pancreatic Progenitor	1417356_at	Peg3	1.76725	2.18623	2.61242	2.58487	-0.52255	-0.51767	0.372826	2.28769	-0.222465	5.69683	0.0162267
E11 Pancreatic Progenitor	1446621_at	Chd7	1.53169	0.934418	1.27989	1.06037	-1.36966	-1.88827	-0.666578	1.20159	-1.30817	5.69525	0.0372694
E11 Pancreatic Progenitor	1433888_at	Atp2b2	-0.797462	-0.940265	-0.89567	-0.827069	-3.14939	-3.5405	-3.43222	-0.865116	-3.37404	5.69194	0.00909968
E11 Pancreatic Progenitor	1449081_at	Ces3	0.672197	0.908777	0.760425	0.883464	-1.68008	-1.57766	-1.84533	0.806216	-1.70102	5.68532	0.000897046
E11 Pancreatic Progenitor	1454911_at	Fbxw24	-0.965387	-1.056	-0.287827	-0.76522	-3.18354	-3.49807	-3.14204	-0.768609	-3.27455	5.68019	0.00204078
E11 Pancreatic Progenitor	1436094_at	Vgf	-1.43908	-1.56973	-1.58972	-1.65267	-3.43386	-4.59303	-4.17208	-1.5628	-4.06632	5.6707	0.0474321
E11 Pancreatic Progenitor	1423503_at	Jam3	2.05828	2.08466	2.27287	2.1468	-0.760519	-0.0169754	-0.298899	2.14065	-0.358798	5.6547	0.0240337
E11 Pancreatic Progenitor	1428801_at	Mgat3	0.483377	0.552237	0.58836	0.563704	-1.89905	-2.15731	-1.79266	0.546919	-1.94967	5.64351	0.00986014
E11 Pancreatic Progenitor	1418030_at	Slco3a1	0.636136	0.503751	0.452446	0.453751	-2.18262	-1.82498	-1.93454	0.511521	-1.98072	5.6265	0.00522022
E11 Pancreatic Progenitor	1455554_at	A830039N20Rik	-1.9133	-2.02943	-1.54395	-1.85863	-4.42702	-4.56376	-3.99068	-1.83633	-4.32715	5.62099	0.00625581
E11 Pancreatic Progenitor	1434199_at	Tmem151b	1.04925	0.880564	0.668315	0.729786	-1.43178	-1.86931	-1.6749	0.831979	-1.65867	5.62029	0.00270035
E11 Pancreatic Progenitor	1418987_at	Pla2g2d	0.79085	0.34079	0.634038	0.299196	-1.80089	-2.01164	-2.10946	0.516219	-1.974	5.61862	0.000811077
E11 Pancreatic Progenitor	1423892_at	Apbb1	0.551466	0.497439	0.225206	0.190042	-2.15457	-2.24575	-1.96843	0.366038	-2.12292	5.61371	0.000539751
E11 Pancreatic Progenitor	1447242_at	Fam107b	0.349592	-0.357964	0.0240077	0.0756657	-2.46867	-2.15366	-2.75969	0.0228255	-2.46067	5.59252	0.00380641
E11 Pancreatic Progenitor	1454728_s_at	Atp8a1	0.1466	0.422531	0.711113	0.439575	-2.03269	-2.25185	-1.87035	0.429955	-2.05163	5.58511	0.00107711
E11 Pancreatic Progenitor	1458379_at	9330159F19Rik	-1.29208	-1.3773	-0.754698	-0.991631	-3.40893	-3.813	-3.53268	-1.10393	-3.58487	5.58263	0.00140564
E11 Pancreatic Progenitor	1428628_at	1190002A17Rik	0.885172	0.586428	1.05403	0.369113	-1.23896	-2.01548	-2.01205	0.723686	-1.7555	5.57582	0.0143562
E11 Pancreatic Progenitor	1416007_at	Satb1	0.918082	0.692313	0.92481	0.794947	-2.27777	-1.23205	-1.43003	0.832538	-1.64662	5.5757	0.0430574
E11 Pancreatic Progenitor	1452980_at	2810468N07Rik	2.43595	2.42845	2.23898	2.27461	-0.00939896	-0.111646	-0.278731	2.3445	-0.133259	5.57031	0.00113298
E11 Pancreatic Progenitor	1448280_at	Syp	-0.998831	-0.983287	-0.946991	-1.10436	-3.0849	-3.57075	-3.7651	-1.00837	-3.47358	5.5221	0.0241995
E11 Pancreatic Progenitor	1426109_a_at	Slc14a2	1.84551	1.86129	2.18245	1.88338	-0.278857	-0.649264	-0.637968	1.94315	-0.52203	5.52198	0.00265591
E11 Pancreatic Progenitor	1445710_x_at	Duxbl	1.58548	1.45008	1.0536	1.18819	-1.024	-0.999319	-1.4137	1.31933	-1.14567	5.52129	0.00186168
E11 Pancreatic Progenitor	1415845_at	Syt4	-0.941571	-0.958203	-0.299588	-0.500921	-3.34901	-2.81431	-3.23669	-0.675071	-3.13334	5.49556	0.00290953
E11 Pancreatic Progenitor	1435857_s_at	Aplp1	-0.0506138	-0.0851473	0.0702505	-0.191786	-2.39202	-2.32089	-2.84289	-0.0643241	-2.5186	5.48038	0.0132924
E11 Pancreatic Progenitor	1428864_at	5530400B01Rik	-0.97584	-0.86129	-1.12858	-0.988313	-3.83089	-2.96511	-3.51657	-0.988507	-3.43752	5.46044	0.0305755
E11 Pancreatic Progenitor	1424734_at	Rasgrf1	-0.28645	-0.0704615	-0.257186	-0.205604	-2.83404	-2.87072	-2.25446	-0.204925	-2.65308	5.45716	0.0214867
E11 Pancreatic Progenitor	1441556_at	Baz2b	0.495847	0.653681	0.365966	0.524317	-2.10606	-1.79038	-1.91558	0.509953	-1.93734	5.45392	0.00161772
E11 Pancreatic Progenitor	1434203_at	Fam107a	0.838344	1.1109	0.935177	1.16599	-1.59267	-1.43599	-1.27116	1.0126	-1.43327	5.44856	0.000959099
E11 Pancreatic Progenitor	1433965_at	Atp8a1	0.501789	0.400009	0.532034	0.410733	-2.08233	-1.83994	-2.03118	0.461141	-1.98448	5.44762	0.00264516
E11 Pancreatic Progenitor	1448901_at	Cpxm1	2.08192	1.85981	1.3992	2.01827	-0.727235	-0.601815	-0.482567	1.8398	-0.603873	5.44024	0.00241908
E11 Pancreatic Progenitor	1422531_at	Syt5	0.499425	0.50648	0.338217	0.464919	-1.53649	-2.38888	-2.04567	0.45226	-1.99035	5.43624	0.0319888
E11 Pancreatic Progenitor	1430153_at	Tmod2	-0.78367	-1.10611	-1.03353	-1.08705	-3.53737	-3.15323	-3.64015	-1.00259	-3.44359	5.43016	0.00661986
E11 Pancreatic Progenitor	1424502_at	Oit1	-1.0209	-0.704078	-0.843245	-0.864998	-3.29192	-3.4078	-3.19628	-0.858305	-3.29867	5.42778	0.000340896
E11 Pancreatic Progenitor	1417312_at	Dkk3	1.29732	0.824788	1.00475	0.999158	-1.39749	-1.53333	-1.29416	1.0315	-1.40833	5.42578	0.000561404
E11 Pancreatic Progenitor	1459794_at	Bcl2l11	1.29808	0.925467	0.82312	0.976854	-1.63558	-1.68739	-0.974052	1.00588	-1.43234	5.41974	0.0167589
E11 Pancreatic Progenitor	1441902_x_at	Slc29a4	0.00260568	0.037916	0.0926389	-0.166411	-2.74427	-2.08369	-2.49255	-0.00831262	-2.44017	5.39587	0.0185534
E11 Pancreatic Progenitor	1434875_a_at	Hmgn3	-0.00609769	-0.0772818	0.1072	-0.058083	-2.47635	-2.45943	-2.37323	-0.0085656	-2.43633	5.38061	0.000181441
E11 Pancreatic Progenitor	1455378_at	Rimkla	0.638944	0.489539	0.49326	0.356465	-2.08438	-1.45454	-2.25812	0.494552	-1.93235	5.37737	0.0286063
E11 Pancreatic Progenitor	1445612_at	Tox	-0.0290685	0.0251752	-0.298719	-0.0125644	-2.67024	-2.10811	-2.7271	-0.0787941	-2.50182	5.36294	0.0158896
E11 Pancreatic Progenitor	1433184_at	6720477C19Rik	-1.13078	-1.77457	-1.04573	-1.39566	-3.82143	-3.62572	-3.82186	-1.33668	-3.75634	5.35042	0.00329276
E11 Pancreatic Progenitor	1440728_at	Kcnma1	-2.11256	-2.48724	-1.99981	-2.31977	-4.39065	-4.67089	-4.88497	-2.22985	-4.64884	5.34798	0.00291801
E11 Pancreatic Progenitor	1448395_at	Sfrp1	1.25934	1.50047	1.14713	1.20721	-1.52904	-0.753352	-1.13851	1.27854	-1.1403	5.3474	0.0207419
E11 Pancreatic Progenitor	1422564_at	Actl6b	-0.333139	-0.532402	-0.355243	-0.587683	-2.64092	-2.86178	-3.10749	-0.452117	-2.87006	5.34409	0.00638714
E11 Pancreatic Progenitor	1433727_at	Glb1l2	-1.20986	-1.18508	-0.897211	-0.897757	-3.54865	-3.5137	-3.33283	-1.04748	-3.46506	5.34275	0.000425683
E11 Pancreatic Progenitor	1424763_at	Rsph9	-0.769	-0.985556	-0.804417	-1.01166	-3.10083	-3.483	-3.34473	-0.892659	-3.30952	5.34007	0.0034313
E11 Pancreatic Progenitor	1419652_s_at	Nkain1	2.89208	2.98344	2.56195	2.93266	0.394013	0.670923	0.213072	2.84253	0.426003	5.33885	0.00278818
E11 Pancreatic Progenitor	1450784_at	Reck	0.947662	1.04446	1.04764	1.08298	-1.62674	-1.06229	-1.4629	1.03069	-1.38398	5.33195	0.0193484
E11 Pancreatic Progenitor	1446117_at	Spire1	0.128398	-0.148214	0.174007	-0.102081	-2.91506	-2.29196	-1.99657	0.0130278	-2.4012	5.33034	0.0300065
E11 Pancreatic Progenitor	1460668_at	Gal	1.03116	1.02924	1.47778	0.577735	-1.57131	-1.27328	-1.30497	1.02898	-1.38319	5.32272	0.00324818
E11 Pancreatic Progenitor	1435370_a_at	Ces3	0.765236	0.857484	0.744238	0.83776	-1.19456	-1.64514	-1.98667	0.801179	-1.60879	5.31462	0.0307314
E11 Pancreatic Progenitor	1436075_at	Sfrp5	0.0161449	0.552921	0.0962042	0.136695	-2.23336	-2.12398	-2.26825	0.200491	-2.20853	5.31113	0.00191254
E11 Pancreatic Progenitor	1450127_a_at	Gcgr	-0.232102	-0.517025	-0.470626	-0.687523	-2.88905	-2.64901	-3.1188	-0.476819	-2.88562	5.31032	0.00311119
E11 Pancreatic Progenitor	1448754_at	Rbp1	3.33915	3.33555	3.00549	3.20104	1.18274	0.772373	0.480668	3.22031	0.811927	5.30878	0.0163845
E11 Pancreatic Progenitor	1449881_a_at	Casr	-0.521589	-0.349327	-0.210397	-0.6148	-3.07355	-2.47918	-2.93749	-0.424028	-2.83007	5.3002	0.00972376
E11 Pancreatic Progenitor	1448211_at	Atp6v0e2	-0.177407	-0.617405	-0.272832	-0.758681	-3.08106	-2.82927	-2.67671	-0.456581	-2.86235	5.29917	0.00143671
E11 Pancreatic Progenitor	1457401_at	Dnahc9	0.0651181	-0.261742	0.172533	-0.324145	-2.33887	-2.69931	-2.43172	-0.0870588	-2.48997	5.28868	0.00111863
E11 Pancreatic Progenitor	1446088_at	9430081I23Rik	1.47386	1.50473	1.51021	1.44106	-0.706187	-1.11781	-0.935241	1.48247	-0.919748	5.28614	0.0134113
E11 Pancreatic Progenitor	1451516_at	Rhebl1	1.39947	1.27453	1.24951	1.38298	-1.1605	-0.687761	-1.37551	1.32662	-1.07459	5.28247	0.0244923
E11 Pancreatic Progenitor	1449553_at	Nkain1	3.19804	3.14957	2.77681	3.00448	0.670852	0.894966	0.335906	3.03222	0.633908	5.27187	0.00629335
E11 Pancreatic Progenitor	1417216_at	Pim2	0.0723634	0.1074	0.245757	0.118429	-2.57186	-2.19521	-2.01548	0.135987	-2.26085	5.26648	0.0171487
E11 Pancreatic Progenitor	1431403_a_at	Mtap7d2	0.875324	0.968243	1.38569	1.15634	-1.30724	-1.25392	-1.3386	1.0964	-1.29992	5.26458	0.00267802
E11 Pancreatic Progenitor	1452114_s_at	Igfbp5	1.48966	1.79049	1.44116	1.7634	-0.844794	-1.13072	-0.347749	1.62118	-0.774422	5.26195	0.019363
E11 Pancreatic Progenitor	1428541_at	Fam115a	0.488967	0.248425	0.445812	0.402538	-2.41573	-1.52162	-2.04984	0.396436	-1.99573	5.24945	0.0331438
E11 Pancreatic Progenitor	1419127_at	Npy	-1.40681	-1.68818	-1.12043	-1.46079	-3.5914	-4.29932	-3.52778	-1.41905	-3.80617	5.23111	0.0184966
E11 Pancreatic Progenitor	1445561_at	Grip1	0.937166	0.618354	0.614506	0.613496	-1.32136	-2.23924	-1.51051	0.695881	-1.69037	5.22797	0.0325288
E11 Pancreatic Progenitor	1437506_at	Adamts6	0.875115	1.32277	1.62193	1.83177	-0.650564	-1.31722	-0.951107	1.4129	-0.972965	5.22656	0.00509889
E11 Pancreatic Progenitor	1442333_a_at	Scn9a	-2.06508	-2.40609	-2.30601	-2.50898	-4.47324	-4.61932	-5.0282	-2.32154	-4.70692	5.22482	0.00683495
E11 Pancreatic Progenitor	1418829_a_at	Eno2	-1.73011	-2.22855	-1.89634	-2.10914	-4.23173	-4.56303	-4.33253	-1.99104	-4.37577	5.22247	0.000916567
E11 Pancreatic Progenitor	1460230_at	Syn2	-1.16381	-1.23162	-0.943019	-1.19326	-3.69059	-3.14367	-3.71454	-1.13293	-3.51627	5.21744	0.0159913
E11 Pancreatic Progenitor	1452287_at	Msi1	0.49429	1.05543	1.08496	1.09158	-1.3788	-1.46157	-1.51494	0.931566	-1.45177	5.21742	0.00380552
E11 Pancreatic Progenitor	1422710_a_at	Cacna1h	1.46133	1.31533	1.0748	1.18188	-1.08273	-1.16702	-1.11966	1.25834	-1.12313	5.21067	0.00123943
E11 Pancreatic Progenitor	1437224_at	Rtn4	1.08452	0.971708	0.869738	0.976846	-1.62972	-1.25526	-1.31428	0.975703	-1.39975	5.189	0.00718364
E11 Pancreatic Progenitor	1436464_at	Prox1	0.697759	0.710138	0.574227	0.518473	-1.67078	-1.3451	-2.21765	0.625149	-1.74451	5.16819	0.0334718
E11 Pancreatic Progenitor	1448830_at	Dusp1	-1.07095	-0.404889	-0.750112	-0.982649	-3.66784	-2.5261	-3.31945	-0.802149	-3.17113	5.16575	0.0337825
E11 Pancreatic Progenitor	1429692_s_at	Gch1	-0.67059	-0.804726	-0.339757	-0.767045	-3.09079	-2.94642	-3.00528	-0.645529	-3.01416	5.16452	0.00136768
E11 Pancreatic Progenitor	1449907_at	Bcmo1	0.527695	0.329952	0.566068	0.225041	-1.93901	-2.05955	-1.86529	0.412189	-1.95462	5.15799	0.000394538
E11 Pancreatic Progenitor	1421048_a_at	Ypel1	2.00007	2.00233	1.85501	1.83216	-0.521995	0.0538025	-0.859971	1.92239	-0.442721	5.15193	0.0361897
E11 Pancreatic Progenitor	1454624_at	Dennd2a	0.919967	1.05307	1.40318	1.34692	-1.46766	-0.76829	-1.3008	1.18078	-1.17892	5.13264	0.0118384
E11 Pancreatic Progenitor	1432075_a_at	Tekt1	1.97123	1.95229	1.86845	1.87767	-0.29476	-0.345177	-0.674186	1.91741	-0.438041	5.11754	0.0118425
E11 Pancreatic Progenitor	1435044_at	Ebf4	1.28807	1.19114	1.06406	1.0584	-1.21483	-1.31979	-1.0784	1.15042	-1.20434	5.11509	0.000615447
E11 Pancreatic Progenitor	1421477_at	Cplx2	-0.973521	-1.84886	-1.16641	-1.63559	-3.98783	-3.42781	-3.85301	-1.4061	-3.75621	5.09866	0.00412929
E11 Pancreatic Progenitor	1458974_at	Tox	-0.248466	-0.157094	-0.191994	0.082876	-2.41776	-2.02617	-2.99176	-0.128669	-2.47856	5.09787	0.0347414
E11 Pancreatic Progenitor	1459726_at	Ptprn2	-0.174661	-0.447843	-0.0724975	-0.385354	-2.97163	-2.26733	-2.61682	-0.270089	-2.61859	5.09296	0.0151076
E11 Pancreatic Progenitor	1436799_at	Enox1	1.94143	1.9953	1.98179	1.94386	-0.747216	-0.367654	-0.0302428	1.9656	-0.381704	5.08871	0.02899
E11 Pancreatic Progenitor	1438717_a_at	Osbpl6	1.3453	1.15747	1.37731	1.29513	-1.4022	-1.0371	-0.714295	1.2938	-1.0512	5.0806	0.0224659
E11 Pancreatic Progenitor	1443989_at	Trim9	-0.0403426	-0.192013	-0.13965	-0.35618	-2.52281	-2.23574	-2.81889	-0.182046	-2.52581	5.07626	0.01259
E11 Pancreatic Progenitor	1446632_at	Cacnb2	0.422028	0.317819	0.678779	0.380619	-1.36407	-2.15043	-2.16657	0.449811	-1.89369	5.07532	0.030345
E11 Pancreatic Progenitor	1436866_at	Efna5	0.681386	0.497857	0.660277	0.36498	-1.82884	-1.85605	-1.68592	0.551125	-1.79027	5.06793	0.000357753
E11 Pancreatic Progenitor	1424568_at	Tspan2	-0.0283676	-0.105403	0.169716	-0.00984469	-2.68131	-2.18917	-2.12295	0.00652533	-2.33114	5.05485	0.0157728
E11 Pancreatic Progenitor	1418257_at	Slc12a7	0.26263	0.322115	0.295441	0.342899	-2.10618	-1.65258	-2.33315	0.305771	-2.03064	5.05044	0.0276159
E11 Pancreatic Progenitor	1421297_a_at	Cacna1c	-0.845841	-0.93608	-0.523705	-0.795098	-3.01353	-3.04244	-3.27831	-0.775181	-3.11142	5.04986	0.000633498
E11 Pancreatic Progenitor	1449054_a_at	Pcbp4	2.19316	2.01748	1.86736	2.03866	-0.248535	-0.129169	-0.535629	2.02916	-0.304444	5.04065	0.00415473
E11 Pancreatic Progenitor	1433950_at	Igsf21	0.298858	0.254274	0.556601	0.345972	-1.90267	-1.69866	-2.30505	0.363926	-1.96879	5.03754	0.0143593
E11 Pancreatic Progenitor	1441961_at	Mtap9	-0.0191923	-0.229239	0.36727	0.211368	-2.10176	-2.41389	-2.22995	0.0825517	-2.24853	5.03183	0.00120415
E11 Pancreatic Progenitor	1441755_at	Mapk15	0.10563	-0.00974132	-0.229202	-0.289694	-1.93357	-2.64038	-2.72854	-0.105752	-2.43416	5.02251	0.02499
E11 Pancreatic Progenitor	1416457_at	Ddah2	1.85125	1.76119	1.67735	1.48432	-0.789177	-0.358933	-0.741449	1.69353	-0.629853	5.00504	0.00492073
E11 Pancreatic Progenitor	1424764_at	Sez6l	-1.94298	-1.90816	-2.0783	-1.97861	-4.3351	-4.1823	-4.37517	-1.97701	-4.29752	4.99509	0.000867017
E11 Pancreatic Progenitor	1455672_s_at	Cplx2	-0.675448	-0.867308	-0.869336	-0.907551	-2.87311	-3.29896	-3.27647	-0.829911	-3.14952	4.99195	0.00974231
E11 Pancreatic Progenitor	1433273_at	Nkain1	2.69214	2.70735	2.51155	2.44872	0.261677	0.496113	0.0560037	2.58994	0.271265	4.98874	0.00549468
E11 Pancreatic Progenitor	1417378_at	Cadm1	0.693151	0.777764	0.934886	0.663136	-1.72226	-1.42276	-1.49598	0.767234	-1.547	4.97341	0.00152876
E11 Pancreatic Progenitor	1439300_at	Chic1	0.408709	-1.23736	0.436072	-0.640831	-2.81926	-2.84974	-2.04759	-0.258352	-2.5722	4.97206	0.0249458
E11 Pancreatic Progenitor	1433919_at	Asb4	2.56198	2.4776	2.80293	2.6339	-0.184421	0.859645	0.244446	2.6191	0.306557	4.96758	0.0411791
E11 Pancreatic Progenitor	1434537_at	Slco3a1	0.635447	0.651983	0.838178	0.789309	-1.58907	-1.28926	-1.87131	0.728729	-1.58322	4.96552	0.0161708
E11 Pancreatic Progenitor	1449055_x_at	Pcbp4	2.01908	1.75943	1.70747	1.87031	-0.255834	-0.366724	-0.788545	1.83907	-0.470368	4.95691	0.0110623
E11 Pancreatic Progenitor	1456777_at	Mgam	0.835486	0.666965	0.726143	0.889754	-1.80755	-0.933055	-1.84633	0.779587	-1.52898	4.9539	0.0431009
E11 Pancreatic Progenitor	1436656_at	Tmem150c	-0.808186	-0.47865	-0.120138	-0.489489	-2.68692	-2.92357	-2.73738	-0.474116	-2.78262	4.95371	0.00190563
E11 Pancreatic Progenitor	1421350_a_at	Grip1	0.850575	0.599214	0.813703	0.627468	-1.88503	-1.33917	-1.52252	0.72274	-1.58224	4.9416	0.0117645
E11 Pancreatic Progenitor	1420545_a_at	Chn1	0.998356	0.945628	0.909673	1.0647	-1.54576	-1.02187	-1.40729	0.979588	-1.32497	4.94017	0.0175323
E11 Pancreatic Progenitor	1432189_a_at	Sox5	1.81054	1.51398	1.39625	1.68928	-0.730092	-0.778471	-0.597579	1.60251	-0.702047	4.94016	0.000617337
E11 Pancreatic Progenitor	1425303_at	Gck	-0.318957	-0.414858	-0.30746	-0.500075	-2.41597	-2.72543	-2.9259	-0.385337	-2.6891	4.93743	0.0134914
E11 Pancreatic Progenitor	1460036_at	Ap1s2	-0.583708	-0.609489	0.0392295	-0.474289	-2.72313	-2.6318	-2.7774	-0.407064	-2.71078	4.93727	0.00423926
E11 Pancreatic Progenitor	1447927_at	Mpa2l	0.417998	0.0411741	0.174488	0.125183	-1.99625	-1.93724	-2.40847	0.189711	-2.11399	4.93722	0.0063915
E11 Pancreatic Progenitor	1444693_at	Cacnb2	0.195852	0.212633	0.413619	0.0686866	-2.18728	-2.08022	-1.97549	0.222697	-2.081	4.9372	0.000367731
E11 Pancreatic Progenitor	1416008_at	Satb1	0.189015	0.259523	0.36414	0.239985	-2.20386	-2.20247	-1.70882	0.263166	-2.03839	4.92987	0.018464
E11 Pancreatic Progenitor	1426561_a_at	Npnt	1.63074	1.36955	1.25531	1.05052	-1.51781	-0.62669	-0.770503	1.32653	-0.971667	4.91843	0.025712
E11 Pancreatic Progenitor	1426621_a_at	Ppp2r2b	0.330014	0.603121	0.323475	0.525466	-1.90416	-1.74671	-1.90078	0.445519	-1.85055	4.91117	0.000348274
E11 Pancreatic Progenitor	1434455_at	Fbxo44	-0.425093	-0.219229	-0.409684	-0.309515	-2.38221	-2.4579	-3.06924	-0.34088	-2.63645	4.90947	0.0271106
E11 Pancreatic Progenitor	1458684_at	Ss18	1.70384	0.824334	1.23794	1.17957	-1.49596	-1.125	-0.554497	1.23642	-1.05848	4.90721	0.0166335
E11 Pancreatic Progenitor	1426560_a_at	Npnt	1.54367	1.42964	1.43578	1.35017	-1.26053	-0.539302	-0.762032	1.43981	-0.853955	4.90335	0.0277011
E11 Pancreatic Progenitor	1440565_at	Zbtb20	-0.578971	-0.841223	-0.632875	-0.573494	-2.84982	-2.88589	-3.11075	-0.656641	-2.94882	4.89795	0.000959099
E11 Pancreatic Progenitor	1450167_at	Rab37	-0.46648	-0.252137	-0.208932	-0.354584	-2.3242	-2.82818	-2.68258	-0.320533	-2.61165	4.89436	0.0111364
E11 Pancreatic Progenitor	1433826_at	Tspyl3	0.430277	0.41054	0.426609	0.278375	-2.13332	-1.38885	-2.19137	0.38645	-1.90451	4.89383	0.0373076
E11 Pancreatic Progenitor	1448918_at	Slco3a1	0.924276	0.614581	0.502114	0.500037	-1.77888	-1.34958	-1.83003	0.635252	-1.65283	4.88406	0.00492073
E11 Pancreatic Progenitor	1437927_at	Dlg2	0.908355	0.685632	0.643314	0.814578	-1.52023	-1.84328	-1.20154	0.76297	-1.52168	4.87247	0.0176739
E11 Pancreatic Progenitor	1451419_at	Spsb4	1.89968	1.7632	1.52571	1.65894	-0.268615	-0.552705	-0.88927	1.71188	-0.570197	4.86378	0.0126459
E11 Pancreatic Progenitor	1451674_at	Slc12a5	0.0887324	-0.0698544	-0.134747	-0.0888451	-2.39341	-2.05463	-2.54866	-0.0511784	-2.33223	4.86033	0.0124303
E11 Pancreatic Progenitor	1449471_at	Kcnmb4	1.95514	1.72553	1.55958	1.52717	-0.698386	-0.270258	-0.788206	1.69186	-0.585617	4.84828	0.00618069
E11 Pancreatic Progenitor	1452106_at	Npnt	1.97673	2.06512	1.79871	1.74944	-0.859065	-0.168407	-0.0862096	1.8975	-0.371227	4.81898	0.0282649
E11 Pancreatic Progenitor	1456402_at	A330076H08Rik	-1.24764	-2.03628	-0.924276	-1.62445	-3.70169	-3.81321	-3.66569	-1.45816	-3.72686	4.8189	0.0130281
E11 Pancreatic Progenitor	1452679_at	Tubb2b	0.664266	0.776712	0.956307	0.725742	-1.50602	-1.47311	-1.48076	0.780757	-1.48663	4.81449	0.00122378
E11 Pancreatic Progenitor	1451598_at	Pax4	1.12499	1.06001	1.03216	0.981915	-0.964948	-1.51302	-1.17391	1.04977	-1.21729	4.81342	0.0192999
E11 Pancreatic Progenitor	1444396_at	Trp53inp2	-0.598227	-0.67028	-0.959695	-1.30206	-3.17053	-3.15385	-3.11713	-0.882565	-3.14717	4.80523	0.00684616
E11 Pancreatic Progenitor	1429266_at	Lhfpl5	-0.0498574	-0.128549	0.514811	0.198726	-1.98666	-2.09844	-2.30271	0.133783	-2.12927	4.80006	0.00175084
E11 Pancreatic Progenitor	1427573_at	Chic1	-0.577466	-1.15763	-0.414479	-0.839344	-3.69645	-2.78416	-2.54056	-0.747229	-3.00706	4.78934	0.037716
E11 Pancreatic Progenitor	1439702_at	Myt1l	-1.16518	-1.88048	-1.30437	-2.05531	-3.55115	-3.99707	-4.0279	-1.60133	-3.85871	4.78121	0.00498234
E11 Pancreatic Progenitor	1422607_at	Etv1	0.306784	-0.21654	0.615403	0.304882	-2.11893	-2.00918	-1.88183	0.252632	-2.00331	4.77646	0.00426136
E11 Pancreatic Progenitor	1437493_at	5230400M03Rik	0.258974	0.0892696	0.150539	0.228892	-2.23996	-2.35328	-1.62466	0.181919	-2.07263	4.77186	0.0312026
E11 Pancreatic Progenitor	1455771_at	Bzrap1	-0.078881	-0.365733	-0.394399	-0.4076	-2.22871	-2.63855	-2.81878	-0.311653	-2.56201	4.75801	0.0121958
E11 Pancreatic Progenitor	1455225_at	Syne1	-0.542226	-0.631763	-0.167139	-0.715774	-2.77392	-2.72712	-2.79118	-0.514226	-2.76407	4.75632	0.00385311
E11 Pancreatic Progenitor	1427551_at	Usp29	1.14633	1.68139	1.83682	1.88028	-0.491488	-0.963092	-0.385472	1.6362	-0.613351	4.75536	0.00460952
E11 Pancreatic Progenitor	1421989_s_at	Papss2	-1.35817	-1.92895	-1.23427	-1.42898	-3.96758	-3.40909	-3.82884	-1.48759	-3.73517	4.74884	0.00405765
E11 Pancreatic Progenitor	1447857_at	Enox1	1.2582	0.602271	1.28943	1.35079	-1.14572	-1.17758	-1.03836	1.12517	-1.12055	4.74275	0.00652455
E11 Pancreatic Progenitor	1437234_x_at	Prmt2	0.469756	0.440381	0.350216	0.174106	-1.82519	-1.59256	-2.24347	0.358615	-1.88707	4.74263	0.0179304
E11 Pancreatic Progenitor	1417877_at	Eepd1	1.23293	1.14559	1.01201	1.07717	-1.168	-0.756135	-1.46126	1.11693	-1.12847	4.74166	0.0253098
E11 Pancreatic Progenitor	1438975_x_at	Zdhhc14	-1.04949	-1.58034	-1.18592	-1.49019	-3.6414	-3.51695	-3.54113	-1.32649	-3.56649	4.724	0.00290011
E11 Pancreatic Progenitor	1444008_at	Gm2137	0.287337	0.056221	-0.188306	0.0232108	-2.78655	-1.67664	-2.11923	0.0446157	-2.19414	4.71989	0.0425973
E11 Pancreatic Progenitor	1420713_a_at	Mdfi	2.61614	2.67091	2.39256	2.69311	0.295335	0.618394	0.154285	2.59318	0.356005	4.71473	0.00682352
E11 Pancreatic Progenitor	1440072_at	E430022K19Rik	0.0695132	-0.393612	-0.346312	-0.155602	-2.83805	-2.0827	-2.40957	-0.206503	-2.44344	4.71395	0.0163795
E11 Pancreatic Progenitor	1434887_at	Ncs1	1.22631	1.36462	1.22446	1.13196	-1.3683	-0.515919	-1.10692	1.23684	-0.997049	4.70399	0.035447
E11 Pancreatic Progenitor	1430622_at	4833423F13Rik	0.986839	0.597481	0.854239	0.770634	-1.33975	-1.62881	-1.32258	0.802298	-1.43038	4.70006	0.00132487
E11 Pancreatic Progenitor	1426539_at	Usp11	1.32136	1.20472	1.24375	1.11225	-1.28758	-0.600933	-1.14708	1.22052	-1.01187	4.6991	0.0272546
E11 Pancreatic Progenitor	1438519_at	Klhl24	0.738757	0.214581	0.743987	0.496084	-1.9455	-1.79129	-1.31512	0.548352	-1.68397	4.6989	0.00806742
E11 Pancreatic Progenitor	1434909_at	Rragd	-0.804933	-0.499571	-0.897551	-0.856621	-3.11588	-2.98583	-2.88404	-0.764669	-2.99525	4.69323	0.000570618
E11 Pancreatic Progenitor	1420730_a_at	Tcp11	0.222991	0.0866161	0.150846	-0.0691672	-1.84484	-2.15744	-2.39537	0.0978213	-2.13255	4.69255	0.0125551
E11 Pancreatic Progenitor	1426927_at	Ap3b2	-0.74779	-0.955648	-0.70273	-0.41745	-2.32997	-3.14974	-3.32612	-0.705905	-2.93528	4.68931	0.036418
E11 Pancreatic Progenitor	1460261_at	Dlg4	-0.469482	-0.715626	-0.513484	-0.546528	-2.83583	-2.69085	-2.83976	-0.56128	-2.78881	4.68331	0.000268171
E11 Pancreatic Progenitor	1448656_at	Cacnb3	0.0811293	0.044253	-0.0521215	-0.0593781	-2.08406	-2.01639	-2.56825	0.00347066	-2.2229	4.67955	0.0216502
E11 Pancreatic Progenitor	1455193_at	Zbtb8b	1.27454	1.39019	1.2884	1.45899	-0.726957	-0.781814	-1.07585	1.35303	-0.861541	4.64143	0.00653042
E11 Pancreatic Progenitor	1447818_x_at	Rhebl1	1.12899	0.923398	0.822968	0.875241	-1.12916	-0.996203	-1.69175	0.93765	-1.27237	4.62682	0.0234614
E11 Pancreatic Progenitor	1429870_at	Tnik	-0.896551	-1.28094	-1.05604	-1.02127	-3.36602	-3.02021	-3.41397	-1.0637	-3.26674	4.60447	0.00358453
E11 Pancreatic Progenitor	1428460_at	Syn2	-1.91122	-1.79663	-1.95499	-2.13388	-4.30882	-3.89587	-4.25023	-1.94918	-4.15164	4.60264	0.00549543
E11 Pancreatic Progenitor	1435951_at	Grip1	0.308835	0.355574	0.36337	0.279999	-2.33121	-1.81817	-1.47432	0.326944	-1.87457	4.59961	0.0390809
E11 Pancreatic Progenitor	1420429_at	Pcdhb3	0.126066	-0.194867	0.200591	-0.104851	-2.2369	-2.00356	-2.33642	0.0067346	-2.19229	4.59169	0.00111925
E11 Pancreatic Progenitor	1435260_at	Akt3	0.0554614	-0.115999	0.0825038	-0.0845618	-2.55465	-2.08091	-2.00239	-0.0156488	-2.21265	4.58525	0.0184331
E11 Pancreatic Progenitor	1433183_at	6720477C19Rik	-0.988644	-1.1166	-0.239682	-0.569067	-2.89512	-3.20462	-2.6723	-0.728499	-2.92401	4.58053	0.00449249
E11 Pancreatic Progenitor	1425341_at	Kcnk3	0.871558	0.884735	0.429748	0.396662	-1.4076	-1.35705	-1.88427	0.645676	-1.54964	4.5799	0.0048898
E11 Pancreatic Progenitor	1418907_at	F5	1.84161	2.13589	2.10941	1.90469	-0.161058	-0.345817	-0.0765662	1.9979	-0.19448	4.57059	0.000701666
E11 Pancreatic Progenitor	1437199_at	Dusp5	-0.935002	-0.910001	-0.984228	-0.602359	-3.30173	-2.72833	-3.1197	-0.857898	-3.04992	4.56945	0.0100006
E11 Pancreatic Progenitor	1451297_at	Gulo	3.8709	3.74271	3.48088	3.59922	1.58669	1.43395	1.42814	3.67343	1.48293	4.56464	0.000571831
E11 Pancreatic Progenitor	1444606_at	Efna2	0.787393	1.14674	0.920159	1.24279	-0.838649	-1.17507	-1.48089	1.02427	-1.16487	4.56035	0.0103959
E11 Pancreatic Progenitor	1441305_at	Nedd4l	-0.37914	-0.444851	-0.359626	-0.544098	-2.54786	-2.44636	-2.86814	-0.431929	-2.62079	4.55945	0.0109673
E11 Pancreatic Progenitor	1437648_at	Pcyt1b	-0.0705271	-0.665952	-0.254592	-0.394121	-2.35882	-2.44788	-2.79792	-0.346298	-2.53487	4.55855	0.00246896
E11 Pancreatic Progenitor	1444895_at	Jam3	1.62118	1.32755	1.32919	1.05043	-1.01224	-0.776712	-0.76957	1.33209	-0.852839	4.54704	0.00108621
E11 Pancreatic Progenitor	1428540_at	Fam115a	0.679378	0.613743	0.818282	0.641851	-1.54913	-1.263	-1.67632	0.688314	-1.49615	4.54558	0.00904385
E11 Pancreatic Progenitor	1434645_at	C530008M17Rik	2.07169	2.32553	2.25167	2.02896	-0.46472	0.186309	0.233971	2.16946	-0.0148135	4.54499	0.0259039
E11 Pancreatic Progenitor	1451577_at	Zbtb20	-0.578492	-1.0682	-1.03923	-1.25306	-3.51683	-3.25334	-2.73327	-0.984746	-3.16781	4.54118	0.013884
E11 Pancreatic Progenitor	1435591_at	AI426330	0.218234	0.24836	0.191349	0.247531	-1.6046	-1.99167	-2.27134	0.226368	-1.95587	4.53857	0.0290356
E11 Pancreatic Progenitor	1453599_at	Trim71	3.29608	3.47036	3.68559	3.57207	0.849733	1.34008	1.78552	3.50602	1.32511	4.5344	0.0341459
E11 Pancreatic Progenitor	1443697_at	A230057D06Rik	-1.0166	-0.994359	-0.912854	-1.65139	-2.61774	-3.54569	-3.80558	-1.1438	-3.323	4.52903	0.0409933
E11 Pancreatic Progenitor	1421379_at	Zfp354b	0.508981	0.515334	0.768526	0.402202	-2.24615	-1.40534	-1.23191	0.548761	-1.6278	4.52075	0.0457102
E11 Pancreatic Progenitor	1456601_x_at	Fxyd2	1.11126	0.938799	1.13132	1.47079	-0.419586	-1.11991	-1.49845	1.16304	-1.01265	4.51802	0.0400287
E11 Pancreatic Progenitor	1458053_at	Abi2	0.991063	0.69413	0.899272	0.753174	-1.57831	-1.45332	-0.991689	0.83441	-1.34111	4.51748	0.0158658
E11 Pancreatic Progenitor	1438214_at	Trps1	0.67867	0.382431	0.474506	0.359856	-2.00082	-1.58351	-1.50884	0.473866	-1.69772	4.50519	0.00947292
E11 Pancreatic Progenitor	1434726_at	Tmem146	0.70642	0.373043	1.07258	0.573653	-1.2586	-1.44269	-1.76771	0.681423	-1.48967	4.50363	0.0031834
E11 Pancreatic Progenitor	1419185_a_at	Mlxipl	-0.55698	-0.660373	-0.425014	-0.581938	-2.68336	-2.48565	-3.0006	-0.556076	-2.7232	4.49128	0.014122
E11 Pancreatic Progenitor	1438438_at	Rilpl1	0.421928	0.337861	0.255213	0.212099	-2.37875	-1.39297	-1.80736	0.306775	-1.85969	4.48923	0.0446468
E11 Pancreatic Progenitor	1439136_at	Ssbp3	1.36366	1.07287	0.977338	0.877765	-1.50231	-0.844682	-0.929516	1.07291	-1.09217	4.4849	0.0147422
E11 Pancreatic Progenitor	1418100_at	A030009H04Rik	-0.363514	-0.632716	-0.209112	-0.413233	-2.64032	-2.54301	-2.52492	-0.404644	-2.56942	4.48396	0.00108789
E11 Pancreatic Progenitor	1421396_at	Pcsk1	-1.20412	-1.00169	-0.79317	-0.928942	-3.49869	-2.95234	-2.98277	-0.98198	-3.1446	4.47727	0.0121072
E11 Pancreatic Progenitor	1419309_at	Pdpn	1.58901	1.73248	1.50872	1.50896	-0.495115	-0.298513	-0.93787	1.58479	-0.577166	4.47523	0.0220097
E11 Pancreatic Progenitor	1435512_at	AI836003	-0.585704	-1.00591	-0.575765	-0.755812	-2.80832	-2.82392	-3.04133	-0.730799	-2.89119	4.47036	0.00077838
E11 Pancreatic Progenitor	1440934_at	6230409E13Rik	0.561452	0.687554	0.662669	0.570618	-1.77454	-1.34393	-1.4931	0.620573	-1.53719	4.46223	0.0133798
E11 Pancreatic Progenitor	1458942_at	C230037E05Rik	1.19511	1.10073	1.2254	1.21085	-1.16252	-0.887179	-0.873677	1.18302	-0.974457	4.46135	0.00780616
E11 Pancreatic Progenitor	1441253_at	Rfx3	0.386965	0.830468	0.773287	0.651318	-1.71907	-1.62471	-1.14436	0.66051	-1.49605	4.45849	0.0100448
E11 Pancreatic Progenitor	1451599_at	Sesn2	0.730902	0.506095	0.719734	0.341979	-1.66034	-1.60169	-1.48085	0.574678	-1.58096	4.45565	0.000784121
E11 Pancreatic Progenitor	1429621_at	Cand2	1.81177	1.9596	1.83309	1.86678	-0.375464	0.0853958	-0.566926	1.86781	-0.285665	4.44898	0.0271763
E11 Pancreatic Progenitor	1429963_at	Mapk6	0.573448	0.344634	0.0783877	-0.0239237	-2.26303	-1.75561	-1.70738	0.243136	-1.90867	4.44385	0.00622935
E11 Pancreatic Progenitor	1430033_at	5330431K02Rik	-0.192336	-0.51961	-0.221457	-0.675311	-2.5498	-2.58795	-2.5241	-0.402179	-2.55395	4.44373	0.00392168
E11 Pancreatic Progenitor	1438370_x_at	Dos	0.121882	-0.175016	-0.309859	-0.196045	-1.93053	-2.19007	-2.74312	-0.13976	-2.28791	4.43259	0.0254117
E11 Pancreatic Progenitor	1451418_a_at	Spsb4	1.62291	1.66046	1.46764	1.50525	-0.278069	-0.654592	-0.815423	1.56406	-0.582695	4.42832	0.0169718
E11 Pancreatic Progenitor	1453782_at	Ankrd33b	-2.44544	-3.25387	-2.14652	-2.74023	-5.22425	-4.53056	-4.62436	-2.64652	-4.79306	4.42765	0.00941535
E11 Pancreatic Progenitor	1438619_x_at	Zdhhc14	-1.03352	-1.49133	-1.23058	-1.44398	-3.67097	-3.18595	-3.48056	-1.29985	-3.44583	4.42591	0.003797
E11 Pancreatic Progenitor	1435771_at	Plcb4	0.730723	0.689074	0.599403	0.560502	-1.63354	-1.33084	-1.53524	0.644926	-1.49987	4.42231	0.00439907
E11 Pancreatic Progenitor	1437614_x_at	Zdhhc14	-1.07395	-1.5155	-1.2642	-1.45567	-3.47617	-3.35056	-3.56883	-1.32733	-3.46519	4.40108	0.000822438
E11 Pancreatic Progenitor	1421344_a_at	Jub	2.43095	2.45851	2.28541	2.31583	-0.284193	0.574063	0.415581	2.37267	0.23515	4.40006	0.0409664
E11 Pancreatic Progenitor	1433593_at	Ypel5	-0.410543	-0.541993	-0.515038	-0.570673	-2.36952	-2.69978	-2.87149	-0.509562	-2.64693	4.39959	0.0171263
E11 Pancreatic Progenitor	1457399_at	Elavl4	-0.36175	-0.352032	0.0459059	-0.0180878	-2.48488	-2.18135	-2.25584	-0.171491	-2.30736	4.39501	0.00104886
E11 Pancreatic Progenitor	1447852_x_at	Rilpl1	0.343832	0.292502	0.251139	0.222309	-2.21634	-1.49081	-1.86793	0.277445	-1.85836	4.39483	0.0316644
E11 Pancreatic Progenitor	1427742_a_at	Klf6	0.075324	0.895638	0.723029	0.469881	-2.20215	-1.06325	-1.51362	0.540968	-1.59301	4.38925	0.0335121
E11 Pancreatic Progenitor	1458015_at	Megf11	-0.0361359	-0.0944753	0.158797	-0.087698	-2.27057	-2.09086	-2.08341	-0.0148781	-2.14828	4.38751	0.000405899
E11 Pancreatic Progenitor	1437264_at	BC051142	-0.532483	-0.694492	-0.541587	-0.54523	-2.58203	-2.82961	-2.71998	-0.578448	-2.71054	4.38352	0.0020323
E11 Pancreatic Progenitor	1446047_at	Rbms3	1.92169	1.88104	1.88964	1.96809	-0.300992	-0.213225	-0.127725	1.91512	-0.213981	4.37444	0.00227674
E11 Pancreatic Progenitor	1441072_at	Celf2	-0.160177	-0.208772	-0.49299	-0.651333	-2.24465	-2.3474	-2.92575	-0.378318	-2.50594	4.36995	0.0143637
E11 Pancreatic Progenitor	1436350_at	Fam171b	-0.645057	-1.12035	-0.392216	-0.782872	-2.84155	-2.60539	-3.13566	-0.735124	-2.86087	4.36428	0.00364897
E11 Pancreatic Progenitor	1455481_at	Ids	-0.356572	-0.388928	0.00299654	-0.465345	-2.52035	-2.37854	-2.38289	-0.301962	-2.42726	4.36293	0.00140475
E11 Pancreatic Progenitor	1451411_at	Gprc5b	1.76661	1.66854	1.82557	1.9239	-0.515282	-0.132483	-0.3352	1.79615	-0.327655	4.35843	0.005496
E11 Pancreatic Progenitor	1416965_at	Pcsk1n	-1.17662	-1.04411	-1.29283	-1.54741	-3.50012	-3.50155	-3.1649	-1.26524	-3.38886	4.35785	0.00164684
E11 Pancreatic Progenitor	1455630_at	Dnalc1	-0.216107	-0.379737	-0.0304309	-0.269894	-2.33357	-2.568	-2.1397	-0.224042	-2.34709	4.35612	0.00461135
E11 Pancreatic Progenitor	1458491_at	4930422I07Rik	0.618489	-0.1392	-0.0692466	-0.0983728	-2.47717	-1.44669	-2.20009	0.0779175	-2.04132	4.34463	0.027681
E11 Pancreatic Progenitor	1419095_a_at	Apom	2.64784	1.86465	2.02224	1.64549	0.0602336	-0.285712	0.00423451	2.04505	-0.0737481	4.34333	0.00664764
E11 Pancreatic Progenitor	1438286_at	Otud7a	-0.411264	-0.924648	-0.947069	-0.979969	-2.78682	-2.47256	-3.53462	-0.815738	-2.93133	4.33369	0.0368856
E11 Pancreatic Progenitor	1440973_at	LOC552874	-1.3484	-1.27345	-1.01935	-1.27613	-3.19526	-3.30522	-3.53317	-1.22933	-3.34455	4.33255	0.00191254
E11 Pancreatic Progenitor	1424478_at	Bbs2	0.0697306	0.234845	0.189665	0.022053	-2.37609	-1.40533	-2.17602	0.129073	-1.98581	4.33156	0.0481309
E11 Pancreatic Progenitor	1454733_at	Nod1	-0.509787	-0.364648	0.0202939	-0.0880101	-2.30197	-2.28203	-2.46153	-0.235538	-2.34851	4.32582	0.00191058
E11 Pancreatic Progenitor	1448655_at	Lrp1	-0.347435	-0.146418	-0.581419	-0.388639	-2.36149	-2.3112	-2.75986	-0.365978	-2.47752	4.32152	0.00544889
E11 Pancreatic Progenitor	1422945_a_at	Kif5c	-0.153718	-0.546523	0.0412676	-0.135834	-2.20328	-2.37849	-2.34713	-0.198702	-2.30963	4.3197	0.0021664
E11 Pancreatic Progenitor	1419294_at	1700011H14Rik	2.09952	2.08744	2.00252	2.18525	0.277616	-0.256734	-0.0724104	2.09368	-0.0171762	4.31949	0.0188729
E11 Pancreatic Progenitor	1458309_at	Dip2c	0.226853	0.236624	0.327728	0.190141	-1.74225	-2.13357	-1.71902	0.245336	-1.86495	4.31776	0.0160376
E11 Pancreatic Progenitor	1456609_at	Camk2n1	-2.09688	-2.15396	-1.89653	-2.41649	-4.3458	-4.38831	-4.01871	-2.14096	-4.25094	4.31684	0.00190489
E11 Pancreatic Progenitor	1424448_at	Trim6	1.88191	1.85706	1.99897	1.91134	-0.205033	-0.357439	-0.0285928	1.91232	-0.197022	4.31494	0.00752408
E11 Pancreatic Progenitor	1451288_s_at	1810043G02Rik	0.0267452	-0.224323	-0.0963543	-0.0656289	-2.20328	-2.08494	-2.30701	-0.0898903	-2.19841	4.31248	0.000615447
E11 Pancreatic Progenitor	1433205_at	Ndfip2	0.846323	0.809498	0.973683	0.972875	-1.45103	-1.31465	-0.856452	0.900595	-1.20738	4.31084	0.0228837
E11 Pancreatic Progenitor	1428136_at	Sfrp1	1.02048	1.35967	0.884048	0.92057	-1.21101	-0.838678	-1.13071	1.04619	-1.06013	4.30593	0.00172251
E11 Pancreatic Progenitor	1446426_at	Enah	1.63219	0.837941	1.21121	1.07751	-1.58899	-0.807343	-0.351912	1.18971	-0.916081	4.30434	0.0443987
E11 Pancreatic Progenitor	1449141_at	Fblim1	1.96179	2.00865	1.75374	1.87878	-0.185784	0.0122646	-0.425974	1.90074	-0.199831	4.2888	0.00809473
E11 Pancreatic Progenitor	1415698_at	Golm1	1.03026	1.30544	1.13701	1.19758	-1.2034	-0.789878	-0.801969	1.16757	-0.93175	4.28508	0.00963626
E11 Pancreatic Progenitor	1435457_at	Pdzd4	-0.794125	-1.11745	-1.24662	-1.33002	-3.19743	-3.23872	-3.22735	-1.12205	-3.22117	4.28445	0.00451048
E11 Pancreatic Progenitor	1448075_at	AA408251	-0.150698	-0.498253	0.113934	-0.0309043	-2.36542	-2.56511	-1.78249	-0.14148	-2.23767	4.2758	0.017699
E11 Pancreatic Progenitor	1436640_x_at	Agpat4	0.707716	0.556066	0.249563	0.442317	-1.83487	-1.40383	-1.58269	0.488915	-1.60713	4.27536	0.00288332
E11 Pancreatic Progenitor	1456068_at	Nfasc	-0.428157	-0.508991	-0.534897	-0.584056	-2.39082	-2.4779	-2.95889	-0.514025	-2.60921	4.2728	0.0244705
E11 Pancreatic Progenitor	1435130_at	Fam18a	0.741141	0.611539	0.534659	0.371775	-1.35072	-1.64827	-1.58915	0.564778	-1.52938	4.26977	0.00118594
E11 Pancreatic Progenitor	1439018_at	Fhdc1	0.11231	-0.0900981	-0.167162	-0.0820305	-1.62497	-2.55578	-2.26997	-0.056745	-2.15024	4.2678	0.0419872
E11 Pancreatic Progenitor	1442824_at	8030497I03Rik	1.48687	1.32137	1.46394	1.71762	-0.188683	-0.62171	-0.975796	1.49745	-0.595396	4.26589	0.0256626
E11 Pancreatic Progenitor	1439284_at	Epb4.1l5	1.59143	1.49599	1.52653	1.32312	-0.535243	-0.794083	-0.490988	1.48426	-0.606771	4.26054	0.00270035
E11 Pancreatic Progenitor	1426007_a_at	Ubxn10	-0.65837	-0.704659	-0.491946	-0.765061	-2.47619	-2.946	-2.81374	-0.655009	-2.74531	4.25836	0.0103714
E11 Pancreatic Progenitor	1458298_at	Cadps	-0.573351	-0.899576	-0.613313	-1.11839	-2.62956	-3.12207	-2.91863	-0.801157	-2.89009	4.25432	0.00330065
E11 Pancreatic Progenitor	1444306_at	Msi1	1.04657	0.371277	0.895251	1.02139	-1.28626	-0.985909	-1.48987	0.833622	-1.25401	4.25051	0.00347039
E11 Pancreatic Progenitor	1454761_at	BC005764	1.82845	1.85445	1.09316	1.4127	-0.0921925	-0.618254	-0.910381	1.54719	-0.540276	4.25001	0.0134344
E11 Pancreatic Progenitor	1428434_at	Zcchc12	-0.636169	-0.644201	-0.335895	-0.762085	-2.30066	-2.56994	-3.15808	-0.594588	-2.67622	4.23287	0.0303768
E11 Pancreatic Progenitor	1419096_at	Apom	2.41456	1.98403	1.81231	1.41339	-0.124375	-0.193712	-0.20331	1.90607	-0.173799	4.22769	0.0126459
E11 Pancreatic Progenitor	1423061_at	Arvcf	0.990351	1.13812	1.13298	0.970004	-0.850855	-1.07874	-1.13254	1.05786	-1.02071	4.22389	0.00319551
E11 Pancreatic Progenitor	1432059_x_at	5031425E22Rik	0.986516	1.34843	1.24221	0.961264	-0.786122	-1.09871	-0.941764	1.1346	-0.942199	4.21871	0.00100556
E11 Pancreatic Progenitor	1431461_at	4933417E11Rik	-0.586454	-0.312731	-0.52808	-0.575098	-2.43562	-2.67319	-2.62106	-0.500591	-2.57662	4.21646	0.000677177
E11 Pancreatic Progenitor	1426022_a_at	Vill	2.53931	2.60222	2.38765	2.66583	0.704219	0.582169	0.137612	2.54875	0.474667	4.21078	0.0175323
E11 Pancreatic Progenitor	1453413_at	Gnas	0.678622	0.351022	0.505863	-0.200223	-2.34867	-1.45554	-1.41555	0.333821	-1.73992	4.20977	0.0269441
E11 Pancreatic Progenitor	1435293_at	Adam22	-1.05433	-1.07351	-0.957959	-1.08924	-3.60233	-2.96157	-2.77386	-1.04376	-3.11258	4.19545	0.0414991
E11 Pancreatic Progenitor	1438443_at	Zbtb20	-1.49717	-1.64629	-1.41034	-1.49344	-3.56213	-3.70606	-3.46937	-1.51181	-3.57918	4.19123	0.000994366
E11 Pancreatic Progenitor	1440587_at	Zbtb20	-1.42705	-1.89911	-1.67316	-1.40271	-3.73683	-3.76852	-3.49521	-1.60051	-3.66685	4.18825	0.00122657
E11 Pancreatic Progenitor	1440970_at	Kalrn	-0.0704826	-0.0394339	0.0851307	-0.23348	-1.63995	-2.6352	-2.1164	-0.0645666	-2.13052	4.1871	0.0446624
E11 Pancreatic Progenitor	1422256_at	Sstr2	1.56671	1.42822	1.38122	1.24347	-0.872979	-0.351609	-0.754351	1.40491	-0.659646	4.18304	0.0127225
E11 Pancreatic Progenitor	1453400_at	Dydc2	1.5496	1.65328	1.29579	1.57824	-0.301528	-0.491338	-0.843005	1.51923	-0.54529	4.18295	0.0106365
E11 Pancreatic Progenitor	1457736_at	Vps37d	-0.31058	-0.695793	-0.887407	-0.972902	-2.74738	-2.71806	-2.87072	-0.716671	-2.77872	4.17578	0.00455879
E11 Pancreatic Progenitor	1433494_at	Dos	0.197497	0.138758	0.0454564	0.0630846	-1.91495	-1.68869	-2.24753	0.111199	-1.95039	4.17446	0.0213411
E11 Pancreatic Progenitor	1419140_at	Acvr2b	2.294	1.97293	1.86551	1.94674	0.0418909	0.019415	-0.186141	2.0198	-0.0416119	4.17394	0.000752117
E11 Pancreatic Progenitor	1416111_at	Cd83	-2.37647	-2.63832	-2.40221	-2.88324	-4.54837	-4.34884	-5.00211	-2.57506	-4.6331	4.16421	0.0112193
E11 Pancreatic Progenitor	1449519_at	Gadd45a	-0.163753	0.0284338	0.122161	0.268603	-1.90816	-2.22322	-1.84996	0.0638615	-1.99378	4.16305	0.00253132
E11 Pancreatic Progenitor	1434264_at	Ank2	0.916516	1.68383	1.79133	2.06859	-0.464428	-0.914486	0.0522625	1.61507	-0.442217	4.16202	0.0186417
E11 Pancreatic Progenitor	1446475_at	Mbnl2	0.28111	0.407296	0.224513	0.0408951	-2.16739	-1.48816	-1.79341	0.238454	-1.81632	4.15478	0.0198015
[truncated: 2,925 more rows]

## Sheet: E11 SPP vs. Adult Duct
Enriched Cell Type	Affy Probe ID	Gene Symbol	E11 SPP.1.CEL	E11 SPP.2.CEL	E11 SPP.3.CEL	E11 SPP.4.CEL	Adult Duct.1.CEL	Adult Duct.2.CEL	Adult Duct.3.CEL	Adult Duct.4.CEL	Mean1 E11 SPP	Mean2 Adult Duct	Fold Change	adj p-value
[truncated: 9,054 more rows]

[truncated: 2 more sheets: E11 SPP vs. E15 EP, E15 SPP vs. Adult Duct]
