# Supplementary material for: An Integrated Cell Purification and Genomics Strategy Reveals Multiple Regulators of Pancreas Development
Source: PLoS Genet. 2014 Oct 16;10(10):e1004645. doi: 10.1371/journal.pgen.1004645 (PMC4199491; doi:10.1371/journal.pgen.1004645)
Supplement: Table S4 — Pair-wise comparisons of cells of endocrine cells. Tab1: Postnatal (P15 and adult beta cells) vs. fetal (E15, E17, P1) beta cells. Tab 2: Fetal beta vs. P1 alpha cells. Tab 3: P1 alpha vs adult alpha cells. Tab 4: Postnatal beta cells vs. adult alpha cells. Tab 5: Fetal (E15, E17, and P1 beta cells and P1 alpha cells) vs. postnatal endocrine cells (P15 and adult beta cells and adult alpha cells). Tab 5: E15 EP vs E15 beta cells. Expression values represent Log2 normalized values. Only values that are differentially expressed by a 2-fold change and have an adjusted P-value of <0.05 (based on a multiple hypothesis correction) are shown. Corresponding volcano plots are displayed in Figure S4. EP (endocrine progenitor). (XLS) [file pgen.1004645.s012.xls]

## Sheet: Postnatal vs. Fetal Beta
Enriched Cell Type	Affy Probe ID	Gene Symbol	P15 Beta-1.CEL	P15 Beta-2.CEL	P15 Beta-3.CEL	P15 Beta-4.CEL	Adult Beta-1.CEL	Adult Beta-2.CEL	Adult Beta-3.CEL	Adult Beta-4.CEL	E15 Beta-1.CEL	E15 Beta-2.CEL	E15 Beta-3.CEL	E15 Beta-4.CEL	E17 Beta-1.CEL	E17 Beta-2.CEL	E17 Beta-3.CEL	P1 Beta-1.CEL	P1 Beta-2.CEL	P1 Beta-3.CEL	Mean1 Mature Beta	Mean2 fetal Beta	Fold Change	adj p-value
Mature Beta Cell	1433431_at	Pnlip	6.18528	1.89426	2.19634	-1.92036	6.04062	5.81519	6.22578	6.09554	-3.18099	-2.88746	-3.08419	-2.99703	-3.16817	-3.33334	-3.79313	-2.68095	-2.86751	-3.6469	4.06658	-3.16397	150.18	0.00116222
Mature Beta Cell	1421868_a_at	Pnlip	7.04496	0.787041	1.1442	-2.31252	5.8611	5.79892	6.9482	5.87608	-2.60408	-2.73838	-2.73838	-2.91851	-3.54954	-3.03523	-3.0009	-2.88089	-2.92172	-2.83666	3.8935	-2.92243	112.667	0.00311847
Mature Beta Cell	1448556_at	Prlr	4.91371	5.10923	4.84913	5.15914	5.23597	5.45059	5.38144	5.51299	-2.12711	-2.75809	-0.888453	-1.61239	1.36927	1.62877	0.476632	1.99933	1.97202	2.82509	5.20153	0.288507	30.1277	0.000202962
Mature Beta Cell	1422435_at	2210010C04Rik	4.22345	1.52674	1.60143	1.26858	4.00935	3.76757	4.19252	3.99098	-3.89674	-4.62843	-4.10617	-4.06134	-5.2984	-2.6829	-2.22579	3.73644	3.15928	1.90186	3.07258	-1.81022	29.5031	0.00419314
Mature Beta Cell	1417160_s_at	Expi	1.81143	1.18141	-0.310401	1.81414	5.22672	5.12142	5.17864	5.0656	-3.31471	-3.24144	-3.2688	-3.5083	-1.20261	-2.81276	-2.80864	1.71012	1.04613	0.741314	3.13612	-1.66597	27.898	0.00144093
Mature Beta Cell	1449234_at	Car15	4.22799	4.18991	4.49967	4.49047	3.56007	3.45547	3.4278	3.00511	-1.72483	-1.46346	-1.19659	-1.47334	-0.699343	-1.41813	-1.20367	0.593222	-0.189884	-0.549706	3.85706	-0.932574	27.6582	3.45e-08
Mature Beta Cell	1422434_a_at	2210010C04Rik	3.40219	1.90918	1.90196	1.39404	3.60085	3.48746	3.66687	3.64867	-3.44365	-5.1143	-3.28023	-4.29758	-5.56668	-2.03503	-1.89895	3.39413	3.14965	2.23711	2.8764	-1.68555	23.6203	0.00586263
Mature Beta Cell	1451755_a_at	Apobec1	2.74857	2.44349	2.88452	3.15258	3.86481	4.04598	4.00388	3.89911	-2.04698	-2.7038	-2.57736	-2.36003	-0.297024	-0.65154	-1.20264	1.06686	0.792057	0.623608	3.38037	-0.935684	19.9187	2.63e-05
Mature Beta Cell	1431763_a_at	Ctrl	3.89331	1.26223	1.82536	0.791772	3.53185	3.29564	3.99166	3.47741	-3.68489	-3.00251	-2.90496	-3.53585	-3.45854	-1.31855	-1.23982	1.94079	1.78821	0.820294	2.75865	-1.45958	18.613	0.000820963
Mature Beta Cell	1436286_at	B830017H08Rik	4.24863	4.00046	4.3284	4.22556	4.18246	4.40273	4.34691	4.30238	-1.45419	-1.49779	-1.14318	-1.43365	-0.189794	-0.722861	-1.01731	3.23209	2.87245	1.85059	4.25469	0.0496354	18.4437	0.000372914
Mature Beta Cell	1428359_s_at	Zg16	4.46384	1.08581	1.31466	0.238753	3.81894	3.28468	4.3917	3.86582	-4.80474	-4.22941	-3.52664	-3.67031	-4.94191	-0.155103	-0.364144	2.90524	3.04208	1.94782	2.80803	-1.37971	18.2236	0.00845514
Mature Beta Cell	1450648_s_at	H2-Ab1	1.60968	-0.848831	-0.0972403	-0.304954	5.97088	5.2479	5.67443	5.88368	-2.16561	-2.30887	-1.85832	-2.58189	-0.466929	-1.81651	-2.52071	-0.324468	0.84797	0.326085	2.89194	-1.28693	18.1119	0.0138924
Mature Beta Cell	1449452_a_at	Gp2	5.1387	0.063578	-0.615926	-0.807891	3.76075	2.59717	4.93844	3.35569	-3.00384	-3.18431	-2.84925	-2.92394	-2.99997	-3.02358	-2.76318	1.8104	1.53326	-0.942772	2.30381	-1.83472	17.6125	0.00520471
Mature Beta Cell	1449091_at	Cldn8	2.95612	2.38354	1.56292	2.05454	2.22891	3.45939	2.99198	3.559	-2.54069	-2.81293	-2.86848	-3.2344	-0.70939	-0.7681	-1.96517	-0.64598	0.762619	0.77043	2.64955	-1.40121	16.573	4.98e-05
Mature Beta Cell	1420579_s_at	Cftr	2.49589	2.3309	2.84233	3.38151	3.62914	4.00427	3.76235	3.15361	-2.1314	-1.28774	-2.15685	-2.0868	-0.824274	-0.631323	-0.858792	0.768035	0.67217	0.0496611	3.2	-0.848731	16.5497	3.7e-06
Mature Beta Cell	1452431_s_at	H2-Aa	2.71541	-0.279098	-0.429675	-0.0395939	5.93295	5.79881	5.76427	5.42936	-2.17475	-2.36001	-1.30547	-2.76067	-0.122756	-0.921784	-1.5561	0.784637	1.02728	0.879513	3.11155	-0.85101	15.5902	0.0150136
Mature Beta Cell	1434747_at	Ctrc	4.70913	-0.409071	-0.0960098	-0.917931	3.06246	2.81388	4.62435	3.54271	-1.97926	-2.98396	-1.83451	-2.38472	-3.74932	-1.93427	-2.84607	0.932118	0.0766526	-1.1147	2.16619	-1.7818	15.4335	0.00418401
Mature Beta Cell	1449288_at	Gdf3	2.84627	2.47341	2.235	3.64668	5.05162	5.60548	5.20601	5.37582	-1.46945	-2.03466	-1.57732	-1.60877	0.576702	0.936424	-0.490462	2.29473	2.51833	2.5855	4.05504	0.173102	14.7428	0.000662077
Mature Beta Cell	1425519_a_at	Cd74	2.88126	0.372956	0.265324	0.752073	5.60703	5.39101	5.45616	5.52576	-2.50875	-1.5157	-0.847446	-2.63292	0.227638	-1.14378	-0.781084	1.06503	1.41359	1.12707	3.28145	-0.559635	14.3311	0.00765743
Mature Beta Cell	1444315_at	D630024D03Rik	2.43695	2.19704	2.11845	1.98875	2.78369	3.03562	2.76611	3.4477	-1.51212	-1.71945	-1.88738	-1.99643	-1.05732	-1.25094	-0.526017	-0.655799	-0.868832	-0.928965	2.59679	-1.24032	14.2918	4.59e-08
Mature Beta Cell	1436200_at	Lonrf3	2.7496	3.3584	3.17738	3.50323	3.27197	3.90899	3.2262	3.66697	-1.69003	-2.16694	-2.16034	-1.9136	0.496604	0.210787	-0.326656	0.824489	1.16652	1.36309	3.35784	-0.419606	13.7128	0.000106498
Mature Beta Cell	1434292_at	Snhg11	1.46073	2.50219	2.56549	2.3682	2.76365	3.89723	3.25015	4.08527	-2.05095	-1.30919	-1.70148	-1.39169	-1.11935	-1.04169	1.19527	0.236862	-0.967763	-0.843259	2.86161	-0.899325	13.5567	6.58e-06
Mature Beta Cell	1434137_x_at	Zg16	3.56911	1.50418	1.41913	0.459929	3.26259	2.94958	3.63296	3.38878	-4.48784	-4.73391	-3.27767	-3.78422	-4.09392	0.148189	0.399798	2.79406	2.86955	2.11458	2.52328	-1.20514	13.2546	0.0122958
Mature Beta Cell	1419491_at	Defb1	3.29603	3.23448	3.59859	3.34261	3.12436	2.96848	3.00674	3.25201	-1.56907	-1.5127	-1.63134	-1.496	-1.14509	-0.41242	0.0264595	2.02838	1.03136	-0.081439	3.22791	-0.476185	13.033	6.45e-05
Mature Beta Cell	1441439_at	Ucn3	5.08516	4.84472	4.86175	4.85135	4.55846	4.56234	4.57782	4.43441	0.127468	0.110198	0.108099	1.02922	1.48767	0.641367	1.62224	2.20246	1.85444	1.21449	4.722	1.03977	12.837	1.59e-06
Mature Beta Cell	1419492_s_at	Defb1	3.95712	3.5437	3.95264	3.63022	3.28027	3.30811	3.10279	3.44753	-1.09211	-0.67491	-0.982286	-0.730561	-1.62711	-0.0997479	0.112097	2.07131	1.37779	0.246508	3.5278	-0.139902	12.7083	2.69e-05
Mature Beta Cell	1425477_x_at	H2-Ab1	2.30886	-0.620559	-0.820832	-0.779443	5.91057	5.21039	4.91826	5.56909	-1.81248	-1.998	-1.68965	-1.47622	-0.222958	-1.68699	-2.05959	-0.11768	1.07639	0.691038	2.71204	-0.929614	12.481	0.0244752
Mature Beta Cell	1417413_at	Cuzd1	5.02008	-0.157746	0.0735988	-1.54313	3.31195	2.65225	4.58965	3.26655	-3.36105	-3.18673	-3.48837	-3.40339	-3.32336	-2.13391	-2.11011	3.19972	2.08972	0.920166	2.15165	-1.47973	12.3924	0.0162555
Mature Beta Cell	1444616_x_at	Gm2380	0.893861	2.98012	3.37176	3.24665	3.19199	2.27999	3.12318	3.36315	-0.972648	-0.373962	-0.354913	-1.13442	0.384817	-0.249768	-0.678994	-1.24437	-2.10208	-1.20789	2.80634	-0.793423	12.1237	6.83e-06
Mature Beta Cell	1444109_at	C130009A20Rik	1.72669	1.74617	3.02623	2.06883	1.80983	2.10462	2.47736	2.49307	-2.7536	-2.4827	-1.68126	-2.08268	-0.244583	-0.792945	-0.426916	-0.694743	-1.68601	-1.12961	2.1816	-1.3975	11.9514	1.6e-06
Mature Beta Cell	1428358_at	Zg16	3.97767	0.494963	0.681329	-0.454411	3.43081	2.83182	4.1565	3.49753	-3.20276	-3.36729	-3.07382	-3.25296	-4.15867	-0.893115	-1.07676	2.46706	2.62845	1.44149	2.32703	-1.24884	11.9246	0.00884481
Mature Beta Cell	1418287_a_at	Dmbt1	5.14812	-0.367545	0.428761	-0.656409	3.59746	2.7792	4.51733	3.31928	-3.97741	-4.14509	-4.03691	-3.85327	-4.04638	-2.14099	-0.944293	4.27683	3.90781	2.78629	2.34577	-1.21734	11.8197	0.0381216
Mature Beta Cell	1416139_at	Reg2	5.41152	-0.072324	-0.154434	-0.562437	4.68642	4.64147	1.4522	2.01253	-2.60617	-2.22252	-2.65154	-2.5308	-2.16383	-2.10838	-2.44451	4.63846	0.141573	-1.83931	2.17687	-1.3787	11.758	0.0149602
Mature Beta Cell	1446596_at	Prkd1	1.39055	1.63836	2.97394	2.05423	2.66609	2.31578	2.46106	2.46706	-2.43337	-1.9928	-2.066	-1.69119	-0.0352552	-1.3298	-0.470385	-0.189706	-1.31149	-1.25111	2.24588	-1.27711	11.4955	9.94e-07
Mature Beta Cell	1415954_at	Try4	2.89452	1.50845	0.880155	0.828083	2.91495	2.74619	3.0859	3.0037	-3.04369	-3.29583	-2.09612	-2.76274	-5.85085	-0.899325	-1.51433	2.60945	2.47471	1.9404	2.23274	-1.24383	11.1315	0.00908404
Mature Beta Cell	1460033_at	Mir29b-2	1.71422	2.3215	2.52764	1.72444	2.49151	2.71064	2.51429	2.82093	-1.23786	-1.22851	-1.44034	-0.917744	-0.927453	-1.52332	-1.22671	-0.48414	-0.625151	-1.17784	2.35315	-1.07891	10.7932	4.5e-08
Mature Beta Cell	1428083_at	Neat1	2.08801	2.55493	2.22174	2.13497	2.21313	2.36031	2.78598	2.77891	-1.76617	-1.68832	-2.28389	-2.01765	-0.442926	-0.916201	-0.783951	0.697701	-0.52878	-0.363816	2.39225	-1.0094	10.5681	8.4e-06
Mature Beta Cell	1437397_at	Prlr	4.25902	3.67042	2.80167	2.88984	3.29591	4.00277	4.05145	4.54208	-1.21043	-2.2886	-0.757241	-1.56186	1.82606	1.26463	0.428131	1.48281	1.64668	2.52861	3.68915	0.335879	10.2196	0.000481599
Mature Beta Cell	1443398_at	Snap25	1.69764	3.80109	3.64974	3.54781	2.86509	2.84129	3.15486	2.3635	-1.06865	0.517464	0.151849	0.0643434	-0.352518	0.0648976	-0.0691767	0.0813693	-2.05004	-0.700697	2.99013	-0.336116	10.03	3.33e-06
Mature Beta Cell	1456341_a_at	Klf9	1.23119	2.70805	2.66732	2.71817	2.58477	2.25543	2.29266	2.50785	-2.11907	-2.53272	-2.29473	-3.07941	-0.366236	0.189075	-0.699862	0.952207	0.432189	0.512781	2.37068	-0.900576	9.65487	0.00026785
Mature Beta Cell	1433573_x_at	Prss2	3.00805	-0.241751	0.204956	-0.437547	2.83565	2.30409	3.24896	2.86124	-2.96231	-3.1269	-2.71677	-3.11981	-5.26573	-1.84419	-2.30336	2.58631	2.06547	1.55553	1.72295	-1.51318	9.42263	0.0136041
Mature Beta Cell	1417682_a_at	Prss2	2.71799	0.318908	0.66386	-0.0276474	2.62078	2.38231	2.68143	2.64302	-2.7711	-2.96495	-2.58249	-2.80308	-5.24489	-2.01961	-2.45701	2.40019	2.06203	1.59832	1.75008	-1.47826	9.37191	0.00937368
Mature Beta Cell	1435507_x_at	Prss2	3.00432	-0.174981	0.174381	-0.648287	2.7905	2.46497	3.104	2.72313	-3.07093	-3.2281	-2.92448	-3.04739	-4.93617	-1.88209	-2.34194	2.6583	2.1356	1.43198	1.67975	-1.52052	9.19134	0.0141064
Mature Beta Cell	1419496_at	Slco1a6	2.82329	3.49485	3.61452	3.3237	2.80558	2.66935	3.0469	3.36129	-0.934838	-0.643803	-1.11868	-0.872344	-0.655976	0.698686	-0.00352529	2.05347	0.810072	0.106019	3.14243	-0.0560925	9.18021	2.03e-05
Mature Beta Cell	1433459_x_at	Prss2	2.96675	-0.084897	0.303876	-0.555389	2.88151	2.18798	3.09668	2.84278	-2.85781	-3.3592	-2.80086	-3.07673	-5.0209	-1.90634	-2.32638	2.64668	2.1536	1.75898	1.70491	-1.4789	9.08702	0.0149737
Mature Beta Cell	1415905_at	Reg1	3.19041	0.38324	1.1647	-0.25024	2.3995	2.08029	2.92922	2.2519	-2.84967	-2.88917	-1.16397	-2.71522	-6.08249	-2.40706	-2.38386	2.87047	2.10953	1.37848	1.76863	-1.4133	9.07517	0.014305
Mature Beta Cell	1460118_at	Pde5a	0.688445	2.09332	1.456	2.07406	2.55031	2.88389	2.67264	2.71663	-1.94933	-1.63464	-1.45748	-3.17187	0.166676	-0.185229	0.489341	0.0273209	0.00342262	-2.54103	2.14191	-1.02528	8.98297	0.000114969
Mature Beta Cell	1458002_at	Mapk10	2.00018	2.32174	2.54868	2.37484	2.18892	1.96558	2.29604	1.92585	-1.56125	-0.805472	-0.679259	-1.26838	-0.416612	-0.537977	-0.466618	-1.00904	-1.66861	-1.09043	2.20273	-0.950365	8.89562	2.99e-08
Mature Beta Cell	1439747_at	Ptges	1.38927	2.85189	2.67259	2.60404	2.85255	2.57814	3.01381	3.46253	-1.32344	-1.67788	-1.70477	-1.33482	0.810598	-0.689015	-0.470696	0.491365	0.561591	0.723122	2.6781	-0.461396	8.81218	1.92e-05
Mature Beta Cell	1418178_at	Nt5c2	2.43205	2.87422	2.83338	3.01408	3.04202	3.04216	2.75259	2.9048	-0.920295	-1.20803	-1.11185	-1.03752	0.470416	0.698878	0.186078	0.343514	0.0210792	-0.171772	2.86191	-0.27295	8.78391	3.4e-06
Mature Beta Cell	1417025_at	H2-Eb1	1.37377	-1.25881	-1.16298	-0.993457	5.59489	2.19696	4.30505	5.83863	-1.25659	-1.80687	-1.4851	-1.62848	-1.5428	-1.45083	-1.2902	-0.89496	0.362804	-0.317735	1.98676	-1.13108	8.68083	0.0409713
Mature Beta Cell	1434736_at	Hlf	1.52537	2.03305	2.36527	2.30141	2.0239	1.35304	1.63174	1.3214	-2.23208	-1.3096	-1.5221	-2.04486	-0.664621	-1.09718	-0.417469	-0.857407	-0.936882	-1.87475	1.8194	-1.2957	8.66437	2.44e-07
Mature Beta Cell	1458719_at	Glp1r	-0.130037	3.0047	1.65059	2.21137	1.15201	1.74331	1.00674	1.62365	2.77506	1.79305	-3.65144	-3.12283	-2.1605	-3.75758	-4.02541	-3.18799	-3.1635	2.7205	1.53279	-1.57806	8.63895	0.0163521
Mature Beta Cell	1433787_at	Nell1	3.21499	3.7678	3.40036	3.40398	3.35661	3.6022	3.35116	3.6992	-0.21269	-0.710136	-0.201229	-0.244594	0.741017	1.20987	0.740173	1.66891	0.444391	0.374508	3.47454	0.381021	8.53574	4.47e-06
Mature Beta Cell	1435991_at	Nr3c2	1.17738	1.1106	0.838256	0.826103	2.11182	2.62606	1.69451	2.18786	-1.99756	-2.0987	-1.36679	-1.55403	-1.82286	-1.61137	-1.47507	-1.11608	-0.449903	-1.46812	1.57157	-1.49605	8.3839	5.93e-06
Mature Beta Cell	1418979_at	Akr1c14	2.33285	1.99927	2.11577	1.85948	2.11617	2.94628	2.58476	2.76208	-2.65048	-1.81793	-2.66561	-2.54476	-0.0737775	-0.550596	-0.358682	1.23386	1.50913	0.979544	2.33958	-0.693931	8.18801	0.000964754
Mature Beta Cell	1427247_at	D3Bwg0562e	2.01529	2.20817	2.63902	2.33068	3.23776	3.35659	2.97442	2.41658	-1.15028	-1.18391	-1.99618	-1.73804	-0.361281	0.618434	0.149297	0.839199	0.720443	0.325205	2.64731	-0.377712	8.13999	3.51e-05
Mature Beta Cell	1437438_x_at	Pnliprp2	3.93543	-0.52374	-0.157895	-1.04347	2.91924	2.01473	3.82853	2.6894	-2.91382	-3.38282	-2.82367	-3.0509	-3.17318	-0.968429	-1.63307	2.26452	1.93287	0.911912	1.70778	-1.28366	7.95265	0.0188877
Mature Beta Cell	1448186_at	Pnliprp2	3.97305	-0.10479	0.0962529	-1.65041	2.8145	2.11083	3.86301	2.68467	-2.96377	-3.06249	-3.04572	-3.15608	-2.83048	-1.03991	-1.67796	2.28088	1.77817	1.05292	1.72339	-1.26645	7.94383	0.0194815
Mature Beta Cell	1428102_at	Cpb1	4.03535	0.482227	0.446326	-0.0560136	3.14104	2.70533	3.72186	3.14138	-2.71695	-4.1928	-2.82405	-2.98878	-4.66	0.154865	1.19926	3.18167	3.18792	1.91186	2.20219	-0.7747	7.87285	0.0360602
Mature Beta Cell	1458341_x_at	Pde5a	0.343934	1.63911	1.44491	2.12374	2.89597	3.07053	2.94071	3.10771	-1.97311	-2.71776	-2.19327	-2.55928	1.18242	-0.312505	-0.487216	0.87149	0.414995	-0.0119926	2.19583	-0.778623	7.85956	0.000626354
Mature Beta Cell	1451612_at	Mt1	1.81174	2.05347	2.43044	0.275086	2.18097	1.08057	2.16328	2.14572	-2.25071	-2.56748	-1.5938	-2.78668	-0.386012	-0.365181	-0.469824	0.00692613	-0.751215	-0.880846	1.76766	-1.20448	7.847	3.71e-05
Mature Beta Cell	1422436_at	2210010C04Rik	4.53598	-0.853932	-0.580805	-0.965146	3.15371	2.42146	4.4218	2.47744	-3.12571	-2.37798	-2.54152	-2.09603	-2.41558	-2.65945	-2.39481	3.30717	2.53567	0.357528	1.82631	-1.14107	7.82117	0.0327909
Mature Beta Cell	1460273_a_at	Naip2	2.31383	2.27041	2.38866	2.07886	2.49539	2.41293	1.97472	2.02639	-0.407393	-0.850961	-0.301795	-0.718249	-1.3279	-0.984816	-1.37279	-0.207099	-0.201308	-0.669411	2.24515	-0.704173	7.72386	4.59e-08
Mature Beta Cell	1448342_at	Mapk10	3.73698	2.71012	2.61525	2.88801	2.68168	2.70694	2.77397	3.33509	0.163574	-0.0481606	-0.51056	-0.530582	0.0704113	0.46118	0.048524	0.36393	0.164833	-0.234696	2.93101	-0.00515464	7.65372	8.3e-08
Mature Beta Cell	1454424_at	Odz2	2.61089	2.84141	2.86594	2.65073	2.05678	1.92462	2.43384	2.24338	-1.47271	0.160075	-0.354153	0.0383418	0.491398	0.185657	0.114939	-1.24153	-1.70118	-1.00931	2.45345	-0.478847	7.63325	5.16e-06
Mature Beta Cell	1455345_at	Phf15	0.912788	1.79472	2.15186	2.33888	2.45212	2.29601	2.25547	2.32685	-1.58562	-1.32781	-0.807757	-0.9668	-1.40793	-0.324489	-0.816363	-0.0142715	-0.468371	-0.678157	2.06609	-0.839757	7.49456	4.92e-07
Mature Beta Cell	1445393_at	Slc24a2	2.58484	3.48108	3.56914	3.26651	2.54031	2.35073	2.64814	2.85885	-0.15688	0.1511	0.612373	0.46421	-0.312415	0.203266	0.193502	0.024611	-0.8735	-0.0603211	2.91245	0.0245946	7.40169	2.85e-07
Mature Beta Cell	1437195_x_at	Mapk10	3.47007	2.97459	2.97325	3.18685	2.91	2.86815	3.05192	3.47608	0.416832	0.39695	-0.0907065	-0.572196	0.257074	0.655022	-0.20274	0.784427	0.446136	0.393016	3.11386	0.248382	7.2878	2.99e-08
Mature Beta Cell	1415837_at	Klk1	3.99855	-0.360898	-0.0938832	-0.903725	2.88121	2.24727	3.87507	2.76137	-3.8184	-3.6058	-2.76353	-3.387	-2.83547	-0.335783	-1.13186	3.25264	2.74404	2.06411	1.80062	-0.981705	6.8796	0.044951
Mature Beta Cell	1433047_at	5330430B06Rik	2.58982	2.73658	3.07294	1.33252	1.94355	1.69676	2.15295	1.01203	-1.43983	-0.842777	-0.987213	-0.45017	-0.225216	-0.126511	-1.14043	0.0256029	-1.02098	-0.871627	2.06714	-0.707916	6.84504	1.76e-05
Mature Beta Cell	1417429_at	Fmo1	3.3067	3.24098	3.27627	3.18347	2.87721	3.23662	3.06989	3.06892	-0.70143	-0.329418	0.389528	0.0425186	0.353997	0.62636	0.436416	0.596873	0.933083	1.48738	3.15751	0.383531	6.8399	3.33e-06
Mature Beta Cell	1448530_at	Gmpr	1.03627	2.40297	2.89614	3.37824	3.09354	2.87518	2.12486	1.40903	-0.360067	-0.963295	-0.517327	-0.408298	-0.954087	-0.39864	-0.596362	0.547534	0.371071	-0.415535	2.40203	-0.3695	6.82831	6.89e-05
Mature Beta Cell	1428378_at	Zc3hav1	0.814019	1.55367	1.69505	1.83662	1.57816	1.74087	1.55933	1.63687	-1.9934	-2.36679	-1.82309	-2.12309	-0.524635	-0.788521	-1.56701	-0.0167929	-0.256761	-0.391468	1.55182	-1.18516	6.66673	2.28e-05
Mature Beta Cell	1429900_at	5330406M23Rik	1.24007	2.1989	2.00811	1.66807	2.35784	2.2556	2.28714	2.14465	-1.1319	-0.493833	-0.724322	-0.713281	-1.11892	-0.0079565	-0.238186	-0.350513	-1.79226	-0.589351	2.02005	-0.716052	6.66267	2.21e-07
Mature Beta Cell	1439096_at	Ddo	1.00327	1.18143	1.1548	1.72777	2.08659	2.19076	1.85362	1.6923	-1.38039	-0.974266	-1.10169	-1.15289	-1.44509	-0.949073	-0.568703	-0.793093	-1.5442	-1.27072	1.61131	-1.11801	6.63145	6.79e-07
Mature Beta Cell	1416673_at	Bace2	3.28497	3.5171	3.7206	3.88046	3.63906	3.8414	3.64892	3.83887	0.0714312	0.727892	0.60204	0.685942	1.04875	0.663601	0.584242	2.32739	1.64869	1.25564	3.67142	0.961561	6.54259	3.33e-06
Mature Beta Cell	1455714_at	Vstm2l	2.42722	2.1505	2.58726	2.85881	2.46508	2.34708	2.32636	2.50078	-0.78369	-0.549199	-0.339275	-0.698437	-0.653727	-0.0478152	-0.420105	0.356523	0.470097	0.449983	2.45789	-0.221564	6.40612	2.85e-07
Mature Beta Cell	1455970_at	Pde5a	0.846793	1.41025	1.15732	1.21129	2.35635	3.21142	2.93588	3.14572	-1.37432	-2.55011	-1.91829	-2.15611	-0.694602	-0.0493917	-0.476241	1.27836	0.832092	0.775629	2.03438	-0.633298	6.35404	0.000904372
Mature Beta Cell	1427004_at	Fbxo2	2.22683	1.75859	2.29109	2.20261	2.17177	2.0928	1.82277	0.631196	-0.705074	-0.701405	-0.393099	-0.608073	-1.50834	-0.502381	-0.973701	-0.795595	-0.632153	-0.820975	1.89971	-0.764079	6.33693	5.81e-06
Mature Beta Cell	1443697_at	A230057D06Rik	2.38977	2.49061	2.4752	1.8915	2.29975	2.39684	3.01873	2.61103	-1.0491	-0.430947	0.40516	0.212177	0.289958	0.752901	0.388749	0.0226121	-2.01796	-0.714706	2.44668	-0.214116	6.32382	2.05e-05
Mature Beta Cell	1444324_at	E530001K10Rik	2.66105	2.15771	2.42852	1.95696	1.95952	2.80543	2.33417	3.08339	-1.41946	-1.57828	-0.783416	-1.72728	-0.564954	0.389001	-0.294845	1.99596	1.19782	0.459822	2.42334	-0.232564	6.30242	0.000333589
Mature Beta Cell	1415844_at	Syt4	2.65845	3.1927	2.42443	1.7656	2.40993	2.94305	2.98644	3.27649	0.131707	0.0580833	0.0448893	-0.453908	-0.387075	1.21593	-0.00555101	-0.180084	0.10393	0.048403	2.70714	0.0576325	6.27452	1.02e-06
Mature Beta Cell	1416523_at	Rnase1	3.18423	0.353777	0.686347	-0.245903	2.92246	2.60703	3.23283	2.68765	-3.02229	-2.28828	-1.75555	-2.29615	-3.89267	-0.273839	-0.291376	2.39765	2.4286	1.82162	1.92855	-0.717228	6.25834	0.0198995
Mature Beta Cell	1436763_a_at	Klf9	1.44328	2.51059	2.46626	2.59899	2.2604	2.09721	1.7024	1.40266	-1.28147	-1.88025	-1.66817	-1.62914	-0.841818	-0.305822	-0.6843	1.07817	0.880664	0.504979	2.06022	-0.582715	6.24602	0.00012561
Mature Beta Cell	1420018_s_at	Tspan8	2.29728	1.10745	0.740985	0.565	1.1257	1.11413	1.57756	0.221024	-1.79673	-1.97122	-1.60782	-2.19036	-1.674	-1.0095	-2.08301	-1.09606	-0.218633	-1.73951	1.09364	-1.53868	6.20025	8.32e-06
Mature Beta Cell	1434982_at	Rnf182	3.84037	3.95302	3.91837	3.45067	2.25861	2.96318	2.91491	3.24795	-0.137826	0.213452	-0.164699	0.262411	0.759325	0.573728	-0.0313058	1.87783	1.82602	1.69964	3.31838	0.687857	6.19252	1.74e-05
Mature Beta Cell	1422962_a_at	Psmb8	1.42231	1.5539	1.83373	1.64147	2.35132	2.23671	2.04217	1.88279	-1.70683	-1.7188	-1.73003	-1.62747	-0.509529	-0.941465	-0.654351	0.38929	0.45245	0.455111	1.87055	-0.759163	6.18902	5.05e-05
Mature Beta Cell	1449603_at	AI594671	0.606489	2.40614	2.06077	3.00717	2.70474	1.99637	1.73049	2.20438	-1.60712	1.50787	0.987294	0.0232666	-0.514122	-3.11157	-1.38647	0.197009	-0.796433	-0.699316	2.08957	-0.539959	6.18824	0.000566874
Mature Beta Cell	1442243_at	Per3	0.539629	2.12184	2.07701	2.30836	1.44488	1.00307	1.30469	1.26867	-1.65269	-0.964229	-0.997215	-0.776244	-1.70225	-1.11105	-1.3592	-0.0315725	-1.31937	-1.29128	1.50852	-1.12051	6.18609	6.61e-06
Mature Beta Cell	1455695_at	St8sia1	2.76995	3.08893	3.84549	3.62817	2.83069	2.32163	3.00645	2.76866	-0.118333	0.415435	-0.207849	0.214635	0.73736	0.609862	0.672491	1.3231	0.00839702	0.394894	3.0325	0.404999	6.17954	9.69e-07
Mature Beta Cell	1451478_at	Angptl7	1.46093	1.88785	2.08158	2.51693	3.35166	2.76689	3.12487	3.25911	-0.440739	-0.547261	-0.198665	-0.71518	-0.327409	-0.867667	-0.691441	0.728173	1.45169	1.05517	2.55623	-0.0553338	6.11165	3.29e-05
Mature Beta Cell	1459205_at	Cpeb1	1.4186	2.24291	2.29701	2.42999	2.22852	2.23868	2.06443	2.47958	-0.913194	0.18783	-0.0153982	-0.355496	0.123865	-0.321124	-0.587127	-0.17328	-1.04878	-1.1891	2.17496	-0.429181	6.08031	1.79e-07
Mature Beta Cell	1441353_at	Nav2	1.4637	2.92834	2.99998	2.68047	2.14999	2.01955	2.30937	1.88118	0.20418	0.207577	0.769907	1.24113	-1.80003	-0.171194	-0.865576	-0.0167117	-1.56578	-0.967311	2.30407	-0.296381	6.06477	6.36e-05
Mature Beta Cell	1451739_at	Klf5	-0.222127	2.40522	3.07668	1.98059	1.55378	1.57925	1.81496	1.55882	-3.05934	-1.54645	-1.64007	-1.28178	-0.0935041	-0.12557	-1.02245	0.815168	-0.686046	0.0138307	1.7184	-0.862621	5.98362	0.000428497
Mature Beta Cell	1435407_at	Zkscan16	1.66541	1.6832	2.24282	1.62739	2.51624	2.64865	2.58632	2.1031	-0.155745	-0.0154249	0.0745208	0.411135	-0.822969	-0.647651	-0.730989	-0.581558	-0.860771	-1.05365	2.13414	-0.438311	5.94819	4.56e-07
Mature Beta Cell	1418405_at	Hgfac	1.31534	1.16767	1.87056	1.31277	1.71416	1.32747	1.70484	1.06555	-1.3539	-0.878612	-1.4388	-0.883688	-1.88713	-1.54464	-0.315979	-0.997502	-0.703292	-1.24424	1.43479	-1.12478	5.89533	1.16e-07
Mature Beta Cell	1422673_at	Prkd1	0.910575	0.992778	1.46056	1.6909	1.69098	2.05885	2.05492	2.08205	-2.02526	-1.84575	-2.28742	-1.81194	-0.28323	-0.356782	-0.39825	0.21414	-0.293528	-0.279878	1.6177	-0.93679	5.8746	4.6e-05
Mature Beta Cell	1434553_at	Tmem56	2.14672	1.67798	1.5735	1.56536	1.57251	1.83599	1.95425	2.30997	-0.97213	-0.740601	-0.812263	-0.89942	-1.03275	-0.654241	-1.05801	-0.216011	-0.302549	-0.519016	1.82953	-0.720698	5.85728	2.85e-08
Mature Beta Cell	1449195_s_at	Cxcl16	0.937951	-0.637233	-0.678517	-0.071239	4.42689	3.11668	3.33436	3.51514	-1.66698	-1.99517	-2.54556	-2.60668	-0.0260268	-0.790425	0.0363939	0.632666	0.72862	0.274788	1.743	-0.795837	5.81122	0.0243082
Mature Beta Cell	1460417_at	AB041803	0.30897	1.97271	2.0922	2.16248	2.01012	1.71559	1.49943	2.19956	-0.98345	-0.410132	-0.543759	-0.821589	-1.00345	-0.627495	-1.11368	-0.532225	-1.23632	-0.610037	1.74513	-0.788213	5.78913	3.15e-05
Mature Beta Cell	1452416_at	Il6ra	1.93648	2.41205	2.98771	2.76103	2.37486	1.84179	1.72312	1.74089	-1.50018	-0.607955	-0.993086	-1.32622	0.187594	-0.0761058	0.201218	0.779406	0.0702611	0.227148	2.22224	-0.303792	5.75986	9.31e-06
Mature Beta Cell	1448281_a_at	Cela2a	3.20892	0.721547	0.98309	-0.252646	2.7787	2.4929	3.2723	2.89232	-2.72388	-2.81583	-2.09147	-2.30835	-3.55585	0.477476	0.203092	2.7792	2.57942	2.32313	2.01214	-0.513305	5.75752	0.030121
Mature Beta Cell	1457148_at	Csmd2	0.417198	1.02098	1.90022	1.82223	2.1789	1.69251	1.90929	2.06954	-1.43688	-1.25462	-0.949782	-0.896816	-0.944705	-0.592218	-0.924523	-0.527376	-0.615473	-0.776436	1.62636	-0.891883	5.72884	2.24e-05
Mature Beta Cell	1444992_at	AI120166	0.344501	1.63753	2.04593	0.505368	1.66149	2.24378	2.2263	0.121965	-2.4077	-0.729335	-1.5106	-1.19187	-0.327572	-1.03176	-1.45885	-0.306567	-1.89752	-0.835566	1.34836	-1.16974	5.72824	0.000162745
Mature Beta Cell	1451564_at	Parp14	1.10723	1.44495	1.72028	1.78716	2.29792	2.14697	1.91562	2.37278	-1.76458	-1.5321	-1.74375	-1.50461	-0.288145	-1.74286	-0.63094	0.98823	0.604111	0.987108	1.84911	-0.662753	5.70358	0.000306699
Mature Beta Cell	1456777_at	Mgam	0.410329	0.15372	0.0341415	0.703064	1.31181	1.33797	0.747991	0.618215	-1.66613	-0.984583	-0.438708	-1.7855	-4.21649	-2.69169	-3.01297	-1.77715	-0.359329	-1.47515	0.664655	-1.84077	5.67817	0.000356391
Mature Beta Cell	1415845_at	Syt4	3.48506	2.53142	1.80546	1.92689	2.1811	2.65607	2.41905	2.19683	-0.484571	-0.0806147	-0.158565	-0.328575	-0.107219	0.369619	-0.313142	0.0403049	0.2363	0.0421437	2.40023	-0.0784318	5.57382	9.44e-06
Mature Beta Cell	1428289_at	Klf9	1.96278	2.02242	2.06104	2.14982	2.10215	1.81504	1.6506	1.7723	-2.31151	-1.3366	-1.47771	-1.9009	-0.78301	-0.328966	-0.116066	1.03836	0.911592	1.06653	1.94202	-0.523829	5.52452	0.000714826
Mature Beta Cell	1436212_at	Tmem71	2.05502	1.8291	1.84504	1.89303	1.95521	2.48839	2.20653	2.00555	-1.26642	-2.21498	0.0333317	-1.33911	-1.06009	-0.890386	-0.0275943	1.11233	0.645484	0.701015	2.03473	-0.430643	5.52271	0.000285269
Mature Beta Cell	1416225_at	Adh1	2.42372	2.39206	2.4408	2.75445	2.84066	2.71929	2.65465	2.58564	-0.994606	-0.400296	-0.730895	-0.44449	0.268931	0.414078	0.416337	0.960938	1.067	0.875787	2.60141	0.143279	5.49504	2.42e-05
Mature Beta Cell	1447623_s_at	Prkd1	1.06226	0.97883	1.2843	1.6526	1.60576	1.87907	2.00483	2.07792	-1.95326	-1.80063	-1.78587	-2.08556	-0.344632	-0.36043	-0.534009	0.365696	-0.161116	-0.177416	1.5682	-0.883722	5.47143	5.68e-05
Mature Beta Cell	1453403_at	2210019I11Rik	1.81737	2.12666	2.77821	2.84712	2.32256	2.56173	2.53259	2.15352	0.0392861	-0.309144	-0.691149	0.370174	-0.877345	-0.725409	-0.20117	0.715397	0.49216	0.730055	2.39247	-0.0457145	5.41959	1.77e-06
Mature Beta Cell	1451094_at	Ggt7	1.593	1.75283	2.20476	2.14832	1.98692	2.04746	1.81308	2.09799	-0.844354	-0.917965	-0.964125	-0.471572	-0.467867	-0.392308	-1.06747	0.463283	0.139913	-0.229553	1.95554	-0.475202	5.39172	6.17e-07
Mature Beta Cell	1438645_x_at	Bace2	2.71845	3.35886	3.25602	3.65126	3.43132	3.37531	3.38351	3.73598	0.274977	0.781964	0.668435	0.407881	0.755527	0.733828	0.296214	2.46625	1.66828	1.32505	3.36384	0.93784	5.37402	7.16e-06
Mature Beta Cell	1458379_at	9330159F19Rik	0.470798	1.9084	1.74372	1.74388	2.73112	2.79665	2.88535	3.05704	-0.165065	0.339627	-0.339731	-0.507496	-0.816185	-0.0533637	-0.348938	-0.488219	-0.0378153	-0.126132	2.16712	-0.254332	5.3571	0.000365176
Mature Beta Cell	1442333_a_at	Scn9a	2.15939	3.18568	3.3566	3.60502	3.43434	3.51122	3.48134	3.39302	0.672675	1.22625	1.0847	0.718401	0.116254	1.05016	1.29385	1.33067	0.571271	0.394365	3.26583	0.845861	5.35158	1.15e-06
Mature Beta Cell	1459850_x_at	Glrb	0.549315	0.710979	-0.179037	0.30592	2.33387	2.68139	2.3351	3.0454	-0.970431	-0.730462	-0.72867	-1.15762	-0.913096	-0.480689	-1.03482	-1.0054	-1.20312	-1.23256	1.47287	-0.945688	5.34635	0.00294822
Mature Beta Cell	1436428_at	Chrnb2	0.506416	2.03132	2.32681	2.66142	2.38857	2.3684	1.81027	2.18673	-0.312245	-0.822249	-0.952611	0.0109845	-0.952544	-1.09299	-0.894688	0.840004	0.265894	0.110299	2.03499	-0.380015	5.33322	2.75e-05
Mature Beta Cell	1441317_x_at	Jakmip1	2.55548	1.92268	3.19378	3.30103	2.86423	2.23696	2.73487	2.69858	0.703089	1.04823	0.765258	0.773326	-0.670026	-0.0929194	0.767931	-0.355555	-0.482724	0.31705	2.68845	0.277366	5.31874	3.33e-06
Mature Beta Cell	1438617_at	Serpina7	0.545182	1.06091	0.277246	-0.118302	3.03808	3.50008	3.57245	3.24935	0.430998	0.211137	-0.674689	-0.719104	-1.17122	-0.342669	-0.184372	-0.904695	-1.28617	-0.540057	1.89063	-0.518084	5.30999	0.00841518
Mature Beta Cell	1437453_s_at	Pcsk9	0.358892	1.76789	0.144676	0.628607	1.16123	-0.125017	1.11581	1.76581	-1.77842	-2.0665	-2.66842	-1.75247	-2.22462	-1.21741	-1.99855	-0.923264	-0.403244	-0.489859	0.852237	-1.55228	5.29457	6.25e-05
Mature Beta Cell	1425113_x_at	Ugt1a9	0.610836	2.39536	2.74776	1.88405	1.97241	0.819392	2.88687	-0.100959	-1.37772	-1.45403	-1.52061	-1.17786	-0.725888	-1.25283	-0.903241	0.35008	-0.0425695	0.654962	1.65196	-0.744971	5.26683	0.000937466
Mature Beta Cell	1425787_a_at	Sytl3	1.88017	2.88631	3.64632	3.74234	2.40213	2.45889	2.24727	1.55028	0.675265	-0.170147	-1.76893	0.524501	-1.32777	0.709435	0.441777	2.8775	1.40467	-1.22251	2.60171	0.214378	5.2319	0.00163891
Mature Beta Cell	1450961_a_at	Tceal6	1.35058	1.29293	1.27274	1.0365	1.53572	1.98561	1.81671	1.9733	-0.940724	-0.739428	-1.40687	-0.659059	-0.812749	-0.881205	-0.802769	-0.696368	-0.710834	-0.837282	1.53301	-0.848729	5.21165	5.59e-07
Mature Beta Cell	1431703_at	2900027M19Rik	2.5344	2.16134	2.31184	2.18753	2.01063	1.88854	2.5255	2.24608	-0.718429	-0.00721726	0.416498	0.760081	-0.04882	0.21097	-0.0514587	0.0769557	-1.40067	-0.54585	2.23323	-0.130794	5.14805	4.92e-06
Mature Beta Cell	1438628_x_at	Cntn3	2.67592	2.54782	2.81687	1.73571	2.20574	2.058	2.31546	1.66565	-0.160194	-0.0470587	0.372007	-0.385228	-0.424625	0.769843	0.353285	-1.23744	-0.911855	0.56497	2.25265	-0.110629	5.14538	4.26e-06
Mature Beta Cell	1437846_x_at	Bace2	2.80995	3.61314	3.26556	3.62379	3.47514	3.45225	3.55554	3.85695	0.558722	0.786645	0.792604	0.425026	0.902568	0.938037	0.508442	2.62286	1.95283	1.57967	3.45654	1.10674	5.09753	1.24e-05
Mature Beta Cell	1459424_at	D3Ertd108e	1.00323	1.70652	2.0816	1.39344	0.748223	1.65666	1.60319	2.06441	-1.24418	-0.403068	-0.480587	-0.854349	-0.570346	-0.726358	-0.601167	-1.19229	-0.876356	-1.17492	1.53216	-0.812362	5.07891	3.24e-06
Mature Beta Cell	1427482_a_at	Car8	1.11504	1.40323	0.902087	1.37225	1.74279	2.1368	1.2728	1.48385	-0.763977	-0.894876	-1.55484	-1.02302	-0.986698	-1.49776	-1.6056	0.0041933	-0.0579346	-0.562533	1.42861	-0.894304	5.00341	1.76e-06
Mature Beta Cell	1437056_x_at	Crispld2	-0.399376	1.9264	1.26583	1.53675	3.77226	4.37663	3.77705	3.93722	-1.11377	-1.00365	-1.37663	-1.20278	0.816858	0.501827	0.162068	1.74058	2.23166	1.28662	2.52409	0.204278	4.99268	0.0164652
Mature Beta Cell	1448382_at	Ehhadh	1.42741	0.889244	1.18304	1.91885	1.77458	2.38847	2.05144	1.88434	-0.265847	-0.643258	-0.583144	-0.22654	-1.62081	-0.951783	-0.830479	-0.355713	-0.329488	-0.420486	1.68967	-0.622755	4.96717	2.73e-06
Mature Beta Cell	1451382_at	Chac1	0.614196	1.6803	0.707069	1.24736	2.19592	1.89381	2.2607	2.21673	-0.939585	-0.2863	-0.577922	-1.07789	-1.04762	-0.406755	-0.678924	-0.223888	-0.525503	-1.30555	1.60201	-0.706994	4.95541	6.38e-05
Mature Beta Cell	1430404_at	Akap13	0.169995	1.58902	1.56922	1.24027	1.3481	1.17233	1.82874	2.43464	-1.7078	-0.071584	-0.421151	-1.19943	-0.302269	-0.410232	-0.407903	-1.27669	-1.77329	-1.21626	1.41904	-0.878661	4.91673	3.02e-05
Mature Beta Cell	1449399_a_at	Il1b	1.52005	-0.713671	-0.673751	-0.367867	4.41571	3.12912	3.75588	4.10502	-1.09117	-1.24086	-1.00661	-1.75	-0.209887	0.270449	-0.434225	-0.0369573	0.392518	1.15424	1.89631	-0.395249	4.89586	0.04391
Mature Beta Cell	1443638_at	Ctnnd2	1.20274	0.59774	0.744524	0.365781	1.5987	1.41781	1.45841	1.72376	-1.46253	-0.923192	-0.873125	-0.624915	-0.770469	-0.43739	-1.24303	-1.31134	-2.05791	-1.77932	1.13868	-1.14832	4.88042	4.1e-06
Mature Beta Cell	1455067_at	Psd4	-0.0289643	1.13166	1.81714	1.98087	2.49027	1.78142	1.96205	1.23708	-0.985924	-0.876976	-1.20054	-0.976725	-0.947526	-0.87638	-1.33186	0.1651	-0.334693	0.00811461	1.54644	-0.735741	4.86413	0.000132202
Mature Beta Cell	1429225_at	Slc24a2	3.18757	2.99162	3.24128	3.35363	2.67603	2.73901	2.86698	2.6664	0.209554	0.865929	0.587775	1.09185	0.252231	0.738349	0.789061	1.15431	0.503138	0.673705	2.96531	0.68659	4.85249	2.99e-08
Mature Beta Cell	1431658_at	Hist1h4j	1.33818	1.49126	2.05612	1.77098	2.31942	1.56686	2.20381	2.07904	-0.825357	-0.664719	-0.722254	-1.32137	0.778037	0.319361	-0.0139338	-0.750242	-0.892736	-0.0565395	1.85321	-0.414975	4.81716	5.62e-06
Mature Beta Cell	1417257_at	Cel	2.90578	-0.340446	0.28522	-0.510196	2.13786	1.76597	2.93884	2.33308	-1.63703	-2.038	-1.51536	-1.6705	-4.99934	-0.81706	-1.41014	2.37972	2.07423	1.44305	1.43951	-0.819042	4.78512	0.0375472
Mature Beta Cell	1417288_at	Plekha2	-0.208364	0.648592	0.556328	0.65169	2.23571	1.78867	1.74107	2.12989	-2.19682	-2.44085	-2.39184	-2.78942	-0.427303	-1.58687	0.290994	0.31682	0.109327	0.509372	1.19295	-1.06066	4.76874	0.00236267
Mature Beta Cell	1433815_at	Jakmip1	3.05572	1.43093	2.88678	3.0145	1.90073	1.47346	1.88339	1.49856	0.545706	-0.175704	0.3564	0.227007	-0.745641	-0.653169	0.489451	-0.764601	-0.500031	0.276674	2.14301	-0.0943907	4.71546	8.88e-05
Mature Beta Cell	1425116_a_at	Spnb4	2.07623	2.56681	3.07271	2.88676	2.72225	2.44287	2.75905	2.84231	-0.270307	0.172786	0.582213	0.381714	0.115402	0.695464	0.55984	1.15043	0.581369	0.374833	2.67112	0.434375	4.71333	1.25e-07
Mature Beta Cell	1447927_at	Mpa2l	-0.396604	0.118203	0.750108	0.76187	2.77624	2.21064	2.18748	2.92972	-1.31421	-1.93458	-1.95983	-1.47211	0.0228026	-1.37949	-0.317453	0.0599651	-0.423075	0.524459	1.41721	-0.819353	4.71272	0.00374224
Mature Beta Cell	1457273_at	Odz2	2.38279	2.26213	2.62024	2.83288	2.86934	1.89672	1.96518	2.42834	0.185056	0.325136	0.342224	0.120179	0.285422	0.637337	0.59326	0.190607	-0.147303	-0.778401	2.4072	0.175352	4.69737	3.38e-07
Mature Beta Cell	1449409_at	Sult1c2	0.731686	-0.156586	0.817541	0.549697	1.67237	1.13579	1.18078	0.995018	-1.81469	-2.32094	-2.1275	-2.27387	-1.44437	-1.31857	-0.723758	-1.11683	-0.0457574	-0.473943	0.865788	-1.36602	4.69723	4.22e-05
Mature Beta Cell	1421998_at	Tor3a	1.50218	1.60314	1.19223	1.4351	2.00749	2.04621	1.85354	1.95949	-0.994459	-0.662924	-1.27071	-1.19005	0.036388	-0.829885	0.0155154	-0.117859	-0.142201	-0.0979153	1.69992	-0.52541	4.67619	1.03e-06
Mature Beta Cell	1444670_at	A130004G11Rik	0.766641	1.22841	1.77225	1.71637	1.63906	1.14617	1.51966	1.28232	-1.40062	-1.51302	-0.690754	-0.722804	0.435953	-0.571768	-0.249192	-0.488168	-2.04389	-1.16477	1.38386	-0.840904	4.67434	1.6e-05
Mature Beta Cell	1442163_at	Hace1	-0.216719	1.03851	1.47314	1.60207	1.76744	1.45776	1.64145	2.04935	-1.70467	-0.809635	-0.459413	-0.752568	-0.608776	-0.872523	0.282369	-0.729576	-2.04618	-0.994607	1.35163	-0.869558	4.66276	7.33e-05
Mature Beta Cell	1418718_at	Cxcl16	0.562587	-0.447197	-0.459653	-0.185458	3.88689	2.92742	2.97384	2.84283	-1.46621	-1.50039	-1.6452	-1.34881	-0.151544	-0.964669	-0.0634668	0.078742	0.30927	-0.331331	1.51266	-0.708361	4.66223	0.0219205
Mature Beta Cell	1423693_at	Cela1	2.68464	-0.183395	-0.527362	-1.28972	2.18106	1.81169	2.70387	2.14658	-1.53073	-1.47397	-1.19334	-1.32089	-4.90974	-1.41674	-1.88356	1.43311	1.1013	0.899506	1.19092	-1.0295	4.6603	0.0298758
Mature Beta Cell	1420017_at	Tspan8	2.04322	0.881622	0.508319	0.155208	0.859772	1.30412	1.13192	0.536808	-1.38713	-1.9485	-1.68961	-1.8261	-0.778817	-0.651464	-1.21557	-1.36527	-0.448158	-1.56922	0.927622	-1.28799	4.64477	1.61e-05
Mature Beta Cell	1458648_at	AU042950	0.993748	1.85326	2.40067	2.13206	1.80611	1.62987	1.42483	1.74737	-0.593967	0.0786355	0.163236	-0.016234	-0.348824	-0.504296	-0.564419	-0.639281	-1.58188	-0.641757	1.74849	-0.464879	4.63756	1.76e-06
Mature Beta Cell	1437968_at	Grin1	1.54357	2.12023	2.57672	2.42786	2.52286	1.85428	2.17959	2.46731	-0.43168	-0.0326622	-0.351659	0.168594	0.172913	0.134617	-0.0842456	0.603395	0.0557457	-0.238493	2.21155	-0.000347606	4.63285	3.9e-07
Mature Beta Cell	1435711_at	AI480526	0.846183	1.68826	1.81704	2.00581	1.65404	1.82879	1.81476	2.09361	-0.107378	0.276054	0.410295	0.327395	-0.635442	-0.663198	-0.600529	-1.06354	-1.60202	-1.20703	1.71856	-0.486539	4.61106	1.36e-05
Mature Beta Cell	1444317_at	Pcdh15	0.704767	1.50674	0.843221	0.838867	1.99155	1.29174	1.6276	1.65108	-0.291813	-0.852006	-0.825049	-1.09228	-0.867189	-0.190021	-0.394087	-1.30468	-1.57916	-1.55458	1.30694	-0.895086	4.60127	3.17e-06
Mature Beta Cell	1457819_at	Scn9a	1.98758	2.60221	2.92675	2.99672	2.93111	3.07197	2.7948	2.89995	0.581208	0.826994	0.524363	0.405708	0.0663825	0.752489	0.996538	1.10001	0.38882	0.115436	2.77639	0.575795	4.59668	2.32e-07
Mature Beta Cell	1449580_s_at	H2-DMb2	-0.07219	-0.759952	-0.934082	-0.526489	3.53217	2.72813	3.07067	3.24348	-0.896958	-0.96666	-1.11078	-1.1101	-0.944494	-1.32409	-0.742015	-0.912746	-0.518024	-0.627484	1.28522	-0.915335	4.59655	0.0342335
Mature Beta Cell	1457824_at	Plscr1	-0.157282	0.938672	1.06702	0.138655	0.0282769	1.73513	2.06365	2.26335	-1.45443	-0.625838	-1.02166	-1.36153	-1.29469	-0.427038	-0.637578	-1.36121	-2.46234	-1.22913	1.00968	-1.18754	4.58597	0.000696183
Mature Beta Cell	1418829_a_at	Eno2	1.60589	1.80467	1.88252	1.62637	2.47111	2.38397	2.39769	2.57767	-0.953121	-0.714278	-0.658304	-0.710667	0.849462	0.434834	0.699874	0.219006	-0.241049	0.0998668	2.09374	-0.0974375	4.56677	7.93e-06
Mature Beta Cell	1418311_at	Fn3k	2.14736	1.77669	2.15724	2.11217	2.44452	2.34378	1.86091	2.46314	-0.580252	-0.624894	0.461391	-0.131473	-0.203736	-0.0225096	0.610118	-0.102241	0.188506	0.224535	2.16323	-0.0180555	4.53556	1.5e-07
Mature Beta Cell	1441590_at	Kcnj5	3.29437	2.58999	1.89279	2.08565	2.87895	3.1208	2.33805	3.451	-0.0360008	-0.204353	1.29957	-0.334248	-0.532875	-0.161336	0.570963	2.04676	1.38748	1.22324	2.70645	0.52592	4.5332	0.000148426
Mature Beta Cell	1442204_at	Panx2	0.851629	1.48336	1.57938	1.76292	1.70835	1.6691	1.26494	1.50407	-0.365778	-0.568657	-0.103875	-0.494337	-1.04451	-0.64944	-0.198445	-0.922178	-1.30787	-1.36551	1.47797	-0.70206	4.53163	3.31e-07
Mature Beta Cell	1438858_x_at	H2-Aa	0.594882	-0.173176	-0.370264	-0.155834	4.41243	1.70705	3.84702	4.04081	-1.41578	-1.28406	-0.887867	-0.530643	-0.0392112	0.067257	-0.585689	-0.531996	0.765207	0.0215992	1.73787	-0.442118	4.53148	0.0390714
Mature Beta Cell	1421472_at	Srrm3	-0.268885	2.01368	2.20526	2.45572	2.05754	1.81955	2.03437	2.15044	-0.278356	0.238782	0.443144	0.297414	-0.223227	-0.0599721	-0.192615	-0.615839	-1.83783	-1.4524	1.80846	-0.368089	4.52071	0.000397516
Mature Beta Cell	1420019_at	Tspan8	2.23029	1.01685	0.516948	0.151244	0.878371	1.14383	1.02062	0.00108917	-1.54873	-2.00083	-1.65247	-1.83535	-1.29333	-0.666768	-1.73583	-0.83686	-0.0730072	-1.30774	0.869905	-1.29509	4.48465	8.35e-05
Mature Beta Cell	1418691_at	Rgs9	1.39357	1.41519	1.24097	1.31086	2.44848	1.66007	2.25933	2.31737	-0.414562	0.218804	-0.236011	-0.328877	-0.968458	-0.150019	-0.507035	-0.412877	-0.524672	-0.749192	1.75573	-0.40729	4.47851	9.29e-06
Mature Beta Cell	1428660_s_at	Tor3a	1.15776	1.47188	1.5927	1.79812	2.05032	1.92948	1.87771	1.85605	-1.30271	-1.02158	-1.59875	-1.09769	-0.138829	-0.327588	0.133791	0.428283	0.342494	0.12394	1.71675	-0.445863	4.47726	3.45e-05
Mature Beta Cell	1435581_at	Bace2	3.02902	3.41469	3.38104	3.53293	3.22453	3.44807	3.13679	3.63087	0.416753	0.243404	0.593794	0.760216	1.30877	1.49904	1.24369	2.45713	1.865	1.52846	3.34974	1.19163	4.46333	2.93e-05
Mature Beta Cell	1456402_at	A330076H08Rik	2.76417	2.25941	2.20683	2.10378	2.3717	2.10087	3.15514	3.46871	0.363019	0.179069	0.864361	0.384241	-0.29098	0.543024	0.135017	1.25603	0.141309	0.666031	2.55383	0.424112	4.37631	8.82e-06
Mature Beta Cell	1441181_at	Rora	1.39053	1.92633	2.63437	1.91204	1.15255	0.950797	1.37408	1.2788	-1.0779	-0.343235	-0.0477688	0.284336	-0.517239	-0.37808	-0.564464	-0.0387053	-1.78699	-1.0134	1.57744	-0.548345	4.3644	1.95e-05
Mature Beta Cell	1441445_at	Per3	0.486905	1.60294	2.26033	1.54594	0.756322	0.651201	1.40724	1.43526	-0.970224	-1.49005	-1.44203	-1.16688	-0.479673	-0.0309201	-1.63972	0.553368	-0.69465	-1.21157	1.26827	-0.857234	4.36355	5.08e-05
Mature Beta Cell	1455930_at	Mir715	0.308461	2.31431	2.59132	1.03038	1.51325	1.64037	1.95868	1.62522	-0.83055	-0.203557	-0.246738	-0.368211	-0.869092	-1.13061	-0.832909	-0.402385	-0.195099	0.0915855	1.62275	-0.498756	4.35147	0.0001715
Mature Beta Cell	1423844_s_at	Cbs	0.247098	0.273125	0.208827	0.654255	1.31043	0.795736	1.10475	1.04204	-1.60614	-1.58331	-1.56022	-1.72751	-1.20697	-2.12592	-1.60744	-1.1484	-0.79723	-0.778339	0.704532	-1.41415	4.34296	1.86e-06
Mature Beta Cell	1420362_a_at	Bik	0.517551	1.23696	1.95161	1.83948	1.63197	0.971273	1.10617	1.48845	-1.72536	-0.989043	-1.37004	-1.12501	-1.49	-0.475949	-1.05072	0.814655	0.118835	-0.435848	1.34293	-0.772847	4.33424	5.68e-05
Mature Beta Cell	1420532_at	Magi2	0.590534	2.15916	2.2451	2.13418	1.95467	1.43456	2.21472	2.06346	-0.0193476	0.418649	-0.0612764	-0.574853	-0.69976	-0.615222	-0.461453	-0.171884	-0.340764	-0.0932163	1.84955	-0.261913	4.32129	3.2e-05
Mature Beta Cell	1456818_at	Stk32a	1.56642	1.95751	2.12236	2.58145	2.90295	2.62643	2.43323	2.89398	0.197531	0.178665	0.565861	0.128033	-0.172417	0.0866928	0.229777	0.610158	0.36382	0.552854	2.38554	0.274098	4.32123	1.15e-05
Mature Beta Cell	1429702_at	2900072G11Rik	1.22071	2.0372	1.95175	1.83949	1.88214	1.23266	1.6348	1.84877	-0.416768	0.0237388	0.325861	0.629202	-0.322777	-0.00412181	-0.47466	-0.470466	-2.20657	-1.10224	1.70594	-0.40188	4.31039	7.03e-05
Mature Beta Cell	1439622_at	Rassf4	0.431433	1.53953	1.62656	1.88975	1.90628	1.32576	1.62485	1.78844	-0.652101	-0.373274	-0.818674	-0.452881	-1.20274	-0.545841	-0.455172	-0.186486	-0.780125	-0.375071	1.51658	-0.584237	4.28951	9.32e-06
Mature Beta Cell	1455709_at	Tspan8	1.13797	1.10748	0.47418	0.705816	1.38576	1.05495	1.01914	0.0433716	-1.53342	-1.4009	-1.30934	-0.701074	-1.64616	-1.36012	-0.954508	-0.858717	-1.22948	-1.34884	0.866083	-1.23425	4.2881	3.33e-06
Mature Beta Cell	1440350_at	Panx2	0.870917	1.36222	1.61821	1.57373	1.67713	1.59162	1.47003	1.52635	-0.423612	-0.379245	0.00461783	-0.515583	-1.33595	-0.467223	-0.0792993	-1.04266	-1.07459	-1.03568	1.46128	-0.634923	4.27581	6.01e-07
Mature Beta Cell	1437249_at	Skap1	2.56945	2.48862	3.06592	2.94492	2.52561	2.51347	2.37852	2.22098	0.75439	0.352302	0.116336	0.926466	0.236794	0.472585	-0.0232126	1.39859	0.374758	0.344708	2.58844	0.495371	4.26654	3.13e-07
Mature Beta Cell	1422826_at	Igfals	1.15995	1.58704	2.17709	3.03068	2.89338	2.43342	2.75339	2.97752	0.0291302	0.751734	0.453973	0.462279	-0.14434	-0.010197	0.223878	0.709564	0.180973	0.319629	2.37656	0.297662	4.22484	0.000199899
Mature Beta Cell	1435435_at	Cttnbp2	2.87444	2.05789	2.34433	1.80706	0.986908	1.88016	2.10348	2.30337	-0.764552	-0.372984	-0.738188	-1.03172	0.25338	0.161355	-0.472591	0.714229	1.04335	0.928246	2.0447	-0.027948	4.20659	6.53e-05
Mature Beta Cell	1458947_at	2010111I01Rik	1.50985	1.77235	1.60935	1.7854	1.46416	1.02404	1.30824	1.52648	-1.32119	-0.95399	-0.828956	-0.370018	0.0921776	0.0924918	0.213459	-0.316666	-1.4023	-0.781343	1.49998	-0.557634	4.16298	7.58e-06
Mature Beta Cell	1421325_at	Pla2g2f	3.45085	0.315826	2.5556	2.84836	2.63696	0.471088	2.35039	-0.146417	0.651318	-1.00423	0.581156	-0.229993	-0.605877	0.758741	-0.568227	-0.614816	-0.571232	-0.740241	1.81033	-0.23434	4.1258	0.00877284
Mature Beta Cell	1417607_at	Cox6a2	0.886205	0.460065	0.441805	0.605064	2.4287	3.57229	4.06349	3.87664	-0.855203	-0.879562	-0.169458	-0.84231	2.01366	1.03206	-0.779155	-0.429048	-0.712512	1.62581	2.04178	0.000428249	4.11632	0.0224632
Mature Beta Cell	1453913_a_at	Tap2	0.363878	1.12343	1.79151	1.57327	1.68749	1.59154	1.7605	1.52732	-1.28757	-1.35206	-1.2908	-1.22688	-0.430276	-0.716282	-0.508523	0.126448	0.329371	0.226327	1.42737	-0.613024	4.11357	2.52e-05
Mature Beta Cell	1418475_at	Scnn1b	2.69148	2.76814	3.1085	3.32172	2.47202	2.60083	2.267	2.35023	-0.0461846	0.135069	0.697252	0.403926	0.574335	0.394333	0.554197	2.22476	1.19446	0.469458	2.69749	0.660161	4.10485	1.33e-05
Mature Beta Cell	1458229_at	Robo2	2.66944	3.08321	2.95337	1.61844	1.96962	2.54525	2.26888	2.96934	-0.146385	0.522717	1.34136	0.930145	0.286647	0.983529	0.89269	-0.438334	-0.045908	0.448309	2.50969	0.477477	4.09032	1.85e-05
Mature Beta Cell	1415883_a_at	Cela3b	2.94929	0.310727	0.841017	-0.444014	2.56416	2.36816	3.01198	2.48661	-1.80285	-2.21436	-1.44026	-1.59701	-3.61365	0.685625	0.463395	2.51738	2.35313	1.94905	1.76099	-0.269955	4.08672	0.048177
Mature Beta Cell	1430153_at	Tmod2	1.49294	2.19302	2.30874	2.62379	2.12194	2.48686	2.64334	2.39342	-0.361405	0.283333	0.20602	-0.162799	0.679138	0.691536	-0.25644	0.665332	0.323191	0.462322	2.28301	0.253023	4.084	8.23e-07
Mature Beta Cell	1449109_at	Socs2	1.97855	2.30574	2.6084	2.1495	2.44938	2.79334	2.53126	2.51098	-0.51397	-0.712151	-0.771716	-0.609094	0.88633	0.495168	0.580936	1.74877	1.50259	1.27397	2.41589	0.388083	4.07786	0.000445647
Mature Beta Cell	1435977_at	Hdgfrp3	1.32105	1.63248	2.02692	2.11883	2.04951	2.00975	2.03889	2.20791	-0.415201	-0.665333	-0.788132	-0.928104	0.114961	0.255636	-0.0225706	0.544868	0.698369	0.268482	1.92567	-0.0937024	4.05406	5.69e-06
Mature Beta Cell	1415884_at	Cela3b	2.89804	0.2719	0.698567	-0.678271	2.41955	2.22378	2.94351	2.43969	-1.96311	-2.39274	-1.4467	-1.89404	-3.3122	0.472961	0.178446	2.45708	2.2803	1.98207	1.6521	-0.363794	4.0443	0.0492554
Mature Beta Cell	1424221_at	Susd4	-0.615249	1.47906	2.20319	1.65438	1.42486	1.27221	1.3359	2.2673	-0.907161	-0.807976	-0.351504	-0.412483	-1.05001	-1.18544	-0.378246	-0.218887	-0.474688	-0.57315	1.37771	-0.635954	4.03806	0.00108478
Mature Beta Cell	1449556_at	H2-T23	0.273367	0.395852	1.21219	1.19748	2.21148	0.815026	1.4838	1.2005	-1.64462	-2.32831	-1.98338	-1.52675	-1.08839	-0.345154	-0.868385	-0.316411	0.606847	0.346772	1.09871	-0.914778	4.03758	0.000508202
Mature Beta Cell	1455978_a_at	Matn2	0.954617	2.09658	2.27052	2.2811	2.49841	2.48677	2.63712	2.77948	-0.272397	-1.41249	-1.25807	-1.08949	0.566624	0.345466	0.299877	1.84171	1.60867	1.75167	2.25058	0.238157	4.03458	0.00200225
Mature Beta Cell	1453568_at	Dapl1	2.27104	1.02879	1.62623	1.37194	0.911367	0.749215	1.70511	0.923886	-0.788715	-0.780826	-0.478056	-1.49905	-0.96714	-1.03451	-0.746519	0.718397	-0.570647	-0.735698	1.32345	-0.688277	4.03264	1.94e-05
Mature Beta Cell	1430977_at	Fam159b	2.94352	2.18953	1.97625	2.08377	2.7513	2.45944	2.47873	2.26275	0.168831	0.364915	0.526515	0.0252442	-0.173208	1.03796	0.82168	0.727174	0.179099	0.147947	2.39316	0.382616	4.02935	4.42e-07
Mature Beta Cell	1438676_at	Mpa2l	0.193038	-0.173622	0.144656	0.457438	1.73533	1.71847	2.03074	2.97474	-1.62461	-1.85209	-2.67023	-1.04328	-0.117742	-1.77464	-1.04909	0.255186	0.171125	0.97004	1.1351	-0.873532	4.024	0.00585535
Mature Beta Cell	1418174_at	Dbp	1.14464	1.6881	1.83169	1.98428	1.89219	1.7599	1.7834	0.823291	-0.735905	-0.717279	-0.708737	-0.651437	-0.978707	-0.771822	-0.900225	1.12263	0.740549	-0.347593	1.61344	-0.394852	4.02305	4.17e-05
Mature Beta Cell	1446360_at	LOC100048866	1.99453	2.22809	2.76737	2.38785	1.7431	1.74354	1.29479	0.471877	-0.562497	-0.210483	0.039865	-0.0514408	-0.149075	0.226528	0.539094	-0.183068	-1.0589	-0.301326	1.82889	-0.171131	4.00007	0.00020133
Mature Beta Cell	1440386_at	Glce	0.945906	1.28624	2.19396	1.59772	1.61306	2.07759	2.14058	1.11499	-0.340466	0.827783	-0.000714093	-0.242717	-0.661746	-1.12664	-0.0094701	-0.47657	-0.97714	-0.765343	1.62126	-0.377303	3.99601	1.38e-05
Mature Beta Cell	1457243_at	Tmem219	0.309866	1.90856	1.9786	1.82996	1.74472	1.55323	1.78076	1.77477	-0.31783	0.58089	0.422083	-0.017354	-1.18957	-0.747604	-0.137604	-0.851512	-1.26643	-0.334069	1.61006	-0.3859	3.98881	3.6e-05
Mature Beta Cell	1424612_at	Nipal2	0.64286	0.645582	0.641963	0.785032	1.09076	1.34945	1.28598	1.22067	-1.26668	-0.978088	-1.06839	-0.938121	-1.51253	-0.797291	-0.848727	-0.878905	-0.979954	-1.09993	0.957788	-1.03686	3.98519	4.45e-07
Mature Beta Cell	1435210_s_at	Snph	1.5388	2.46862	2.30542	2.40418	1.99857	1.87172	1.74983	1.62141	-0.0715869	-0.0194344	-0.0965128	0.386278	0.0541759	0.533595	-0.198157	-0.0230777	-0.373576	-0.1504	1.99482	0.00413047	3.97427	1.05e-06
Mature Beta Cell	1435611_x_at	Cela3b	2.73146	0.296571	0.744892	-0.545186	2.30465	2.13207	2.7514	2.29317	-1.84162	-2.28381	-1.55101	-1.75275	-3.4269	0.450577	0.292227	2.24736	2.15772	1.75382	1.58863	-0.395438	3.95607	0.0422164
Mature Beta Cell	1442785_at	Smyd3	0.520717	1.38933	1.65385	1.49639	1.27244	1.07366	1.58361	1.42066	-1.40176	-0.701683	-0.256897	-0.407913	-0.493006	-0.518425	0.769606	-0.84892	-2.09569	-0.855846	1.30133	-0.681054	3.95146	5.96e-05
Mature Beta Cell	1439790_at	Serpinb9	0.878037	0.0527712	0.695555	0.692384	1.71761	1.96391	1.89903	1.55812	-1.29576	-1.722	-1.36653	-1.43814	-0.932119	-0.673245	-1.18117	0.26056	0.191157	0.160155	1.18218	-0.79971	3.9501	0.000247283
Mature Beta Cell	1424009_at	Reg3d	3.28019	-1.10253	-0.509377	-0.934181	2.18483	0.989304	2.84637	0.467912	-1.98807	-1.89508	-1.56469	-1.69382	-2.33435	-1.74422	-1.0918	1.70704	0.31618	-0.431678	0.902815	-1.07205	3.93091	0.0351424
Mature Beta Cell	1441844_at	Eps15l1	-0.187602	1.3442	1.20983	1.71278	1.49719	0.726082	1.36543	1.21974	-2.26287	0.0800394	-0.978928	-0.0528041	-0.899974	-1.18453	-1.38695	0.182785	-1.11328	-1.02051	1.11096	-0.863703	3.93035	0.000131919
Mature Beta Cell	1431725_at	Fmn2	1.2622	2.59349	2.56623	2.43355	2.00467	1.77027	1.50955	2.03388	-0.334317	0.775833	0.666702	0.59859	0.036714	0.529493	1.1221	-0.643919	-1.89476	-0.346444	2.02173	0.0509994	3.91967	0.000253318
Mature Beta Cell	1455660_at	Csf2rb	0.972396	0.748923	0.792696	1.93391	3.6486	3.74387	3.10203	3.15	-0.266837	-2.03994	-1.76356	-2.09384	-0.262844	3.29909	-0.0645273	2.46223	1.99186	1.6482	2.26155	0.290982	3.91923	0.0408354
Mature Beta Cell	1450782_at	Wnt4	1.24668	1.90781	1.81036	2.25347	2.0556	1.73381	1.37626	1.61717	-0.595089	-0.204725	-0.322737	-0.303602	-0.467212	-0.083281	-0.34236	0.393166	-0.0921913	-0.170555	1.75014	-0.218859	3.91497	5.43e-07
Mature Beta Cell	1423563_at	Prrt1	0.438047	1.01159	1.30799	1.61375	1.46883	1.0565	1.56901	0.978284	-0.740524	-0.11025	-1.02712	-0.817623	-1.32528	-0.553121	-0.920885	-0.765708	-0.730964	-0.816468	1.1805	-0.780794	3.89411	1.86e-06
Mature Beta Cell	1447510_at	C530014P21Rik	0.32433	0.741679	0.319154	0.489896	1.8839	1.4096	2.08317	1.90378	-1.65446	-1.30107	-0.99876	-1.14357	-0.0126993	-0.653445	-0.211185	-0.925495	-0.748163	-0.519279	1.14444	-0.816813	3.894	0.000331216
Mature Beta Cell	1428377_at	Btbd11	-0.558673	0.197546	0.613966	0.430834	1.13436	1.26855	0.722147	1.4248	-1.6216	-1.6222	-1.54115	-1.69575	-1.20925	1.44977	-2.05991	-1.5968	-1.54278	-1.58125	0.654191	-1.30209	3.88061	0.000709766
Mature Beta Cell	1446964_at	A330076H08Rik	0.825859	1.5045	1.77854	1.76816	1.40055	0.824953	1.59355	1.13927	-0.657099	-0.636506	-0.21818	-0.761061	-0.610889	-0.477661	-1.08633	-0.128137	-0.835285	-0.565032	1.35442	-0.597618	3.86921	2.09e-06
Mature Beta Cell	1435495_at	Adora1	0.965147	1.36041	1.7063	1.76622	1.41892	0.79839	0.718818	0.68796	-1.56883	-1.61385	-1.33441	-1.38053	-1.15326	-1.32278	-0.258095	0.288211	0.110002	0.516294	1.17777	-0.771724	3.86239	0.000168175
Mature Beta Cell	1457294_at	Tmtc3	1.44857	1.87479	1.74961	1.46879	1.33664	1.12576	0.628716	1.1511	-0.784126	-0.361518	-0.200831	-0.47162	-0.310768	-1.13184	-0.576819	-0.41206	-1.12494	-0.609052	1.348	-0.598357	3.854	1.84e-06
Mature Beta Cell	1430185_at	Akap13	0.193569	1.35523	1.24819	0.428331	1.21341	1.17428	1.2888	1.43685	-1.23631	-0.892865	-0.984194	-1.04199	-1.00849	-0.872353	-0.328275	-0.796662	-1.08096	-0.751583	1.04233	-0.899368	3.84158	1.81e-05
Mature Beta Cell	1426464_at	Nr1d1	1.09671	1.41066	1.14821	1.34651	1.48383	1.34901	1.09084	1.07289	-1.13957	-1.23013	-1.42681	-1.35577	-1.21923	-0.298988	-0.850551	0.753482	0.391716	-0.53309	1.24983	-0.690894	3.83899	0.000142996
Mature Beta Cell	1425685_at	Akr1b10	0.705709	1.34357	2.01307	1.49884	1.31	1.17119	1.60884	2.03367	-0.659517	-0.293563	-0.991807	-1.10478	-0.938513	-0.458732	-0.097761	-0.0490485	-0.227778	0.0376562	1.46061	-0.478384	3.83438	4.78e-06
Mature Beta Cell	1459329_at	Ttc7	0.0218507	1.38777	1.71968	1.01843	1.61927	0.999283	1.34824	0.452129	-0.931399	-1.00446	-0.172531	-0.187894	-1.03176	-0.743821	-1.10078	-1.07552	-1.45743	-0.959723	1.07083	-0.866531	3.83005	5.73e-05
Mature Beta Cell	1446806_at	Gpr137b-ps	1.70541	2.43589	2.31206	1.83853	1.90237	2.15133	2.1224	2.26363	-0.108077	0.216708	0.54141	0.365319	0.243411	0.315118	1.37691	-0.519553	-0.849072	-0.0223481	2.09145	0.155983	3.82503	1.57e-05
Mature Beta Cell	1459565_at	Uty	-0.233065	1.27615	0.663779	1.00245	0.858989	1.27364	2.04554	2.35236	-1.4752	-0.180801	0.841794	-0.553061	-0.71076	-0.700321	0.0795501	-0.970097	-1.83313	-2.25893	1.15498	-0.776097	3.8134	0.00107361
Mature Beta Cell	1424758_s_at	Serpina10	1.04138	0.843946	0.830744	0.987382	1.49202	1.15928	1.05787	1.1332	-0.552568	-0.229759	-0.565624	-0.228099	-1.18795	-0.759071	-0.586949	-0.569543	-2.05554	-1.8696	1.06823	-0.860471	3.80712	3.34e-05
Mature Beta Cell	1417070_at	Cyp4v3	1.14233	1.23538	1.02425	0.805367	1.17513	1.37445	1.12754	1.27651	-0.557577	-0.453067	-0.425929	-0.621279	-1.75889	-0.755876	-0.860938	-0.769277	-0.614018	-0.976537	1.14512	-0.779338	3.79594	4.64e-07
Mature Beta Cell	1453345_at	Nipal1	2.50507	2.1665	1.94806	1.53464	1.47276	2.27319	1.38191	2.54253	0.954287	-0.349438	0.465606	0.916687	-1.94509	-0.81894	0.454134	1.00698	0.486483	-0.556696	1.97808	0.0614011	3.77553	0.000493717
Mature Beta Cell	1456413_at	Pde4dip	0.841901	1.94568	1.76281	1.67444	1.45316	1.63493	1.25929	1.56659	-0.312065	-0.32102	-0.174183	-0.123647	-1.16185	-0.445761	-0.846228	0.359248	-0.581606	-0.293212	1.51735	-0.390032	3.75128	1.03e-06
Mature Beta Cell	1424649_a_at	Tspan8	2.48814	1.04595	-0.0193668	0.0327503	1.17788	1.43843	0.964102	0.227943	-1.14672	-1.59596	-1.65447	-1.18937	-1.95402	-0.559087	-0.941475	-0.576318	0.259808	-0.47246	0.919479	-0.983008	3.73857	0.000818426
Mature Beta Cell	1455068_at	Psd4	0.120778	0.83112	1.32136	1.80815	2.03362	1.87715	1.73537	1.98028	-0.563033	-0.659713	-0.787835	-0.44465	-0.102291	-0.734983	-0.659713	0.0566347	-0.0545784	-0.390853	1.46348	-0.434101	3.72588	0.00027695
Mature Beta Cell	1427501_at	4922501L14Rik	2.63752	2.16013	2.939	1.8697	2.12149	2.42985	2.32584	2.57307	-0.270442	0.155507	0.270504	0.791441	1.16074	1.23408	1.21809	0.318267	-0.00512972	-0.0145322	2.38208	0.485852	3.72238	8.47e-06
Mature Beta Cell	1436553_at	Lhfpl4	1.44579	1.81957	1.95235	2.28738	2.24572	2.06196	1.99596	1.85381	-0.113867	0.274474	-0.171865	0.0148703	-0.225825	-0.14257	0.0832463	0.822709	0.351699	-0.266081	1.95782	0.0626791	3.71957	1.61e-07
Mature Beta Cell	1417071_s_at	Cyp4v3	1.07894	1.24803	1.16535	1.10499	1.33237	1.28867	1.26781	1.21965	-0.540814	-0.350129	-0.48382	-0.817742	-1.43046	-0.670787	-0.74374	-0.275072	-0.629901	-0.860053	1.21323	-0.680252	3.7153	4.9e-07
Mature Beta Cell	1428902_at	Chst11	1.71069	1.33035	1.50095	1.70313	2.03868	2.1022	2.06898	2.29513	-0.282818	-0.198098	-0.26297	-0.0489364	-0.465152	-0.0104273	-0.14032	0.832332	0.293036	-0.188026	1.84376	-0.047138	3.70867	6.68e-07
Mature Beta Cell	1422527_at	H2-DMa	-0.59048	-0.798075	0.430549	-0.165189	3.24944	2.30801	3.00013	2.99179	-0.702657	-0.108666	-0.543458	-0.0702879	-1.25478	-0.775485	-0.538249	-0.792447	-0.112484	-0.969997	1.30327	-0.586851	3.70667	0.0356633
Mature Beta Cell	1419413_at	Ccl17	-0.103397	0.160728	0.0398904	-0.497521	3.32659	1.91082	3.50063	2.75835	-0.17104	-0.206758	-0.293269	-0.302215	-0.638217	-0.524139	-0.822692	-0.535943	-0.521926	-1.00393	1.38701	-0.502013	3.70385	0.0299533
Mature Beta Cell	1436376_s_at	Srbd1	0.627795	0.456756	0.888894	1.98227	1.41334	1.35512	1.70528	1.57711	-0.598726	-0.479073	-0.799474	-0.936527	-0.751128	-0.371313	-0.24673	-0.337572	-1.04608	-0.788275	1.25082	-0.63549	3.69688	6.62e-05
Mature Beta Cell	1437326_x_at	Gm13011	2.55145	0.511796	0.886427	-0.329446	2.25816	2.09863	2.58327	2.25499	-1.35877	-2.01709	-1.15459	-1.57223	-3.3676	0.481843	0.103353	2.208	2.08759	1.78327	1.60191	-0.280622	3.68722	0.0374833
Mature Beta Cell	1455227_at	Nceh1	0.881219	1.08332	0.75695	0.726316	1.32921	1.80677	1.74049	1.59543	-0.349999	-0.385171	-0.460135	-0.631493	-1.4773	-0.891168	-1.33923	-0.266956	-0.18497	-0.42944	1.23996	-0.641586	3.68471	6.77e-06
Mature Beta Cell	1459391_at	Abca5	0.960047	1.97762	2.03621	1.77467	1.43394	1.23032	1.69868	1.45854	-0.818463	-0.404332	-0.0476909	-0.194385	-0.127038	-0.0427059	-0.399363	0.0121234	-0.843021	-0.234071	1.57125	-0.309895	3.68368	1.56e-06
Mature Beta Cell	1420524_a_at	Masp2	-0.634747	1.93351	1.46047	2.12559	1.90383	2.59715	1.29867	0.926438	-0.655773	0.195064	0.616668	-0.1037	0.408188	0.541481	-0.924314	-0.809052	-1.37485	-2.18985	1.45136	-0.429613	3.68325	0.0032131
Mature Beta Cell	1441991_at	BC039632	3.53914	3.21395	3.39321	3.55212	3.46096	3.74094	3.59026	3.68897	0.84373	1.03645	1.50858	1.41162	1.31974	1.51089	1.64129	2.15671	2.41259	2.61342	3.52244	1.6455	3.67295	2.2e-05
Mature Beta Cell	1453636_at	Pcgf5	0.449094	1.61149	1.37423	0.999727	1.35922	0.53279	0.519727	1.15744	-1.13201	-1.04214	-1.00013	-1.20653	-0.570132	-0.334611	-1.03488	-0.509924	-1.12782	-0.793912	1.00046	-0.875209	3.66973	1.08e-05
Mature Beta Cell	1438211_s_at	Dbp	1.36758	1.51546	1.63969	1.92054	1.73227	1.51292	1.69068	0.892316	-0.929045	-0.509281	-0.444843	-0.653997	-0.771162	-0.611184	-0.880323	1.16792	0.664759	-0.418445	1.53393	-0.33856	3.66165	5.51e-05
Mature Beta Cell	1448747_at	Fbxo32	0.512262	2.18943	1.40059	1.91443	1.95106	1.62089	1.43479	1.38743	-0.519596	-0.199265	-0.782774	-0.457468	-0.471766	-0.427413	-0.185665	0.344389	-0.152713	-0.355126	1.55136	-0.32074	3.66065	3.77e-05
Mature Beta Cell	1457557_at	A330076H08Rik	2.26871	2.56403	1.91992	1.37093	1.68697	2.04848	3.30599	2.28496	-0.747129	1.48568	1.38748	1.54782	-0.758014	0.203169	0.259034	0.450957	-0.629772	-0.0784691	2.18125	0.312075	3.65323	0.000514745
Mature Beta Cell	1434202_a_at	Fam107a	0.919311	2.86788	1.59799	0.828758	2.59134	1.67776	0.895033	1.10555	-1.81041	-1.47912	-1.69579	-1.66622	0.523237	1.15684	1.21276	-0.334276	0.523737	0.570487	1.56045	-0.299876	3.6309	0.00470347
Mature Beta Cell	1426215_at	Ddc	1.6012	1.74908	1.83964	1.49446	1.4952	1.73771	1.43791	1.56823	0.0237454	-0.333814	-0.594487	-0.496767	-0.281514	-0.0851625	-0.231059	-0.17213	-0.243064	-0.00407217	1.61543	-0.241833	3.62319	1.53e-09
Mature Beta Cell	1455148_at	Tmem130	2.49568	2.12629	2.42115	2.41838	2.6001	2.42547	2.69313	2.86564	1.18903	0.796842	0.369213	0.663479	-0.330804	0.827883	0.506477	1.58897	0.758856	0.183102	2.50573	0.655304	3.60606	7.78e-06
Mature Beta Cell	1458438_at	Ccdc122	0.0181292	-0.412807	0.609346	0.338996	1.22043	0.576722	1.33864	1.94991	-1.02972	-0.728552	-1.62205	-1.0143	-1.33706	-1.18958	-1.9468	-0.44137	-1.16297	-0.953404	0.704921	-1.14258	3.59876	0.000566079
Mature Beta Cell	1459838_s_at	Btbd11	-0.484895	0.182398	0.480622	0.438308	0.962443	1.03551	0.609299	1.37142	-1.5955	-1.44872	-1.58615	-2.00474	-1.06676	1.53891	-1.72405	-1.70392	-1.59901	-1.52645	0.574388	-1.27164	3.59509	0.00106538
Mature Beta Cell	1436933_at	Akap13	0.594899	0.744663	0.772512	0.968732	1.48075	1.02842	1.57447	1.22955	-1.44142	-0.744836	-0.749883	-0.625644	-0.20176	-0.57426	-0.701493	-0.736363	-1.26634	-0.923219	1.04925	-0.796522	3.59445	1.15e-06
Mature Beta Cell	1442741_at	Mcc	1.8548	2.42831	2.62209	2.03503	1.43891	1.89411	1.75615	1.54092	-0.146569	0.101229	0.561703	0.45837	0.154412	0.871221	0.148356	0.236915	-1.15272	-0.20285	1.94629	0.103007	3.58826	1.16e-05
Mature Beta Cell	1452445_at	Slc41a2	1.46387	1.40997	0.922478	0.889593	1.27939	2.06482	2.31637	1.48141	-0.19545	0.166417	0.203752	-0.238739	-0.714339	0.128299	-0.88408	-0.687161	-0.816648	-0.570991	1.47849	-0.360894	3.57856	2.13e-05
Mature Beta Cell	1430917_at	9130401L11Rik	-2.7686	0.340987	-0.137982	2.04936	0.716477	-0.397899	1.59195	2.26202	-2.6039	-0.332141	-0.631868	-1.73769	-1.07147	-1.25483	-0.86783	-0.65279	-2.41736	-2.25197	0.457039	-1.38218	3.57817	0.0316936
Mature Beta Cell	1435135_at	Nceh1	1.04868	1.13764	0.952056	1.27465	1.90464	1.82782	1.68475	2.05966	-0.354447	-0.147631	-0.191135	-0.320143	-1.16411	-0.721944	-0.424499	0.0695619	0.0597845	-0.311105	1.48624	-0.350567	3.57218	6.51e-06
Mature Beta Cell	1422448_at	Tff2	3.34655	-1.17529	-0.550668	-1.1451	1.67522	0.979519	3.15759	1.62969	-1.34351	-1.80283	-1.88296	-1.2647	-1.17858	-1.15037	-0.94112	0.873737	0.561606	-0.341675	0.98969	-0.84704	3.57199	0.0475311
Mature Beta Cell	1432959_at	4930447I22Rik	-0.337689	2.7316	2.70573	-0.5568	0.912815	-0.187916	1.36065	0.628522	-1.23556	-0.516374	-1.76973	-1.51993	0.030521	-0.528642	-0.538173	-1.27696	-1.34168	-0.59716	0.907114	-0.929369	3.57138	0.0112173
Mature Beta Cell	1440888_at	Oxtr	2.25986	1.58024	-0.0193602	-0.0422006	2.72782	2.7532	2.55563	2.66106	0.131539	0.455366	0.518581	0.0464773	-0.799015	0.735677	0.348721	-0.912439	-0.509288	-0.269809	1.80953	-0.025419	3.56759	0.00768344
Mature Beta Cell	1442673_at	Stam2	-0.565049	1.60437	1.54842	1.17602	0.82041	0.950213	1.06541	1.30586	-1.25342	-0.260152	-0.495067	-0.681754	0.372882	-0.923802	-0.261536	-1.48252	-1.99938	-1.47303	0.988206	-0.845777	3.5652	0.00036415
Mature Beta Cell	1428833_at	4930406D14Rik	-0.399542	0.538074	1.04191	1.21301	1.00003	0.712779	1.09566	1.24517	-1.22094	-0.914385	-0.640853	-0.925967	-1.08631	-0.63961	-0.860921	-0.947723	-2.11261	-0.931015	0.805886	-1.02803	3.56504	4.47e-05
Mature Beta Cell	1443647_at	Rora	2.12677	2.2251	2.67912	2.22656	1.29188	1.50715	1.58647	1.42007	-0.391342	0.085358	-0.030581	0.686602	1.12489	0.0664446	0.184005	0.00102921	-1.2195	0.00274758	1.88289	0.0509656	3.56012	4.72e-05
Mature Beta Cell	1448075_at	AA408251	1.40603	1.39308	1.22534	2.23375	1.14772	1.21681	1.33565	1.93875	-1.28948	-0.0972727	0.103517	-0.22163	-0.717844	0.42747	0.172739	0.162278	-1.53501	-0.422972	1.48714	-0.34182	3.55281	4.04e-05
Mature Beta Cell	1436614_at	2014-03-03	0.873946	0.765359	0.452919	1.25054	1.95808	2.16206	1.77178	1.83778	-0.502708	-0.159844	0.0095128	-0.633382	-0.967337	-0.751915	-0.976372	-0.13368	-0.258355	-0.0631222	1.38406	-0.44372	3.5499	0.000182458
Mature Beta Cell	1434909_at	Rragd	1.55861	1.48315	1.50108	1.51203	1.97142	2.08932	2.13718	2.09112	-0.34453	-0.158547	-0.087511	-0.103984	-0.401	0.169263	0.64471	0.644747	0.0612414	-0.727403	1.79299	-0.0303012	3.53887	1.42e-06
Mature Beta Cell	1447337_at	Dapp1	0.027149	1.78329	2.27031	2.08974	1.24711	1.33704	1.55828	1.36766	-0.984011	-0.339854	-0.557707	0.0327943	-0.308384	0.116731	-0.526782	-0.32501	-0.49954	-0.237398	1.46007	-0.362916	3.53813	0.00038086
Mature Beta Cell	1433719_at	Slc9a9	0.284371	1.01142	1.18832	1.4237	1.38202	1.38984	1.17336	1.09504	-0.964848	-1.65754	-1.73628	-1.19195	-0.255209	-0.564339	-0.65339	-0.10655	-0.25024	0.341407	1.11851	-0.703894	3.5367	5.51e-05
Mature Beta Cell	1446954_at	Pdha1	-0.501045	1.8736	1.37517	0.564948	1.48023	0.596374	0.522531	1.73598	-1.09	0.161939	-0.528604	-0.742079	-0.633272	-0.979589	-1.50598	-1.151	-1.60595	-0.589488	0.955974	-0.866403	3.53663	0.000763221
Mature Beta Cell	1448837_at	Vil1	1.41233	1.76449	1.6847	1.89869	1.74228	2.00732	1.82679	1.93754	0.267893	0.258976	-0.230265	0.0175344	-0.0679224	0.0556451	-0.675882	-0.0622301	-0.0341489	0.105505	1.78427	-0.0364895	3.53266	2.99e-08
Mature Beta Cell	1441687_at	Wnt4	1.22091	1.82641	1.89441	2.11295	1.87309	1.372	1.42541	1.64048	-0.319019	-0.541589	0.05783	-0.752103	0.593143	0.643029	0.149286	-0.0609266	-0.631669	-0.625018	1.67071	-0.148704	3.52937	4.86e-06
Mature Beta Cell	1428397_at	B3galt5	3.02157	2.43992	2.61771	2.40311	1.84677	2.34748	2.17525	2.20851	0.669999	0.681317	0.650952	1.02987	-0.105756	0.209525	-0.160862	0.787678	0.948045	0.925405	2.38254	0.563618	3.52818	1.97e-06
Mature Beta Cell	1454911_at	Fbxw24	1.81107	1.95097	3.12542	3.41998	2.98336	3.318	2.77554	2.70154	1.39542	1.53218	1.46953	1.48184	-0.131922	1.14101	1.02461	0.592168	0.443293	0.476085	2.76073	0.942421	3.52669	0.000110514
Mature Beta Cell	1424893_at	Ndel1	-0.767361	1.67715	0.810465	1.44531	1.67815	1.18977	0.890751	1.17367	-1.71637	-0.341448	-0.120923	-1.04389	-1.8943	-0.723067	-1.10146	-0.139025	-0.755524	-0.215251	1.01224	-0.805126	3.52436	0.000724364
Mature Beta Cell	1444673_at	E030031F02Rik	0.930696	1.40063	1.54038	1.49325	0.75515	1.48735	1.43456	0.888614	-0.534936	-0.276679	-0.793809	-0.202335	-0.931756	-1.02442	-0.536671	-0.578937	-0.118403	-0.759677	1.24133	-0.575763	3.5237	6.17e-07
Mature Beta Cell	1425912_at	Cep164	2.22961	0.88794	1.47911	1.3906	1.14754	0.591499	1.24168	0.84523	-0.302321	-0.111261	-0.146	0.268716	-0.598292	-1.28733	-1.26954	-0.42708	-1.37645	-0.652124	1.22665	-0.590168	3.52304	3.79e-05
Mature Beta Cell	1433184_at	6720477C19Rik	1.58071	2.39654	2.44786	2.38924	1.84903	1.4383	1.9076	1.78808	-0.180299	0.236509	0.692695	0.773491	0.516915	0.192515	0.666614	0.10017	-1.2206	-0.19162	1.97467	0.158639	3.52111	2.16e-05
Mature Beta Cell	1419033_at	2610018G03Rik	1.84606	0.978313	0.892971	0.710949	1.20831	1.55363	1.48783	2.01225	-1.3646	-1.62684	-1.48515	-1.82411	1.27505	0.15085	0.379868	-0.153497	0.109793	-0.230797	1.33629	-0.476942	3.51429	0.00120718
Mature Beta Cell	1430940_at	3110045A19Rik	-0.456468	0.780369	1.13843	1.18598	1.09123	0.874556	1.24917	1.09533	-1.48243	-0.503837	-1.03837	-1.09346	-1.11779	-1.16074	-0.9285	-0.527877	-1.01244	-0.547738	0.869824	-0.941319	3.5092	8.67e-05
Mature Beta Cell	1457881_at	Osbpl6	0.380926	0.678143	1.01915	0.725512	0.993893	1.47692	1.30719	1.45428	-0.602005	-0.161495	-1.11078	-0.58196	-1.51954	-0.369237	-0.917625	-0.687991	-0.912837	-1.19895	1.0045	-0.806242	3.50823	3.67e-06
Mature Beta Cell	1457204_at	Zdhhc2	1.2111	1.80467	1.86803	1.33287	1.76855	1.00332	0.992967	1.41811	-0.840429	-0.489493	-0.606089	-0.0283125	-0.23151	-0.31984	-0.486634	0.318027	-0.849434	-0.298063	1.42495	-0.383178	3.50188	1.42e-06
Mature Beta Cell	1441816_at	2900056M20Rik	0.576153	1.55911	1.98785	2.1204	1.80289	1.50294	1.79867	1.63111	-0.459531	0.310547	0.391991	0.371303	-0.222464	-0.521715	-0.531733	0.397827	-1.13112	-0.45777	1.62239	-0.185267	3.50073	2.25e-05
Mature Beta Cell	1418830_at	Cd79a	1.61076	2.39628	3.14218	2.83361	1.92681	1.63575	1.37216	0.809487	-0.919814	-0.542837	-1.25208	-1.43653	0.436843	0.913527	1.3794	1.26833	1.00947	0.752475	1.96588	0.160878	3.49429	0.0029843
Mature Beta Cell	1438936_s_at	Ang	-0.995112	-0.167721	-0.403247	0.476104	1.13295	0.508493	1.08101	1.26673	-1.11321	-1.27581	-1.14781	-1.26799	-2.36003	-1.80136	-1.55079	-1.28932	-1.30128	-1.30879	0.362401	-1.44164	3.49197	0.00108305
Mature Beta Cell	1425684_at	Akr1b10	1.16373	1.03125	1.91825	1.34956	1.09752	1.13461	1.35515	2.01426	-0.286607	-1.0464	-1.76397	-0.844997	-1.29218	-0.142719	-0.353314	0.710483	0.409345	0.403026	1.38304	-0.420733	3.49132	0.000227236
Mature Beta Cell	1445589_at	Slc23a2	0.128215	1.42058	1.57224	1.32183	1.41608	2.17834	2.14674	1.03341	-0.255472	-0.304489	0.0957542	-0.543354	-0.845238	-0.610436	-0.135955	-0.483846	-0.612658	-0.31701	1.40218	-0.40127	3.49054	0.000321807
Mature Beta Cell	1450659_at	Rgs7	1.31676	1.56359	1.40313	1.68084	1.78149	1.60923	1.4592	1.86972	-0.00843316	0.335156	-0.0187089	0.16388	-0.237991	0.134044	-0.298214	-0.541612	-0.855986	-0.846166	1.5855	-0.217403	3.48921	1.36e-06
Mature Beta Cell	1422798_at	Cntnap2	0.797882	0.0350038	0.315373	1.54524	2.06853	1.38033	2.12837	1.37795	-0.124937	0.454265	0.0144733	-0.143451	-0.823267	-0.558009	-0.770964	-1.33237	-1.26384	-1.41174	1.20608	-0.595984	3.4872	0.000638942
Mature Beta Cell	1456645_at	Wdr25	0.225018	1.02592	1.22837	0.859044	1.27117	1.27354	0.865161	0.783372	-0.890408	-0.696912	-0.665739	-0.766439	-0.776853	-0.86042	-1.06221	-0.844639	-0.977098	-1.0625	0.94145	-0.860321	3.48648	9.44e-06
Mature Beta Cell	1445708_x_at	3110021A11Rik	-0.270524	1.39867	0.671894	1.77566	1.16119	1.03279	1.26818	1.59595	-0.672218	0.129072	-0.142966	-0.505731	-1.15004	-0.695842	-0.456689	-1.09225	-1.16395	-1.44621	1.07923	-0.719682	3.47957	0.000183405
Mature Beta Cell	1457170_at	Lrrc36	1.34083	2.09647	3.10865	2.74824	1.755	1.29421	1.36199	1.32548	-0.103554	-0.171842	-0.135	-0.00804502	0.117664	-0.0852715	0.421248	0.693656	0.214618	-0.0992934	1.87886	0.0844179	3.46881	0.000567475
Mature Beta Cell	1425623_a_at	Cbs	0.104743	0.283739	0.11914	0.55378	0.932277	0.61285	0.927546	0.599114	-1.35606	-1.28245	-1.41259	-1.20258	-1.37524	-1.7467	-1.5623	-0.887328	-0.903844	-0.996424	0.516649	-1.27255	3.45623	7.88e-07
Mature Beta Cell	1445774_at	Kcnma1	0.932443	1.95812	2.07745	1.97375	1.92593	1.54966	1.50309	1.87952	-0.716215	0.0253192	0.359153	0.472249	0.301068	0.460119	0.647533	-0.153087	-1.47257	-0.555837	1.72499	-0.0632269	3.45389	5.89e-05
Mature Beta Cell	1444021_at	Sqstm1	0.527343	1.64662	1.74905	0.073521	1.37461	0.977935	0.850366	0.772705	-1.4563	-1.12518	-1.64154	-1.45128	-0.329216	-0.763413	-0.650517	0.408848	-0.935091	0.0399175	0.996518	-0.790376	3.45071	0.00015928
Mature Beta Cell	1418025_at	Bhlhe40	0.83066	0.862967	0.809991	0.44279	1.39682	1.43881	1.48829	0.665579	-2.7676	-2.75186	-2.71767	-3.02229	0.0412263	0.482025	-0.485744	1.07864	1.22935	0.989406	0.991988	-0.792452	3.44485	0.0264018
Mature Beta Cell	1434295_at	Rasgrp1	1.39338	1.20111	1.91237	1.87901	1.87285	2.15251	2.44595	2.05216	-0.81923	-0.457197	-0.265559	-0.443947	-0.266676	0.457214	-1.05919	1.91262	1.16177	0.588395	1.86367	0.0808193	3.44105	0.000665999
Mature Beta Cell	1426230_at	Sphk2	1.07239	1.52359	1.59302	1.84089	1.71504	1.48053	1.69823	0.974999	-0.688554	-0.602281	-0.486502	-0.524988	-0.690164	-0.371988	-0.657645	1.02493	0.517534	-0.46726	1.48734	-0.294692	3.43909	1.88e-05
Mature Beta Cell	1457580_at	Chd8	-0.70663	1.67347	1.82161	1.08307	1.4666	0.963432	1.41326	1.23469	-0.364029	0.0211894	-0.2702	-0.429704	-0.854115	-1.18771	-1.1535	-0.368519	-1.20231	-0.782467	1.11869	-0.659137	3.42908	0.000880356
Mature Beta Cell	1418736_at	B3galnt1	1.78315	2.27991	2.11739	2.07914	1.87581	2.21316	1.82619	2.13843	-0.17931	-0.705864	-0.589584	-0.280589	0.960587	0.355672	0.0631302	1.18446	0.921488	0.897268	2.03915	0.262725	3.42575	0.000126973
Mature Beta Cell	1425250_a_at	Slc14a2	3.21057	2.83798	3.10243	2.22876	1.99462	2.8116	3.30275	3.59061	0.630455	0.812908	0.472213	0.942411	0.881332	1.77789	0.350914	3.00767	1.932	0.304189	2.88492	1.1112	3.41934	0.000510711
Mature Beta Cell	1420564_at	Insrr	1.75926	2.49634	2.75577	2.54945	2.31883	1.79006	1.91337	1.73186	-0.164284	0.0971865	0.0231545	0.291485	0.494742	0.650657	1.03023	0.716623	0.315966	0.452222	2.16437	0.390798	3.41899	5.81e-06
Mature Beta Cell	1456662_at	AA386476	-0.646545	0.97678	1.47011	1.74738	1.30502	0.655052	1.2437	1.76675	-0.952376	-0.834096	-0.687227	-0.833833	2.17082	-1.35542	-1.08125	-0.795005	-1.61322	-1.10196	1.06478	-0.708357	3.41797	0.00296344
Mature Beta Cell	1423640_at	Synpr	1.71412	2.8464	1.49656	1.89112	2.44699	3.30015	2.76487	2.62376	0.884662	0.876418	0.902107	0.896389	-0.0967411	0.625918	0.288885	0.46266	0.840583	0.442947	2.3855	0.612383	3.41791	0.000221246
Mature Beta Cell	1437009_a_at	Rnf115	-0.02297	1.19281	1.33699	1.67289	1.61898	1.19425	1.27728	1.3862	-0.497245	-0.319732	-0.276306	-0.597436	-0.170821	-0.636123	-0.993441	-0.445957	-0.775396	-0.947803	1.20705	-0.566026	3.41783	7.91e-05
Mature Beta Cell	1446574_at	Ncor1	-0.706567	1.81305	1.41234	1.88948	1.29676	0.959728	1.30864	1.79902	-1.54857	0.0125168	-0.0171582	-0.00496637	-0.453827	-0.885389	-0.527907	-0.171725	-1.28566	-0.591916	1.22156	-0.54746	3.40822	0.00127252
Mature Beta Cell	1430541_at	Fbxo44	0.878989	1.24945	1.94354	1.20035	1.14354	0.960271	1.38152	0.419052	-0.416932	-0.373877	-0.196391	-0.0607092	-0.399916	-0.429439	0.0706676	-1.55397	-1.5631	-1.25309	1.14709	-0.617675	3.39819	4.03e-05
Mature Beta Cell	1421818_at	Bcl6	-0.783792	-1.01784	-0.894329	-0.900563	0.989122	0.715581	0.77833	1.11145	-2.1685	-1.83264	-2.59406	-2.71135	-1.59281	-0.950342	-1.91335	-1.08159	-1.45225	-1.35152	-0.000254476	-1.76484	3.39777	0.00303704
Mature Beta Cell	1428737_s_at	Gramd3	0.860472	0.567561	0.866658	1.23976	1.63036	1.57409	1.18956	1.00627	-0.760627	-0.458964	-0.688241	-0.609236	-0.967241	-0.546467	-0.881821	-0.303584	-0.646329	-0.609239	1.11684	-0.647175	3.39642	7.15e-06
Mature Beta Cell	1429609_at	Adora3	3.16242	2.59898	3.14122	2.45017	1.93573	2.16384	2.89403	2.34381	0.960562	1.06923	1.80869	1.07028	0.492967	1.13199	0.754871	-0.121089	0.222189	0.844652	2.58628	0.823435	3.39366	2.29e-05
Mature Beta Cell	1436095_at	Chd5	1.43972	1.33014	1.20401	1.10034	2.04758	1.00924	1.79773	1.07511	-0.661744	-0.0475652	-1.37369	-0.830508	-0.509717	0.482865	0.17749	0.129808	-0.479789	-0.745397	1.37548	-0.385825	3.39006	1.74e-05
Mature Beta Cell	1455762_at	Kidins220	1.42361	1.51818	1.91213	1.90162	1.49277	1.96812	1.80363	2.15275	0.323787	0.488127	0.416797	0.390746	-0.471237	-0.240925	-0.140822	0.162953	-0.209692	-0.614205	1.7716	0.0105529	3.38945	7.82e-07
Mature Beta Cell	1438896_at	Dnajc6	1.09249	1.69769	1.5921	1.84855	1.4152	1.34161	1.90365	1.45141	-0.891462	-0.396613	0.506168	0.487204	0.0868206	-0.128017	0.531905	-0.380752	-1.19873	-0.798337	1.54284	-0.218181	3.38937	3.92e-05
Mature Beta Cell	1444780_at	Nav2	0.43486	1.19371	0.823193	1.03339	0.971359	1.18308	0.652669	0.74256	-0.617787	-0.920649	-0.281375	-0.640449	-0.192501	-1.49417	-1.31816	-0.867458	-1.88116	-0.592221	0.879352	-0.880594	3.38685	1.11e-05
Mature Beta Cell	1450424_a_at	Il18bp	0.776992	0.971622	0.94073	1.03424	1.39359	1.6014	1.22798	1.52038	-0.78348	-0.392055	-0.567647	-0.356252	-0.953807	-0.350535	-0.941249	-0.417349	-0.286185	-0.672074	1.18337	-0.572063	3.37627	4.9e-07
Mature Beta Cell	1459774_at	Tspan5	0.437813	1.11452	1.37397	1.58197	1.52559	0.355037	1.12408	1.30764	-1.22633	-0.123318	-0.192501	-0.383053	-0.432466	-1.02565	-0.209301	-0.348587	-1.71183	-0.871844	1.10258	-0.652488	3.37542	2.83e-05
Mature Beta Cell	1423760_at	Cd44	1.817	1.68327	1.00985	0.61037	2.32045	2.58802	2.4402	2.35658	-0.845107	-0.970888	-0.541009	-1.28826	0.337969	0.149669	0.352259	0.689036	1.55644	1.55046	1.85322	0.0990572	3.3733	0.00212792
Mature Beta Cell	1434849_at	Tspyl2	0.0973189	1.31771	1.50882	1.33527	1.4782	1.42558	1.56796	1.55772	-0.931568	-0.383973	-0.235008	-0.275677	0.111642	-0.147108	-0.0153189	-0.573561	-1.30277	-0.908897	1.28607	-0.466224	3.36895	2.75e-05
Mature Beta Cell	1453782_at	Ankrd33b	1.61831	2.31259	2.49973	2.1923	2.05773	2.11605	1.9724	2.42699	-0.170799	0.331228	0.861733	0.0162667	0.158166	0.680148	0.407217	0.773694	0.537062	0.475337	2.14951	0.407005	3.34616	3.72e-07
Mature Beta Cell	1429656_at	Rhobtb1	1.64039	1.66609	1.82219	1.34822	1.05477	1.5923	1.22921	1.56516	-0.129868	-0.561069	-0.589762	-0.522441	-0.718326	-0.322228	-0.512039	0.343337	0.164026	0.332485	1.48979	-0.251588	3.34355	9.52e-07
Mature Beta Cell	1456209_x_at	Klf13	-1.23244	1.04413	0.44067	0.664323	1.21406	0.523574	0.972826	1.4273	-1.96059	-1.41669	-1.50705	-1.82931	0.318566	-0.0715657	-0.203459	-1.13488	-2.10741	-1.15402	0.631805	-1.10664	3.33675	0.00198669
Mature Beta Cell	1438641_x_at	Fam57b	1.3733	1.86783	2.12718	2.22097	1.91171	1.42029	1.64539	1.75222	-0.271166	-0.153575	-0.472493	0.00690403	-0.0303157	0.158293	1.02472	0.535159	-0.310378	0.027876	1.78986	0.0515022	3.33655	2.36e-06
Mature Beta Cell	1422473_at	Pde4b	0.579945	0.952527	0.844898	0.800667	0.978082	0.85572	1.20394	1.66891	-1.25319	-0.635914	-1.95519	-1.34367	-0.68741	-1.15245	-0.638123	-0.122965	0.201158	0.0940302	0.985586	-0.749372	3.3287	9.14e-05
Mature Beta Cell	1419884_at	Etnk1	0.674299	2.07744	1.39931	1.06475	0.789849	1.00475	0.985033	0.563951	-1.41708	-0.938066	-0.521147	-1.73516	0.303371	-0.338859	-0.791942	-0.539485	-0.0647329	-0.59945	1.06992	-0.664256	3.3269	6.22e-05
Mature Beta Cell	1437916_at	Klf13	-1.24661	1.04326	0.479843	0.643453	1.07398	0.552908	0.95679	1.31215	-2.20933	-1.41095	-1.57593	-1.97003	0.660854	-0.105104	-0.263296	-1.17334	-2.06773	-1.19563	0.60197	-1.13105	3.32423	0.00247655
Mature Beta Cell	1429955_at	5031434O11Rik	1.25293	1.31457	2.2371	1.96075	1.30733	1.12631	0.938743	0.557183	-0.200442	-0.406394	-0.195256	-0.403217	-0.0641348	-0.110612	0.0656363	-0.98522	-1.20823	-0.438447	1.33686	-0.394632	3.32072	6.55e-05
Mature Beta Cell	1459056_at	Rasgrf1	2.32779	3.04171	3.11898	2.96604	2.47026	2.09596	1.95267	1.93981	0.142977	0.257674	0.180977	0.296602	0.910089	0.867826	0.76269	1.84373	1.22105	1.10033	2.48915	0.758394	3.31902	4.84e-05
Mature Beta Cell	1446653_at	Nav2	-1.13472	1.76818	1.99947	1.98643	0.979923	1.09923	1.64924	1.84989	-0.508496	0.875915	0.956498	0.524269	-1.05427	-1.26159	0.120809	-0.964643	-2.2847	-0.9638	1.2747	-0.456001	3.3189	0.00870394
Mature Beta Cell	1447725_at	C030034E14Rik	0.87107	2.68483	2.49985	2.35361	2.41246	2.14388	2.12115	2.48832	0.432022	0.677546	0.32399	0.284928	0.568072	0.848552	0.64429	0.779707	-0.0338025	0.140619	2.1969	0.466592	3.31798	0.000153436
Mature Beta Cell	1459715_at	Rsrc2	-0.21579	1.07912	1.22632	0.641072	0.831822	0.656504	1.07122	1.15514	-1.00171	-0.277455	-0.698924	-0.583951	-0.390378	-1.09872	-1.06471	-0.94849	-1.92634	-1.22081	0.805675	-0.921149	3.30998	2.43e-05
Mature Beta Cell	1438878_at	6430537K16Rik	0.285272	0.512694	0.232089	0.263271	1.43371	1.29156	1.40534	1.76406	-1.49877	-1.58625	-1.0252	-1.34628	-0.115834	-0.880303	-0.596497	-0.433374	-0.628714	-0.171736	0.898498	-0.828296	3.30991	0.000230449
Mature Beta Cell	1446315_at	Acly	1.97447	2.14106	2.45399	1.76041	1.1364	1.09386	1.67577	0.943827	-0.13212	0.0200207	0.79694	0.0775631	0.00273026	0.219643	-0.707025	0.0187385	-0.761658	-0.305696	1.64747	-0.0770863	3.30479	7.35e-05
Mature Beta Cell	1432287_a_at	Sntg1	1.96148	1.75485	2.25501	2.01868	1.82225	1.32014	1.32262	1.96615	0.0829016	0.909872	0.232006	0.762678	-0.106075	0.0494316	0.433317	-0.616725	-0.509938	-0.400569	1.80265	0.0836901	3.29198	9.37e-06
Mature Beta Cell	1438352_at	Mapre2	1.01733	2.02428	1.90952	1.40487	1.27803	1.21011	1.56293	1.32495	-0.629809	0.0134397	0.221061	-0.529656	-1.33888	0.0711711	-0.0743295	-0.110092	-0.392872	0.248488	1.4665	-0.252148	3.29129	6.65e-06
Mature Beta Cell	1441058_at	Itpkb	1.59578	2.46605	2.81299	2.65938	2.21197	1.80701	2.05335	2.17669	-0.354536	0.44183	0.388631	0.58864	1.12903	0.319544	0.954936	1.05124	0.0541135	0.557701	2.2229	0.513113	3.27113	1.11e-05
Mature Beta Cell	1459045_at	Golim4	0.327634	1.27416	1.30518	1.49671	1.35397	0.88463	0.751477	1.00625	-0.750295	-0.0674074	-0.461234	-0.0879383	-0.887353	-0.34197	-0.490364	-1.01716	-1.4441	-1.0407	1.05	-0.658852	3.26901	7.05e-06
Mature Beta Cell	1449650_at	Etnk1	1.16996	1.98563	1.49045	0.798403	0.793617	0.922116	0.891486	0.490457	-1.27186	-1.02062	-0.415776	-2.06683	0.297044	-0.0465953	-0.882356	-0.408073	0.12103	-0.716502	1.06776	-0.641055	3.26893	0.000168946
Mature Beta Cell	1435457_at	Pdzd4	0.944889	1.47868	1.71694	1.58714	1.78088	1.76324	1.78037	1.57934	-0.471895	-0.38862	-0.175711	-0.192225	0.161233	0.136973	-0.137321	0.144121	-0.0637995	-0.284956	1.57894	-0.12722	3.2629	4.14e-07
Mature Beta Cell	1454757_s_at	Ifi27l1	0.911636	1.12161	1.21479	1.31204	2.04331	2.11522	2.04102	2.01708	-0.994314	-1.21559	-1.39787	-1.29997	0.987512	0.0968121	0.351657	0.620673	0.603853	1.21573	1.59709	-0.10315	3.24955	0.00171925
Mature Beta Cell	1458634_at	Cd47	0.469236	1.67025	1.73499	0.420081	0.890532	0.710672	1.10427	1.62404	-1.63194	-0.643617	-0.677991	-1.55134	-0.137847	0.416272	-0.982653	-0.389217	-0.511478	-0.0942809	1.07801	-0.620409	3.24545	0.000156722
Mature Beta Cell	1433557_at	Cbx7	0.46452	1.0602	1.27427	1.24481	1.12728	1.3171	1.09821	0.812848	-0.794089	-0.780244	-1.18568	-0.680454	-0.760174	-0.862971	-0.502307	0.00513811	-0.25513	-0.647463	1.04991	-0.646337	3.24056	4.9e-07
Mature Beta Cell	1425705_a_at	Ero1lb	2.66593	2.37387	2.33655	2.40371	2.22031	2.49499	2.34401	2.41095	0.360505	0.463027	0.543198	0.669748	0.511567	0.914371	0.796023	1.03721	0.776223	1.03323	2.40629	0.71051	3.23952	2.99e-08
Mature Beta Cell	1422905_s_at	Fmo2	0.343775	0.438793	0.0600787	0.689205	0.638109	1.32516	0.711463	0.722951	-2.18298	-1.94808	-1.57124	-2.52806	-0.819575	-1.1064	-0.79648	-0.704931	0.241513	0.623059	0.616192	-1.07932	3.23891	0.00160242
Mature Beta Cell	1430127_a_at	Ccnd2	1.15297	1.37524	1.43798	1.16723	1.21377	1.27545	1.1874	1.21018	-1.5035	-1.29542	-1.26585	-1.54956	-0.239731	0.132274	0.036776	0.464046	0.383005	0.414257	1.25253	-0.442369	3.23754	0.000730697
Mature Beta Cell	1453008_at	Trnp1	1.19418	1.50556	2.26701	2.28493	2.70212	2.17842	2.1281	2.55796	-0.50207	0.0888549	-0.0205415	-0.391259	1.29306	0.882448	0.438137	1.32805	0.679688	0.283649	2.10229	0.408002	3.23616	0.000126938
Mature Beta Cell	1429870_at	Tnik	0.870207	2.07597	2.14576	1.67621	1.39874	1.29791	1.47729	1.13947	-0.538784	0.341843	0.147348	0.283719	0.320432	-0.235274	-0.142506	-0.0504205	-1.19752	-0.7502	1.51019	-0.182136	3.23178	2.51e-05
Mature Beta Cell	1421756_a_at	Gpr19	1.48225	1.20056	1.68221	1.09483	1.37851	1.1794	1.46103	1.69342	-0.43068	0.00844915	-0.248603	-0.531917	-0.0936704	-0.25204	-0.610832	-0.15347	-0.285223	-0.330749	1.39652	-0.292874	3.22522	7.86e-08
Mature Beta Cell	1440128_s_at	Sez6l	2.25232	2.73407	2.60857	2.7595	3.19788	2.79845	2.10414	2.92474	1.02119	0.614748	0.613756	0.952369	0.386053	0.908336	1.80468	1.8782	1.0873	0.571328	2.67246	0.983796	3.22358	1.05e-05
Mature Beta Cell	1432806_at	9430099H24Rik	-0.45356	1.17952	1.06689	1.30518	0.866301	0.819215	0.770537	1.16659	-0.911351	0.0906278	-0.301213	-0.377573	-0.948325	-0.719906	-1.00962	-0.966198	-1.95246	-1.38894	0.840084	-0.848497	3.2234	0.000136075
Mature Beta Cell	1434455_at	Fbxo44	0.717926	0.839588	1.67012	1.37775	1.4568	1.18161	1.15492	0.0482194	-0.818087	-0.0872008	-0.139492	-0.339789	-0.492976	-0.267276	0.136983	-1.2527	-1.09908	-1.9521	1.05587	-0.631171	3.21995	0.000139336
Mature Beta Cell	1429267_at	Acot11	1.44808	1.99532	1.99127	1.50449	1.44972	1.4507	1.8142	2.0287	-0.0843751	0.498819	0.149806	0.0716566	-0.375659	0.0231759	-0.325277	0.248721	-0.23609	0.264313	1.71031	0.0235091	3.21942	2.84e-07
Mature Beta Cell	1460469_at	Tnfrsf9	2.73491	2.47741	2.99221	3.05998	2.0099	1.84144	2.4571	2.33796	0.151561	1.16663	1.44646	1.56579	0.649133	1.52596	0.749416	0.558935	0.0122601	0.244431	2.48886	0.807058	3.20829	4.85e-05
Mature Beta Cell	1421133_at	Pvrl3	0.561244	1.92652	1.39906	1.57177	1.16596	1.06862	0.45626	1.32315	-0.358476	0.371169	0.105471	0.119988	-1.42541	-1.22751	-0.355838	-0.685717	-0.58332	-0.928606	1.18407	-0.496825	3.20628	8.42e-05
Mature Beta Cell	1445224_at	Ap3b2	1.2484	2.62711	2.48601	2.90579	2.29966	2.42179	2.44786	2.55201	1.0279	1.59802	1.34365	1.59613	0.121636	0.287846	1.44121	0.259155	-0.735161	-0.00478955	2.37358	0.69356	3.20432	0.000447827
Mature Beta Cell	1450995_at	Folr1	2.59775	0.777352	1.29773	1.36598	1.42846	1.29806	1.73321	0.330047	0.185084	0.397793	0.337716	0.434537	-0.750652	-1.11577	-0.352945	-1.02802	-0.600049	-0.764368	1.35357	-0.325667	3.20259	0.000430517
Mature Beta Cell	1429775_a_at	Gpr137b-ps	1.69283	2.20162	2.14292	1.76493	1.97033	2.01733	2.05487	2.14705	0.2297	0.417223	0.581208	0.437088	0.359435	0.438484	1.38906	-0.10332	-0.499093	-0.0429773	1.99899	0.320681	3.20052	1.27e-05
Mature Beta Cell	1426112_a_at	Cd72	0.0579976	-0.271644	-0.176095	-0.332723	3.30334	1.96911	1.89143	2.38829	-0.622419	-0.629165	-0.444226	-0.85455	-0.878526	-0.544117	-0.82787	-0.177308	-0.442292	-0.321065	1.10371	-0.574154	3.19955	0.0270043
Mature Beta Cell	1457673_at	6820431F20Rik	0.78584	1.0622	0.927293	0.985271	1.23097	1.11875	1.23654	1.51078	-0.397885	-0.525527	0.0956666	0.0789784	-0.245461	-0.793364	-1.00428	-1.02715	-1.07822	-0.802445	1.1072	-0.569969	3.19801	3.25e-06
Mature Beta Cell	1435148_at	Atp1b2	1.93385	2.38418	2.57263	2.34099	2.33763	1.82975	1.80121	1.35778	-0.587322	-0.467561	-0.761404	-0.440221	0.742852	0.638893	0.91681	1.82807	1.309	0.764733	2.06975	0.394385	3.19401	0.000770566
Mature Beta Cell	1419365_at	Pex11a	0.851423	1.08698	1.03166	0.661253	0.922873	0.928146	0.513828	0.644727	-0.996075	-0.754797	-0.431724	-0.730007	-1.30776	-0.706743	-0.0766043	-1.00234	-1.16694	-1.27929	0.830112	-0.845229	3.19395	1.05e-06
Mature Beta Cell	1418591_at	Dnaja4	1.27042	1.51601	1.53243	1.32376	1.56689	1.64958	1.2248	1.77945	0.399127	0.221222	0.414477	-0.045846	-0.872106	0.629477	-0.218932	-0.666982	-1.19879	-0.574234	1.48292	-0.191259	3.19138	7.37e-05
Mature Beta Cell	1437128_a_at	A630033E08Rik	0.262039	0.979755	0.698162	1.56736	0.849875	0.442798	0.0762049	1.66431	-1.01069	0.333537	0.268454	-0.015074	-0.69529	-0.202128	-0.948367	-0.0453966	-1.66304	-4.57237	0.817563	-0.855037	3.18788	0.0138285
Mature Beta Cell	1441153_at	Utrn	1.18099	1.36748	1.23188	1.3324	0.653564	0.892499	0.164113	1.84497	-1.29905	-0.913347	-0.476187	-0.203893	-0.15172	-0.47772	-0.0465525	-0.423412	-1.33799	-0.533786	1.08349	-0.586366	3.18182	5.73e-05
Mature Beta Cell	1442279_at	Epc1	-0.126254	0.328641	0.91992	1.12012	1.06718	0.528192	0.499301	1.0903	-0.571896	-1.15345	-0.0815966	-1.06558	-1.32298	-1.39258	-1.02121	-0.903205	-1.37972	-1.00845	0.678426	-0.990066	3.17882	1.94e-05
Mature Beta Cell	1425927_a_at	Atf5	0.484778	1.54989	1.31259	1.19626	2.03147	1.71654	1.7175	1.68109	-0.522236	-0.554099	-0.581278	-0.26835	0.333805	-0.3482	-0.58199	0.212286	0.0903088	0.161275	1.46126	-0.205848	3.17578	3.08e-05
Mature Beta Cell	1428288_at	Klf9	2.351	1.70104	1.49425	1.37433	1.19417	1.55782	1.35727	1.56764	-1.22456	-1.22246	-0.763787	-1.46185	0.326461	-0.0421253	-0.222651	0.857423	1.434	1.41983	1.57469	-0.089972	3.17039	0.00274736
Mature Beta Cell	1437918_at	4930539E08Rik	0.599897	0.607972	-0.734734	0.349471	2.57565	2.0746	2.22576	2.58678	-0.124511	0.740368	-0.142522	-0.895557	-1.01427	0.142552	-0.669188	-0.419421	-0.775008	-0.622985	1.28567	-0.378055	3.16834	0.0145528
Mature Beta Cell	1440435_at	Ky	2.15357	2.22002	3.03304	2.85842	1.92324	1.82002	1.79394	1.534	0.78904	0.445813	0.578183	0.464786	-0.280423	0.826496	-0.0160503	1.27952	1.15173	-0.198002	2.16703	0.504109	3.16657	9.58e-05
Mature Beta Cell	1438764_at	Anxa7	0.583604	1.1027	1.15822	1.06879	1.13642	1.00471	0.909551	0.27694	-0.935517	-0.6157	-0.572895	-0.958602	-1.12558	-0.89712	-0.992478	-0.209331	-0.487067	-0.775047	0.905116	-0.756934	3.16466	1.04e-06
Mature Beta Cell	1441013_at	Maml3	1.33323	1.42195	1.93401	1.88869	0.610809	0.924783	1.05275	1.16997	-0.613382	-0.0328151	0.175531	0.203207	0.136474	-0.163654	-0.206412	-0.33647	-1.81729	-1.00571	1.29202	-0.366052	3.15596	0.000101102
Mature Beta Cell	1444003_at	Neurl3	-0.405587	-0.196359	-1.00351	0.0871522	2.80511	1.59524	1.79765	2.0004	-0.832512	-1.38536	-1.13894	-1.51538	-1.25689	-0.595583	-0.633008	-0.275534	-0.376602	-0.209596	0.835013	-0.821941	3.1535	0.0234439
Mature Beta Cell	1418586_at	Adcy9	0.854973	1.84063	1.8842	1.76968	1.29041	1.50978	1.26864	1.51637	-0.196772	0.214416	-0.151568	0.326159	-0.688539	-0.397225	0.00548771	-0.148591	-0.261371	-0.283565	1.49183	-0.158157	3.13832	2.73e-06
Mature Beta Cell	1435770_at	Tmx4	1.41336	1.66882	1.5525	1.16699	1.77276	1.83139	1.7025	1.17039	0.615204	0.2708	0.263729	0.397632	-1.01449	-1.07851	-1.27991	0.425659	0.433469	-0.163433	1.53484	-0.112985	3.1336	0.000228747
Mature Beta Cell	1424694_at	2010011I20Rik	1.20778	0.959194	1.57511	1.53972	1.26647	1.34038	1.43791	1.33011	-0.753466	-0.914288	-1.22346	-1.15034	-0.358136	-0.135443	-0.485392	1.21251	0.523587	0.160568	1.33209	-0.312386	3.12633	0.0004053
Mature Beta Cell	1438962_s_at	Ddx31	0.898601	1.01462	1.41378	1.5491	1.79366	1.24269	1.53464	1.5894	-0.122367	0.230367	0.688429	-0.0604043	0.0858098	-0.569145	-0.142755	-0.797888	-1.00187	-0.958433	1.37956	-0.264825	3.12615	2.29e-05
Mature Beta Cell	1438746_at	A530058N18Rik	2.36508	2.66484	2.83118	3.10019	2.41947	2.43144	2.63069	2.83704	1.14887	1.25798	1.36434	1.34754	0.465478	0.866966	0.787335	1.38253	0.426098	1.12742	2.65999	1.01746	3.12214	7.08e-07
Mature Beta Cell	1435465_at	Kbtbd11	0.865309	0.693128	0.0671386	1.14198	2.04091	1.0968	1.13733	1.46017	-1.17987	-0.660933	-0.535877	-0.748949	-0.733275	-0.558182	-0.344711	-0.59188	-0.319876	-0.112444	1.06284	-0.5786	3.11978	0.000220139
Mature Beta Cell	1452178_at	Parp10	1.49584	1.53627	1.88952	1.80087	1.81813	1.30442	1.59685	1.74851	-0.436014	-0.308758	-0.43113	-0.212019	-0.0789766	0.159093	-0.0120455	0.737974	0.305873	0.359886	1.6488	0.00838816	3.11755	1.11e-06
Mature Beta Cell	1456671_at	Tbrg3	0.358246	1.12046	0.881975	1.04306	1.10712	0.517511	0.615627	0.924994	-1.23788	-0.66635	-0.784686	-1.06651	-0.613116	-0.622144	-0.493203	-0.508421	-1.27884	-0.882188	0.821124	-0.815334	3.10902	5.79e-07
Mature Beta Cell	1439340_at	D630036G22Rik	0.813417	1.61603	1.74832	1.70706	1.6134	1.39285	1.57324	1.56024	-0.189347	0.334841	-0.280534	-0.1627	-0.0459508	-0.234114	-0.175388	-0.0681419	-0.0354349	-0.472215	1.50307	-0.132898	3.10796	1.31e-06
Mature Beta Cell	1441085_at	Rora	1.26083	2.41802	2.57111	2.58127	1.29975	1.01427	1.76029	1.6732	-0.278475	0.444455	0.0809098	0.353757	0.317243	0.104541	0.812649	-0.209657	0.203883	0.0487239	1.82234	0.187803	3.10488	0.000390229
Mature Beta Cell	1430904_at	Arfgap3	0.438044	1.80915	1.76414	1.13031	1.08431	1.1509	1.38418	1.54738	-0.654265	0.41023	0.0766379	-0.167176	0.140211	-0.326292	-0.0961637	-0.749634	-1.49072	-0.566878	1.28855	-0.342405	3.09718	4.88e-05
Mature Beta Cell	1451321_a_at	Rbm43	1.00892	1.09154	1.05991	1.43299	1.255	1.11793	0.897499	0.780613	-1.10912	-1.23999	-1.49031	-1.19695	0.712601	-0.423682	-0.368872	0.132099	-0.176621	-0.342712	1.08055	-0.550356	3.09707	0.000208916
Mature Beta Cell	1450406_a_at	St3gal3	0.277702	1.0142	1.42623	1.3622	1.09571	0.444844	0.794	1.37298	-0.996624	-0.696613	-0.338637	-0.552213	-0.523575	-0.286528	-0.784236	-0.527132	-1.04683	-0.800112	0.973484	-0.65525	3.09242	3.1e-05
Mature Beta Cell	1454728_s_at	Atp8a1	2.21217	1.56027	1.29987	1.53635	0.86144	1.74831	1.69087	1.65155	-0.254181	-0.232345	-0.604991	-0.717798	-0.489057	0.321397	0.0737269	0.112303	0.451205	0.75965	1.5701	-0.058009	3.09108	1.56e-05
Mature Beta Cell	1433101_at	9030419F21Rik	0.774731	1.81047	1.81169	1.87877	1.23652	1.60484	1.16134	1.2072	-0.319546	0.223756	0.0298716	0.0285039	-0.248092	-0.232528	-0.24073	-0.0918576	-0.870568	-0.198156	1.4357	-0.191935	3.09005	1.07e-05
Mature Beta Cell	1457518_at	C630004H02Rik	0.458433	2.4531	2.25641	1.0923	1.03044	0.608491	1.12955	0.250103	-1.06058	-0.557089	-0.390928	-0.200379	-0.834472	-0.593018	-0.667354	0.205375	-0.409094	-0.16407	1.15985	-0.467161	3.08873	0.0017921
Mature Beta Cell	1448724_at	Cish	1.98248	1.74257	1.8059	1.41988	1.42425	2.18705	1.90903	1.71092	-0.741928	-0.51355	-0.217385	-0.552485	0.309609	0.301463	-0.0112894	1.12587	0.944568	0.877189	1.77276	0.152206	3.07493	0.000138206
Mature Beta Cell	1429742_at	Rcbtb2	0.940166	0.259272	1.58753	0.938697	0.750841	1.05273	0.757768	0.567509	-0.7752	-0.648403	-0.651517	-0.502559	0.274437	-1.00011	-1.05643	-1.03499	-0.944799	-1.29717	0.856814	-0.763673	3.07479	1.04e-05
Mature Beta Cell	1447491_at	Lrrc8d	0.122601	1.27412	1.16862	1.28231	0.617863	0.337193	0.668469	0.868642	-1.44229	-0.815409	-0.146223	-0.364124	-0.223631	-0.066896	-0.246087	-1.07361	-2.56019	-1.34113	0.792477	-0.827959	3.07468	0.000448101
Mature Beta Cell	1455756_at	Pcif1	0.184421	0.748554	1.25331	1.22404	1.04196	0.695784	0.728879	0.876593	-0.897182	-0.835793	-0.944967	-0.646726	-0.81266	-0.720865	-0.686091	-0.511795	-0.806791	-0.895643	0.844193	-0.775851	3.07384	1.74e-05
Mature Beta Cell	1455774_at	Jund	1.02487	1.26527	1.48543	1.65675	1.15695	1.35906	1.45077	1.45491	-0.195441	0.476951	0.0895524	0.0801711	-0.919231	-0.0672699	-0.806521	-0.296834	-0.382332	-0.59634	1.35675	-0.261729	3.07052	3.92e-06
Mature Beta Cell	1428736_at	Gramd3	0.547443	0.945288	0.864784	0.982452	1.12322	1.2257	1.22499	1.12084	-0.93712	-0.530899	-0.390551	-0.732649	-0.606582	-0.292204	-0.214807	-0.816192	-0.808428	-0.787966	1.00434	-0.61174	3.06541	9.11e-08
Mature Beta Cell	1427979_at	4732418C07Rik	0.936132	1.54418	1.67965	1.39195	1.66008	1.29174	1.4946	1.72918	0.158685	0.483256	0.38379	0.0215365	-0.78175	-0.497102	-0.948921	-0.0501013	-0.140624	-0.122532	1.46594	-0.149376	3.06379	6.59e-06
Mature Beta Cell	1447016_at	Tbc1d1	-0.0509859	2.0508	1.84498	1.8494	0.915629	0.72092	1.19045	1.6795	-0.806616	-0.692483	0.293899	-0.372343	0.124691	-0.504976	0.0765749	0.0576624	-1.18307	-0.348151	1.27509	-0.335481	3.05372	0.000838967
Mature Beta Cell	1430652_at	9030612E09Rik	1.65839	1.74302	1.59329	1.94915	1.152	1.14567	1.44796	2.29401	-0.482357	-0.400529	-0.265842	-0.105177	1.89431	0.000454894	-0.10795	0.246744	-0.183398	-0.47248	1.62294	0.0123774	3.0537	0.000185536
Mature Beta Cell	1452394_at	Cars	-0.71295	0.870497	0.769566	1.08605	1.13276	0.959095	0.522877	0.336582	-0.991319	-1.4677	-2.02367	-1.47543	-1.26372	-1.48435	-1.65693	0.493887	0.220906	-0.230826	0.62056	-0.987915	3.04929	0.00119213
Mature Beta Cell	1422907_at	Gnat2	1.78801	2.16777	1.86666	2.04376	1.58782	1.48836	1.60036	1.51192	0.0158489	0.499403	0.416484	0.217356	0.477916	0.345723	0.297357	0.107858	-0.885519	0.00531056	1.75683	0.149774	3.0463	1.97e-06
Mature Beta Cell	1441423_at	Ece1	-0.0391652	2.79934	2.85693	2.38675	0.771213	1.64356	1.85119	2.09216	-0.100066	0.946641	0.845917	0.931585	0.543681	0.323857	0.423137	0.107013	-1.40563	-0.725728	1.79525	0.18904	3.0445	0.00686693
Mature Beta Cell	1443468_at	Ahcyl2	0.271291	0.994555	0.899818	1.18938	1.19131	0.625797	1.16614	0.766018	-0.298874	0.197093	0.562413	-0.134759	-1.4152	-1.12613	-0.791428	-1.1634	-1.93843	-1.06521	0.888039	-0.717391	3.04286	0.0004011
Mature Beta Cell	1444609_at	Exoc4	-0.0045676	1.15267	1.13793	1.07187	1.13691	0.58902	0.705001	1.10492	-1.19866	-0.38362	-0.364376	-0.323281	-0.126531	-0.597862	-0.624382	-0.721122	-1.8534	-1.22962	0.861718	-0.742285	3.03986	3.62e-05
Mature Beta Cell	1424549_at	Degs2	0.431804	0.192251	0.0491178	0.65604	1.92636	2.05072	1.15977	0.0736083	-1.19365	-1.13529	-1.02318	-1.13901	-0.974901	-0.749453	-1.07376	-0.812717	0.510632	-0.262492	0.817458	-0.785383	3.03741	0.00182245
Mature Beta Cell	1431947_at	Ldlr	0.176113	2.32151	1.92458	1.31779	0.483455	0.450246	0.50156	0.340896	-1.00308	-0.859082	-1.55198	-0.272451	-1.12229	-0.746656	-1.22194	0.110293	-0.227238	0.267359	0.939518	-0.662707	3.03611	0.00192841
Mature Beta Cell	1445695_at	Atxn1	0.421699	1.44966	1.33517	1.15514	0.759913	0.770067	0.855533	0.620062	-1.30246	-1.05089	-0.259995	-0.377036	-0.488213	-0.746902	-0.244829	-0.287139	-1.29634	-0.753403	0.920906	-0.680721	3.03485	6.57e-06
Mature Beta Cell	1450240_a_at	Sytl1	1.29901	1.56225	1.75146	2.01452	1.8188	1.7542	1.67219	1.86949	-0.545392	0.154745	-0.00924866	0.0844792	0.186711	0.181754	0.284386	0.479421	0.058156	0.300024	1.71774	0.117504	3.03193	1.07e-07
Mature Beta Cell	1451499_at	Cadps2	0.42944	0.444629	0.31042	0.675336	0.267928	0.703021	0.647959	0.950373	-1.52308	-0.692039	-0.594529	-1.66323	-1.5563	-1.04707	-0.953327	-1.22061	-0.651436	-0.554054	0.553638	-1.04557	3.02976	3.32e-06
Mature Beta Cell	1450726_at	Asah2	0.895983	0.907944	0.950276	1.03071	1.54	1.55637	1.17759	1.29414	-0.752174	-0.633711	-0.984271	-0.814206	-0.508706	-0.571513	-0.457583	0.0766613	0.196263	0.154859	1.16913	-0.429438	3.02842	3.2e-06
Mature Beta Cell	1446963_at	Mcc	0.810504	1.62148	2.05309	2.12126	1.20187	0.921424	0.896294	0.949197	-1.29177	-0.840472	-0.401801	-0.300233	0.680424	-0.193982	0.406222	0.489559	-0.869782	-0.440806	1.32189	-0.276265	3.02756	0.000249856
Mature Beta Cell	1417504_at	Calb1	2.50616	1.91087	1.01306	1.6635	2.69309	2.49556	2.24587	1.87752	0.430133	0.352281	0.811499	0.823208	-0.486814	0.949836	1.16692	0.081327	0.12842	0.295674	2.0507	0.455248	3.0219	0.000155379
Mature Beta Cell	1444466_at	Ncald	0.390283	1.1758	1.1194	0.0507658	0.649196	0.789572	0.98711	1.58078	-1.11624	-0.573673	-1.19547	-1.2738	-0.350898	0.576151	0.00166893	-0.979118	-1.43959	-1.16595	0.842864	-0.751692	3.02002	0.0001871
Mature Beta Cell	1438065_at	Rprd1a	0.245075	1.49243	1.30156	1.27575	0.939389	1.10825	1.16972	1.14464	-1.2194	-0.466599	-0.837266	-0.637932	-0.0296328	-0.510251	-0.339277	0.0277574	-0.681965	-0.401456	1.0846	-0.509602	3.01928	6.77e-06
Mature Beta Cell	1452956_a_at	Ifi27l1	0.796038	1.05401	0.85017	0.718372	1.74896	1.99283	1.75872	1.73234	-1.07028	-1.23549	-1.15027	-1.21258	0.335594	-0.19701	-0.181517	0.467821	0.763338	0.856795	1.33143	-0.262361	3.01841	0.000949838
Mature Beta Cell	1455455_at	Glt28d2	-0.261962	0.594713	0.470715	0.617305	1.06122	1.18113	0.893639	0.913333	-0.593714	-0.712312	-0.578362	-0.585977	-1.83672	-1.0866	-0.383114	-1.56264	-0.944839	-0.814724	0.683761	-0.9099	3.01814	3.84e-05
Mature Beta Cell	1436183_at	Zc3hav1	1.50881	0.933026	1.12689	0.819616	0.951278	1.56137	1.26916	1.11652	-1.26019	-1.32558	-0.772281	-1.47781	-0.362159	-0.794673	-0.251246	0.430791	0.697724	0.787767	1.16083	-0.432767	3.01802	0.000749641
Mature Beta Cell	1441840_x_at	Sbno2	-1.55159	0.807129	0.778151	0.766415	1.0363	0.78741	1.28034	1.25225	-1.53704	-0.135655	-0.773996	-1.22368	-1.03194	-1.30852	-0.903673	-0.413461	-1.41165	-0.739874	0.64455	-0.947949	3.01571	0.00391321
Mature Beta Cell	1435493_at	Dsp	-0.396552	0.781703	0.961754	0.824208	0.853871	0.823711	0.898385	1.08351	-1.18718	-0.933346	-0.686621	-1.02955	-1.23214	-1.09403	-1.04529	-0.392018	-0.502229	-0.519577	0.728823	-0.862199	3.01263	4.7e-05
Mature Beta Cell	1417236_at	Ehd3	0.431594	0.909682	1.14164	1.62186	1.46877	1.82341	0.962171	1.5621	-0.496797	0.269	-1.09004	-0.530984	-0.405936	-0.742554	-0.323369	0.438977	-0.0900875	-0.527625	1.24015	-0.349942	3.01069	4.19e-05
Mature Beta Cell	1459066_at	Zfp612	0.388993	0.956249	1.12193	1.10173	1.02364	0.794922	0.901327	0.67621	-0.68459	-0.37221	-0.419557	-0.518787	-1.15023	-0.206881	-0.565347	-0.580182	-1.38919	-1.30695	0.870625	-0.719392	3.01053	2.51e-06
Mature Beta Cell	1442286_at	Wdr67	-0.478921	0.982613	0.994367	1.3252	0.919996	0.626454	0.670445	0.414304	-1.09605	-1.08646	-1.46455	-1.25741	0.710619	-0.660743	-1.03744	-0.661125	-1.44672	-1.0616	0.681807	-0.906148	3.00623	0.000259054
Mature Beta Cell	1442590_at	Tnfrsf23	0.852679	1.41336	1.30133	0.704411	1.51124	1.03624	1.29119	1.66539	-1.19399	-0.759335	-0.943448	-0.988059	-0.770964	-0.170699	-0.57317	0.850624	0.570963	0.319778	1.22198	-0.36583	3.00592	0.000240942
Mature Beta Cell	1457607_at	AW046457	-0.625145	0.079133	0.133125	0.347251	0.759956	0.715641	0.466334	0.980925	-1.92029	-1.00846	-1.6657	-0.940259	-1.42505	-0.957624	-0.881518	-1.52954	-1.16746	-0.810452	0.357152	-1.23064	3.00588	7.91e-05
Mature Beta Cell	1454472_at	2900092N22Rik	1.8348	1.87731	1.99455	1.55515	1.33431	0.978912	1.09703	1.24685	-0.0523369	0.237403	1.00016	0.878798	-0.218822	-0.0836712	-0.172025	-0.406779	-1.65913	-0.49871	1.48986	-0.0975108	3.00502	0.000316635
Mature Beta Cell	1443770_x_at	Auts2	0.228684	0.934148	1.23195	1.48282	0.97262	-0.0532625	0.842565	0.481934	-0.962529	-0.408235	0.0102409	-0.34025	-0.34065	-1.302	-0.948077	-1.00249	-1.70885	-1.18894	0.765182	-0.819178	2.99875	0.000118874
Mature Beta Cell	1442964_at	C2cd3	-0.58486	0.982819	0.967874	0.788347	0.659128	0.651609	0.620289	1.56455	-1.03498	0.0393472	-0.0502568	-0.262826	-0.884665	-0.704118	-1.00982	-1.51751	-1.82569	-1.51226	0.70622	-0.876279	2.99488	0.000450483
Mature Beta Cell	1444473_at	Kat2b	0.261634	1.33644	1.49001	1.38879	0.871578	1.00712	1.0661	0.731915	-0.762622	-0.0599695	-0.438985	-0.422721	-0.416486	-0.788515	-0.126856	-0.596164	-1.23153	-0.773615	1.0192	-0.561747	2.99166	1.27e-05
Mature Beta Cell	1449442_at	Pex11a	0.473887	0.740603	1.13196	1.12858	1.03083	0.917142	0.56613	0.766919	-0.868209	-0.333654	-0.593763	-0.610051	-0.69707	-0.926546	-0.499092	-0.723232	-0.970288	-1.12698	0.844506	-0.734888	2.98844	2.28e-07
Mature Beta Cell	1431148_at	Ak3	0.855871	1.32602	1.56529	1.46627	1.53803	1.1988	1.11823	2.14296	-0.593905	-0.144278	-0.358611	-0.525756	-0.5772	-0.396886	-0.128356	0.399939	0.383116	0.177458	1.40143	-0.176448	2.98531	8.85e-06
Mature Beta Cell	1444396_at	Trp53inp2	0.852077	1.97596	1.95938	0.675983	0.517327	0.692299	0.532492	0.94842	-1.0619	-0.256153	-0.780351	-0.864066	-0.12948	-0.181133	-0.0488101	-0.105896	-1.30656	-0.851215	1.01924	-0.558557	2.98514	0.000295137
Mature Beta Cell	1443222_at	Akt3	0.221979	1.91994	1.16304	1.94822	1.32234	0.364591	1.20608	1.78469	-0.483703	0.206844	-0.044341	-0.122159	-0.247064	-0.915401	-0.55733	0.236721	-1.17118	-0.242317	1.24136	-0.333993	2.98008	0.000567929
Mature Beta Cell	1449224_at	Trpm5	3.20822	2.88093	3.24257	3.46211	2.66882	1.83884	1.31321	1.79271	0.198088	0.561368	0.898996	0.712854	0.607314	1.45838	1.59366	1.00277	1.30523	1.42061	2.55093	0.975928	2.97935	0.00191322
Mature Beta Cell	1443955_at	4933434E20Rik	0.720037	1.31639	1.15812	1.38682	0.884457	0.809122	0.636496	1.27377	-0.442094	0.0160174	0.205407	-0.237	-0.410315	-0.861756	-0.579199	-1.00289	-1.25155	-0.949118	1.02315	-0.55125	2.97812	8.44e-06
Mature Beta Cell	1457117_at	Nfe2l2	-0.121085	0.410204	0.799906	0.505354	0.914007	0.609588	0.836226	1.54665	-1.36352	-1.22761	-1.91461	-1.72025	-0.472602	-0.866137	-1.19244	0.485465	-0.0703964	-0.525209	0.687606	-0.886731	2.97799	0.000429418
Mature Beta Cell	1455884_at	Dpp9	-0.641714	0.994336	1.20663	1.33191	1.31267	1.04624	1.18556	1.19411	-0.889119	-0.349008	-0.398152	-0.349296	-0.559377	-0.760745	-0.955647	-0.510991	-0.859628	-0.549348	0.953717	-0.618131	2.97285	0.000813066
Mature Beta Cell	1426942_at	Aim1	0.880546	0.821542	0.874953	0.297065	1.47533	1.57494	1.01949	0.508153	-0.286579	-0.0966425	-0.992643	0.0171766	-2.33645	-1.57553	-0.888947	0.293108	0.0312458	-0.565301	0.931502	-0.640057	2.97226	0.00071432
Mature Beta Cell	1441624_at	Sorbs2	0.148446	0.855647	1.17552	1.47207	1.36663	0.905126	1.24557	0.844663	-1.03419	-0.339198	-0.00185438	-0.193259	-0.669087	-0.41386	-0.157651	-0.605725	-1.27134	-1.00022	1.00171	-0.568639	2.96976	2.11e-05
Mature Beta Cell	1443044_at	A830091E24	1.04816	1.59783	1.53148	1.45824	1.50506	1.15988	1.27205	0.433846	0.375343	0.791098	0.606073	0.657779	-1.04129	0.667125	-1.07816	-1.0603	-2.15642	-0.953191	1.25082	-0.319194	2.96907	0.0031909
Mature Beta Cell	1421410_a_at	Pstpip2	1.41352	0.861041	0.202223	1.02457	1.70732	2.3586	2.18221	2.70842	0.28185	0.10473	0.52166	-0.0580362	-0.940252	-0.0566654	-0.0646106	-0.475636	0.181431	0.387463	1.55724	-0.0118065	2.96708	0.00277196
Mature Beta Cell	1420980_at	Pak1	-0.488775	0.311008	-0.0298435	0.139085	1.23064	1.42676	1.05664	1.43069	-0.697637	-0.529436	-0.982125	-0.736573	-0.991873	-0.809655	-0.900602	-1.29299	-0.996758	-1.39535	0.634525	-0.933301	2.96458	0.00157997
Mature Beta Cell	1442467_at	Nav2	0.0573807	1.70192	2.26874	1.32219	0.0526061	0.881958	1.31071	1.39992	-0.650118	0.946622	1.13356	0.726205	-0.221442	-0.40013	0.492631	-2.32765	-2.69523	-1.42675	1.12443	-0.44223	2.96218	0.0169737
Mature Beta Cell	1445866_at	Mast4	0.325287	1.0741	1.46523	0.938457	0.816284	0.588416	0.70863	1.04333	-1.15413	-0.203724	-0.59949	-0.551319	-0.520276	-0.383831	-0.428088	-0.817248	-1.54877	-0.74882	0.869968	-0.695569	2.95988	5.67e-06
Mature Beta Cell	1424842_a_at	Arhgap24	1.59104	0.721294	0.539243	0.706466	0.496092	0.753351	0.840197	1.00432	-1.18729	-1.70171	-1.71081	-1.34001	-0.38842	-0.740803	-0.461775	0.123931	0.113421	-0.0377563	0.831501	-0.733123	2.958	0.000259148
Mature Beta Cell	1435198_at	Gm5817	1.11357	1.81871	1.77104	2.11254	1.66993	1.47334	0.975012	1.32112	-0.544877	-0.670311	0.315785	-0.0991883	-0.174836	-0.112184	0.0197551	1.09371	-0.133195	-0.0154732	1.53191	-0.032081	2.9567	2.13e-05
Mature Beta Cell	1425214_at	P2ry6	2.36561	0.347391	1.39231	1.25191	3.74326	3.095	3.33552	3.2511	0.557695	-0.834206	-0.129251	-0.744656	1.41131	0.980135	1.02042	1.58599	1.92063	2.07863	2.34776	0.784669	2.95486	0.0257134
Mature Beta Cell	1415894_at	Enpp2	1.33428	2.04396	2.26704	2.90062	1.60623	1.71282	1.43048	1.53452	-0.0129511	0.141623	0.110209	0.113054	0.146321	-0.0074605	-0.0463039	0.978946	0.89852	0.59726	1.85374	0.291922	2.95226	0.00012159
Mature Beta Cell	1453042_at	Anks4b	1.24073	1.03449	1.46042	1.6396	1.62878	1.4873	1.48032	1.2839	-0.408534	0.0700463	-0.253096	0.0878874	0.841406	-0.497203	-0.386418	-0.203924	-0.212294	-0.576119	1.40694	-0.153825	2.9501	3.32e-06
Mature Beta Cell	1419490_at	Fam19a5	1.32244	1.16022	2.05987	2.12967	1.84284	1.47751	1.62282	1.70387	-0.272802	-0.0480038	-0.33166	0.123588	-0.0126634	0.141816	-0.0631155	0.934375	0.559434	0.0238985	1.6649	0.105487	2.94735	4.67e-06
Mature Beta Cell	1440234_at	1810012P15Rik	0.0873019	0.986271	1.1523	1.36689	1.28302	1.26123	1.13974	0.983559	0.038628	0.698481	0.311748	0.00909047	-1.50998	-0.11935	-0.397689	-1.31896	-1.53892	-1.43925	1.03254	-0.52662	2.94682	0.00086521
Mature Beta Cell	1424764_at	Sez6l	2.71007	2.70303	2.73984	2.60041	2.8372	2.7962	2.59675	2.40768	1.14525	1.3801	0.905071	1.35786	0.362584	1.13816	1.48229	1.5813	1.05273	0.755583	2.6739	1.11609	2.94405	2.36e-06
Mature Beta Cell	1447060_at	Smyd3	1.83983	1.0375	1.49585	0.654688	0.782798	0.724593	0.719745	0.651472	-1.2757	-0.252347	-0.0289149	-0.657852	0.217117	-0.484594	-0.546431	-0.482603	-1.47446	-0.701769	0.98831	-0.568755	2.94254	5.77e-05
Mature Beta Cell	1429206_at	Rhobtb1	1.2011	1.27155	1.25981	0.986694	0.846358	1.24275	1.11774	1.33376	-0.494235	-0.479434	-0.525064	-0.743243	-0.911177	-0.4567	-0.448134	-0.119364	0.0399487	0.156344	1.15747	-0.398106	2.93951	6.17e-07
Mature Beta Cell	1417381_at	C1qa	1.57056	1.23497	1.24355	1.02745	2.59304	1.98957	2.05775	2.33443	-0.0115273	-0.0228044	0.061679	0.237684	-0.209245	-0.0467968	0.227246	0.147606	0.631535	1.02213	1.75641	0.20375	2.93358	0.000242897
Mature Beta Cell	1444696_at	BC059841	0.821356	0.649751	1.10916	0.795098	1.35293	1.26303	1.02913	1.02078	-0.210861	-0.487506	-0.611464	-0.28218	-0.878838	-0.508169	-0.585283	-0.476002	-0.573598	-0.83306	1.00516	-0.544696	2.92787	2.21e-07
Mature Beta Cell	1435971_at	Rims3	3.10895	3.27892	3.50054	3.07093	2.90507	2.94607	2.69334	2.86455	1.05294	1.29229	1.66564	1.89262	1.14281	1.61243	2.33238	1.24628	1.24631	1.48113	3.04605	1.49648	2.92729	2.09e-06
Mature Beta Cell	1418449_at	Lad1	-0.447589	-1.03489	-0.283616	-0.305031	1.55036	0.708506	0.68404	1.33129	-1.56026	-0.808815	-0.791257	-1.44309	-2.94958	-2.06413	-1.40737	-0.613756	0.145785	-1.23294	0.275383	-1.27254	2.92396	0.00680195
Mature Beta Cell	1446758_at	Bre	0.0560234	0.98423	1.0812	0.87324	1.38127	0.733634	0.461157	0.454135	-0.901255	-0.938495	-0.710642	-0.501146	-0.866388	-0.45788	-1.02595	-0.605377	-1.14537	-0.795047	0.753111	-0.794754	2.92384	4.07e-05
Mature Beta Cell	1427057_at	Nt5dc3	0.886145	1.44013	1.53511	0.991303	1.06519	1.46277	0.98676	0.857472	-0.441047	-0.503266	-0.310271	-0.269247	-0.532742	-0.331238	-0.23473	-0.388366	-0.477051	-0.445794	1.15311	-0.393375	2.92104	7.32e-06
Mature Beta Cell	1449875_s_at	H2-T10	-0.133692	0.315531	0.576168	0.586126	1.67068	0.720282	1.34146	1.03777	-1.42679	-1.47422	-1.85094	-1.3062	-0.75778	-0.670873	-0.826021	-0.173047	0.171749	0.493126	0.764292	-0.7821	2.92086	0.000821105
Mature Beta Cell	1426405_at	Rnf11	-0.0527464	0.400103	0.826672	1.04199	1.14852	0.877343	1.24141	1.36546	-0.416984	-0.238592	-0.124347	-0.602084	-1.04052	-0.891914	-1.12631	-0.661909	-0.751048	-1.03307	0.856094	-0.688677	2.91758	5.99e-05
Mature Beta Cell	1443413_s_at	Trpm5	3.68107	3.15713	3.66279	3.52356	3.23078	2.69966	2.21434	2.48418	1.09569	1.15932	1.1275	1.39644	1.44058	1.57425	1.73239	1.86131	2.02089	1.96477	3.08169	1.53731	2.91677	0.000220103
Mature Beta Cell	1438891_at	Ctnnd2	0.980921	0.552454	0.192887	-0.558544	1.29987	1.17171	1.02442	0.997501	-0.673394	-0.566802	-0.55383	-0.73332	-0.518529	-0.263258	-0.124631	-1.52584	-2.00138	-1.39308	0.707653	-0.835406	2.91412	0.000547886
Mature Beta Cell	1452677_at	Pnpt1	0.91405	1.1886	0.556086	1.20219	0.557705	1.37347	0.840883	1.99312	-0.458877	-0.175175	-0.117184	0.187438	-3.04228	1.161	-3.33505	0.0348053	0.764405	0.33631	1.07826	-0.464461	2.91344	0.0233319
Mature Beta Cell	1427699_a_at	Ptpn11	-0.900988	1.23662	1.64734	1.96739	1.39027	1.3838	1.58816	1.20395	-0.301082	-0.136773	-0.30769	-0.451616	-1.41879	-1.16275	-1.14752	1.04221	0.248827	0.107075	1.18957	-0.352811	2.91274	0.00460952
Mature Beta Cell	1423406_at	Sv2a	1.36154	1.72733	1.63951	2.17632	1.93267	1.90896	1.73718	2.10685	0.0838409	0.319301	0.310377	0.254351	-0.190953	0.809762	0.519063	0.664299	0.0403332	0.0181472	1.82379	0.282852	2.90984	6.4e-07
Mature Beta Cell	1436075_at	Sfrp5	0.469024	-0.0281201	-0.938055	-0.544144	1.24191	1.86975	1.79128	1.26258	-1.58135	-1.05631	-0.552963	-0.829073	-1.02274	-1.48213	-0.339776	-1.09101	-0.16255	-0.885054	0.640528	-0.900296	2.90961	0.010281
Mature Beta Cell	1444482_at	A130078K24Rik	0.529613	2.05501	2.37753	1.05649	0.616952	0.854618	0.196076	1.08162	-0.311733	-0.537123	0.545658	0.362157	-0.699514	-0.402766	0.196822	-1.07978	-1.62681	-0.884436	1.09599	-0.443753	2.90743	0.00188527
Mature Beta Cell	1434034_at	Cerk	1.66638	1.761	2.00119	2.05678	1.9645	1.85732	1.69418	2.05713	-0.0228166	-0.477216	-0.572315	0.210536	0.751239	0.334483	0.397062	1.26996	0.89998	0.649551	1.88231	0.344047	2.90445	0.000102706
Mature Beta Cell	1451348_at	Depdc6	0.945139	1.24315	1.4422	1.51954	1.01636	0.898018	0.928618	0.872447	0.0794373	0.140209	0.0165494	-0.167476	-1.62473	-0.826051	-0.951982	-0.0374668	-0.493837	-0.427816	1.10818	-0.429316	2.90291	5.01e-05
Mature Beta Cell	1440800_at	Atg4c	0.403276	1.26413	1.03006	1.91425	1.26183	0.93059	0.823045	1.26762	-0.703529	-0.367186	-0.646429	-0.413157	0.104381	-0.290094	-0.856156	-0.308486	-0.100013	-0.670426	1.11185	-0.425109	2.90182	3.77e-05
Mature Beta Cell	1443511_at	Rora	2.7167	1.61959	2.75474	1.95867	0.611624	0.963824	1.10507	1.09233	-0.415458	-0.220251	0.096658	0.75127	0.367196	0.453785	0.35877	0.395217	-0.840322	-0.287261	1.60282	0.0659604	2.90162	0.00238015
Mature Beta Cell	1432997_at	5830462P14Rik	-0.321197	1.02228	1.02619	1.10272	1.45245	0.982697	0.758827	1.03444	-0.878654	-0.0549876	-0.546357	-0.198759	-0.322333	-0.469489	-0.679199	-0.644425	-1.96129	-0.775431	0.882302	-0.653093	2.89868	0.000165182
Mature Beta Cell	1423147_at	Mat1a	0.570337	0.330121	0.408752	0.630833	0.990459	1.41182	1.25468	1.03014	-0.863135	-0.786095	-0.665946	-0.734737	-0.933999	-0.521988	-0.491068	-0.418087	-0.976078	-0.677321	0.828393	-0.706845	2.89836	4.02e-05
Mature Beta Cell	1428240_at	Nrxn1	1.50121	1.31268	1.27042	1.19938	1.68202	0.976331	1.14165	1.39224	-0.035145	-0.205169	-0.34698	-0.100336	0.215575	-0.238217	-0.20651	-0.205622	-0.545996	-0.577886	1.30949	-0.224629	2.89612	1.07e-07
Mature Beta Cell	1421257_at	Pigb	0.819733	1.06428	1.17256	1.42719	1.17866	1.24856	1.20005	1.3679	-0.382373	-0.184909	-0.188012	-0.254647	-0.836865	-0.174475	-0.582838	-0.114273	-0.421931	-0.349635	1.18487	-0.348996	2.8956	3.45e-08
Mature Beta Cell	1434725_at	Gramd1c	0.706709	1.38706	0.751748	0.957516	0.91505	1.22366	1.29257	1.56396	-0.47197	-0.248363	-0.100265	-0.18987	-0.677251	-0.124769	-0.411613	-0.653743	-0.788615	-0.648853	1.09979	-0.431531	2.8905	2.09e-06
Mature Beta Cell	1427044_a_at	Amph	1.49022	1.13898	1.59087	1.46475	1.848	1.83925	1.86816	2.10514	0.5409	0.275667	-0.205699	0.210669	-0.256339	0.779405	0.223316	0.128079	0.0112111	-0.338286	1.66817	0.136892	2.89041	2.21e-06
Mature Beta Cell	1448063_at	Iqsec2	-0.494039	1.23363	0.936994	1.2423	1.41237	1.13872	1.51537	1.45413	-1.20989	-1.10277	-0.785926	-1.29134	0.0313941	-0.516497	-0.0276326	0.11467	0.0107422	0.0347455	1.05493	-0.474249	2.88622	0.000709766
Mature Beta Cell	1433965_at	Atp8a1	2.41438	1.65316	1.76143	1.59106	0.950164	1.63319	1.6422	1.76065	0.010697	0.285958	0.27948	-0.00656701	-0.450776	0.142706	0.032161	0.149224	0.503144	0.532082	1.67578	0.147811	2.8838	1.74e-05
Mature Beta Cell	1447421_at	Pam	-0.455459	0.430825	0.337948	0.626193	1.48506	1.00388	1.28888	0.621117	-1.75854	-1.19944	-1.08214	-0.75401	0.394037	-0.355805	-0.529226	-0.619288	-1.6905	-0.995248	0.667305	-0.859015	2.8805	0.000604848
Mature Beta Cell	1440455_at	Camk2n1	0.235705	2.14826	2.28033	2.16734	1.48196	1.96637	1.32714	2.08289	-0.0764377	0.361488	-0.175832	0.695487	-0.241864	-0.361015	-0.0113147	1.01935	0.295687	0.358563	1.71125	0.186411	2.87754	0.000894248
Mature Beta Cell	1437584_at	Ccnd3	-0.818353	0.43641	0.606865	-0.540237	0.884931	0.685973	0.465501	0.957397	-1.19305	-0.734689	-1.01366	-1.70179	-0.264931	-1.15234	-0.744387	-2.16106	-2.21735	-0.714292	0.334811	-1.18975	2.877	0.000903449
Mature Beta Cell	1418507_s_at	Socs2	1.89918	1.71843	1.8567	1.93285	2.02739	2.36526	2.23483	2.32968	-0.214954	-0.612571	-0.467165	-0.546106	1.35558	0.928801	0.591808	1.49778	1.42576	1.25252	2.04554	0.521145	2.87666	0.00145733
Mature Beta Cell	1445020_at	Eml6	2.14396	1.20016	1.44109	1.2429	1.55826	1.09478	1.37372	0.793942	-0.719217	-0.165926	0.724753	0.884556	0.332021	0.298746	-0.343908	-0.136045	-2.01459	-0.534645	1.3561	-0.167425	2.87493	0.000911027
Mature Beta Cell	1442427_at	9630026M06Rik	0.604502	0.892492	0.937335	0.0130459	0.610929	1.09132	1.19328	1.45603	-0.939468	0.0241988	-0.155426	-0.794696	-0.420369	0.00860483	-0.429581	-1.65519	-1.58556	-0.771695	0.849867	-0.671919	2.87146	0.000138536
Mature Beta Cell	1416122_at	Ccnd2	1.30677	1.36835	1.42053	1.55027	1.33402	1.41579	1.24444	1.19923	-1.15017	-1.14839	-1.03686	-1.37784	0.230987	0.464435	0.345204	0.685158	0.666148	0.654533	1.35492	-0.166679	2.8711	0.00163064
Mature Beta Cell	1428014_at	Hist1h4h	0.976246	1.25971	1.22758	0.858954	1.76587	1.21469	1.39812	1.55047	-0.491792	-0.245622	-0.511934	-1.13363	-0.0677916	1.70228	-0.0118958	-0.620751	-0.438379	-0.565964	1.28146	-0.238548	2.86792	0.000461747
Mature Beta Cell	1449641_at	Adk	-1.15059	-0.27693	0.657402	0.0897727	0.753726	0.0727847	0.60691	0.900651	-1.95431	-2.03316	-1.10656	-1.12854	-3.26563	0.582907	-1.62631	-0.898301	-1.09952	-0.602466	0.206716	-1.31319	2.86772	0.00501457
Mature Beta Cell	1427092_at	Jak3	1.81948	1.2087	1.49219	2.4472	1.43381	1.56615	0.699115	2.28015	-0.319373	0.208911	0.24768	-0.0952381	-0.90419	0.587968	-0.544967	1.38203	0.44257	-0.0177901	1.61835	0.0987602	2.86709	0.000443141
Mature Beta Cell	1451021_a_at	Klf5	0.555116	1.05179	1.73495	1.86701	1.44872	1.41417	0.859844	1.09553	-1.43431	-1.07785	-0.96303	-1.59769	-0.402276	0.106053	-0.141347	1.25149	1.06031	0.541279	1.25339	-0.265738	2.86618	0.0031756
Mature Beta Cell	1455876_at	Slc4a7	0.554016	1.42146	1.20079	2.14414	0.919072	0.648686	1.5964	1.45832	-0.437232	0.686433	0.16441	0.128437	-0.280553	-0.801144	-0.69125	-0.0358271	-0.57417	-0.914767	1.24286	-0.275566	2.86478	0.00017713
Mature Beta Cell	1436890_at	Uap1l1	1.01253	0.943959	1.21642	1.5967	1.89593	1.49336	1.67294	1.77774	-0.478676	-0.430123	-1.48854	-0.885828	0.250094	0.179524	0.167411	1.05642	0.828264	0.137877	1.4512	-0.0663574	2.86305	0.000533402
Mature Beta Cell	1458934_at	D5Ertd505e	-1.08182	0.995853	0.581304	1.0428	0.847481	0.501676	0.898037	1.02271	-1.54452	-0.933357	-0.679842	-1.15763	-0.371551	-0.0285694	-1.02288	-0.965597	-1.56784	-0.881458	0.601006	-0.915324	2.86062	0.00113341
Mature Beta Cell	1450181_at	Cux2	0.569623	1.05564	1.30286	1.43534	1.18712	1.17288	1.16757	1.10671	-0.644232	-0.155113	-0.636316	-0.28842	-0.839087	-0.276251	-0.699888	0.298254	-0.147098	-0.526535	1.12472	-0.391469	2.86034	9.87e-07
Mature Beta Cell	1442983_at	Slc23a2	1.08869	1.36187	1.44821	1.1427	1.07681	1.54937	1.3328	0.273103	-0.807355	-0.228137	-0.05903	-0.0246	-0.0806955	-0.0873693	-0.725012	-0.122263	-0.620852	-0.812537	1.1592	-0.356785	2.85993	1.61e-05
Mature Beta Cell	1440849_at	Rasgrf2	0.833054	1.60864	1.16959	1.42795	1.52679	2.33929	1.80483	1.73119	-0.116999	0.0269864	0.148003	0.390019	-0.0263912	0.261099	0.296329	0.594958	-0.482091	-0.693521	1.55517	0.0398392	2.85863	4.23e-05
Mature Beta Cell	1453243_at	0610030E20Rik	-0.626016	0.545766	0.690029	1.30834	0.773945	0.67699	1.151	1.63236	-0.792435	-0.247174	-0.231581	-1.24726	-0.927441	-1.0524	-1.53237	-0.566638	-0.639641	-0.216796	0.769052	-0.745374	2.85685	0.000830079
Mature Beta Cell	1428680_at	Cds1	1.01157	1.03542	1.22532	1.26008	1.5801	1.60936	1.20118	1.24766	-0.463808	-0.448063	-0.101708	-0.0831904	-0.940487	-0.412945	-0.15319	0.586643	0.189684	-0.603619	1.27133	-0.243068	2.8568	5.81e-06
Mature Beta Cell	1445598_at	Galnt7	-0.473765	0.150595	0.492819	0.717459	1.35572	1.03267	0.697505	0.741455	-1.58754	-0.924338	-0.697305	-1.21809	-1.04383	-0.785581	-0.799174	-0.795999	-0.83766	-0.561403	0.589307	-0.925091	2.8568	0.000285762
Mature Beta Cell	1443327_at	D130043K22Rik	1.43446	1.90127	2.13281	2.17258	2.00679	2.29733	1.94969	1.68423	0.854313	1.1703	1.10639	1.17419	-0.569105	0.447905	0.0792698	0.347484	-0.468386	0.215719	1.94739	0.435808	2.85123	0.000159154
Mature Beta Cell	1457404_at	Nfkbiz	0.502024	1.33048	1.19335	0.0109817	1.26237	0.865501	0.986222	1.18571	-1.49253	-1.79442	-1.77348	-2.03402	-0.231895	-0.254064	0.242399	0.599841	0.0754288	0.717887	0.91708	-0.594486	2.85119	0.00452821
Mature Beta Cell	1443923_at	Akap13	1.00965	0.645886	0.954123	1.21006	1.06256	1.20513	1.24452	1.6741	-0.504357	-0.123273	-0.542049	-0.491158	-0.777667	-0.560924	-0.600429	0.108201	-0.0653579	-0.296161	1.12575	-0.385318	2.85021	1.29e-06
Mature Beta Cell	1439691_at	D5Ertd579e	-0.107718	1.43874	1.96047	1.63148	0.795373	0.977975	1.17114	1.3573	-0.175873	0.190151	0.0116146	0.0496387	-0.653561	-1.11781	-0.316723	-0.184144	-0.939305	-0.43959	1.1531	-0.35756	2.8494	0.000519493
Mature Beta Cell	1446245_at	Fmnl2	1.06944	1.74065	2.23256	1.60665	1.07737	0.831652	1.23968	0.593047	-0.888167	-0.32644	0.0547891	-0.0707485	0.189522	-0.420376	-0.0817911	0.272638	-0.933157	0.0949057	1.29888	-0.210883	2.84763	0.000168601
Mature Beta Cell	1429703_at	2900072G11Rik	1.26763	1.77947	1.73579	1.1734	1.404	1.0319	1.31952	1.70036	-0.402989	0.412912	0.914187	0.993624	0.257274	0.901049	0.210284	-0.874173	-2.13194	-1.10764	1.42651	-0.0827414	2.84662	0.00362423
Mature Beta Cell	1432391_at	Ccdc21	-0.465198	-0.689	-0.795615	0.112302	1.7625	1.01141	1.12002	0.622925	-2.92063	-0.986889	-1.64773	-1.60683	-0.338029	-2.91753	-0.942356	-1.70591	0.975017	0.355895	0.334918	-1.1735	2.84498	0.0228034
Mature Beta Cell	1447830_s_at	Rgs2	0.389881	0.532594	0.186857	0.209383	1.76275	1.37977	0.736461	1.19661	-2.01666	-2.23266	-1.93263	-2.49281	1.48019	0.00629211	0.0540626	0.0441335	0.0318637	-0.0109286	0.799289	-0.706916	2.84062	0.0163991
Mature Beta Cell	1450696_at	Psmb9	1.6517	0.935792	1.13368	0.963143	1.67906	1.46147	1.36067	1.20895	-0.965368	-0.679375	-0.810794	-0.795906	-0.120144	-0.211583	0.33367	0.262757	0.258338	0.661658	1.29931	-0.206675	2.84018	7e-05
Mature Beta Cell	1449627_at	Osbpl6	0.323946	0.546733	0.768324	0.39946	0.588724	1.34253	1.19991	1.19921	-0.424715	-0.0824469	-1.0196	-0.412973	-1.5105	-0.441708	-0.635859	-0.768891	-0.897279	-0.903963	0.796104	-0.709794	2.84001	1.97e-05
Mature Beta Cell	1440268_at	Trim41	-0.537698	1.30669	1.53862	1.81787	1.55119	1.19039	1.27251	1.81534	-0.198672	0.22935	0.29674	0.177554	-1.08311	-0.0774769	-0.322813	0.133493	-1.28145	-0.481417	1.24436	-0.26078	2.83853	0.00183883
Mature Beta Cell	1443430_at	Cradd	0.587481	1.16084	1.42159	1.00022	0.938986	1.77788	1.17925	0.131523	-0.712339	-0.742008	-0.340925	-0.165686	0.408014	-0.35465	-0.192075	-0.522598	-1.69396	-0.476979	1.02472	-0.479321	2.83637	0.000164759
Mature Beta Cell	1440728_at	Kcnma1	1.35171	2.35807	2.18336	2.01426	1.66517	1.65334	1.86915	1.90352	0.586074	1.11582	1.31216	0.744256	-0.0833793	0.373183	0.24258	0.144743	-0.667056	-0.0560988	1.87482	0.371229	2.83548	8.69e-05
Mature Beta Cell	1440801_s_at	Adrbk2	2.00153	1.00083	2.17856	2.0423	1.348	1.68215	1.26378	0.585527	0.0349157	0.205834	0.115229	0.266289	-0.898777	0.353179	-0.0566262	0.0657231	-0.562013	0.575259	1.51284	0.00990126	2.83419	0.000250857
Mature Beta Cell	1439702_at	Myt1l	1.99949	2.55031	2.79832	2.40987	1.74307	2.17405	2.25872	2.23996	0.933183	1.70797	1.97087	1.75589	0.261641	1.07733	1.02217	-0.0454621	-0.789161	-0.188985	2.27172	0.770545	2.83074	0.00198349
Mature Beta Cell	1442809_at	Scn9a	2.60586	2.50021	2.61613	2.2172	2.35155	2.85925	2.69086	2.60533	1.40742	1.3716	1.34633	1.08432	0.438938	0.792809	0.887878	1.53751	0.880946	0.818292	2.5558	1.0566	2.82684	1.05e-06
Mature Beta Cell	1441329_at	Galr1	2.51409	3.33366	3.04054	2.68025	1.91277	2.26348	2.08129	1.70643	1.43545	0.885884	0.771431	0.946732	1.10363	1.19668	0.501797	0.995288	0.804948	0.78836	2.44156	0.94302	2.82557	0.00036415
Mature Beta Cell	1425102_a_at	Ace2	1.68051	1.52534	-0.0706024	0.61485	2.79349	2.39629	1.92835	1.97065	-0.95663	-1.48338	-1.60376	-1.15384	0.450327	0.875178	1.46729	1.13739	1.17005	1.17117	1.60486	0.107379	2.82349	0.0220278
Mature Beta Cell	1442178_at	Gmds	-0.167561	1.58459	1.52248	1.20685	1.17354	0.656399	1.04182	0.850417	-0.641101	0.262735	0.0347303	-0.17947	-0.61051	-0.853492	-0.765214	0.128937	-2.12995	-0.369154	0.983567	-0.512249	2.82024	0.000628447
Mature Beta Cell	1432266_at	Etl4	-1.10995	1.05862	0.940573	0.639434	0.222262	0.730698	0.674591	-0.00480175	-1.3858	-0.839235	-0.769196	-0.772521	-0.910177	-1.39944	-1.46692	-0.965675	-1.24385	-1.25923	0.393929	-1.1012	2.8189	0.00143853
Mature Beta Cell	1417626_at	Pde4dip	0.974174	1.36832	0.817511	1.02563	1.22708	1.18048	0.969634	1.30615	-0.16653	-0.76506	-0.408724	-0.491299	0.0793308	-0.576954	-0.277773	-0.214639	-0.468661	-0.57427	1.10862	-0.386458	2.8188	7.28e-08
Mature Beta Cell	1423180_at	Kcnb1	1.83571	2.08596	2.11727	2.01577	1.4877	2.05907	1.54338	1.09082	0.656474	0.0806808	0.589306	0.507478	-0.336639	0.731579	0.678089	-0.252287	0.277845	-0.0861226	1.77946	0.28464	2.81829	1.36e-05
Mature Beta Cell	1424502_at	Oit1	1.4542	0.940522	0.486779	0.484684	1.87694	1.79441	1.27307	1.31115	0.0533417	-0.218806	-0.663931	-0.287013	-1.3288	-0.486051	-0.431136	-0.713015	2.14877	-0.991388	1.20272	-0.291803	2.81771	0.0027248
Mature Beta Cell	1446598_at	Prkca	1.45281	1.74656	2.32727	2.36959	1.3679	1.02627	0.815289	0.833535	-0.172234	0.463545	0.186703	0.52662	0.282623	-0.35423	-0.208954	0.161756	-0.717338	-0.172818	1.4924	-0.000432747	2.81442	0.000514745
Mature Beta Cell	1440157_at	Scml4	1.48197	2.25285	2.72541	1.76094	0.871702	1.0436	1.49594	0.985372	0.0911556	0.183668	0.563646	0.121281	-0.332248	-0.316297	0.0318644	0.653728	-0.729561	0.580446	1.57722	0.0847682	2.81367	0.000710075
Mature Beta Cell	1436137_at	Slc6a17	1.25464	0.943233	1.07002	1.31939	2.59123	2.40554	2.52686	3.04305	-0.0623715	0.359179	0.407794	0.528049	0.0606526	0.807128	1.15384	0.518117	0.0707828	0.185167	1.89425	0.402833	2.81164	0.00334584
Mature Beta Cell	1422904_at	Fmo2	-0.0636311	0.363486	0.119562	0.696915	0.709735	1.35692	0.626529	0.451547	-2.21181	-1.44638	-1.55714	-2.04308	-0.441267	-0.937945	-0.787661	-0.867799	0.219639	0.501129	0.532632	-0.957231	2.80862	0.00170111
Mature Beta Cell	1442014_at	Ifrd1	0.222379	0.99472	0.133584	-0.68054	0.709583	0.949636	1.17343	1.18357	-2.03597	-0.993577	-1.42246	-2.15658	1.24469	0.801607	-0.801261	-1.34498	-1.56925	-0.740111	0.585795	-0.90179	2.80419	0.00837411
Mature Beta Cell	1427293_a_at	Auts2	0.739649	0.942167	0.865903	1.38681	0.940395	0.0740702	0.172256	0.877488	-0.627041	-0.4558	0.237563	-0.46126	-1.21554	-0.908332	-1.03112	-0.941036	-0.724007	-1.2207	0.749843	-0.734728	2.79834	4.46e-05
Mature Beta Cell	1431008_at	LOC68395	0.120403	-0.491895	0.441216	-0.488651	1.45658	0.820619	1.15318	0.550079	-1.3655	-1.445	-1.8415	-1.68901	-1.55013	-0.332465	-0.567725	-0.350093	-0.62267	-0.615209	0.445192	-1.03793	2.79553	0.00146487
Mature Beta Cell	1443558_s_at	Nt5dc3	0.8191	1.33322	1.31514	0.925972	1.09007	1.29083	1.08031	0.932199	-0.429941	-0.599896	-0.318544	-0.350586	-0.521832	-0.183009	-0.286929	-0.267699	-0.434492	-0.453277	1.09835	-0.38462	2.79525	2.21e-07
Mature Beta Cell	1432548_at	Parp14	-0.175572	0.613601	0.85639	0.780548	1.18645	0.860484	0.872385	0.978178	-0.934307	-0.789209	-1.09146	-1.11782	-0.303629	-1.31025	-1.09516	-0.299686	-0.607471	0.209408	0.746558	-0.733958	2.79049	4.27e-05
Mature Beta Cell	1420718_at	Odz2	1.28273	1.67119	2.13019	2.14015	1.43055	1.47305	1.10964	0.770806	0.078413	0.0877617	0.0720352	0.157228	0.408607	-0.102953	0.105963	0.118524	-0.231565	-0.484225	1.50104	0.0209789	2.7896	0.000130057
Mature Beta Cell	1453540_at	5430404G13Rik	-0.68223	0.981539	0.551831	0.447153	-0.264652	-0.0523523	0.689918	0.877751	-1.09797	-0.558095	-0.849584	-0.57633	-1.86549	-1.38332	-1.24689	-1.00419	-1.60064	-1.42955	0.31862	-1.16121	2.78915	0.000397476
Mature Beta Cell	1442109_at	Fubp1	-1.48627	0.873611	1.14678	0.882776	0.593635	0.254011	1.12217	1.60506	-0.926987	-0.0894358	-0.494972	-0.86627	-0.490806	-0.632301	-0.658226	-1.17333	-2.04956	-1.16719	0.623972	-0.854908	2.78732	0.0067721
Mature Beta Cell	1444837_at	Sfmbt2	2.09896	1.40482	2.15053	2.6793	1.43003	1.26697	0.748586	0.567451	0.158706	-0.0830998	0.408417	-0.129865	-0.210958	-0.0829917	0.0559147	0.188972	-0.185865	0.526982	1.54333	0.0646211	2.78699	0.0019015
Mature Beta Cell	1452620_at	Pck2	0.208117	0.67065	1.08751	1.35211	1.29036	0.841114	0.696795	0.827633	-0.454589	-0.640856	-0.793359	-0.814797	-0.819494	-0.471332	-0.802671	-0.349478	-0.548199	-0.355292	0.871787	-0.605007	2.78329	2.63e-05
Mature Beta Cell	1432944_at	2900046L07Rik	-0.0728507	0.170579	0.185339	0.160288	1.25245	1.25474	0.680151	0.141613	-1.18874	-1.30661	-1.12719	-0.824516	-0.998537	-0.913085	-1.62778	-0.0624282	-0.627772	-1.36856	0.471539	-1.00452	2.78188	0.000185536
Mature Beta Cell	1455342_at	Prune2	1.73951	1.31685	1.52767	1.48814	1.55429	1.78332	1.74693	2.12237	0.630835	0.85281	0.76338	1.06543	-1.20403	-0.239238	-0.0119348	0.439603	0.0744092	-0.531285	1.65988	0.183998	2.78155	0.000390355
Mature Beta Cell	1423777_at	Usp20	0.569659	1.06358	1.32224	1.31093	1.34233	1.28179	1.2345	1.16879	-0.236043	-0.222213	-0.300451	0.194624	-0.563401	-0.124028	-0.334386	-0.337379	-0.772129	-0.437889	1.16173	-0.31333	2.77995	4.92e-07
Mature Beta Cell	1441843_s_at	5230400M03Rik	0.894077	1.94771	1.85739	1.46312	0.978555	1.16201	1.01264	0.611108	-0.659638	-0.240226	0.193723	0.244992	0.0121461	0.0450394	-0.122288	0.184014	-1.07356	-0.911364	1.24083	-0.232716	2.77703	0.000106081
Mature Beta Cell	1451484_a_at	Syn1	1.84821	2.02484	2.15577	2.56166	2.59718	2.34221	2.27174	2.46596	0.648771	0.977957	0.661608	1.00575	0.632047	1.07829	1.04258	1.32274	0.425842	0.307793	2.28345	0.810338	2.77619	1.06e-06
Mature Beta Cell	1460390_at	Sorl1	0.35934	1.04755	0.997678	1.07436	1.243	1.49988	0.672439	1.50763	-0.260562	0.367766	-0.421517	-0.399372	-0.787967	-0.498845	-0.23979	-0.757161	-0.646416	-0.582341	1.05023	-0.42262	2.77571	1.8e-05
Mature Beta Cell	1447500_at	Cux2	0.940226	1.29421	1.68646	1.63156	1.33395	1.4345	1.3505	1.29398	-0.248848	-0.187566	-0.368332	-0.116786	-0.475066	0.0846642	0.174239	0.405884	0.0694013	-0.355475	1.37067	-0.101788	2.77495	3.28e-07
Mature Beta Cell	1438739_at	Cnbp	0.263453	1.34869	1.15823	0.214676	0.25718	0.357331	0.63607	0.535973	-0.295855	-0.484481	-0.332994	-0.551611	-1.19306	-1.59943	-1.7066	-0.74477	-1.02039	-0.819072	0.596451	-0.874826	2.77267	7.42e-05
Mature Beta Cell	1431176_at	Chmp4c	0.735693	0.220743	0.736919	0.765135	0.225843	0.321596	0.0906737	-0.0352464	-1.10119	-1.10204	-1.21562	-1.00151	-1.84187	-1.13278	-1.0834	-0.0281964	-0.687744	-1.68451	0.382669	-1.08789	2.77129	2.7e-05
Mature Beta Cell	1457342_at	Ikzf4	0.676395	0.878471	1.55487	1.49853	0.946909	1.49774	1.02747	1.47992	-0.370516	-0.0683691	-0.739815	-0.625007	0.0171017	0.115942	-0.647258	0.0410231	-0.32341	-0.15031	1.19504	-0.275062	2.77041	6.9e-06
Mature Beta Cell	1432023_a_at	Slc17a9	1.20014	1.7362	1.32902	1.90664	1.24634	1.52522	1.46524	2.02522	-0.131248	-0.106947	0.17643	0.471073	0.772506	-0.202588	0.0212884	0.0479985	-0.43259	0.247964	1.55425	0.0863888	2.76612	3.32e-06
Mature Beta Cell	1437237_x_at	Zfp110	-0.409739	0.577675	0.617024	0.884536	0.866263	0.731067	0.597916	0.732612	-0.9659	-0.547539	-0.738846	-0.935466	-1.38677	-0.823161	-1.37267	-0.556665	-0.985587	-0.61788	0.574669	-0.893049	2.76584	3.2e-05
Mature Beta Cell	1448229_s_at	Ccnd2	1.94478	1.2923	1.39265	1.05124	1.02922	1.15754	1.062	1.39657	-1.22256	-1.15538	-0.953331	-1.27965	0.503751	0.928893	0.484788	0.276843	0.350226	0.309781	1.29079	-0.175664	2.76341	0.00146617
Mature Beta Cell	1430599_at	Myt1l	1.49699	2.4168	2.55938	2.55007	1.71284	1.64268	1.60022	1.67832	0.491709	1.10551	0.83838	1.13241	0.235248	0.551326	1.20225	0.198065	-0.638945	-0.182054	1.95716	0.49339	2.75829	0.000227903
Mature Beta Cell	1437493_at	5230400M03Rik	1.02145	1.88556	1.8362	1.30818	0.91993	1.11029	1.07821	0.51683	-0.761422	-0.212009	0.24292	0.324067	-0.0797195	0.0219219	-0.118245	-0.0395483	-1.06062	-0.859096	1.20958	-0.254174	2.75825	9.22e-05
Mature Beta Cell	1442107_at	Flnb	-0.114177	0.660495	1.49021	1.17587	1.04244	1.24845	0.97347	1.07143	-1.15682	-0.908459	-0.869285	-0.519476	-0.583369	-0.83677	-0.154601	0.484963	-0.364065	-0.289363	0.943525	-0.519725	2.75729	0.000130457
Mature Beta Cell	1429183_at	Pkp2	-1.07027	0.673099	0.718905	1.07478	0.557567	0.558907	0.759482	0.661894	-1.15283	-0.576204	-0.962569	-0.908783	-1.63905	-1.18563	-1.26331	-0.250083	-0.706017	-1.05959	0.491795	-0.970407	2.75529	0.000854872
Mature Beta Cell	1460002_at	Tlk1	-0.168765	1.06609	1.29585	0.917513	1.27509	0.780791	1.02239	1.37414	-0.488112	-0.204558	-0.17015	-0.305929	0.00984792	-0.498237	-0.286845	-0.76798	-1.38838	-1.02135	0.945386	-0.51217	2.74643	0.000129187
Mature Beta Cell	1443157_at	Glis3	1.20527	1.42787	2.26276	1.24136	0.779789	0.949713	1.04785	1.11401	-0.720324	0.275356	0.0626605	0.262387	-0.00634022	0.157561	0.650127	-0.658336	-1.43941	-0.61898	1.25358	-0.203529	2.74557	0.000270265
Mature Beta Cell	1418887_a_at	D11Wsu99e	-0.351567	0.752606	1.15002	1.2958	1.18983	0.614191	0.792608	0.618397	-0.691349	-0.812742	-1.06741	-0.521775	-0.128007	-0.711589	-0.752103	-0.570811	-0.797998	-0.935861	0.757736	-0.698964	2.7448	0.000265306
Mature Beta Cell	1457851_at	Slc16a10	2.05265	1.92578	2.24403	1.44999	1.16165	1.37458	1.34726	0.868081	-0.473612	-0.0245455	0.494438	0.483064	0.641642	0.593532	0.753487	-0.0542568	-1.528	0.0934892	1.553	0.0979234	2.74171	0.0004877
Mature Beta Cell	1455405_at	Pstpip2	1.37225	0.72229	0.24138	0.735404	1.53232	2.43679	2.02606	2.25579	0.328474	0.165556	0.0416243	-0.0807619	-0.596204	-0.309704	-0.299612	-0.386819	0.333724	0.417529	1.41529	-0.0386194	2.73949	0.00319625
Mature Beta Cell	1430451_at	4930481B07Rik	0.586034	1.20768	1.49453	1.80396	0.575361	1.0796	1.12594	1.15812	-0.271081	-0.0546764	-0.174396	-0.279514	-0.302022	-0.50551	-0.288813	-0.538348	-0.522742	-0.311437	1.1289	-0.324854	2.73921	9.8e-05
Mature Beta Cell	1458097_at	Cobll1	0.182737	1.00377	1.28859	0.512734	0.687029	0.512702	-0.0695795	0.288124	-1.16261	-1.07074	-0.519367	-0.827765	-0.546606	-1.06701	-0.760797	-0.67855	-1.01746	-1.3785	0.550763	-0.902941	2.73911	6.66e-05
Mature Beta Cell	1442629_at	Nt5c2	-0.0836794	0.96346	0.559556	0.588241	0.605334	0.5061	0.766238	-0.0586872	-1.23594	-0.371887	-0.238724	-0.613462	-0.539644	-0.451082	-1.30491	-1.22502	-2.39073	-1.35205	0.48082	-0.972345	2.73808	0.000255564
Mature Beta Cell	1418407_at	Pde8a	1.31206	1.59822	2.16975	2.40306	1.48739	1.18048	1.21007	1.44124	-0.286721	-0.280512	-0.385217	-0.240286	0.0804041	0.326425	0.308966	0.853341	0.592151	0.506955	1.60028	0.147551	2.73726	7.14e-05
Mature Beta Cell	1456122_at	Dip2c	0.549232	1.14232	1.46289	0.177457	-0.449141	0.512028	0.685775	0.694717	-1.27017	-0.799089	-1.15886	0.163997	0.556641	-2.5138	-0.430674	-0.453949	-1.53636	-1.10106	0.59691	-0.854332	2.73443	0.00256275
Mature Beta Cell	1451450_at	2010011I20Rik	1.07862	0.649687	1.45293	1.43359	0.806629	1.19658	1.14585	1.04792	-0.869781	-0.882659	-1.04513	-0.899536	-0.22715	0.0651061	-0.413203	0.821158	0.101567	-0.146082	1.10148	-0.349572	2.73407	0.000112692
Mature Beta Cell	1422601_at	Serpinb9	0.817302	0.367717	0.0107085	0.175953	1.53482	1.59052	1.55604	1.8843	-0.688355	-1.25489	-1.23189	-1.50873	-0.354797	-0.995093	-0.29314	0.705643	0.607019	0.429085	0.99217	-0.458515	2.73338	0.00384768
Mature Beta Cell	1446080_at	Cux2	-0.154294	0.935777	0.905929	1.09783	0.776297	0.630168	0.691545	0.5415	-0.675142	-0.29769	-0.577644	-0.326367	-0.647346	-0.819471	-1.05621	-0.70411	-1.39576	-1.21732	0.678094	-0.771705	2.7317	1.71e-05
Mature Beta Cell	1448320_at	Stim1	0.744485	1.24916	1.37313	1.39026	1.29325	1.14359	1.06309	1.1248	-0.666611	-0.585735	-0.508151	-0.526802	-0.6252	-0.250503	-0.571069	0.369543	0.26272	0.332464	1.17272	-0.276935	2.73143	8.32e-06
Mature Beta Cell	1428956_at	Tmem177	-0.560392	0.546503	1.0071	1.37794	0.807996	0.774243	0.675399	0.649008	-0.708625	-1.04348	-1.54344	-0.544265	-1.10444	-0.531109	-1.1792	-0.294923	-0.591629	-0.342654	0.659724	-0.788376	2.72849	0.000309523
Mature Beta Cell	1438331_at	Ypel2	0.358997	0.905809	1.02328	0.874525	0.59521	0.856344	1.21059	1.40906	-0.599707	-0.44682	0.0893802	-0.233827	-0.955441	-0.0584315	-0.236278	-0.797522	-1.62664	-0.558094	0.904226	-0.542338	2.72558	3.36e-05
Mature Beta Cell	1418791_at	Sh3gl2	0.559796	0.965721	1.13836	1.57202	1.68016	1.9652	1.67111	1.86548	-0.303972	0.0751438	-0.0345666	-0.0280634	0.13528	0.46766	-0.250187	0.120089	-0.0979081	-0.268783	1.42723	-0.0185307	2.72407	0.00019716
Mature Beta Cell	1426324_at	H2-D1	1.31641	1.25584	1.07516	-0.0816072	1.33256	1.38361	0.862546	0.0300991	-1.68697	-1.52551	-2.0484	-1.70102	0.218054	0.7597	0.593596	0.550191	-0.830215	0.186541	0.896828	-0.548404	2.72307	0.00885069
Mature Beta Cell	1438691_at	Zzef1	-0.201082	1.27098	1.20509	1.75032	1.36663	0.812443	0.919228	1.20519	-0.176142	-0.0295323	-0.108582	-0.49135	-0.148235	-0.651574	-0.121226	-1.27532	-0.506004	-0.531769	1.0411	-0.403973	2.72277	0.000408651
Mature Beta Cell	1445201_at	Zfp53	-0.544785	1.50631	1.39693	1.01413	0.82519	1.33002	1.48455	0.676337	-0.77543	0.300755	0.523295	0.0804995	-0.594257	-0.620311	-0.882714	-0.467415	-1.59977	-0.80163	0.961085	-0.483697	2.72222	0.00154273
Mature Beta Cell	1453004_at	Slc22a23	0.61015	0.763472	1.12548	1.40942	1.284	1.44313	1.08089	1.2621	-1.04885	-0.735911	-0.906919	-0.690366	-0.355746	-0.477232	-0.500258	0.986449	0.526981	-0.0164339	1.12233	-0.321829	2.72104	0.000224974
Mature Beta Cell	1432554_at	2310040G07Rik	1.00228	1.52921	1.74505	0.91734	0.244733	-0.0164995	1.02209	0.730816	-0.917406	-0.420766	-0.726857	-1.37637	0.391497	-0.300494	-0.878644	-0.159831	-0.673851	-0.410088	0.896877	-0.547281	2.72104	0.000481599
Mature Beta Cell	1427736_a_at	Ccrl2	0.559707	0.238122	0.380046	0.0949553	2.86221	1.94937	2.46401	2.1638	-0.646867	-1.1222	-1.58867	-0.91579	-0.370316	0.487866	0.747855	0.478609	0.612171	1.27418	1.33903	-0.104316	2.7195	0.0251762
Mature Beta Cell	1435858_at	Tmem215	3.73304	3.54652	3.45521	3.1768	3.02352	3.42777	3.39673	3.67183	1.72895	1.70047	1.67034	2.11459	1.52254	1.85556	1.92165	2.61477	2.42464	2.31551	3.42893	1.9869	2.71702	2.08e-06
Mature Beta Cell	1441768_at	9430051O21Rik	-0.835999	0.519522	0.203926	0.110912	0.691255	0.682707	0.697046	1.06244	-1.62814	-0.841156	-1.24831	-1.63213	-0.573757	-0.744264	0.19691	-1.42198	-1.77056	-0.827948	0.391476	-1.04913	2.71435	0.000644641
Mature Beta Cell	1439055_at	Gm15698	2.14135	1.45293	2.45745	2.49592	1.75787	0.978393	1.37817	1.86328	0.995656	0.950833	0.111029	0.935904	-0.0187056	0.32022	0.0451424	0.562266	0.193771	-0.341247	1.81567	0.375487	2.71356	0.000259054
Mature Beta Cell	1422474_at	Pde4b	1.19448	0.543797	0.445358	0.463649	0.677559	0.695595	1.03252	0.905521	-1.27207	-0.900951	-1.78919	-1.83421	-0.700894	-0.516545	-0.390774	-0.190718	0.259884	0.402216	0.744809	-0.693325	2.7097	0.000810596
Mature Beta Cell	1438635_x_at	B930041F14Rik	1.51079	1.30373	1.80511	1.73124	1.45731	1.46009	1.4142	1.98243	-0.0356704	0.102478	-0.269098	-0.0739903	0.163853	0.176597	-0.014177	0.662719	0.53659	0.204036	1.58311	0.145334	2.70903	4.07e-07
Mature Beta Cell	1418783_at	Trpm5	3.95469	3.26814	3.62339	3.50687	3.18233	2.57777	2.35412	2.51058	1.23973	1.22609	1.25096	1.39647	1.82482	1.91155	1.90227	1.81545	1.93259	2.35305	3.12224	1.6853	2.70746	0.000452833
Mature Beta Cell	1439178_at	Adrbk2	1.85054	0.912434	2.00927	1.78862	1.12799	1.52996	1.08334	0.591219	-0.0474715	0.156384	0.0882492	0.333251	-0.950985	0.333419	-0.0472953	-0.207994	-0.608671	0.198558	1.36167	-0.0752555	2.70743	0.000169426
Mature Beta Cell	1444621_at	Iqsec2	-0.458695	0.889551	0.996282	1.20492	1.63789	1.20828	1.49154	1.52968	-1.45133	-1.00256	-0.713302	-0.968393	0.0190751	-0.588615	0.261859	0.219751	0.298665	0.197172	1.06243	-0.372768	2.7042	0.00151362
Mature Beta Cell	1428454_at	Bcas3	-0.851197	0.364371	0.861293	1.27173	1.1535	1.14921	1.23735	1.15727	-1.06087	-0.421741	-0.73916	-0.880619	-0.551209	-0.66593	-0.678758	-0.293392	-0.43485	-0.684674	0.792941	-0.64112	2.70206	0.00240583
Mature Beta Cell	1458802_at	Hivep3	0.791075	1.35971	1.65328	1.88842	1.72755	1.59249	1.68118	1.73274	0.112128	0.452899	0.24686	-0.0152399	-0.119361	0.00300223	0.276691	0.286412	-0.131013	0.0805495	1.5533	0.119293	2.70197	1.62e-05
Mature Beta Cell	1456495_s_at	Osbpl6	0.93013	0.554941	0.805041	0.928054	0.710799	0.993997	0.729831	1.50065	-0.677881	-0.202182	-0.933022	-0.773638	-0.688439	-0.0747356	0.114837	-0.543643	-0.781254	-0.834475	0.89418	-0.539443	2.70124	3.15e-06
Mature Beta Cell	1457700_at	Cyp4f39	0.579923	0.676568	1.76118	2.58847	1.69431	0.184718	1.23107	3.71841	-0.264285	-0.270283	-0.365936	-0.236095	-0.661847	-0.308189	-0.392599	2.18224	1.02869	0.515151	1.55433	0.122685	2.69755	0.0269949
Mature Beta Cell	1440192_at	Ttc39b	0.638694	0.911141	1.03667	1.43239	1.17591	0.979888	1.26039	1.75893	0.363486	-0.0056228	0.0912315	0.138966	-1.38998	-0.0173581	-0.896085	-0.277961	-0.233015	-0.594556	1.14925	-0.282089	2.69697	6.62e-05
Mature Beta Cell	1449233_at	Bhlha15	1.58836	1.59191	1.48316	1.62282	1.38056	1.40936	1.32136	1.31962	0.0230564	0.0659986	0.285944	0.388925	-0.28355	-0.0456618	-0.700439	0.329845	-0.176109	0.449964	1.46464	0.0337973	2.69605	3.72e-06
Mature Beta Cell	1453481_at	Zdhhc2	1.54445	1.25055	1.51446	1.18753	1.75881	1.69955	1.40735	1.65303	0.0211228	0.323163	0.284701	-0.0413283	-0.472015	-0.291575	0.0626638	0.71198	0.180801	-0.0625668	1.50197	0.0716946	2.69497	9.77e-07
Mature Beta Cell	1450112_a_at	Gas2	0.703928	0.0288716	0.542022	0.571205	0.703626	1.16389	1.04726	1.27469	-0.745231	-0.400249	-0.888661	-0.65139	-0.909503	-0.970707	-1.4049	-0.334394	-0.276502	-0.176715	0.754436	-0.675825	2.69496	3.04e-05
Mature Beta Cell	1430756_at	5430427G11Rik	0.541722	0.855892	1.11757	1.31046	0.692893	0.778198	0.954349	0.41083	-0.720565	-0.111723	0.0515598	0.0867138	-2.03105	-0.797633	-0.664247	-0.112616	-0.788467	-0.864052	0.83274	-0.595208	2.69064	0.000205342
Mature Beta Cell	1416588_at	Ptprn	2.26144	2.32163	2.25708	2.43829	2.52531	2.53282	2.65513	2.54109	0.885947	1.57631	1.23975	1.21371	0.970212	0.97486	0.948587	1.18784	0.586389	0.555807	2.4416	1.01394	2.6901	7.08e-07
Mature Beta Cell	1451653_a_at	Fam161a	1.17879	1.49639	1.66903	1.80906	1.40479	1.66761	1.48882	1.27628	0.0843966	0.1652	-0.237718	0.248512	0.212406	-0.434272	0.260194	0.442275	0.0715002	-0.0952037	1.49885	0.071729	2.68909	2.21e-07
Mature Beta Cell	1448424_at	Frzb	4.05798	3.45906	3.63213	3.1766	2.63638	2.65515	2.25439	2.47789	1.26756	1.30979	1.39865	1.88247	1.32831	1.98278	1.98798	1.63952	1.95309	1.41702	3.0437	1.61672	2.68883	0.000959595
Mature Beta Cell	1458824_at	Unc45a	0.604697	2.53248	2.4507	0.60061	1.1943	0.927427	0.917388	0.282087	-0.530619	-0.163014	0.0120466	-0.436671	-0.754081	0.107344	0.487457	0.137857	-1.14507	-0.0960888	1.18871	-0.238084	2.68849	0.00472621
Mature Beta Cell	1447264_at	Rab11fip1	0.272061	0.2047	1.02575	0.174493	0.749477	0.458542	1.4616	1.67227	-0.394511	-0.420721	-0.150264	0.288572	-0.832885	-1.32793	-1.09482	-1.21761	0.0973454	-1.68225	0.752361	-0.673507	2.68676	0.00088229
Mature Beta Cell	1458245_at	Susd1	2.11136	1.16623	1.94879	2.11023	0.55652	0.342448	0.591552	0.18602	-0.383669	-0.250619	-0.944329	-0.193944	-0.447472	-0.203173	-0.0085983	-0.110854	-0.0251043	-0.4182	1.12664	-0.298596	2.68559	0.00442832
Mature Beta Cell	1424474_a_at	Camkk2	0.1961	1.00353	0.428364	1.58831	1.03244	0.645851	1.04681	1.70619	-1.55309	0.102682	-0.329804	-1.061	0.225674	0.309826	-0.786422	-0.381646	-0.541955	-0.675734	0.95595	-0.469147	2.68533	0.000403217
Mature Beta Cell	1441352_at	Tor1aip1	-0.299561	0.868713	1.16474	0.660331	0.663161	0.729776	0.63111	0.354638	-0.722334	-1.08943	-1.54891	-1.36056	-0.567777	-0.692637	-0.604811	-0.521324	-0.838615	-0.329367	0.596613	-0.827577	2.68364	5.08e-05
Mature Beta Cell	1420127_s_at	Ccpg1	1.01693	1.13866	1.20813	1.46485	1.35714	1.41012	1.31386	1.41128	-0.215809	0.027109	0.0229665	0.0825429	-0.275034	0.109255	-0.353802	0.0788623	-0.359468	-0.452997	1.29012	-0.133638	2.68284	3.45e-08
Mature Beta Cell	1445233_at	Rhbdl2	-0.119836	0.8091	0.77449	1.18233	1.219	0.76397	0.756368	1.53381	-0.792548	-0.592419	-1.05248	-0.657437	-0.557767	-1.21873	-0.0557432	-0.245313	0.113026	-0.519295	0.864904	-0.557871	2.68101	0.000142828
Mature Beta Cell	1423515_at	Scn8a	1.10095	1.43008	1.87254	1.53837	1.52706	1.72105	1.84989	1.17826	0.342537	0.365049	0.57085	0.542204	0.0135771	0.291992	0.546026	-0.401973	-0.866408	-0.344395	1.52728	0.105946	2.67832	2.95e-05
Mature Beta Cell	1445295_at	Epb4.1	0.0924808	1.47007	1.39928	1.20476	0.799741	0.570545	0.822206	0.870641	-0.250123	0.0831727	0.432578	0.544787	-1.19545	-0.753231	-0.925624	-0.559876	-1.77226	-0.777707	0.903716	-0.517373	2.67788	0.000729642
Mature Beta Cell	1445701_at	Atp2b4	-0.0569449	1.39991	1.50034	1.35163	1.16366	1.01388	1.35606	1.11387	-1.34676	-0.105922	-0.704308	-0.895526	0.188691	-0.00972697	0.357181	0.0916381	-0.520219	-0.208726	1.1053	-0.315368	2.67709	0.000245371
Mature Beta Cell	1460048_at	Zdhhc13	-0.780511	0.9693	0.837055	0.861576	0.788969	0.688558	0.94831	1.39826	-0.787272	0.647986	-0.794472	-0.631194	-1.34778	-0.780076	-0.149879	-1.04507	-1.20327	-0.962116	0.71394	-0.705314	2.67447	0.00107589
Mature Beta Cell	1459157_at	Stox2	0.0379358	1.49059	1.40932	0.793653	0.699427	1.04323	0.733726	0.971608	-0.677309	-0.0695276	0.0364354	0.346182	-0.275745	-0.149603	0.14522	-1.11753	-2.16687	-1.28029	0.897438	-0.520903	2.67278	0.00116727
Mature Beta Cell	1420128_s_at	Pigb	0.911537	1.12197	1.21309	1.41533	1.47862	1.45657	1.37781	1.57204	-0.180536	-0.0514734	-0.0643844	-0.0109421	-0.112066	0.320653	-0.192511	-0.0217048	-0.357926	-0.315931	1.31837	-0.0986821	2.67039	2.24e-07
Mature Beta Cell	1434262_at	Cog1	0.961642	0.660065	0.974371	0.993594	0.992363	1.04745	0.827212	1.214	-0.286689	-0.623749	-0.712219	0.0504858	-1.00379	-0.327217	-0.471664	-0.417673	-0.387321	-0.386045	0.958837	-0.456588	2.66738	2.73e-07
Mature Beta Cell	1445028_at	Prkca	1.28581	2.18295	2.13245	1.26292	0.631787	1.3627	1.00731	2.29653	-0.062475	0.195703	0.0977317	0.559028	1.0016	0.400772	-0.21209	-0.134256	-1.04706	0.251848	1.52031	0.10508	2.66702	0.000768771
Mature Beta Cell	1458915_at	C77949	-0.459872	0.51763	1.09243	0.851111	0.932869	0.951092	0.754431	0.472753	-1.01127	-0.0747488	-0.359259	-0.507515	-0.539386	-0.586242	-0.922235	-0.943782	-1.58422	-1.22687	0.639056	-0.775553	2.66587	0.000165636
Mature Beta Cell	1457716_at	Otud7b	0.886425	-0.0399615	-0.207576	0.603337	0.929724	0.74993	0.304765	1.91786	-1.13662	-0.699348	-0.707727	-1.55004	-1.23895	-0.275582	-1.0077	-0.538948	-0.358104	-0.197951	0.643063	-0.771097	2.66505	0.0011622
Mature Beta Cell	1427363_at	Myo10	0.387839	1.17207	1.32018	1.16794	0.530103	0.296859	0.366513	0.047952	-1.11047	-0.291599	-0.528432	-0.698888	-0.490223	-0.487689	-0.562061	-0.529036	-1.58293	-1.24782	0.661183	-0.752915	2.66493	0.000138317
Mature Beta Cell	1442270_at	Pbx3	0.627985	0.802533	0.807848	0.672791	0.808787	0.702024	0.822951	1.2233	-1.14394	-0.127181	0.0952084	0.0754153	-0.147408	-0.296006	-0.501531	-1.0772	-1.64654	-1.28554	0.808527	-0.605472	2.66475	0.000265443
Mature Beta Cell	1449670_x_at	Gpr137b	0.782724	1.34107	1.17089	0.556006	1.27852	1.08593	1.16019	1.42082	0.144539	-0.221169	-0.466746	-0.348058	-0.837234	0.0295124	-0.314343	-0.371588	-0.600993	-0.15113	1.09952	-0.313721	2.66334	2.16e-06
Mature Beta Cell	1427230_at	B930041F14Rik	1.20228	1.29577	1.76242	1.59709	1.38377	1.42217	1.345	1.90307	-0.403356	-0.00380777	-0.410744	-0.116487	0.304169	0.331546	0.18038	0.224781	0.403576	0.253115	1.48895	0.0763171	2.66222	7.69e-07
Mature Beta Cell	1419132_at	Tlr2	1.30178	0.899392	1.33024	0.759115	1.87143	1.19653	0.768445	1.15267	-0.461487	-1.00943	-0.575352	-0.537168	-0.351044	0.0768996	-0.168191	0.178564	0.0476707	0.275759	1.15995	-0.252378	2.66166	2.08e-05
Mature Beta Cell	1441075_at	Nostrin	0.489377	0.649246	0.38877	0.581623	1.30471	1.78461	1.72533	1.52594	-1.00361	-0.657265	-1.02064	-0.73211	-0.205112	-0.453137	0.118089	0.216036	0.224868	-0.0471514	1.0562	-0.356004	2.66144	0.000552699
Mature Beta Cell	1430245_at	Fxr1	0.849917	1.28482	0.869944	1.36064	1.03151	0.969218	1.10015	0.947083	-0.723294	-0.0638568	-0.749199	-0.703191	-0.432823	-0.456757	-0.594741	0.0962952	0.0688397	-0.0412702	1.05166	-0.36	2.66043	1.44e-06
Mature Beta Cell	1438834_at	Mospd2	0.479078	1.0564	1.17208	0.550083	0.392113	0.645227	0.888366	1.14882	-0.862763	-0.608278	-0.617688	-0.655367	-0.628194	-0.181164	-0.223692	-0.45012	-1.35925	-0.600534	0.791521	-0.618705	2.65779	4.72e-06
Mature Beta Cell	1448280_at	Syp	2.52097	2.24776	2.32771	2.4285	2.2666	2.58037	2.4339	2.44476	0.973224	0.790324	0.742569	1.25643	0.81532	1.22159	1.0315	1.41143	0.832877	0.89624	2.40632	0.99715	2.65585	6.48e-08
Mature Beta Cell	1439839_at	D130051D11Rik	0.27086	1.37994	1.19674	1.80852	1.52254	1.41387	0.936857	1.49699	-1.10008	-0.945635	-0.767142	-0.448961	0.00310214	-0.319856	0.288339	0.852026	0.319629	0.560583	1.25329	-0.1558	2.6557	0.000503286
Mature Beta Cell	1454967_at	A930001N09Rik	0.565816	1.11881	0.854244	0.947573	1.1481	1.51348	1.23889	1.3177	-0.238067	-0.179058	-0.479017	-0.337626	-0.843466	-0.293714	-0.0559223	-0.242155	-0.246174	-0.291869	1.08807	-0.320707	2.65513	3.33e-06
Mature Beta Cell	1425673_at	Lpp	-0.171563	1.06731	1.24437	0.97848	0.844693	0.616107	1.19191	1.10166	-1.27382	-0.541679	-0.405137	-0.176223	-0.295922	-0.129375	-0.191137	-0.502481	-1.25763	-0.72016	0.859122	-0.549357	2.65457	0.000104661
Mature Beta Cell	1416123_at	Ccnd2	1.9555	1.29859	1.31893	1.07991	0.977832	1.18056	1.17888	1.158	-1.00543	-1.2163	-0.758925	-1.37664	0.433551	0.770271	0.442898	0.35431	0.429609	0.535121	1.26852	-0.139153	2.6531	0.00157998
Mature Beta Cell	1427929_a_at	Pdxk	-0.270728	0.365741	0.536929	1.01264	1.20299	0.505886	0.793866	0.75651	-0.683461	-0.551736	-0.602431	-0.660775	-1.30929	-0.981265	-0.763937	-0.619935	-0.811246	-0.94963	0.612978	-0.793371	2.65066	0.000129756
Mature Beta Cell	1453573_at	Hist1h3d	0.608344	2.41886	2.2641	0.764967	0.365465	0.774328	1.40729	0.787788	-0.529064	0.1426	0.611928	-0.217818	-0.79572	0.816353	0.3019	-1.20988	-1.35122	-0.0864674	1.17389	-0.231739	2.64934	0.00455298
Mature Beta Cell	1417578_a_at	Gmppa	1.14939	1.50941	1.80683	1.39488	1.45502	1.35011	1.43777	1.34744	-0.11149	0.23124	0.17719	0.453562	-0.3402	-0.154589	0.3566	-0.0284065	-0.356845	0.0374501	1.43136	0.0264512	2.648	2.6e-07
Mature Beta Cell	1444034_at	Rapgef4	0.861018	1.7337	2.54045	1.64757	0.979346	0.77706	1.18675	0.95143	-0.240129	0.127742	0.618574	0.115088	0.495655	-0.377788	-0.382935	0.143289	-0.902861	-0.292246	1.33467	-0.0695612	2.64676	0.00065016
Mature Beta Cell	1446632_at	Cacnb2	1.61216	1.66271	1.69777	1.20191	1.36444	0.766222	0.850193	0.6105	-0.463806	0.067876	0.534553	0.613129	0.359702	0.48368	0.0347063	-0.486994	-2.2431	-0.732151	1.22074	-0.183241	2.64631	0.002071
Mature Beta Cell	1447527_at	Irf2	-0.185004	1.4748	1.63329	1.14625	0.663809	0.68667	0.55008	1.19334	-0.757049	0.335779	0.142359	0.279917	0.00831504	-1.29578	-1.0613	-0.884514	-1.11051	-0.736123	0.895405	-0.50789	2.64505	0.000906082
Mature Beta Cell	1418322_at	Crem	1.16425	0.539189	0.568074	0.453361	0.743595	0.970028	1.16623	0.990191	-0.88673	-1.03996	-1.26882	-1.16363	-0.14714	-0.189407	-0.616502	-0.0940299	-0.0947623	-0.27742	0.824365	-0.57784	2.64305	2.5e-05
Mature Beta Cell	1420641_a_at	Sqrdl	1.45911	1.37114	1.53978	1.70016	1.82821	1.7856	1.46248	1.58741	-0.59435	-0.447713	-0.15726	-0.500424	0.892625	0.00784385	0.381295	0.696621	0.878142	0.741516	1.59174	0.18983	2.6425	0.000210282
Mature Beta Cell	1445265_at	Uty	-0.559933	0.291564	0.120077	0.156607	0.492717	0.357281	0.858962	1.0755	-1.32613	-1.14693	0.590398	-0.677883	-1.50274	-0.84783	-0.290828	-2.10619	-1.70846	-1.49774	0.349097	-1.05143	2.63999	0.00137802
Mature Beta Cell	1423793_at	D2Ertd391e	0.100641	1.03023	1.29009	1.44959	1.06231	1.01717	1.03236	0.915249	-0.726416	-0.548182	-0.808883	-0.395164	-0.464107	-0.403315	-0.656753	0.145466	-0.230542	-0.0362742	0.987205	-0.412417	2.63832	3.24e-05
Mature Beta Cell	1438452_at	Nebl	2.13024	2.37903	1.54205	1.53099	1.86579	2.69508	2.66144	2.33606	0.777879	1.88285	0.729661	1.2414	1.57641	0.0704538	0.994644	0.115911	0.183062	-0.127362	2.14259	0.74449	2.63553	0.000592261
Mature Beta Cell	1440560_at	Ypel2	0.0295056	0.624935	1.05068	0.723201	0.640956	0.791418	0.78679	0.8214	-0.840249	-0.33649	-0.502486	-0.5414	-1.11398	-0.515384	-0.673979	-0.511603	-1.67776	-0.413154	0.683611	-0.712648	2.63218	9.21e-06
Mature Beta Cell	1447581_at	Zc3h13	-0.692837	0.242169	0.965454	1.08645	0.58642	0.0924643	-0.016046	0.606798	-0.676029	-0.414796	-1.06873	-0.851834	-2.12997	-0.872469	-1.39806	-0.730575	-1.38242	-0.848448	0.358859	-1.03733	2.63206	0.000546528
Mature Beta Cell	1437236_a_at	Zfp110	-0.463544	0.527397	0.443983	0.715316	0.676097	0.560786	0.440223	0.745564	-0.776831	-0.662789	-0.867137	-1.0943	-1.21824	-0.870963	-1.51947	-0.64661	-0.8814	-0.864744	0.455728	-0.940248	2.63166	3.18e-05
Mature Beta Cell	1439889_at	Scn8a	1.49401	1.34765	1.66057	1.24841	1.3444	1.64934	1.25686	1.28635	0.251263	0.541896	0.290696	0.664455	-0.164927	0.21138	0.309525	-0.468184	-0.793088	-0.688904	1.41095	0.0154112	2.63086	6.93e-05
Mature Beta Cell	1453365_at	Rabgap1l	1.15425	0.961126	0.810916	0.661759	0.489898	0.498831	0.46821	0.812182	-0.824581	-0.986932	-0.766574	-1.10923	-0.696926	-0.163176	-0.408451	-0.394568	-0.75283	-0.523394	0.732147	-0.662666	2.62954	8.5e-07
Mature Beta Cell	1443899_at	4922501C03Rik	0.597299	0.942965	1.23778	1.68944	1.24249	1.26195	0.857834	0.977413	-0.47945	-0.358618	-0.50835	-0.382748	-0.357515	-0.356429	0.131981	-0.0185274	-0.329701	-0.277993	1.1009	-0.293735	2.62921	1.27e-05
Mature Beta Cell	1445664_at	Igf1r	0.0899499	1.28856	1.37777	1.20923	0.451576	0.0584811	0.19877	0.125809	-1.59554	-0.955984	-0.69252	-0.676048	-0.677349	-1.176	-0.784346	-0.0673341	-1.07101	-0.248263	0.600017	-0.794439	2.62889	0.000569771
Mature Beta Cell	1440360_at	Arl6ip5	-0.234581	0.659136	0.802747	0.328892	0.427096	0.704222	0.743935	0.799445	-1.06216	-0.712318	-1.01695	-0.647063	-0.476504	-0.677721	-1.19534	-0.606762	-1.19107	-1.05945	0.528862	-0.864534	2.62696	1.38e-05
Mature Beta Cell	1419489_at	Fam19a5	1.58926	1.42582	1.90887	1.88134	1.66638	1.30526	1.46684	1.4802	-0.279188	-0.0748667	0.181818	0.2356	-0.208038	0.619293	0.415349	0.805125	0.262827	0.0137869	1.5905	0.197171	2.62683	1.87e-06
Mature Beta Cell	1442258_at	Lonp2	-0.402497	1.40324	1.68034	1.08827	0.821466	0.649973	0.838117	-0.285292	-0.515376	-0.278334	-0.318879	-0.341737	-1.54775	-0.815216	-0.739984	-0.30406	-1.26565	-0.564003	0.724203	-0.669099	2.62679	0.0024702
Mature Beta Cell	1447640_s_at	Pbx3	0.0953514	0.351117	0.575569	0.869933	0.694188	0.600878	0.744864	1.03198	-0.656506	-0.459582	-0.548461	-0.701478	-0.83741	-0.915902	-1.19627	-0.656902	-0.800718	-0.952334	0.620484	-0.772557	2.62632	3.39e-06
Mature Beta Cell	1446254_at	Depdc6	0.201224	1.38946	1.20645	1.18674	0.429141	0.701324	0.764755	0.848909	-0.364812	-0.293449	0.426149	-0.0584123	-0.518833	-0.746632	-1.02295	-0.60284	-1.48059	-0.840388	0.840999	-0.550275	2.6231	0.000116194
Mature Beta Cell	1458460_at	Stim1	0.668655	1.20573	1.41015	0.600519	1.12905	0.688697	0.670449	1.04217	-0.746345	-0.990327	-0.128843	-0.51106	-0.00224559	-0.0428379	-0.323948	-0.292698	-1.43759	-0.147067	0.926927	-0.462296	2.61938	2.62e-05
Mature Beta Cell	1430428_at	2310066F23Rik	-0.531698	0.932447	1.02487	0.823265	0.819306	0.84861	0.702891	0.566195	-1.06812	-0.438127	-0.375167	-0.219927	-0.35465	-0.98803	-0.363217	-0.773084	-1.83793	-0.989625	0.648236	-0.740787	2.61901	0.000236283
Mature Beta Cell	1449755_at	D7Ertd183e	-0.786986	0.677461	0.935473	0.741959	0.663616	0.545477	0.729562	0.811181	-1.11111	-0.300268	-0.3694	-0.607703	-0.80445	-0.869587	-0.795722	-0.830584	-1.69557	-1.10469	0.539718	-0.848909	2.61829	0.00036739
Mature Beta Cell	1416785_at	Kcnip1	2.32639	1.55366	1.54613	0.780713	1.55212	2.40164	2.0292	1.70425	-0.0764801	-0.35432	-0.0105568	0.189161	0.215815	0.742015	0.408436	1.04731	0.87348	0.44693	1.73676	0.348179	2.61822	0.000268424
Mature Beta Cell	1420164_at	D7Ertd183e	-0.770625	0.797819	0.930668	0.55707	0.583823	0.620239	0.670104	0.693051	-0.964409	-0.399845	-0.360108	-0.592318	-1.05918	-0.925264	-0.840021	-0.886975	-1.71777	-1.03276	0.510269	-0.877866	2.6174	0.000299168
Mature Beta Cell	1438408_at	Ankrd56	0.193586	0.153431	0.291187	-0.207911	0.253344	0.50723	0.422206	0.744745	-1.04073	-0.708884	-1.24558	-1.35736	-1.78087	-0.772498	-1.32146	-1.23792	-0.444385	-1.01607	0.294727	-1.09258	2.61589	5.81e-06
Mature Beta Cell	1445161_at	Usp6nl	-0.067523	0.939964	0.545396	0.800185	0.524212	0.644748	0.707265	1.14066	-0.733018	-0.506782	-0.149225	-0.790607	-1.47885	-1.06984	-0.945561	-0.301447	-0.485331	-0.863413	0.654363	-0.732407	2.61493	1.9e-05
Mature Beta Cell	1449887_at	Chmp4c	0.392774	0.00231332	0.559999	0.493407	0.144296	0.0792267	-0.107196	-0.300233	-0.940092	-1.63274	-0.40298	-1.638	-3.15419	-2.00613	-0.889409	-0.135682	-0.307791	-1.16584	0.158073	-1.22728	2.61237	0.00299808
Mature Beta Cell	1460681_at	4732471J01Rik	1.4482	1.52366	2.20576	1.5611	1.55729	1.43843	0.917766	0.249752	-1.50303	-0.5476	-1.61295	-0.976385	0.0902222	-0.741468	0.532586	1.03739	2.8068	0.689089	1.36274	-0.0225344	2.61222	0.0248151
Mature Beta Cell	1423363_at	Sort1	-0.634366	0.329408	0.253613	0.854672	1.21178	0.78872	0.130617	-0.188148	-0.927534	-0.799072	-0.559003	-0.972555	-1.28929	-1.23583	-1.22245	-0.779062	-1.16172	-1.46635	0.343287	-1.04129	2.61095	0.000821105
Mature Beta Cell	1435635_at	Pcmtd1	1.28698	0.716273	0.590545	1.25483	0.525756	0.819262	0.848719	0.995598	-0.66308	0.090125	-0.196919	-0.890481	-0.909214	-0.915831	-0.671073	-0.4037	-0.187743	-0.279592	0.879745	-0.502751	2.60719	4.15e-06
Mature Beta Cell	1440721_at	5930433N17Rik	0.609606	1.37756	1.21078	1.28677	0.651747	0.725536	1.0815	1.23349	-0.875031	-0.391145	-0.314033	-0.32878	-0.00798216	0.0373892	-0.107555	-0.0530724	-1.11178	-0.444317	1.02212	-0.35963	2.60585	8.09e-06
Mature Beta Cell	1419335_at	4930441O14Rik	-0.310339	0.318977	0.546717	0.63847	1.1206	0.862012	0.965898	1.28088	-0.676807	-0.130223	-0.359293	-0.522762	-0.166648	-0.95724	-1.33382	-1.26532	-1.09432	-0.53049	0.677902	-0.703692	2.60556	0.000233858
Mature Beta Cell	1456407_a_at	Tlk1	-0.10004	1.15966	1.1877	0.781605	1.06126	0.814785	0.882545	1.18565	-0.334599	-0.32923	0.0333145	-0.304612	-0.485451	-0.659132	-0.751973	-0.590985	-1.02291	-0.646655	0.871646	-0.509223	2.60425	6.93e-05
Mature Beta Cell	1441214_at	Exph5	1.21077	1.25133	1.10853	1.26093	1.11325	1.34602	1.2918	1.7665	0.0661837	0.33198	0.411408	0.313676	-0.810091	-0.0347505	-0.567345	-0.0931591	-0.324189	-0.156666	1.29364	-0.0862952	2.60257	6.51e-06
Mature Beta Cell	1445731_at	Pik3cb	-0.411907	0.242186	1.10864	0.873328	1.25165	0.468627	0.902269	1.01303	-0.84724	-0.620471	-0.287754	-0.49983	-0.701007	-1.10558	-0.333474	-0.655954	-1.1362	-0.783783	0.680978	-0.697129	2.59927	0.000493447
Mature Beta Cell	1452655_at	Zdhhc2	1.61343	1.44591	1.31547	1.26213	1.86014	1.61446	1.5134	1.82299	0.282576	0.332289	0.0333342	-0.10942	-0.771742	0.111058	0.206088	0.960656	0.431961	0.303463	1.55599	0.178026	2.59902	1.57e-05
Mature Beta Cell	1430965_at	9430064K01Rik	-0.696491	1.28934	1.03368	0.875216	0.349681	0.560135	0.846072	0.429218	-0.973802	-0.0388554	0.073947	-0.168703	-0.141613	-0.513782	-0.473238	-1.38581	-2.66739	-1.62929	0.585855	-0.791854	2.59855	0.00395653
Mature Beta Cell	1444764_at	A130022J21Rik	-0.163307	1.08314	1.66858	1.59123	1.52955	0.881686	1.68511	1.48148	-0.0133384	0.827511	0.570232	0.700705	-0.533692	-0.775562	-1.29272	-0.0702422	-0.631958	-0.359247	1.21968	-0.157831	2.5982	0.00184302
Mature Beta Cell	1431940_at	LOC74457	-0.0699639	1.50357	1.36887	1.9046	1.24828	1.04094	0.866891	1.35118	-0.074474	0.255893	0.113952	0.679883	-0.731578	0.311055	-0.0155316	-0.60755	-1.37339	-0.814919	1.1518	-0.225666	2.59811	0.00101162
Mature Beta Cell	1460244_at	Upb1	2.15233	1.97018	2.12783	2.32119	2.20627	2.0392	1.84774	1.35944	1.01865	0.842272	0.0869582	0.834761	0.815764	0.59091	0.895012	0.818674	0.016624	0.342126	2.00302	0.626176	2.597	5.38e-06
Mature Beta Cell	1452269_at	Spnb3	-0.878974	0.75216	0.631395	0.993004	1.30828	1.3413	0.760461	1.18886	-0.578776	-0.461023	-0.644003	-0.340359	-0.812538	-0.652998	-0.245385	-0.308334	-1.02541	-1.07627	0.762061	-0.61451	2.5965	0.00246272
Mature Beta Cell	1439930_at	Smarca2	0.0403457	1.22226	1.48774	1.5233	1.72772	1.2644	1.66344	1.33719	-0.441955	0.170597	0.33432	0.295666	0.0201141	-0.0619724	0.333671	-0.337755	-0.944259	-0.280295	1.2833	-0.0911869	2.59276	0.00033056
Mature Beta Cell	1436885_a_at	1700030K09Rik	-1.18178	0.85762	0.871347	0.762179	0.869449	0.529185	0.811462	1.03473	-0.800383	-0.663695	-0.802559	-0.970036	-0.227196	-0.641001	-1.45232	-0.234266	-1.13863	-1.1212	0.569275	-0.805129	2.59261	0.00236755
Mature Beta Cell	1445277_at	Foxp1	0.215213	0.926519	1.10403	0.276435	0.0445481	0.62683	0.731774	0.476252	-1.57832	0.000616812	-0.182237	-0.151043	-0.421148	-0.556932	0.218522	-1.77926	-2.1842	-1.59135	0.5502	-0.822536	2.58961	0.00232342
Mature Beta Cell	1449257_at	D11Wsu99e	1.02898	0.812205	0.940873	0.927583	0.961982	0.726501	0.544428	0.920983	-0.211105	-0.893134	-0.585866	-0.267505	-0.889161	-0.394761	-0.719574	-0.230582	-0.475552	-0.47582	0.857941	-0.514306	2.58873	1.52e-07
Mature Beta Cell	1433093_at	2900092N22Rik	2.15497	2.48371	2.25409	0.86695	1.10667	1.40362	0.753745	1.62818	0.539967	0.827807	1.44681	1.3475	-0.3411	0.560396	0.0485934	-0.335217	-1.77655	-0.223635	1.58149	0.209456	2.58836	0.00688034
Mature Beta Cell	1435609_at	Trp53bp1	-0.7504	1.27871	1.4511	0.942424	0.84645	1.0508	0.813902	0.805741	0.00746106	0.0245689	-0.321735	-0.252009	-1.63233	-0.752677	-0.389816	-0.438391	-1.03603	-0.873181	0.804841	-0.566413	2.58695	0.00155842
Mature Beta Cell	1440392_at	Akap13	0.819932	0.685316	0.93997	0.640373	0.894726	1.02254	0.970343	0.997607	-1.07354	-0.658351	-0.790058	-0.625332	-0.126399	-0.218785	-0.0356535	-0.543957	-0.542691	-0.363973	0.871351	-0.497874	2.58332	1.4e-06
Mature Beta Cell	1459922_at	AI646383	0.538438	1.41521	1.09198	1.63007	0.40053	0.782064	0.763023	0.88104	-0.333766	-0.354114	-0.0480242	0.380701	0.166456	-1.01929	-0.906892	-0.33106	-1.08563	-0.77978	0.937795	-0.43114	2.5828	0.000125389
Mature Beta Cell	1438934_x_at	Sema4a	-0.567388	0.208049	0.520707	0.97917	1.41493	1.23056	1.06338	0.997051	-0.628539	-0.458953	-0.831021	-0.598215	-0.510646	-0.716264	-0.45073	-0.332217	-0.926904	-0.926078	0.730808	-0.637957	2.58249	0.00170461
Mature Beta Cell	1416548_at	Slc35b4	1.03393	1.48426	1.58706	1.2106	1.00334	1.0397	0.990549	1.23086	-0.457805	-0.311758	-0.679415	-0.15066	-0.201265	0.0390302	-0.150825	0.191968	-0.0671494	0.083554	1.19754	-0.170432	2.58107	4.64e-07
Mature Beta Cell	1457423_at	Nalcn	1.65249	1.2344	1.16986	1.40774	1.90247	1.94209	1.71697	1.88633	0.731405	0.237276	0.186128	0.490764	0.0199909	0.580822	1.0937	-0.256967	-0.303698	-0.318516	1.61404	0.24609	2.58104	3.58e-05
Mature Beta Cell	1444973_at	Kcnma1	0.850606	1.62017	1.75306	1.86399	1.75641	1.36257	1.45814	1.52963	-0.182177	0.316057	0.736925	0.692592	0.298038	0.872929	0.523068	0.132299	-1.4473	-0.378566	1.52432	0.156387	2.58101	0.00052151
Mature Beta Cell	1442277_at	Chka	-0.593942	0.737688	1.44786	1.56408	1.90887	1.32942	0.15889	0.289647	-0.256855	0.31659	0.433533	0.204192	-2.13983	-1.64825	-1.11579	0.349639	-0.985455	-0.271791	0.855315	-0.511402	2.57883	0.0120627
Mature Beta Cell	1437513_a_at	Serinc1	-0.0693978	1.46548	1.49832	1.1347	0.655768	0.505739	0.794733	0.991094	-0.717442	0.0420125	-0.0791156	-0.39847	-0.0659381	-0.259113	-0.764721	-0.250323	-1.30216	-1.13964	0.872055	-0.493492	2.57674	0.000320618
Mature Beta Cell	1438865_at	H13	0.138369	0.977136	1.38838	1.6411	0.991836	0.834626	0.972357	0.610878	-0.427969	0.47808	0.25547	0.251872	-1.87168	-0.54866	-0.80008	-0.238284	-1.29087	-0.00887074	0.944335	-0.420099	2.57475	0.00108478
Mature Beta Cell	1434904_at	Hivep2	0.594693	0.707812	0.795717	0.959826	1.0531	1.06983	0.900648	1.02188	-1.26916	-1.30541	-1.2879	-1.47916	0.103728	0.181386	-0.283872	0.343773	0.185032	0.0471078	0.887939	-0.476448	2.57467	0.00113327
Mature Beta Cell	1416958_at	Nr1d2	0.959729	1.1396	0.794319	0.597106	0.683614	0.971189	0.887125	0.658036	-0.952508	-0.886699	-1.06315	-0.905281	-0.24799	-0.55189	-0.81453	0.322273	0.0914909	-0.271098	0.83634	-0.527939	2.57447	4.18e-05
Mature Beta Cell	1450070_s_at	Pak1	-0.620441	-0.0673581	-0.0904058	0.259499	1.22729	1.18506	0.949487	1.12323	-0.706086	-0.413587	-0.993633	-0.782599	-0.923003	-0.7386	-0.916847	-1.09797	-0.876591	-1.23381	0.495795	-0.868272	2.5741	0.00278875
Mature Beta Cell	1419569_a_at	Isg20	1.95401	1.59966	1.75324	1.724	1.65632	1.77231	1.73074	1.67329	-0.0326224	0.258357	0.531825	0.575288	0.402371	0.303584	0.353302	0.514272	0.176031	0.607501	1.73294	0.368991	2.5739	3.41e-08
Mature Beta Cell	1418699_s_at	Fech	-0.0274906	0.793167	0.956078	1.10891	0.800777	0.97161	1.00737	0.98579	-0.782523	-0.349492	-0.602123	-0.594422	-0.860836	-0.535771	-0.674118	-0.310483	-0.436293	-0.246251	0.824527	-0.539231	2.57355	3.06e-05
Mature Beta Cell	1437488_at	Slc9a9	0.38708	1.04158	1.11103	0.661758	0.332176	0.881135	0.808548	0.639276	-0.216321	-0.510128	-0.956329	-0.646299	-0.841079	-0.83583	-1.44917	-0.474473	-0.382315	0.0149662	0.732823	-0.629698	2.57134	1.19e-05
Mature Beta Cell	1422896_at	Vamp4	1.67331	1.4606	1.16969	0.611709	0.659447	1.41669	1.09033	1.20878	-0.227234	0.15852	0.761349	0.193751	-0.240726	-0.13588	-0.287955	-0.851843	-0.960817	-0.421086	1.16132	-0.201192	2.57132	8.2e-05
Mature Beta Cell	1458582_at	Lin54	-0.725839	0.542931	0.713521	0.834679	0.300567	0.495786	0.72884	0.986084	-1.09049	-0.642295	-0.949806	-0.763003	-0.520719	-0.118848	-1.07084	-1.0398	-1.60982	-0.956083	0.484571	-0.87617	2.56817	0.000350222
Mature Beta Cell	1416965_at	Pcsk1n	2.14786	1.16042	1.86476	2.3927	1.86597	1.26067	1.08449	1.19436	0.263935	0.195362	0.174691	0.611337	-0.447813	-0.218411	-0.0506941	1.27018	0.666287	0.144811	1.62141	0.260969	2.56763	0.000303962
Mature Beta Cell	1456911_at	Clasp2	0.196755	0.971302	0.878549	1.13284	0.522631	0.965296	1.02786	1.20465	-0.242062	0.376314	-0.053914	-0.63735	-1.4561	-1.68965	-1.07483	0.0578599	-0.0477305	-0.190593	0.862486	-0.495806	2.56381	0.000567231
Mature Beta Cell	1455350_at	Tmem62	0.506984	0.937867	1.08447	1.08658	0.916161	0.86015	0.902585	0.556418	-0.447073	-0.57515	-0.66428	-0.219381	-0.689399	-0.385915	-0.579547	-0.299307	-0.627961	-0.5218	0.856402	-0.500981	2.5622	4.49e-07
Mature Beta Cell	1420838_at	Ntrk2	2.0543	1.73657	1.99126	1.87825	1.79737	2.25645	2.52886	2.3694	0.176887	0.0462191	0.686711	0.487596	1.44345	0.968738	0.550154	1.06181	0.806111	0.96567	2.07656	0.719335	2.56191	1.4e-05
Mature Beta Cell	1443673_x_at	Gclm	-0.380457	0.881934	0.944048	0.750935	0.758638	0.321305	0.841626	1.15123	-0.292572	0.000530459	0.0116337	-0.188106	-0.892025	-0.534054	-0.769794	-1.00021	-1.78706	-1.53075	0.658657	-0.69824	2.56134	0.00050843
Mature Beta Cell	1438033_at	Tef	1.52951	1.5759	1.41973	1.45542	0.918946	0.62847	0.576041	-0.200531	-0.812442	-0.472212	0.366456	-0.50507	-0.348223	-0.476284	-0.228634	-0.0675085	-0.662961	-0.472212	0.987937	-0.367909	2.55947	0.00115147
Mature Beta Cell	1425661_at	Cdadc1	0.495212	0.706408	1.24317	1.05393	0.85018	1.15717	0.904506	0.78619	-0.367162	-0.609751	-0.0439467	-0.367298	-0.330548	-0.107833	-0.365101	-0.855831	-0.678328	-0.828115	0.899596	-0.455391	2.55795	9.44e-07
Mature Beta Cell	1418698_a_at	Fech	0.0369338	0.966918	1.13318	0.771213	0.830351	0.98842	0.949231	1.01087	-0.355166	-0.233837	-0.550748	-0.700961	-1.09171	-0.680287	-0.880747	-0.298189	-0.26638	-0.124725	0.835889	-0.518276	2.55649	1.15e-05
Mature Beta Cell	1444526_at	Ssr1	0.751058	0.962538	1.10196	0.502482	0.455821	0.705938	0.97855	1.03528	-0.385643	-0.174128	-0.272737	-0.173669	-0.866983	-0.366816	-0.653363	-0.762799	-1.04765	-0.713747	0.811703	-0.541754	2.55524	1.36e-06
Mature Beta Cell	1418186_at	Gstt1	0.396278	0.0174808	-0.233229	0.0464709	1.12739	1.07202	0.441286	1.00812	-1.63309	-1.45325	-2.03415	-1.20336	-0.659871	-1.27431	-0.684551	-0.20656	0.161308	0.301752	0.484478	-0.868608	2.55458	0.00199684
Mature Beta Cell	1416383_a_at	Pcx	1.53159	1.88884	2.30879	2.03765	2.07994	1.92889	1.89768	1.98416	0.0595551	0.608105	0.652916	0.990866	0.40553	0.643085	0.443154	0.901193	0.55597	0.78079	1.95719	0.604116	2.55456	4.41e-07
Mature Beta Cell	1420440_at	Ppy	2.11467	1.98738	1.81967	2.24608	2.22665	1.96897	2.0115	1.94911	-0.174251	0.6958	0.262834	0.715705	0.306112	0.793715	0.829032	1.47952	0.920599	1.06541	2.0405	0.689448	2.55099	4.27e-05
Mature Beta Cell	1434226_at	Cyb561d1	0.202389	0.954019	1.29621	1.02396	0.947204	0.92893	0.785853	0.629035	-0.377343	-0.241546	-0.127754	-0.152814	-0.754059	-0.890669	-0.907261	-0.456721	-0.602966	-0.534064	0.845951	-0.50452	2.54995	7.2e-06
Mature Beta Cell	1446972_at	D15Wsu126e	-0.259417	0.955208	1.2689	0.615409	0.94579	0.86775	0.778152	1.11505	-1.51001	-0.411821	-0.185804	-0.725508	-0.543525	-0.623919	-1.12415	0.390398	-0.786192	-0.115778	0.785855	-0.563631	2.54821	0.000265082
Mature Beta Cell	1436087_at	Dpp10	2.10792	0.735779	0.33959	1.3225	1.91986	1.14359	1.3439	0.89342	0.40818	0.333624	0.336399	0.84333	-0.948141	0.520791	0.453982	-1.27103	-1.14307	-0.768122	1.22582	-0.123405	2.54775	0.00295069
Mature Beta Cell	1454557_at	6720454L07Rik	-0.0708535	0.760887	0.91786	1.06188	0.69067	0.587158	0.737547	-0.169443	-1.21062	-0.236565	-0.758413	-0.124353	-0.66621	-0.952334	-0.576346	-0.399609	-1.72044	-1.20267	0.564463	-0.784756	2.54774	0.000171017
Mature Beta Cell	1438997_at	Ern1	0.95721	1.01603	1.60785	0.0763197	-0.0314022	0.719528	0.537505	0.223748	-0.363035	-0.576558	0.119427	-0.0127469	-1.16136	-0.664955	-0.858581	-1.37	-1.33298	-0.867281	0.638348	-0.708806	2.5441	0.000574164
Mature Beta Cell	1424848_at	Kcnma1	1.2954	2.15108	2.10588	2.64988	1.97638	1.87618	2.05827	2.22726	0.913589	1.31776	1.21153	1.00617	-0.547322	0.448883	0.197087	1.0187	0.835374	0.553903	2.04254	0.695566	2.54378	0.000168935
Mature Beta Cell	1419247_at	Rgs2	0.750795	0.590195	0.40023	0.121156	1.84896	1.6244	0.931313	1.17399	-1.55837	-1.69828	-1.54644	-1.79381	0.170167	0.299543	0.421318	0.379419	0.644361	0.52723	0.93013	-0.415485	2.54139	0.0108322
Mature Beta Cell	1460682_s_at	4732471J01Rik	1.57488	1.81538	2.27986	1.69559	1.6439	1.41299	1.27437	0.421703	-1.38045	-0.26457	-1.44875	-0.865802	0.240904	-0.880543	0.596694	1.46841	3.10689	1.12139	1.51483	0.169417	2.54103	0.0361936
Mature Beta Cell	1425520_a_at	Dhdds	1.01072	1.32303	1.30031	0.429822	0.716257	1.26834	0.876506	0.734829	-0.28747	-0.162872	0.00247533	-0.154085	-0.7878	-0.429775	-0.73608	-0.611951	-0.381012	-0.30982	0.957477	-0.385839	2.53734	8.81e-06
Mature Beta Cell	1424175_at	Tef	0.829951	1.03452	1.14803	1.0178	0.854541	0.858349	0.666828	0.270466	-0.941584	-0.69117	-0.738942	-0.486661	-0.487685	-0.487399	-0.539315	0.0408743	-0.341448	-0.408101	0.83506	-0.508143	2.53714	1.84e-06
Mature Beta Cell	1438274_at	Ikzf4	1.02329	1.39905	1.43479	1.43992	1.25038	1.44837	1.19565	1.11746	-0.396421	0.242059	-0.439794	0.195076	-0.0390199	0.215777	-0.279253	0.0644542	-0.134172	0.0302065	1.28861	-0.0541087	2.53629	1.67e-07
Mature Beta Cell	1440781_at	B830007D08Rik	-0.217452	1.17834	1.07859	0.99619	1.04174	0.612714	1.21494	1.32049	-0.978863	-0.583426	-0.238005	-0.403592	-0.147661	-0.441068	1.10066	-0.846973	-1.20822	-0.636019	0.903195	-0.438317	2.53417	0.000683964
Mature Beta Cell	1422894_at	Sfmbt1	0.438091	1.10956	1.11514	1.43063	0.95246	0.870693	0.862268	0.879172	-0.369268	-0.0857157	-0.747358	-0.509305	-0.534382	-0.588052	-0.911646	0.31832	-0.130646	-0.28311	0.957251	-0.384116	2.53391	5.67e-06
Mature Beta Cell	1451629_at	Lbh	-0.365561	-0.049831	0.311411	-0.152019	0.789059	1.39238	1.43059	1.51928	-0.713771	-0.769657	-1.0356	-1.32165	-0.365953	-0.596034	-0.824408	-0.377928	-0.538029	-0.775706	0.609415	-0.731874	2.53378	0.00433499
Mature Beta Cell	1440604_at	8030494B02Rik	-0.359747	0.99295	1.54444	1.44719	1.11493	0.760468	1.14435	1.54182	-0.484016	0.202422	0.011327	-0.0857989	0.205155	-0.37758	-0.629264	-0.128631	-1.42055	-0.455286	1.0233	-0.316222	2.53068	0.00115227
Mature Beta Cell	1439896_at	Limk2	0.309541	0.895251	1.1342	1.05122	0.665591	0.496404	0.974361	0.991627	-0.493856	0.0168984	-1.17418	-0.171226	-1.03859	-0.293398	-0.610614	-0.112496	-0.727049	-0.641621	0.814773	-0.524613	2.53044	1.06e-05
Mature Beta Cell	1440378_at	Sec11c	0.412456	1.28833	1.42718	0.710232	0.425145	1.75264	0.912817	0.318624	-0.138952	0.123751	-0.836333	0.171547	-1.19551	-0.618175	-0.498744	-0.321472	-0.827144	-0.191602	0.905928	-0.433263	2.53009	0.000409394
Mature Beta Cell	1460341_at	Plekhb2	1.42784	0.779849	0.900127	0.640878	1.10644	1.15939	1.05795	0.911268	-0.0634513	-0.352033	-0.355515	0.0618699	-0.719035	-0.169654	-0.31247	-0.509141	-0.421572	-0.567105	0.997969	-0.340811	2.52937	7.59e-07
Mature Beta Cell	1434852_at	Pla2g2f	2.00714	1.89263	2.10638	2.5669	2.21044	2.02949	1.72702	1.90932	0.702252	0.51576	0.638878	0.824711	0.80804	0.988567	0.911473	1.12576	0.454405	0.213092	2.05617	0.718294	2.52778	1.14e-06
Mature Beta Cell	1442547_at	Atr	-0.485979	1.26537	1.42144	1.57462	0.492781	0.333666	0.784033	0.221906	-0.994266	-0.279761	0.0327125	-0.651225	-1.30512	-1.17198	-0.394326	-0.238923	-0.82227	-0.535461	0.70098	-0.636062	2.52633	0.00227547
Mature Beta Cell	1453287_at	Ankrd33b	1.77919	1.71059	2.53492	2.49186	0.938891	0.853926	0.932923	1.03528	-0.849594	0.184968	0.234006	-0.296132	-0.296071	0.524292	0.40872	0.98437	0.472815	0.612397	1.5347	0.197977	2.52577	0.0024653
Mature Beta Cell	1441202_at	Rabgap1l	0.77927	1.3422	0.873161	0.249108	-0.27425	0.06683	0.108479	0.502832	-0.709239	-0.651593	-1.29843	-0.827597	-0.759265	-0.685978	-0.91268	-1.03607	-1.02229	-0.893744	0.455954	-0.879688	2.52388	0.000553372
Mature Beta Cell	1451685_at	Mllt6	-1.32539	0.899799	1.2676	1.47106	1.23904	0.938066	1.20717	1.23548	-0.810924	-0.281725	-0.468855	-0.554128	-0.660525	-0.562248	-0.843432	0.194615	-0.300584	-0.396348	0.866604	-0.468415	2.52279	0.0095482
Mature Beta Cell	1455056_at	Lmo7	0.377164	0.897775	0.76195	0.79895	0.752211	0.565459	0.777882	0.860167	-0.460744	-0.166581	-0.403476	-0.50327	-1.06338	-0.304964	-0.759256	-0.844505	-0.650363	-0.952655	0.723945	-0.610919	2.52252	6e-07
Mature Beta Cell	1438474_at	Ankrd35	0.673291	1.17199	1.5057	1.39558	0.683504	1.06649	1.60362	1.69007	-0.181774	0.364319	-0.815442	-0.172726	0.341298	-0.437601	-0.399901	0.222843	-0.0270279	-0.00244657	1.22378	-0.110846	2.5221	4.63e-05
Mature Beta Cell	1417066_at	Cabc1	0.810526	1.16269	1.28769	1.52654	0.984192	0.896848	1.02267	1.02679	-0.523401	-0.0709258	-0.299854	-0.185846	-0.590972	-0.412332	-0.0854624	0.0359019	-0.115177	-0.194403	1.08974	-0.244247	2.52099	4.9e-07
Mature Beta Cell	1436326_at	Rora	1.09359	1.4069	1.39091	1.02265	0.430133	1.15447	1.51395	1.71586	-0.37554	0.621741	0.312214	-0.385525	-0.954297	0.106689	-0.0536155	-0.302076	-0.116502	-0.029108	1.21606	-0.117602	2.52041	6.21e-05
Mature Beta Cell	1457188_at	Arhgef11	-0.748561	1.25667	1.35819	1.29754	0.97643	1.18461	0.973254	1.07808	-0.287946	0.298085	0.244772	0.0686997	-0.425591	-0.14502	-0.384973	-0.958366	-1.71516	-0.800507	0.922026	-0.410601	2.51861	0.0026881
Mature Beta Cell	1420378_at	Sftpd	0.642631	0.646223	1.59805	2.12373	3.29052	3.61128	3.7723	3.02806	0.343059	0.419196	0.553118	1.10585	0.918421	1.14357	1.14485	2.03524	1.47387	0.928585	2.3391	1.00658	2.51843	0.0411661
Mature Beta Cell	1457535_at	4932438A13Rik	0.59914	1.29115	0.246484	-0.289182	-0.978396	1.13243	-0.133078	0.399614	-1.52683	-0.27907	-0.447115	-1.24598	-1.16774	-0.132608	-1.3025	-1.72212	-2.03374	-0.61222	0.283521	-1.04699	2.51492	0.00438497
Mature Beta Cell	1434990_at	Ppm1e	0.700939	0.884855	1.18129	1.10654	2.50108	3.28591	2.65324	2.09175	-0.168388	0.582977	0.319658	0.0837969	0.336699	0.51726	-0.0240679	0.964683	1.38909	0.704776	1.8007	0.470648	2.51412	0.0124532
Mature Beta Cell	1439544_at	Tbc1d5	0.348014	0.726356	0.987327	1.17748	0.988725	0.622563	1.05648	0.882803	-0.716625	-0.362745	-0.573313	-0.193036	0.0413827	0.225885	-0.696074	-0.567917	-1.34535	-0.61683	0.848719	-0.480462	2.5126	2.17e-05
Mature Beta Cell	1417141_at	Igtp	0.534608	1.02892	0.995184	1.1865	1.07019	1.41103	1.32257	1.06493	-0.0503003	-0.603332	-0.333466	-0.833703	-0.272005	-0.323902	-0.503843	-0.0911905	-0.392223	0.891189	1.07674	-0.251278	2.51057	3.14e-05
Mature Beta Cell	1444506_at	Tram1	1.12893	1.14788	1.54609	1.62331	0.817074	1.3604	0.605323	0.818855	-0.0121141	0.0189709	0.250873	0.21787	0.124233	-0.838651	-0.568381	-0.25394	-0.733881	-0.160201	1.13098	-0.195522	2.50794	3.3e-05
Mature Beta Cell	1440765_at	Fras1	0.244127	1.11767	0.921271	0.278187	0.355824	0.54972	0.628467	0.427042	-0.824662	-0.218424	-0.281099	-0.296802	-0.263737	-0.743743	-1.65112	-1.39838	-1.3145	-0.612583	0.565289	-0.760506	2.50671	0.000101039
Mature Beta Cell	1460695_a_at	2010111I01Rik	0.775431	0.698359	0.837475	1.22617	0.903539	0.733182	0.796197	0.806242	-1.05341	-1.24488	-1.6491	-0.624612	-0.297626	-0.174825	0.0806863	0.184258	0.208969	-0.212836	0.847075	-0.478338	2.50605	0.000485776
Mature Beta Cell	1446750_at	Impact	0.284949	1.63341	1.67977	0.84195	1.42783	1.17312	1.57381	1.48247	-0.713693	0.162305	-0.397302	-0.470729	0.518941	0.0934396	1.6864	-0.171186	-0.906008	-0.429078	1.26216	-0.0626916	2.50508	0.00152956
Mature Beta Cell	1418734_at	H2-Q1	2.01466	1.73599	2.10351	1.24677	1.32632	1.25178	1.63937	0.728216	0.172789	0.625295	-0.232092	-0.122049	-0.379121	0.82181	-0.0511469	1.13906	-1.03944	0.880331	1.50583	0.181543	2.50409	0.000820226
Mature Beta Cell	1426315_a_at	6330416G13Rik	-0.226453	0.167941	0.767611	1.14274	1.25286	0.476738	0.601747	0.991543	-0.696442	-0.333681	-0.263183	-0.727239	-1.34111	-0.860771	-1.035	-0.0245044	-0.648178	-0.842668	0.646842	-0.677277	2.5038	0.00028114
Mature Beta Cell	1453204_at	4933431K14Rik	0.624458	1.27623	1.13363	1.60502	1.15777	0.890371	0.93201	0.996769	-0.116631	-0.0149271	-0.235222	-0.278384	0.0395783	-0.544459	-0.335828	-0.220911	-0.404561	-0.356563	1.07703	-0.246791	2.50329	7.28e-06
Mature Beta Cell	1431843_a_at	Nfkbie	-0.335685	-0.254286	-0.00417584	0.227928	2.15172	1.77744	1.41454	1.83931	-0.645095	-0.653359	-0.834977	-1.14217	-0.732979	0.141234	-0.669597	0.0826343	-0.267261	0.00523249	0.852099	-0.471634	2.50313	0.0186066
Mature Beta Cell	1422557_s_at	Mt1	0.67302	0.190662	0.561209	0.136799	0.718711	0.436016	0.623698	0.56267	-1.7318	-1.47403	-1.10511	-2.00357	-0.739812	-0.584247	-0.799812	0.0982661	-0.121584	0.123036	0.487848	-0.833867	2.49963	0.00118332
Mature Beta Cell	1441656_at	B930068K11Rik	1.18508	1.28599	1.25089	0.746041	0.605033	0.651827	1.08788	0.551869	-0.581554	-0.193919	0.408926	0.266335	-0.879378	-0.351971	-0.330367	-0.168512	-1.31127	-0.863204	0.920576	-0.400492	2.49851	0.000102059
Mature Beta Cell	1415948_at	Creg1	1.58438	1.14842	1.12002	0.964626	1.23163	1.25432	1.19547	1.08234	-0.124821	-0.216103	-0.281803	-0.324966	-0.39703	-0.269647	-0.204062	0.0887345	0.0936435	0.404753	1.19765	-0.12313	2.49801	1.92e-07
Mature Beta Cell	1420342_at	Gdap10	0.0130211	1.03659	0.795339	0.520672	1.44813	0.839217	0.736532	0.414716	-1.12549	-0.668847	-0.749258	-1.27665	-0.569299	-0.0235155	-0.421418	-0.129731	-1.03986	0.0569634	0.725527	-0.594709	2.49707	0.000138267
Mature Beta Cell	1457271_at	Cym	0.867221	0.157507	0.60661	0.872297	0.731511	1.11421	0.714549	0.574615	0.00623525	0.3776	0.296356	-0.0554437	-1.45141	-1.8234	-1.99776	0.407085	-0.399531	-1.50571	0.704815	-0.614599	2.49565	0.0054407
Mature Beta Cell	1419458_at	Rgnef	-0.193762	0.1452	1.13419	1.24277	0.250676	0.53446	0.164138	-0.0884677	-0.0847531	-1.3412	-1.62399	-0.726911	-2.47254	-1.87273	-2.51391	0.420963	0.544943	0.464861	0.39865	-0.920528	2.49524	0.018968
Mature Beta Cell	1446330_at	Dennd1b	-0.71729	1.04997	1.28558	0.889223	0.904932	0.88048	1.15785	0.551433	-0.482668	-0.0488996	0.317412	0.281612	-1.43792	-1.69177	-0.522488	-0.479948	-1.08894	-0.532547	0.750272	-0.568615	2.49474	0.00234353
Mature Beta Cell	1455956_x_at	Ccnd2	1.16709	1.15661	1.199	1.38712	1.1488	1.21112	1.10806	1.05447	-0.872984	-1.01401	-0.983863	-1.34064	0.190683	0.42863	0.204254	0.681416	0.649312	0.665346	1.17903	-0.139186	2.49358	0.00225915
Mature Beta Cell	1445586_at	Cadps	1.01643	1.65762	1.82389	2.02354	1.08519	0.612836	0.786428	-0.817336	-0.22909	0.654176	0.504884	0.5604	-0.618828	-1.27326	-0.777915	-0.11786	-0.947722	-0.697054	1.02357	-0.294227	2.49286	0.011281
Mature Beta Cell	1446011_at	C1galt1	0.452923	0.900601	0.948781	1.15409	0.535533	0.638154	0.405207	1.24701	-0.362453	0.289325	0.498574	-0.567225	-1.43935	-0.409373	-0.770554	-1.09866	-0.575258	-0.888061	0.785288	-0.532303	2.4925	0.000228065
Mature Beta Cell	1449818_at	Abcb4	0.0901305	0.869567	1.07309	0.99202	1.06163	1.56061	1.48723	1.71612	-0.0734726	0.166234	0.751122	0.00798547	0.0653469	-0.839961	-0.824328	-0.949102	-0.141437	-0.271155	1.1063	-0.210877	2.49178	0.000477261
Mature Beta Cell	1424880_at	Trib1	0.43237	1.22229	1.222	0.023503	0.616861	0.53289	0.568495	0.0117211	-1.12194	-0.730358	-1.47662	-1.17085	-0.955058	-0.166405	-0.633974	-0.386086	-0.27395	-0.467696	0.578766	-0.738294	2.49158	0.000177969
Mature Beta Cell	1452581_at	Rprd1b	-0.298129	0.751332	0.335514	0.798342	0.669212	0.906305	0.99735	0.768667	-0.693105	0.0294995	-0.599952	-0.416443	-0.767533	-0.459536	-0.87069	-0.95107	-0.980474	-1.29303	0.616074	-0.700233	2.49028	7.79e-05
Mature Beta Cell	1445454_at	D2Ertd282e	-1.03386	-0.0912822	0.000509627	-0.033964	0.898071	1.03097	1.02934	0.805451	-1.30587	-1.52361	-0.763762	-1.03521	-1.1515	-1.21812	0.155647	-0.68479	-1.44972	-0.927298	0.325653	-0.990423	2.48988	0.00343174
Mature Beta Cell	1433869_at	Zxdc	0.563759	0.688279	1.02227	0.899078	0.760238	0.678165	0.539547	0.776483	-0.633382	-0.634717	-0.896414	-0.766007	-0.823166	-0.267454	-0.596666	0.0979784	-0.484135	-0.741939	0.740978	-0.57459	2.489	8.12e-07
Mature Beta Cell	1424444_a_at	1600014C10Rik	0.137937	0.251363	0.493035	0.785889	1.17702	0.690538	0.997315	1.47099	-0.554056	-0.254453	0.475557	-0.152949	-0.838139	-0.0693474	-0.452781	-1.45593	-1.26061	-1.08383	0.750511	-0.564654	2.48831	0.000470904
Mature Beta Cell	1447857_at	Enox1	-0.410049	1.42146	1.22393	1.22839	0.581375	1.10302	1.22155	1.55606	-0.51162	0.230486	-0.314163	0.145069	-0.330108	-0.529589	-0.462843	-0.151509	-0.812027	-0.507962	0.990719	-0.324427	2.48827	0.00147275
Mature Beta Cell	1458298_at	Cadps	1.03906	1.9046	2.4685	2.53182	1.60103	1.36173	1.28438	0.234396	0.546184	0.980454	1.1753	1.50771	1.36306	-1.01587	-0.613509	-0.130634	-0.873094	-0.556355	1.55319	0.238325	2.48779	0.0132818
Mature Beta Cell	1422770_at	Rad51l3	-0.202607	0.365971	0.912128	1.08184	0.667422	0.620619	0.432014	0.598714	-0.705228	-0.664166	-0.328143	-0.561813	-1.20434	-0.964224	-0.859721	-0.696917	-0.835957	-0.72803	0.559513	-0.754854	2.48693	5.79e-05
Mature Beta Cell	1434989_at	Unc80	2.27143	2.30854	2.32777	2.03689	1.7853	2.04916	1.77077	1.62332	1.09303	1.06415	0.925364	1.20474	0.00579791	0.857326	0.71371	0.651827	0.347099	0.225672	2.02165	0.708871	2.48419	1.21e-05
Mature Beta Cell	1439825_at	Dtx3l	0.867493	0.932518	0.633303	0.552615	0.57077	1.00443	0.839488	1.30823	-0.890419	-0.0951663	-0.0305706	-1.05695	-0.460271	0.000861505	0.104077	-0.949555	-0.773775	-0.589769	0.838606	-0.474154	2.48416	2.25e-05
Mature Beta Cell	1437393_at	Prkca	1.49275	1.6994	1.34051	1.73278	1.12389	1.56084	1.37885	1.65233	0.0880061	0.128308	0.25	0.179394	-0.0421505	0.649377	0.428538	0.187675	-0.146046	0.140319	1.49767	0.186342	2.4817	2.6e-07
Mature Beta Cell	1446364_at	Sphkap	2.13845	2.79041	2.64655	2.45155	2.12666	1.981	1.9951	2.35758	0.73906	1.18692	1.90127	1.83683	0.886418	0.83903	2.79402	0.493769	-1.18185	0.513997	2.31091	1.00095	2.47936	0.00908839
Mature Beta Cell	1422592_at	Ctnnd2	1.02423	0.334674	-0.153331	-0.125771	1.35092	1.65688	1.40865	1.58829	-0.230281	0.219761	-0.271775	-0.38197	-1.34267	0.170039	0.521288	-1.0581	-0.874057	-0.994505	0.885568	-0.424227	2.47906	0.00477667
Mature Beta Cell	1424844_at	Angel1	0.331084	0.593384	0.867133	0.7295	1.01635	0.737647	0.605708	1.01285	-0.655805	-0.217502	-0.407378	-0.413078	-0.603092	-0.896108	-0.519289	-0.586436	-0.701291	-0.73072	0.736707	-0.57307	2.47903	6.61e-07
Mature Beta Cell	1439948_at	BC046401	0.343563	1.17816	1.51408	1.38961	1.23554	1.15827	1.19012	1.01952	-0.127005	0.490301	0.214637	0.36288	-0.669426	-0.827966	0.408386	0.0169122	-1.36316	-0.316412	1.12861	-0.181085	2.47889	0.000330316
Mature Beta Cell	1458492_x_at	Ntm	0.667366	1.07197	1.1855	1.54318	2.60428	2.4406	2.27879	2.987	1.14058	1.54717	0.702804	1.52584	0.197292	0.853163	0.459445	-0.530132	-0.0597746	-0.455906	1.84734	0.538048	2.47819	0.00986125
Mature Beta Cell	1437204_a_at	Tcf25	-0.0224763	1.17821	1.62816	1.70699	1.22692	1.18589	1.12923	0.725893	-0.0215149	0.0167965	-0.240607	0.0369614	-1.04673	-1.43501	-0.904762	0.710653	0.358719	0.385963	1.09485	-0.213954	2.47736	0.00159951
Mature Beta Cell	1452138_a_at	Ace2	1.90883	1.1807	0.0923041	0.614174	2.27587	2.27911	1.57765	1.60318	-0.354993	-0.80675	-1.42029	-0.902888	-0.130944	0.437424	0.770809	1.06091	1.36611	1.3131	1.44148	0.133248	2.47637	0.0151286
Mature Beta Cell	1457503_at	2310035C23Rik	-0.471343	1.14266	1.08155	0.567044	0.893793	0.620244	0.827788	0.807933	-0.872841	0.0479363	0.171108	-0.179739	-0.655879	-0.84123	-0.243693	-1.04429	-1.55856	-1.06161	0.683708	-0.623881	2.47528	0.000551857
Mature Beta Cell	1440576_at	Cpn1	0.208835	0.530698	0.842806	1.0471	0.155588	-0.343002	0.713399	1.61984	-0.131385	0.0650986	-0.151745	0.0152224	-1.40403	-0.48446	-1.13137	-0.899227	-1.83543	-1.14395	0.596908	-0.710127	2.47433	0.00198769
Mature Beta Cell	1452483_a_at	Cd44	0.592405	0.41734	-0.283231	1.47462	2.83488	1.89933	2.15908	1.1667	-0.880641	-1.52697	-1.24979	-1.37067	0.74912	-0.112249	1.06653	0.589323	1.71121	0.783597	1.28264	-0.0240548	2.47374	0.0415916
Mature Beta Cell	1440461_at	Fam49b	-0.0607559	0.538124	0.55932	0.754157	1.13586	0.456857	1.10459	0.996545	-1.03139	0.333777	0.363016	0.0922905	-1.32309	-1.16482	-0.967585	-0.367338	-1.23215	-0.89288	0.685587	-0.619017	2.47016	0.000662124
Mature Beta Cell	1429682_at	Fam46c	-0.0623094	0.685958	0.947703	0.464886	0.597074	0.632472	0.803284	0.58682	-0.71323	-0.263719	-0.0505407	-0.762321	-0.946717	-0.0879792	-0.791081	-1.19079	-1.1875	-1.23068	0.581986	-0.722456	2.46988	3.33e-05
Mature Beta Cell	1446815_at	Dnajc24	1.83777	2.34438	2.67331	1.38171	0.661888	0.725423	1.48139	1.5949	0.0196824	0.560556	0.858704	0.650936	0.455568	-0.152428	0.563795	0.257034	-0.563546	0.181868	1.5876	0.283217	2.46977	0.00272222
Mature Beta Cell	1440171_x_at	1700049G17Rik	-0.0826897	0.967235	0.692371	0.855904	1.07164	0.521822	0.66678	1.30934	-0.804041	-0.0243734	-0.033997	-0.257086	-1.11505	-0.66536	-0.534557	-0.72334	-0.673182	-0.707298	0.7503	-0.553829	2.46935	8.45e-05
Mature Beta Cell	1417110_at	Man1a	-0.0570372	0.320671	0.194999	0.490257	0.771318	1.04953	0.642796	0.950404	-1.1454	-1.23931	-1.13205	-1.43409	-0.657249	-1.11716	-0.83081	-0.0519533	0.160262	-0.120152	0.545368	-0.756791	2.46598	0.000238873
Mature Beta Cell	1436350_at	Fam171b	0.308174	1.38531	1.93255	1.59599	2.089	2.49411	1.96874	2.30377	0.0571972	0.36884	0.111169	0.611096	0.353814	0.537187	0.596601	0.331003	1.15297	0.456473	1.7597	0.457634	2.46582	0.00255007
Mature Beta Cell	1427417_at	Scml4	0.502334	0.156948	0.413642	1.01114	1.07038	0.820973	0.834014	1.01327	-0.389673	0.249625	-0.17679	-0.6864	-0.624947	-0.107458	-1.13954	-0.885981	-1.02363	-0.940599	0.727839	-0.572539	2.46293	4.78e-05
Mature Beta Cell	1450686_at	Pon2	0.105545	0.389476	1.04556	1.15068	1.03163	0.884805	0.641332	0.377711	-1.32495	-1.22272	-1.38963	-1.78245	-0.496707	-0.875302	-0.122736	0.558754	0.563336	0.127552	0.703343	-0.596485	2.462	0.00286463
Mature Beta Cell	1457140_s_at	Rassf10	0.714372	0.722351	0.975769	0.94973	0.333621	0.917497	0.804611	1.0641	-1.08638	-0.818468	-1.12283	-1.2753	-0.235122	-0.284218	0.210252	0.060202	-0.115822	-0.225998	0.810256	-0.489368	2.46165	0.000129271
Mature Beta Cell	1451684_a_at	Bicd1	0.266364	1.26691	0.358976	1.105	1.04369	0.764394	1.29742	0.799265	-0.651475	-0.275034	0.121206	-0.145552	-0.545721	-0.282591	0.0343092	-0.611647	-1.23297	-0.776431	0.862752	-0.43659	2.46117	6.55e-05
Mature Beta Cell	1418537_at	Isoc2b	0.785281	0.528345	0.887287	0.94555	1.04005	0.58042	0.978823	0.574646	-0.667839	-0.259903	-0.0499707	-0.402458	-1.06581	-0.6903	-0.609255	-0.361986	-0.475015	-0.507368	0.79005	-0.508991	2.46065	5.74e-07
Mature Beta Cell	1445101_at	Jmjd1c	0.0885067	1.01213	1.29504	0.868682	0.520206	0.35238	0.507118	0.975917	-1.10029	-0.402972	-0.256204	-0.900222	-0.555565	-0.261825	-0.308116	-0.422509	-1.14397	-0.613608	0.702497	-0.596528	2.46063	5.99e-05
Mature Beta Cell	1427107_at	Slc16a11	0.901907	0.883425	0.805958	0.59542	0.0604371	0.718342	0.836095	0.367308	-1.11532	-0.454398	-0.591815	-0.351576	-0.462761	-0.424444	-0.616186	-0.701614	-0.716121	-1.09107	0.646112	-0.65253	2.45997	4.94e-06
Mature Beta Cell	1437951_at	Dis3l2	-0.177037	1.00511	1.46125	1.11865	0.794275	0.854598	0.444693	0.67452	-0.892004	-0.710944	0.424174	-0.483939	-0.777843	-0.424387	-0.122286	-0.748997	-0.972242	-0.555617	0.772007	-0.526409	2.45959	0.000277325
Mature Beta Cell	1458617_at	Zmynd8	0.533403	1.04637	1.45187	1.18609	1.14831	0.706121	0.852157	1.05631	-0.0541048	-0.29356	0.47982	0.737283	-0.966109	-0.259287	-0.696907	-0.229359	-1.21652	-0.507814	0.997578	-0.300656	2.45928	0.000279651
Mature Beta Cell	1460235_at	Scarb2	0.575742	0.693944	0.581304	1.10293	1.32881	1.26655	1.08223	1.31507	-0.441438	-0.822161	-0.793525	-0.415775	-0.960002	-0.19317	-0.354202	0.794668	0.0288604	0.110845	0.993322	-0.30459	2.45873	0.000118304
Mature Beta Cell	1429019_s_at	Pon2	0.0581645	0.508003	0.970936	0.984473	0.902674	0.699694	0.734285	0.405744	-1.12236	-1.35388	-1.37637	-1.84424	-0.316238	-1.09042	-0.420764	0.583224	0.521995	0.0233408	0.657997	-0.639571	2.45814	0.00266473
Mature Beta Cell	1455140_at	Pitpnm3	1.78265	1.75026	1.99579	2.01974	1.90235	2.0334	1.72772	2.18654	-0.0554012	0.00492626	0.157835	0.546386	0.474353	0.788565	0.64763	1.84322	1.31219	0.560628	1.92481	0.628034	2.45679	0.000297214
Mature Beta Cell	1455716_at	BB187676	1.31738	1.22333	1.72176	1.88417	0.80838	0.704056	0.998437	0.861434	-0.363878	-0.119544	-0.322548	-0.0409966	-0.867547	-0.244451	0.2992	0.799532	0.122725	-0.322284	1.18987	-0.105979	2.45521	0.00015003
Mature Beta Cell	1450080_at	Cxx1c	1.53254	0.842996	1.17588	0.936356	2.00019	2.2335	1.93707	1.70399	0.168361	-0.1494	-0.403372	0.0510898	0.289942	0.215046	0.35207	0.463303	0.850609	0.66265	1.54532	0.25003	2.45426	0.000390462
Mature Beta Cell	1458981_at	Wdr70	-0.469967	1.17027	0.959236	0.888357	0.735701	0.489522	0.298758	0.0550537	-1.20174	-0.702861	-0.532371	-0.602259	-0.568444	-0.35481	-0.716662	-0.850914	-1.3236	-0.936168	0.515867	-0.778983	2.45351	0.00059058
Mature Beta Cell	1436368_at	Slc16a10	1.28351	1.33798	1.28025	1.19114	1.38133	1.49179	1.27717	1.44996	0.0969792	0.315484	0.667262	0.206071	-0.483555	0.315151	-0.0946455	-0.19559	-0.432486	0.0318412	1.33664	0.0426512	2.45205	1.1e-05
Mature Beta Cell	1452074_at	Tmem135	-0.202813	-0.0389261	0.805519	1.11013	0.836658	0.38304	0.74986	0.598294	-0.61693	-0.0608703	-0.422147	-0.962757	-0.879597	-1.29851	-0.584494	-0.865095	-1.13808	-0.804208	0.53022	-0.763269	2.4512	0.000162329
Mature Beta Cell	1459670_at	Hnrpll	-0.645765	1.18002	0.93209	-0.131731	0.574245	0.471866	1.60889	1.25783	-0.527208	0.585313	-0.480324	-1.34648	-0.719713	0.071384	-1.07275	-1.15207	-1.17258	-0.55315	0.65593	-0.636758	2.44984	0.00491159
Mature Beta Cell	1458793_at	Tns3	0.0962534	0.782803	1.74755	0.114962	1.1099	1.08329	0.291409	-0.929252	-0.758076	-0.961052	-1.13151	-0.99705	-0.271332	-1.27059	-0.709986	-0.494814	-0.671815	-0.288399	0.537113	-0.755463	2.44965	0.00686381
Mature Beta Cell	1453184_at	Fam83g	0.728522	0.832023	1.00505	1.28271	1.46962	1.23045	1.23166	1.45783	-0.258682	0.281876	0.061799	0.285676	-0.989297	-0.134784	-0.0404263	-0.104122	-0.0908117	-0.377549	1.15473	-0.136632	2.4476	7.83e-06
Mature Beta Cell	1446946_at	Tgfbr1	-0.354811	0.608744	0.458721	0.612018	1.74342	1.0565	1.08189	1.56688	-0.230364	0.398315	0.386192	0.0746782	-0.232299	-0.831377	-1.20841	-0.656856	-1.31187	-0.826304	0.84667	-0.44383	2.44613	0.00286064
Mature Beta Cell	1446304_at	Lrrc8d	0.0893703	1.02871	1.75545	1.18552	0.555193	0.41553	0.52276	0.184329	-0.704413	-0.2684	0.246547	0.14859	-0.628831	-1.81478	-0.517906	0.293097	-1.64847	-0.827642	0.717108	-0.57222	2.44414	0.00242655
Mature Beta Cell	AFFX-PyruCarbMur/L09192_3_at	Pcx	1.54211	1.76378	2.22301	2.01631	1.95356	1.81048	1.65975	1.70487	0.100224	0.558655	0.664856	1.02137	0.239542	0.460187	0.300681	0.866541	0.577425	0.661406	1.83423	0.545089	2.44383	8.9e-07
Mature Beta Cell	1420832_at	Qsox1	0.618561	0.515868	0.766048	0.910842	0.630958	0.893336	0.731429	0.788502	-0.77375	-0.583152	-0.862581	-0.458684	-0.447571	-0.666259	-0.693522	-0.319927	-0.312462	-0.424749	0.731943	-0.554266	2.43886	2.99e-08
Mature Beta Cell	1446618_at	LOC432971	0.288861	0.868188	1.23252	0.649685	0.622614	1.24294	0.674129	0.629722	-0.957791	-1.19084	-0.626679	-0.972188	-0.117145	-0.392893	-0.0637405	-0.478309	-0.356423	0.0571882	0.776082	-0.509882	2.43845	3.27e-05
Mature Beta Cell	1448910_at	Pecr	0.995052	1.15687	0.963669	1.25773	0.931973	0.989035	0.847174	1.0505	-0.328627	-0.662896	-0.346649	-0.253859	-0.177834	-0.100249	-0.0580169	-0.188914	-0.512182	0.0143822	1.024	-0.261485	2.43764	4.59e-08
Mature Beta Cell	1438355_at	Tmem90a	3.18556	3.67143	3.74043	3.56955	3.39609	3.47211	3.36717	3.4169	2.11827	2.60976	2.3037	2.32847	1.6868	2.23293	1.88368	2.38691	2.10421	2.27644	3.4774	2.19312	2.43562	3.46e-07
Mature Beta Cell	1458832_at	Ghr	1.0999	1.89013	2.02479	1.8916	0.64232	0.404078	0.915777	0.997453	-0.409645	0.71271	0.474719	0.22508	-0.125522	-0.167445	-0.661381	0.177278	-0.649012	-0.0830697	1.23326	-0.0506288	2.43494	0.00143422
Mature Beta Cell	1439677_at	Epm2a	0.244889	1.14046	1.67123	0.333939	0.550727	0.710832	0.723294	0.367356	-1.41557	-0.480571	-0.409607	-0.72608	0.063351	-0.12274	-0.538845	-0.0822282	-1.12697	-0.814881	0.71784	-0.565414	2.43387	0.000315037
Mature Beta Cell	1440222_at	Sod1	-0.278397	1.24081	0.599521	0.888469	0.582046	0.651625	1.15864	1.59888	-0.604476	0.147553	-0.149601	-0.646802	-0.538287	-0.675944	-0.798768	-0.520713	-0.637854	-0.342932	0.805201	-0.476782	2.43173	0.000883928
Mature Beta Cell	1438724_at	Osbpl3	0.18148	0.545547	0.411096	1.50201	1.61899	1.15576	1.33081	1.17441	-0.366312	-0.0990239	-0.17698	-0.577419	-0.153941	-0.120418	-0.721891	0.0451234	-0.266797	-0.478657	0.990013	-0.291632	2.43116	0.000714897
Mature Beta Cell	1441017_at	Zcchc14	-0.45291	0.931812	2.05085	1.45109	1.14487	0.982875	0.577846	0.772153	-0.253044	-0.190349	-0.00721073	-0.275058	-0.880742	-0.0478535	-0.992935	-0.0573927	-0.397122	-0.384508	0.932323	-0.348621	2.42998	0.00358335
Mature Beta Cell	1429196_at	Rabgap1l	0.527812	0.862033	1.07448	1.12142	1.04143	0.647864	0.743895	0.43064	-0.583321	-0.237936	-0.0829821	-0.585717	-0.487858	-0.813882	-0.687265	-0.28113	-0.712259	-0.27511	0.806198	-0.474746	2.42998	1.88e-06
Mature Beta Cell	1450332_s_at	Fmo5	0.125615	-0.0782626	0.19001	0.7198	1.0226	0.342804	0.0672187	0.230534	-0.982949	-0.409444	-1.23271	-0.70028	-0.758962	-1.6914	-1.40321	-1.08586	-0.637163	-0.62851	0.32754	-0.953049	2.42938	4.72e-05
Mature Beta Cell	1418191_at	Usp18	1.70477	1.86453	1.79538	1.5925	2.11721	2.34321	2.1274	2.18841	1.51686	1.63009	1.65961	1.48544	0.182529	1.09578	0.0775936	-0.615865	-0.479647	0.314551	1.96668	0.686695	2.42836	0.00404081
Mature Beta Cell	1453201_at	Rassf10	0.938301	0.657048	1.06443	0.888946	0.535827	0.985374	0.448952	0.92579	-0.727704	-0.98389	-1.04962	-0.875107	-0.314189	0.0518037	-0.201858	-0.00789053	-0.0881434	-0.544026	0.805584	-0.474062	2.42779	1.79e-05
Mature Beta Cell	1460603_at	Samd9l	0.98865	0.446152	0.20354	0.516357	0.7521	1.04398	0.895998	0.646839	-0.885679	-0.795788	-0.988282	-0.963666	-0.667905	-1.57909	-0.941686	0.0677673	0.39097	0.437406	0.686702	-0.592595	2.42721	0.000638732
Mature Beta Cell	1459741_x_at	Ucp2	0.864474	0.582828	0.582691	0.819697	1.06267	0.711061	0.836705	0.584962	-0.825167	-0.739302	-0.675313	-0.622021	-0.607604	-0.520673	-0.307449	-0.158196	-0.195083	-0.575409	0.755635	-0.522622	2.42546	1.4e-07
Mature Beta Cell	1434566_a_at	Pramef8	-0.393377	0.863336	0.422324	0.30081	0.550195	0.651125	0.66036	0.931681	-0.227452	-0.123531	-0.449488	-0.571889	-1.19644	-0.904263	-0.773584	-0.810666	-1.57587	-1.16416	0.498307	-0.779735	2.4251	0.000142875
Mature Beta Cell	1435730_at	D930026N18Rik	1.87949	1.74335	1.99955	1.85428	1.49152	1.49613	1.6037	1.50154	0.193973	0.801096	0.701365	0.657214	0.232344	0.520719	0.570537	0.47102	0.0942382	-0.0421818	1.6962	0.420032	2.42194	7.59e-07
Mature Beta Cell	1444651_at	LOC553089	0.0440124	0.612704	1.01384	0.549122	0.262936	0.395986	0.911853	0.67046	-0.699205	-0.159147	0.459878	-0.297533	-0.821925	-0.892478	-0.159673	-1.65258	-1.74531	-1.20607	0.557614	-0.717405	2.42002	0.000916959
Mature Beta Cell	1417954_at	Sst	2.71865	2.32981	1.51715	2.32439	3.02442	2.7052	2.73988	2.66642	0.697806	-0.250229	-0.059562	-0.0414654	2.00427	2.17375	2.32605	1.94445	1.74503	1.74273	2.50324	1.22828	2.41991	0.00975645
Mature Beta Cell	1439580_at	B930053N05Rik	-0.135599	0.805484	1.46442	1.13675	0.80419	0.466898	0.850627	-0.0437811	-0.914535	-0.0615045	-0.315164	-0.124302	-0.900489	-0.899935	-0.657539	-0.613744	-0.980116	-0.584476	0.668624	-0.60518	2.41798	0.000694155
Mature Beta Cell	1424556_at	Pycr1	-0.0712652	0.820566	0.474289	1.29813	1.1708	1.48428	1.27038	1.55592	-0.574481	-0.631789	-0.980911	-0.751611	0.0514637	-0.0708781	-0.465173	-0.0612041	-0.030024	0.784556	1.00039	-0.273005	2.41729	0.000908929
Mature Beta Cell	1453294_at	1700012B15Rik	0.438875	1.17123	1.2399	1.3384	0.462106	0.685863	0.542114	0.648257	-0.422737	-0.508986	-0.734905	-0.391233	-0.792795	-0.276092	-0.903343	0.275418	-0.293301	-0.526402	0.815843	-0.457438	2.41711	3.92e-05
Mature Beta Cell	1443253_at	Glis3	0.591349	1.45141	2.19596	1.54441	0.875201	1.01138	0.724333	0.673409	-0.537382	0.129862	0.128601	0.348044	-0.308113	0.152245	0.231009	0.0666733	-1.27454	-0.328655	1.13343	-0.139226	2.41606	0.000817445
Mature Beta Cell	1447062_at	Vps24	0.116786	1.21037	0.965368	1.01971	0.998785	0.89858	0.898496	1.1552	-0.39905	-0.041814	0.351724	0.209559	-0.634491	-0.558163	-0.369244	-0.486228	-1.02978	-0.68804	0.907912	-0.364552	2.41574	4.27e-05
Mature Beta Cell	1449836_x_at	Bik	0.803678	0.629861	1.61895	1.134	0.696202	0.668384	0.380641	0.816745	-1.16321	-0.756498	-0.90551	-0.685103	-0.776961	-0.142691	-0.270497	0.336727	0.476945	-0.395779	0.843557	-0.428257	2.41465	0.000208147
Mature Beta Cell	1417579_x_at	Gmppa	1.00237	1.47366	1.71033	1.27539	1.32767	1.21219	1.25482	1.28979	0.0363722	0.258466	0.199717	0.341659	-0.317359	-0.0858784	0.28181	0.00582056	-0.330671	0.0761554	1.31828	0.0466091	2.4144	3.63e-07
Mature Beta Cell	1431320_a_at	Myo5a	0.373744	0.313521	0.352358	0.974663	1.54445	1.27492	1.4778	1.78282	-0.499442	-0.699336	-0.571544	-0.776852	-0.346035	-0.320857	-0.0985664	0.191836	0.361427	0.170032	1.01179	-0.258934	2.41282	0.00117021
Mature Beta Cell	1420831_at	Qsox1	0.584536	0.566721	0.928482	0.380736	0.671399	0.98622	0.750274	0.463915	-0.859828	-0.741604	-1.13844	-0.579008	-0.668054	-0.518764	-0.767074	-0.321478	-0.0418147	-0.405375	0.666535	-0.604144	2.41275	1.49e-06
Mature Beta Cell	1416658_at	Frzb	3.65038	3.29973	3.20781	2.97623	2.51424	2.47591	2.26037	2.54409	1.37594	1.45596	1.60625	1.96773	1.05651	1.67941	1.775	1.98522	1.72996	1.33705	2.86609	1.5969	2.41027	0.000349046
Mature Beta Cell	1421813_a_at	Psap	1.39126	0.878439	1.10381	0.830127	1.5097	1.51501	1.33367	1.30856	-0.272982	-0.690164	-0.640861	0.0441371	0.200264	-0.172074	-0.035811	0.411324	0.455399	0.357347	1.23382	-0.0343419	2.40855	1.95e-05
Mature Beta Cell	1422837_at	Scel	1.25081	0.899336	0.469416	0.265165	1.67196	1.76228	1.75523	2.09428	0.259468	0.916453	0.304255	0.402694	-1.1471	-0.712208	-0.0520797	0.234713	0.142932	-0.315797	1.27106	0.00333258	2.40782	0.00295069
Mature Beta Cell	1427063_at	5330417C22Rik	0.535184	0.242592	0.13039	0.35614	0.508167	0.589187	0.479613	0.406642	-0.848645	-1.02209	-0.874273	-1.03483	-1.52064	-0.626107	-0.783719	-0.592616	-0.798981	-0.512532	0.40599	-0.861443	2.40733	8.95e-07
Mature Beta Cell	1450924_at	Hdgfrp3	1.69027	1.55555	1.48785	1.36438	1.41046	1.41498	1.4386	1.00566	-0.856038	-0.362678	-0.487718	-0.660111	0.540216	0.553752	0.488002	0.629592	0.886058	0.807409	1.42097	0.153848	2.40681	0.00073527
Mature Beta Cell	1460377_a_at	Tmem8	1.12496	1.23014	1.59172	1.67871	1.97114	2.22735	1.52443	1.59582	-0.2248	-0.019964	0.423132	0.298761	0.0525549	0.79562	0.51168	0.364131	0.550469	0.765299	1.61803	0.351688	2.40551	3.15e-05
Mature Beta Cell	1456114_at	Cds1	1.22417	0.792019	0.518134	0.868239	1.02832	0.982609	1.10935	1.16926	-0.197115	-0.634104	-0.529874	-0.176288	-0.477583	-0.965172	-0.581899	0.576384	0.293442	-0.341607	0.961513	-0.303382	2.4031	4.11e-05
Mature Beta Cell	1438328_at	Hcfc2	0.436308	0.933164	0.950988	1.04805	1.01629	0.991666	0.729	1.24297	0.128371	-0.355987	0.101984	-0.5937	-0.429103	-0.710365	-0.790521	-0.544156	-0.0281024	-0.240604	0.918553	-0.346218	2.40289	3.4e-06
Mature Beta Cell	1458176_at	Per3	1.38632	1.76603	1.64843	1.4682	0.802998	0.78583	0.592501	-0.495678	-0.304537	0.150529	-0.261468	-0.0571907	-0.879633	-0.697126	-0.790225	0.71703	-0.254251	-0.324174	0.99433	-0.270104	2.40233	0.00446687
Mature Beta Cell	1442783_x_at	Rpusd2	-1.21625	-0.0634119	0.733968	0.298907	0.390037	0.148012	0.241656	0.591715	-1.53921	-1.24042	-1.40742	-1.11648	-0.519424	-0.617028	-0.943696	-1.11028	-1.35413	-1.38537	0.14058	-1.12335	2.40148	0.00131352
Mature Beta Cell	1448751_at	Ap3m2	1.42725	1.07416	1.51393	1.58767	1.09283	1.18129	1.20603	0.809457	0.414398	0.665762	0.321902	0.506961	-0.563753	-0.0518468	-0.735176	-0.432227	-0.445746	0.0465435	1.23658	-0.0273182	2.40143	8.41e-05
Mature Beta Cell	1415916_a_at	Mthfd1	-0.00397645	0.738092	1.00255	1.10197	0.758967	0.6238	0.735115	0.819225	-0.796257	-0.224367	-0.338147	-0.438117	-0.393189	-0.255062	-0.376171	-0.703065	-1.03438	-0.859985	0.721968	-0.541874	2.40134	1.64e-05
Mature Beta Cell	1453061_at	Elac1	0.882946	0.649091	1.0653	1.07881	1.0833	1.50887	1.07832	0.898202	-0.207266	-0.223501	-0.269981	0.214812	-0.425983	-0.364996	-0.553009	0.0800478	-0.151572	-0.430677	1.0306	-0.233213	2.4013	1.27e-06
Mature Beta Cell	1446117_at	Spire1	0.121155	0.95054	1.16856	0.97707	0.914575	0.933265	0.839618	1.56525	-0.46503	0.1242	0.221744	0.137443	0.328859	-0.209998	0.106439	-1.12515	-1.54006	-0.873542	0.933754	-0.329509	2.40038	0.000718599
Mature Beta Cell	1436502_at	Mtus1	0.952594	0.849034	1.05413	0.641065	0.536523	0.453879	0.356922	0.404071	-1.25402	-1.13859	-1.25267	-1.49014	-0.545913	-0.460452	0.216349	-0.249565	0.0552097	0.0584529	0.656028	-0.606133	2.39855	0.000502193
Mature Beta Cell	1437250_at	Mreg	1.9036	2.13334	1.87026	1.69849	1.69729	1.46018	1.53698	1.69644	0.721826	0.569628	0.39169	0.264505	0.193193	0.754239	0.44483	0.70064	0.644558	0.193586	1.74957	0.48787	2.39779	4.41e-07
Mature Beta Cell	1418671_at	Capn5	0.63068	0.569843	1.04191	1.04216	0.592322	0.67708	0.600208	0.268621	-0.897784	-0.516519	-0.96842	-0.430629	-0.350503	-0.59544	-0.945542	-0.182326	-0.418188	-0.529761	0.677853	-0.583511	2.39722	2.05e-06
Mature Beta Cell	1450466_at	Cdk5r2	1.55302	2.30283	2.27972	2.09136	2.06428	2.2217	2.32671	2.2626	0.634579	1.34021	1.16118	1.28589	0.674927	1.15758	0.975302	0.679339	0.435742	0.420389	2.13778	0.876514	2.39706	5.88e-06
Mature Beta Cell	1454796_at	Ficd	1.20706	1.82882	1.76724	1.79026	1.5881	1.56112	1.5371	1.29519	0.142176	0.472615	0.931043	0.729139	-0.700765	0.0914466	-0.0814977	0.729685	0.135931	0.656677	1.57186	0.310645	2.39698	7.94e-05
Mature Beta Cell	1453435_a_at	Fmo2	0.471856	-0.154847	-0.376402	0.180002	0.39606	1.04198	-0.314216	-0.0640651	-1.89571	-1.93226	-1.81707	-2.14702	-0.930204	-1.41238	-1.14489	-0.602267	0.33625	0.419713	0.147545	-1.11258	2.39517	0.00631237
Mature Beta Cell	1443644_at	Bre	0.182724	0.651982	0.943471	0.765033	0.500203	0.212714	0.364443	1.18511	-0.957385	-0.347068	0.188266	-0.539093	-0.46284	-0.993272	-0.726158	-0.425919	-1.88273	-0.44403	0.60071	-0.659023	2.39451	0.000217646
Mature Beta Cell	1428804_at	Mfap3l	0.583449	0.0661287	0.7175	1.59222	2.00761	2.46217	3.02092	2.81508	0.147425	0.12086	0.169392	-0.100049	0.733523	-0.123422	0.0805377	1.23763	1.28911	0.431506	1.65814	0.398652	2.3941	0.0298668
Mature Beta Cell	1442536_at	6430590A07Rik	1.15766	1.84401	1.87284	1.7817	1.08019	1.03196	0.802857	1.21584	0.283009	0.451193	0.265805	0.7181	-0.383195	0.0904217	-0.0540912	-0.106111	-0.301201	-0.0740467	1.34838	0.0889884	2.39395	0.00011036
Mature Beta Cell	1444540_at	Susd4	-0.126346	1.36562	1.83676	1.74862	1.10792	0.570169	0.920034	0.234981	-1.05288	-1.00526	0.136705	-0.0522272	0.522241	-0.236616	0.307096	-0.39439	-1.07866	-0.167132	0.95722	-0.302112	2.39385	0.00382438
Mature Beta Cell	1444130_at	1700081L11Rik	-0.45427	0.846904	0.911596	0.549545	0.42245	0.620073	0.805787	0.315655	-1.04272	-0.367143	-0.648319	-0.419513	-0.286628	-0.312157	-0.910227	-0.73636	-1.92205	-0.918834	0.502217	-0.756395	2.39266	0.000266538
Mature Beta Cell	1457333_at	Sdk2	2.35394	2.41111	2.79833	2.66372	1.93402	1.77661	2.12931	2.44757	0.680738	1.1779	1.29713	0.647991	1.38481	1.26395	1.00977	1.1862	0.959694	0.950045	2.31432	1.05582	2.39247	2.85e-05
Mature Beta Cell	1419942_at	Srxn1	0.999466	0.849045	0.644155	0.822891	0.714467	1.04965	1.12085	1.40956	-0.360038	-0.109263	-0.0669511	0.0192038	-0.548105	-0.0563285	-0.454849	-0.360239	-0.415119	-0.720422	0.951262	-0.307211	2.39242	1.42e-06
Mature Beta Cell	1458592_at	Auts2	0.402803	0.920236	1.24488	0.639885	0.801841	0.634878	0.726683	1.15443	-0.193374	-0.0616124	0.654277	0.584994	-0.557764	-0.636546	-0.60101	-0.849835	-2.10184	-0.662162	0.815705	-0.442487	2.39196	0.00205358
Mature Beta Cell	1425868_at	Hist2h2bb	0.744085	2.67629	2.73341	1.60079	1.4179	1.98924	2.25986	-0.285299	0.105939	0.587304	0.0458754	0.930257	1.12057	1.43963	1.76627	-0.635599	-1.14487	-0.375315	1.64204	0.384007	2.39169	0.0342664
Mature Beta Cell	1418580_at	Rtp4	0.614852	-0.0386657	0.423898	0.608754	2.02644	1.78635	1.61161	2.21273	-1.12972	-0.980854	-1.26601	-1.13942	0.839021	-0.426408	0.304595	0.410785	0.498442	1.86739	1.15574	-0.102219	2.39158	0.0260001
Mature Beta Cell	1452008_at	Ttc39b	1.17641	1.08841	1.20766	0.928882	1.11027	1.23958	1.51377	1.63301	0.68104	0.833422	0.883338	0.452162	-1.3101	-0.031883	-0.397216	-0.394618	-0.409433	-0.503984	1.23725	-0.0197272	2.38994	0.00119418
Mature Beta Cell	1430065_at	Dst	0.956039	1.21475	1.68624	1.46032	0.695837	1.01177	0.406375	0.506589	-0.337411	-0.23277	-0.246453	0.262319	0.370191	-0.441159	-0.939757	-0.193937	-0.756393	-0.113079	0.992241	-0.262845	2.38681	0.000202962
Mature Beta Cell	1420543_at	Dnajc28	0.200666	0.418902	0.844006	0.905574	1.12079	1.37765	0.832889	0.986145	-0.298546	-0.111243	-0.169117	-0.00898349	-1.08008	-0.353714	-0.495156	-0.437784	-0.472545	-0.759674	0.835827	-0.418684	2.38586	4.57e-05
Mature Beta Cell	1429190_at	Arsb	0.903211	0.636603	0.810819	1.43432	1.25239	1.13114	1.11807	1.49977	-0.0387186	0.194437	-0.31967	-0.0559664	-0.436729	0.0657126	-0.448799	-0.0604523	-0.088284	-0.365241	1.09829	-0.155371	2.38446	8.97e-06
Mature Beta Cell	1452227_at	Sel1l3	-0.0197768	-0.154149	-0.207296	-0.369628	0.187638	0.338657	0.141265	0.121072	-1.37263	-1.05391	-1.153	-1.26792	-1.16096	-1.35119	-1.33871	-0.920514	-1.16117	-1.70696	0.00472275	-1.2487	2.38406	9.77e-07
Mature Beta Cell	1446838_at	Atad1	0.184615	0.785081	0.478915	1.74472	0.289233	0.722637	1.27803	1.4951	0.063204	0.296006	0.657758	0.257492	-0.499171	-0.608578	-0.690705	-0.820925	-1.33844	-1.12558	0.872291	-0.380894	2.38367	0.00219677
Mature Beta Cell	1440690_at	Nipbl	-0.106769	0.454282	0.756836	0.623375	0.682185	0.368428	0.485261	-0.0474231	-1.03928	-0.11857	-0.445803	-0.276146	-1.03673	-0.470974	-1.07005	-0.847859	-1.97824	-1.21825	0.402022	-0.850191	2.38207	0.000207123
Mature Beta Cell	1447174_at	Dach1	1.70341	1.94641	2.3253	0.946697	0.627413	0.913994	1.2553	0.881067	0.0965429	0.631879	1.24967	0.893304	-0.000159863	-0.128351	-0.104482	-0.128986	-1.14667	-0.631699	1.32495	0.0731048	2.38146	0.00314051
Mature Beta Cell	1441141_at	Amn1	-0.0705045	0.908231	0.849169	1.13328	0.531632	1.03969	0.736954	1.12958	-0.167065	0.0478159	0.22017	0.110308	-0.773972	-0.574102	-0.799005	-0.810411	-1.14529	-0.802634	0.782254	-0.469418	2.38117	0.00017011
Mature Beta Cell	1421362_a_at	Frk	0.560284	0.108427	-0.130846	0.539692	0.228855	0.536893	0.703344	0.975899	-0.57278	-0.586868	-0.678322	-0.7373	-1.40837	-1.28345	-1.32788	-0.607526	-0.181175	-0.722862	0.440319	-0.810653	2.38002	4.6e-05
Mature Beta Cell	1431530_a_at	Tspan5	1.24114	1.6637	1.89856	1.5904	1.33843	1.14949	1.2768	1.28688	0.26074	0.474583	0.459378	0.403809	-0.308125	-0.0503523	0.000469586	0.352806	0.248119	-0.0313214	1.43067	0.181011	2.37786	2.23e-06
Mature Beta Cell	1418290_a_at	Ezh1	0.108984	1.09679	0.954748	1.14554	1.00748	0.8411	1.0037	0.97408	-0.696541	0.0886617	-0.573294	-0.443978	-0.545717	-0.0212351	0.152811	-0.466147	-0.665388	-0.404968	0.891552	-0.357579	2.37698	1.76e-05
Mature Beta Cell	1445395_at	Prkca	1.61525	1.57176	2.0341	0.630624	0.765968	0.933104	0.395368	0.347411	-0.512858	0.0847313	0.134487	0.428806	0.230668	-0.325474	-0.224523	-0.552733	-1.1548	-0.225433	1.0367	-0.211713	2.3758	0.00182832
Mature Beta Cell	1438912_at	Hdgfrp2	0.12349	0.869228	1.30947	1.25474	1.17356	0.89604	0.715695	0.516564	-0.427056	0.253609	0.341322	0.130505	-0.046389	-0.538982	-0.839574	-0.549753	-0.97788	-1.25079	0.857349	-0.390499	2.37487	0.000313766
Mature Beta Cell	1458128_at	1110028C15Rik	0.015039	0.739586	0.734383	-0.313804	0.0200745	0.384825	0.882868	1.09173	-1.17904	-0.339919	-0.22711	-0.87311	-0.582511	-0.54756	-0.360308	-1.23461	-1.56511	-1.12425	0.444337	-0.803353	2.37461	0.000450869
Mature Beta Cell	1448136_at	Enpp2	2.07881	2.28173	2.34684	2.38903	1.74119	2.04096	1.75406	1.67227	0.380487	0.164958	0.170256	0.514061	0.715848	0.719614	0.638341	1.79131	1.48418	1.32829	2.03811	0.790734	2.37409	0.000232763
Mature Beta Cell	1444295_at	Neo1	-0.574869	1.30791	1.67335	1.32663	0.432165	0.552517	0.627268	0.759771	-0.0277269	0.837855	0.773765	0.169821	-1.13291	-0.902323	-1.17978	-0.928405	-1.28312	-1.16624	0.763093	-0.483907	2.37347	0.00882356
Mature Beta Cell	1442810_x_at	Scn9a	2.72904	2.50435	2.62875	2.37402	2.51246	2.8993	2.72689	2.51777	1.61262	1.62521	1.60173	1.5518	0.590634	1.19279	1.33467	1.76151	1.27886	1.09716	2.61157	1.3647	2.37327	5.33e-06
Mature Beta Cell	1441732_at	Tshz1	0.437755	1.72583	1.91401	1.6807	1.20958	1.11008	1.55424	1.15151	-0.263929	0.729618	0.661572	0.767863	-0.0998385	-0.0574841	0.0867586	0.510993	-1.12659	-0.196631	1.34796	0.101233	2.37303	0.000723807
Mature Beta Cell	1424464_s_at	Mfsd6	0.24281	0.396545	0.537461	0.462735	0.626679	0.698027	0.829636	0.873371	-0.272623	-0.391088	-0.750134	-1.24747	-0.62645	-1.05282	-1.504	-0.0300979	-0.251072	-0.50451	0.583408	-0.663027	2.37254	6.9e-05
Mature Beta Cell	1429520_a_at	Acer3	-0.897162	-0.0770444	-0.334295	-0.193887	1.57264	1.25171	1.2336	1.35618	-0.807661	-0.664678	-1.17417	-1.33635	-0.703093	-1.03967	-0.868142	-0.198921	-0.161201	-0.606156	0.488966	-0.756004	2.37014	0.0169737
Mature Beta Cell	1457514_at	Ylpm1	-0.351234	1.08934	1.04834	0.72647	0.670586	0.606902	0.778701	-0.0948021	-0.442507	0.155257	-0.139484	-0.00474066	-1.59044	-1.082	-0.729356	-0.640435	-1.54298	-0.837484	0.559287	-0.685417	2.3697	0.00111475
Mature Beta Cell	1416418_at	Gabarapl1	1.33004	0.698693	0.857198	0.457898	0.815438	1.25314	0.809472	0.608629	-0.283768	-0.760594	-0.950058	-0.539327	-0.49401	-0.0794165	-0.161349	-0.218521	-0.229206	-0.165496	0.853814	-0.388175	2.36524	8.25e-06
Mature Beta Cell	1422478_a_at	Acss2	0.0461762	0.784838	0.699146	1.18191	1.5356	1.51091	1.54139	1.71547	-0.148925	0.240448	0.114588	-0.238198	0.0753332	-0.160236	-0.143863	-0.587099	-0.282448	-0.0185124	1.12693	-0.114891	2.36497	0.00130297
Mature Beta Cell	1419820_at	Pkhd1	-0.747432	-0.850541	-0.480519	-0.373284	1.52352	1.36869	1.02807	1.16164	-1.0217	-0.968905	-1.23454	-0.908789	-1.23268	-1.64069	-0.99492	-0.353842	-0.0738338	-0.700603	0.328768	-0.91305	2.36496	0.0231877
Mature Beta Cell	1442245_at	Carm1	0.672262	1.43387	1.09847	1.3587	0.65271	0.657645	0.589689	0.776892	-0.16166	0.159137	0.145852	0.173953	-0.932361	-0.547493	-0.058906	-0.499135	-1.32598	-0.314049	0.905029	-0.336064	2.36378	0.000137562
Mature Beta Cell	1437306_at	Fam190a	1.18918	1.43655	1.29807	1.15672	0.775174	1.24159	1.17892	0.970195	0.0813519	0.233845	0.265359	0.252096	-0.773014	-0.0729084	-0.0767875	-0.50316	-0.348138	0.105507	1.1558	-0.0835849	2.36098	5.67e-06
Mature Beta Cell	1443941_at	Gm447	0.704299	0.970907	1.05386	0.828906	0.845548	1.05584	0.906315	0.940876	-0.319823	-0.0848818	-0.263683	-0.00649435	-0.0919569	-0.0592617	-0.45409	-0.484505	-0.863889	-0.622273	0.913318	-0.325086	2.35937	1.29e-06
Mature Beta Cell	1439476_at	Dsg2	-0.893836	-0.737338	-0.925396	-0.670895	0.814084	0.856605	0.146957	0.242341	-1.47752	-1.34414	-1.32449	-1.38803	-1.72974	-1.32421	-1.79487	-0.859355	-1.18674	-1.40772	-0.145935	-1.38368	2.3583	0.00564457
Mature Beta Cell	1435494_s_at	Dsp	-0.0897977	0.481059	0.539405	0.520385	0.431965	0.449927	0.489544	0.615485	-0.707032	-0.651461	-0.832636	-0.717397	-1.61828	-0.889754	-0.784587	-0.264651	-0.574952	-1.03886	0.429746	-0.807961	2.35823	5.67e-06
Mature Beta Cell	1429963_at	Mapk6	-0.216223	0.862282	0.751876	0.274215	0.311337	0.132962	0.39605	0.474224	-1.57084	-1.23108	-1.54285	-1.33702	-0.285955	0.109871	0.0894818	-0.729594	-1.3515	-0.786899	0.37334	-0.863639	2.35704	0.000702833
Mature Beta Cell	1424734_at	Rasgrf1	2.54671	2.56511	2.66964	2.48809	1.97767	1.49196	1.60049	1.7212	0.561349	0.597242	0.737242	0.592825	0.632978	1.17643	0.50463	1.61937	1.20487	1.33579	2.13261	0.896272	2.356	0.000373312
Mature Beta Cell	1418175_at	Vdr	1.85149	2.04574	2.26104	2.21944	2.19228	2.53699	2.56213	2.73318	0.865162	1.5017	1.46573	1.05422	0.751515	1.14268	0.776617	1.44208	0.983127	0.658243	2.30029	1.06411	2.35574	8.32e-06
Mature Beta Cell	1458311_at	Usp36	0.508886	1.06974	1.23579	0.890149	0.829845	0.485512	0.361385	0.796095	-0.412971	-0.347799	-0.0540928	-0.400368	-0.439533	-0.619934	-0.574158	-0.277031	-1.12386	-0.380445	0.772174	-0.46302	2.35413	9e-06
Mature Beta Cell	1424354_at	Tmem140	0.696875	0.619533	1.16814	1.41089	1.37442	1.30613	0.964543	1.10337	-0.87774	-0.854911	-1.15785	-1.24454	-0.20161	-0.576476	-0.19369	1.28834	1.05214	1.231	1.08049	-0.153534	2.35222	0.00875775
Mature Beta Cell	1420385_at	Gna14	-0.329316	-1.03203	-0.972259	-0.299851	1.5141	1.39133	1.42439	0.713812	-0.927519	-1.06165	-1.40627	-1.34587	-1.35234	-1.55632	-2.47392	0.40783	0.649696	-0.247877	0.301272	-0.931424	2.35006	0.0445896
Mature Beta Cell	1448423_at	Tmed4	0.622213	1.12578	0.414676	0.799257	0.627461	1.03134	0.952961	1.44325	0.121047	0.217687	0.311691	0.306063	-1.02445	-0.199446	-0.141172	-0.929852	-1.13583	-1.07947	0.877117	-0.355374	2.34972	0.000513881
Mature Beta Cell	1429782_at	Grcc10	0.380533	0.582795	1.16185	1.07809	1.02561	0.74912	0.931433	1.06775	-0.661058	0.161783	-0.0466772	0.0743993	-0.672242	-0.24357	-0.901632	-0.15612	-0.504312	-0.649075	0.872148	-0.35985	2.34892	1.22e-05
Mature Beta Cell	1454903_at	Ngfr	0.344836	0.799824	1.01293	1.6924	1.85289	1.99846	1.58278	1.97301	-0.519825	-0.286576	-0.249483	-0.859853	0.400614	0.262565	0.22695	0.892595	1.06111	0.832123	1.40714	0.176022	2.34749	0.0029144
Mature Beta Cell	1421087_at	Per3	1.52029	1.3193	1.51605	1.14876	0.581867	0.737537	0.817145	0.0610095	-0.296027	-0.102869	-0.469951	-0.119432	-0.832248	-0.552532	-0.181601	0.461952	0.0120961	-0.601005	0.962746	-0.268162	2.34715	0.000499063
Mature Beta Cell	1459009_at	Utrn	2.00932	0.724061	0.527678	1.13898	0.254574	0.265538	-0.738391	2.00771	-0.870582	-0.789589	0.0969308	0.0975742	-0.165244	-0.800928	-0.0891317	-0.628729	-1.12855	-0.291847	0.773685	-0.457009	2.3468	0.0156385
Mature Beta Cell	1431309_at	Ttll10	0.225413	0.462243	0.994203	0.788992	-0.343388	0.78634	0.927405	0.671489	0.385688	-0.113159	0.0315801	-0.217958	-3.75251	-0.325976	-0.161515	-0.408471	-1.16806	-0.930985	0.564087	-0.666136	2.34603	0.0215621
Mature Beta Cell	1431192_at	Sorbs2	0.561986	1.05439	1.27605	0.985802	1.16852	0.799337	0.438136	0.42756	-1.233	-0.278108	-0.190151	-0.0684583	-0.394289	-0.0409275	-0.637529	0.285077	-0.714955	-0.638323	0.838973	-0.391066	2.34573	5.93e-05
Mature Beta Cell	1422645_at	Hfe	0.701369	0.575593	0.742176	1.04428	2.00681	1.38796	1.84799	2.02186	-0.173183	-0.59361	-0.521751	-0.223874	0.260005	-0.0435136	-0.375756	0.919912	0.75887	0.606653	1.291	0.0613754	2.34507	0.00199586
Mature Beta Cell	1441033_at	Tmtc2	0.619325	1.15041	1.71063	1.35471	0.876577	0.549491	1.09229	1.31649	-0.840938	-0.413132	0.00916176	0.048718	-0.35723	0.581457	1.09538	-0.226447	-1.01161	-0.342877	1.08374	-0.145751	2.34484	0.00068973
Mature Beta Cell	1458099_at	Immp2l	0.0640605	0.193548	0.429224	-0.276802	0.690791	0.105302	0.786797	0.817366	-0.742797	-0.641058	-0.25734	-0.0285808	-0.818335	-0.438012	-0.984653	-2.28386	-1.47365	-1.10073	0.351286	-0.876902	2.34273	0.00085611
Mature Beta Cell	1417893_at	Sfxn3	-0.349033	0.856942	0.98798	0.764237	1.11942	1.10258	1.16618	1.28454	-1.08209	-0.88721	-0.681573	-0.954734	-0.264062	-0.568652	-0.432226	0.476868	0.528011	0.257007	0.866606	-0.360867	2.34156	0.00120535
Mature Beta Cell	1459601_at	Sik1	0.355379	1.91777	1.25312	-1.0144	0.609145	-0.324627	1.29319	-0.744792	-0.988927	-1.70277	-2.29948	-1.8074	-0.17262	-0.198806	-0.346598	0.105484	-0.262004	-0.420225	0.418099	-0.809334	2.3415	0.0354084
Mature Beta Cell	1455771_at	Bzrap1	-0.452659	0.230217	-0.341495	-0.277407	1.09721	0.890844	0.431644	0.692455	-1.07262	-0.856906	-0.920486	-0.89741	0.550061	-0.831481	-0.556785	-1.16326	-1.84449	-1.8421	0.283851	-0.943547	2.34144	0.00297933
Mature Beta Cell	1445440_at	Ccdc88a	0.267082	1.42869	1.44508	0.49647	0.55878	0.603288	1.04358	1.54406	-0.183896	-0.0336978	-0.0772279	-0.156994	-0.367287	-0.378467	0.323036	-0.512111	-1.32986	-0.322561	0.92338	-0.303906	2.34126	0.000514113
Mature Beta Cell	1436587_at	Wdr38	0.22301	0.470191	0.758645	1.64386	0.391136	1.14453	1.14991	1.41887	0.0929774	0.381073	0.286765	0.134442	-1.34117	-0.665331	-0.202466	-0.439889	-1.00517	-0.492978	0.900019	-0.325174	2.33787	0.00104644
Mature Beta Cell	1441447_at	Nol4	1.6428	2.61061	2.60939	1.72412	1.4778	1.59849	1.31747	1.33316	0.59013	0.797315	1.33099	1.26193	0.0141318	0.966705	0.90656	-0.0942078	-0.233721	0.101606	1.78923	0.564144	2.33769	0.00117326
Mature Beta Cell	1453311_at	2310008B10Rik	0.274532	0.888574	1.11916	0.986338	0.470829	0.372176	0.45216	0.694562	-0.867511	-0.361033	-0.0320344	-0.173266	-0.464046	-0.00805205	-0.184241	-0.749759	-1.82776	-1.00835	0.657291	-0.567606	2.33739	0.000286699
Mature Beta Cell	1443107_at	Ano6	-0.115227	0.405361	1.19933	0.380908	1.2502	0.56857	0.367513	0.819949	-0.924106	-0.928844	-0.903511	-0.501635	0.351979	-0.940341	-1.07292	-0.12624	-0.734075	-0.368934	0.609575	-0.614863	2.33664	0.000335271
Mature Beta Cell	1424778_at	Reep3	1.12156	1.24959	1.36364	1.01059	0.467283	1.33999	1.33543	0.514476	-0.710773	-0.579636	0.249245	-0.428888	-0.41802	-0.256965	-0.525816	0.744536	-0.332418	0.52545	1.05032	-0.173329	2.33537	0.000180854
Mature Beta Cell	1443089_at	Xpo7	0.906596	0.948554	0.925943	1.2153	0.32755	1.4339	0.896723	1.54049	-0.200891	0.314058	-0.671843	-0.0929896	-0.701983	-1.07005	1.29753	-0.146408	-0.374131	-0.341746	1.02438	-0.198846	2.33468	0.000856075
Mature Beta Cell	1426901_s_at	Camta2	-0.134766	0.843223	1.14908	1.39719	1.37959	0.817263	1.24181	1.23725	-0.654414	-0.165358	-0.253205	-0.349561	0.24295	-0.202348	-0.41047	-0.230753	-0.354312	0.0625576	0.991331	-0.231491	2.33403	0.000609201
Mature Beta Cell	1452639_at	Enpp4	0.11606	0.8787	0.858871	0.813713	0.893876	0.69765	0.841416	1.16367	-0.293131	-0.306962	-0.317871	-0.313127	-1.15231	-0.456064	-0.772521	-0.104057	-0.181739	-0.490299	0.782994	-0.438808	2.33238	1.06e-05
Mature Beta Cell	1456429_at	Malt1	-0.611986	0.168264	0.290215	0.335659	0.824518	0.649111	1.04684	0.801104	-0.795079	-0.351909	-0.249014	-0.550926	-0.6764	-0.409083	-0.996677	-0.905112	-1.7452	-1.14527	0.437966	-0.782466	2.33016	0.000685843
Mature Beta Cell	1420610_at	Prkacb	1.12183	1.69049	1.87195	1.81855	1.0375	1.83308	1.64203	1.65068	0.16797	0.722916	0.718894	0.111296	-0.284248	-0.0424506	-0.228496	1.07399	0.709869	0.678691	1.58326	0.362843	2.33014	9.94e-05
Mature Beta Cell	1423190_at	Cox16	0.428102	0.975639	0.941446	1.05138	0.733793	0.786514	0.754594	0.849312	-0.39139	0.698572	0.507697	0.154323	-0.379946	-0.931063	-1.4733	-0.425297	-0.977832	-0.824156	0.815098	-0.404239	2.3284	0.00120554
Mature Beta Cell	1438295_at	Glcci1	-0.553056	0.71616	1.3072	1.71483	-0.0145484	-0.199978	-0.0572804	0.350248	-1.32784	-0.702095	-0.972117	-1.40877	-1.20402	-1.45441	-1.09021	0.943765	0.0016406	-0.89309	0.407947	-0.810715	2.32731	0.011209
Mature Beta Cell	1446497_at	Nav1	0.843245	1.96949	1.51267	1.15328	0.930301	1.02207	0.683914	0.759462	0.333368	0.627374	0.329436	0.47463	-0.333256	-0.618426	-0.46457	-0.536723	-0.96873	0.0701982	1.1093	-0.10867	2.3262	0.0004706
Mature Beta Cell	1434182_at	Ddx31	0.957818	1.10478	1.47096	1.23825	0.854512	0.802031	1.06089	1.09728	-0.245698	0.225208	0.249037	0.0399822	-0.308821	0.115357	-0.234208	-0.0236327	-0.411293	-0.851716	1.07332	-0.144579	2.32607	4.66e-06
Mature Beta Cell	1440587_at	Zbtb20	0.596384	1.28283	1.45319	1.21681	1.16176	0.871177	1.17293	1.24484	0.134807	0.271952	0.578717	0.360725	0.145625	0.182241	0.415465	-0.73195	-1.36663	-0.919627	1.12499	-0.0928672	2.32601	0.00086109
Mature Beta Cell	1424497_at	Tmem219	0.787827	0.876611	1.07752	1.25788	0.971405	1.05557	0.967448	0.894735	-0.773315	-0.482897	-0.623078	-0.525182	0.0252847	-0.274136	-0.36283	0.570263	0.146402	-0.0118882	0.986125	-0.231138	2.32505	3.36e-05
Mature Beta Cell	1440100_at	Ccdc130	0.402832	1.07516	1.03977	1.10513	0.265551	0.962792	0.582449	1.14614	-0.266707	-0.20326	-0.0675002	0.0351736	-1.10258	-0.230527	-0.0839106	-0.606381	-0.738179	-0.676025	0.822478	-0.393989	2.32377	4.44e-05
Mature Beta Cell	1438063_at	Mphosph9	-0.550459	1.18646	1.26532	1.36079	1.04219	1.02649	1.36594	0.908979	-0.203404	0.405257	0.477593	0.054489	-1.07118	-1.04958	-1.40286	0.198134	-0.175721	0.112342	0.950714	-0.265493	2.32335	0.00383813
Mature Beta Cell	1438788_at	D5Wsu152e	0.0126536	0.809135	0.971464	-0.0712134	0.493256	0.734562	0.628829	0.646464	-1.0938	-0.317918	0.16738	-0.162989	-0.803793	-0.354971	-0.876202	-0.975429	-1.38505	-1.07393	0.528144	-0.687671	2.32272	0.000186207
Mature Beta Cell	1424716_at	Retsat	1.21485	0.11958	-0.0752128	0.380792	0.656274	0.22046	0.483529	-0.141295	-1.15574	-0.969612	-0.557246	-0.833432	-1.14454	-1.30796	-1.3342	0.175468	-0.630751	-0.826311	0.357372	-0.858433	2.3227	0.000270712
Mature Beta Cell	1441068_at	A130001G05Rik	-0.704815	0.0660224	0.496383	-0.26862	1.68261	0.788604	1.38486	1.7271	-1.45608	-1.7814	-1.37429	-0.780781	0.831028	1.29919	-0.23832	-0.347202	-1.06485	-0.779753	0.646517	-0.569246	2.32264	0.0316927
Mature Beta Cell	1442511_at	Ipo7	0.553641	0.42489	0.444875	0.168492	-0.20874	0.114097	0.54641	0.705228	-0.913044	-0.0716233	-0.650475	-0.216841	-1.84654	-1.44496	-0.0716233	-1.08594	-1.20936	-1.20247	0.343612	-0.871288	2.32125	0.000487407
Mature Beta Cell	1445273_at	D10Ertd638e	1.6246	1.08502	1.18541	0.0330963	-0.116327	0.215054	0.372362	-0.366765	-1.13218	-1.01318	-0.746642	-1.33845	-0.31843	-0.60367	-0.170252	-0.535314	-1.07212	-0.177563	0.504056	-0.710779	2.32114	0.00426317
Mature Beta Cell	1434464_at	Aqp12	1.72261	-0.508615	-0.869904	-0.28748	0.575698	-0.0108205	1.99502	0.363143	-1.12788	-1.52701	-1.18269	-1.09587	-1.60425	-0.712422	-1.16403	-0.0284242	0.2551	-0.235483	0.372456	-0.842297	2.32101	0.0280242
Mature Beta Cell	1447209_at	Foxp1	-0.317158	0.694832	1.01539	0.599081	0.610644	0.426893	0.344911	0.41361	-0.786218	-0.0364	-0.0999871	-0.180382	-0.714317	-0.817919	-0.940218	-1.03642	-1.76812	-1.01137	0.473525	-0.739135	2.31765	0.00028114
Mature Beta Cell	1458383_at	Idh2	-0.493737	1.29998	1.31346	1.18481	1.2285	0.763698	1.2008	1.16218	-0.46293	-0.535518	-0.33758	-0.436941	1.49065	-0.422817	-0.13618	-0.0359785	-1.2595	-0.413706	0.957461	-0.25505	2.31741	0.00390402
Mature Beta Cell	1436334_at	Synj1	0.0166678	1.17754	1.22642	1.14265	1.5655	1.31894	1.2809	1.23848	-0.173211	0.19047	0.220608	0.0734688	-0.354658	-0.330264	0.315512	-0.0283771	-0.377132	-0.450506	1.12089	-0.0914088	2.31706	0.000330316
Mature Beta Cell	1449429_at	Fkbp1b	2.96029	2.29645	2.82082	2.97716	2.55368	2.55089	2.57437	2.56176	0.847763	1.13432	1.14432	1.48093	1.16103	1.47183	1.08658	2.73219	2.01004	1.43602	2.66193	1.4505	2.31566	0.000255129
Mature Beta Cell	1430681_at	Cryl1	0.669626	0.289781	1.37322	0.966201	1.22691	0.478525	0.769898	0.843116	-0.725661	-0.143257	0.205476	-0.28528	0.0466564	-0.14003	-0.181957	-0.848634	-1.21119	-0.551668	0.82716	-0.383554	2.31452	0.00010371
Mature Beta Cell	1423493_a_at	Nfix	0.670657	1.69244	1.87245	1.97138	1.844	1.88979	1.61478	1.49917	-0.77354	-0.964518	-1.19505	-1.16871	1.46581	0.757004	0.961921	1.50022	1.79499	1.83474	1.63183	0.421287	2.31425	0.0341094
Mature Beta Cell	1436607_a_at	Kidins220	1.03935	1.03038	1.44519	1.26858	0.989068	1.84686	1.3383	1.05315	0.128881	0.0657753	-0.174687	0.0784071	1.00208	-0.437295	0.0612077	-0.0300205	0.106701	-0.381976	1.25136	0.0419073	2.3125	2.69e-05
Mature Beta Cell	1459627_at	Sc4mol	1.3676	1.91717	1.1911	0.508563	0.406493	-0.216783	0.555483	0.73645	-0.821743	-0.538944	-1.45797	-0.750982	0.127336	-0.312104	-0.171242	0.17645	-0.456991	0.199759	0.808259	-0.400643	2.31162	0.00329301
Mature Beta Cell	1423253_at	Mpz	0.587813	0.676195	0.261886	0.797095	1.82838	1.7485	1.81455	1.53161	-0.965222	-0.706285	-0.95431	-1.20081	1.11469	-0.0795292	0.225362	0.577386	0.932061	0.526964	1.15575	-0.0529695	2.31133	0.00888027
Mature Beta Cell	1441185_at	Msi2	-0.714947	1.1512	1.04896	0.956178	0.573218	0.659064	0.482459	0.213869	-0.747577	-0.188022	0.00572867	0.0400996	-0.971748	-0.638832	-0.881761	-0.593458	-1.68162	-0.965971	0.54625	-0.662316	2.31108	0.00193552
Mature Beta Cell	1449328_at	Ly75	-0.0105076	-0.266745	0.081891	-1.29466	-0.0842913	1.19838	0.80328	1.0587	-0.43105	-1.13362	-1.28745	-1.10416	-0.778287	-1.41196	-1.39521	-1.12859	-0.633054	-0.924246	0.185755	-1.02276	2.311	0.00931897
Mature Beta Cell	1444169_at	3110052M02Rik	0.989895	1.2298	0.683328	0.864995	1.00104	0.68206	0.679071	1.17311	0.254293	-0.244447	-0.112111	0.138408	-0.309923	-0.513818	-0.570351	-0.947347	-0.559093	-0.0893592	0.912911	-0.295375	2.31063	9e-06
Mature Beta Cell	1449354_at	Zrsr1	0.504024	0.591794	0.693659	0.351036	0.619166	1.00151	0.63319	0.389211	-0.538208	-0.711214	-0.847127	-0.570405	-1.19136	-0.789122	-0.614748	-0.29176	-0.232457	-0.315281	0.597949	-0.610168	2.31036	1.59e-06
Mature Beta Cell	1436868_at	Rtn4rl1	0.587556	0.960207	1.11305	0.497692	0.893673	0.874061	0.945669	0.762453	-0.29213	0.0190077	-0.00311852	-0.0249877	-0.678289	-0.554943	-0.479766	-0.757174	-0.43302	-0.577936	0.829295	-0.378236	2.30942	1.44e-06
Mature Beta Cell	1424608_a_at	Xdh	-0.0926345	1.20032	1.36796	0.91252	0.888194	0.784386	0.727792	1.00534	-0.506104	-0.395229	-0.195915	-0.227087	-0.547312	-0.673098	-0.521487	0.316416	-0.6834	-0.141048	0.849234	-0.357426	2.30803	0.000204321
Mature Beta Cell	1436272_at	Rab3gap2	0.894176	1.32627	1.41156	1.35508	0.869179	0.819955	0.775391	0.954007	-0.0683775	-0.174489	-0.393844	-0.0243057	-0.664303	-0.23242	-0.377913	0.434979	0.106568	-0.164298	1.0507	-0.15584	2.30784	5.21e-06
Mature Beta Cell	1444488_at	Cadps	1.27708	2.08018	2.3239	2.17566	1.26803	1.48235	1.57519	1.39834	0.839622	1.72344	1.58608	1.54968	0.318486	0.510845	0.42589	-0.281266	-1.24213	-0.516839	1.69759	0.491381	2.30731	0.0100242
Mature Beta Cell	1442244_at	Inadl	-0.221206	0.722913	0.86313	1.27165	0.928924	0.715765	0.427035	0.626146	-0.389233	0.484194	0.531108	0.467437	-0.474677	-0.590301	-0.740142	-1.1712	-2.24886	-1.25197	0.666794	-0.538364	2.30563	0.0062687
Mature Beta Cell	1428825_at	Nr6a1	-0.617282	0.50932	0.811034	0.822639	0.780454	0.180529	0.0232598	0.463115	-0.600845	-0.113037	-0.214434	-0.016231	-1.51081	-0.334829	-0.781536	-1.26357	-1.78953	-1.70273	0.371633	-0.832755	2.3044	0.00204353
Mature Beta Cell	1455328_at	Accn2	1.6354	1.21265	1.93693	1.83062	2.06355	1.46979	1.75903	1.68896	-0.0427018	0.213041	-0.285357	-0.283932	0.688927	0.507661	0.526009	1.67823	1.31234	0.644181	1.69961	0.49584	2.30342	0.000758375
Mature Beta Cell	1434151_at	Mettl7a1	1.56782	0.828888	0.949658	0.547914	0.449455	1.06705	1.18979	1.14899	-0.2392	-0.286483	-0.0489895	0.101957	-1.03759	-0.353796	-0.0516446	-0.0609534	-0.240947	-0.125239	0.968696	-0.234289	2.30215	4.92e-05
Mature Beta Cell	1427073_at	Lace1	0.48809	0.844448	0.866673	1.21666	0.857901	0.924505	0.783629	0.845779	-0.266287	-0.453865	-0.398378	-0.216331	-0.647123	-0.464248	0.0529537	-0.18597	-0.499792	-0.415317	0.85346	-0.349436	2.30201	3.32e-07
Mature Beta Cell	1445984_at	Cdk14	0.638497	0.844175	1.93184	1.60867	1.61624	0.473485	1.21676	0.758467	-0.65012	0.401995	0.279012	-0.106088	0.470016	-0.142983	-0.391517	0.503099	-1.17505	0.143355	1.13602	-0.0668285	2.30193	0.00124717
Mature Beta Cell	1434745_at	Ccnd2	0.654261	0.918509	0.922565	0.606994	0.680814	0.94414	0.800229	0.762456	-0.879729	-1.01224	-0.936014	-1.37167	-0.357424	0.11808	-0.0847195	0.00851031	0.153332	0.197445	0.786246	-0.416444	2.30168	0.000489468
Mature Beta Cell	1424881_at	Trib1	-0.411816	0.14107	0.784227	-0.114816	0.0350267	0.0593222	-0.156205	0.10164	-1.51764	-1.43944	-1.63998	-2.09592	-1.22203	0.38003	-1.07911	-1.16909	-1.02193	-0.671453	0.0548063	-1.14766	2.30132	0.0010078
Mature Beta Cell	1454858_x_at	Mettl7a1	1.62389	0.898267	0.988088	0.504918	0.371995	1.08518	1.19957	1.15776	-0.181364	-0.329265	-0.125765	0.00224308	-0.68892	-0.378109	-0.168586	-0.124663	-0.295381	0.0573073	0.978707	-0.22325	2.30052	0.00015043
Mature Beta Cell	1444289_at	Yipf5	0.303819	0.8647	0.683761	1.18946	0.760589	1.00689	0.930859	0.624642	-0.338918	-0.159674	-0.254912	-0.0842486	-0.62235	-0.388909	-1.25862	-0.395783	-0.253941	-0.301165	0.79559	-0.405852	2.29969	8.55e-06
Mature Beta Cell	1453306_at	6330531I01Rik	0.318567	0.53464	0.711429	0.984986	0.490893	0.717808	0.859311	0.70663	0.337658	-0.165647	-0.219228	-0.185205	-1.34944	-0.88074	-0.490675	-0.684295	-0.592954	-1.12682	0.665533	-0.535735	2.29942	0.000145233
Mature Beta Cell	1418288_at	Lpin1	1.1659	1.1733	0.735008	1.04328	1.07991	1.09036	0.746943	0.871507	-0.0205339	-0.223205	-0.522567	-0.108207	-0.639578	0.0945929	-0.2359	-0.111516	-0.243748	-0.0987987	0.988275	-0.210946	2.29616	2.32e-07
Mature Beta Cell	1435138_at	Fam155a	2.43883	2.62474	2.43087	2.44868	2.27863	2.59348	2.61278	2.67239	1.41509	1.60659	1.27632	1.39597	0.959017	1.80396	1.2282	1.35164	0.995412	1.10817	2.51255	1.31404	2.29503	7.09e-07
Mature Beta Cell	1446139_at	AI661453	-1.05649	0.107625	0.340284	0.288866	0.25835	0.349382	0.317969	0.645738	-1.30362	-0.672963	-0.920147	-1.23701	-1.04662	-0.462623	-0.520439	-1.23529	-1.75983	-1.26046	0.156466	-1.0419	2.2948	0.000645696
Mature Beta Cell	1423804_a_at	Idi1	-0.0981391	1.29987	0.119963	0.474763	0.0236139	0.0223048	-0.0497189	0.324976	-1.08946	-1.96129	-1.49181	-1.73487	-1.03388	-0.838129	-1.30276	-0.0882558	0.149006	0.0594863	0.264704	-0.933196	2.29405	0.00287922
Mature Beta Cell	1453414_at	Ypel2	-0.422606	0.577912	0.619001	1.48008	0.736215	0.519627	1.45409	2.22046	-0.578558	0.508335	0.498389	-0.31343	-1.27387	-0.595147	-0.375263	0.032836	-0.480462	-0.415542	0.898096	-0.299272	2.29321	0.00925891
Mature Beta Cell	1459764_x_at	Snx10	-0.721931	0.931212	0.599521	0.853919	0.937794	0.694985	0.44902	1.4153	-0.279978	0.00694058	0.140731	-0.169302	-0.633332	-0.841365	-0.793552	-0.493452	-1.55461	-0.904224	0.644977	-0.552215	2.29293	0.00246514
Mature Beta Cell	1440277_at	AU041474	-0.397371	1.00318	0.876188	0.660307	0.69281	0.487917	0.66529	0.240639	-0.488884	-0.253267	-0.343526	-0.259992	-0.570541	-0.468743	-1.17145	-0.608509	-1.43027	-1.07599	0.528619	-0.667116	2.29062	0.000259013
Mature Beta Cell	1425156_at	Gbp6	0.681879	1.14286	1.2215	1.33252	1.51099	1.30096	1.44114	1.55725	-0.562055	-0.735777	-0.565547	-0.572969	0.423554	-0.617037	-0.0962038	1.02769	1.10187	1.37552	1.27364	0.0779041	2.29061	0.00391719
Mature Beta Cell	1441480_at	7120451J01Rik	0.608997	0.369696	0.993304	0.540885	-0.0244137	0.579546	0.599389	0.213176	-0.973241	-0.871757	-0.0336372	-0.81982	-0.998005	0.0130324	-0.89412	-0.721086	-1.25053	-0.556584	0.485072	-0.710574	2.29048	4.27e-05
Mature Beta Cell	1440744_at	Pi16	1.22316	2.19577	2.13495	2.82713	1.74165	1.40367	1.59867	1.72761	0.206153	0.851384	0.772527	1.13706	0.33377	0.684482	1.12895	1.18492	0.867172	-0.551643	1.85658	0.661478	2.28961	0.00102009
Mature Beta Cell	1435272_at	Itpkb	1.72917	2.37521	2.31714	2.2306	2.19615	1.93874	1.89084	1.90575	0.262055	0.785041	0.712413	0.682432	1.07311	0.829048	1.06275	1.37907	1.09876	0.898127	2.07295	0.87828	2.28892	3.33e-06
Mature Beta Cell	1434150_a_at	Mettl7a1	1.37265	0.840797	0.63385	0.562475	0.333108	1.02697	1.08075	1.18236	-0.118512	-0.546793	-0.303952	-0.323531	-0.985353	-0.444487	-0.243292	0.0635935	-0.269126	0.017452	0.879119	-0.3154	2.28869	4e-05
Mature Beta Cell	1425281_a_at	Tsc22d3	-0.278939	0.540089	0.515616	0.554278	1.2292	0.115431	0.0186915	1.29585	-1.40295	-1.62452	-1.24372	-1.25506	-0.0261258	-0.329436	-0.726008	-0.537744	-0.00304552	0.193237	0.498777	-0.695538	2.28836	0.0025681
Mature Beta Cell	1451189_at	Zswim1	-0.0521521	1.06576	1.02184	0.935347	0.831063	0.925765	0.873113	0.776869	-0.366732	-0.0541372	-0.00296414	-0.224411	-0.973687	-0.232792	-0.451173	-0.25876	-0.691424	-0.712873	0.7972	-0.396895	2.28801	4.6e-05
Mature Beta Cell	1450410_a_at	Slc48a1	0.181748	0.476586	0.801953	1.24018	0.999293	0.52956	0.525068	0.782351	-0.499221	-0.344923	-0.875213	-0.398178	-0.743399	-0.739568	-0.704944	0.0767228	-0.238314	-0.552925	0.692092	-0.501996	2.288	2.62e-05
Mature Beta Cell	1444288_at	Pnpt1	-1.18413	1.07609	0.871588	0.734777	0.0980327	0.657861	1.36947	1.06435	-0.974537	-0.00418092	-0.348185	-0.528039	-0.504272	-1.45121	-0.960597	-0.0545033	-0.488899	-0.766116	0.586005	-0.608054	2.28796	0.00922161
Mature Beta Cell	1431533_at	4921530D09Rik	0.481852	1.29017	1.74516	2.4394	0.965371	0.444732	0.814793	0.182616	-0.425855	-0.014003	-0.309951	-0.179799	-0.510123	0.657691	0.0908323	0.0768375	-0.314544	-0.550031	1.04551	-0.147894	2.28692	0.00648685
Mature Beta Cell	1430642_at	2900001G08Rik	3.20112	3.30267	3.52877	3.39856	3.29071	3.29418	3.27395	3.35796	1.78871	2.08556	1.77242	2.09573	2.10211	2.08406	1.81871	2.7088	2.4993	2.42317	3.33099	2.13786	2.28649	7.19e-06
Mature Beta Cell	1426861_at	Aftph	0.362609	0.661064	0.723803	0.886129	0.516231	0.835667	0.927694	0.649036	-0.511902	-0.17851	-0.354239	-0.287757	-0.923148	-0.0145587	-0.466182	-0.460983	-0.651442	-1.11985	0.695279	-0.496857	2.28491	4.73e-06
Mature Beta Cell	1455664_at	Rtn4rl1	0.506604	0.85106	1.21721	1.13647	1.10237	1.14524	0.940675	1.24279	-0.322872	-0.201189	-0.417365	0.153384	-0.000680603	-0.220466	-0.196441	0.0387272	-0.232024	-0.342347	1.0178	-0.174127	2.28458	2.84e-06
Mature Beta Cell	1450451_at	Spock2	1.41874	1.73001	2.25866	1.96875	1.7669	2.03133	1.74012	1.45404	0.700843	0.842809	0.916066	0.817973	0.288008	0.12016	0.640067	0.711133	0.590139	0.418776	1.79607	0.604597	2.28385	7.2e-06
Mature Beta Cell	1420230_at	AA414993	1.47757	1.76515	1.26543	1.45057	0.189821	1.04099	0.662666	0.505107	0.523025	0.373337	-0.331813	-0.0126697	-1.4661	0.129888	0.12503	-0.258949	-0.276436	-0.267484	1.04466	-0.146217	2.28292	0.00147935
Mature Beta Cell	1455510_at	Spop	0.147085	1.33486	0.944661	0.902771	0.508699	1.05108	0.60054	0.58074	-0.610321	0.248001	-0.0279048	-0.0646964	-0.332352	0.00226164	-0.387649	-1.07371	-1.3798	-0.685647	0.758805	-0.431182	2.28151	0.000267277
Mature Beta Cell	1440851_at	Erlec1	0.436476	1.12946	1.0925	1.32707	0.834894	1.03851	0.832554	0.907409	-0.2037	-0.0238727	0.0485156	0.0444513	-0.745256	-0.525309	-0.616598	0.0702791	-0.405537	-0.0431787	0.949859	-0.240021	2.28134	6.43e-06
Mature Beta Cell	1434501_at	Ypel4	0.422477	1.02644	1.3972	1.04336	0.950341	1.02244	1.29837	1.36391	-0.00519184	0.100788	-0.232916	0.0200923	-0.385666	0.494112	0.0172892	-0.13723	-0.483499	-0.629446	1.06557	-0.124167	2.28111	1.98e-05
Mature Beta Cell	1443546_at	Hdlbp	0.203571	0.673818	0.129581	0.424125	0.1315	0.226339	0.723761	0.738844	-1.13428	-0.0694259	0.165457	-0.477977	-1.00086	-0.624689	-0.595373	-1.25149	-1.65612	-1.18599	0.406442	-0.783076	2.28077	0.000344572
Mature Beta Cell	1436781_at	Man2b1	-0.723492	-0.0258529	0.516666	0.797737	1.57112	0.832829	0.686255	1.47829	-0.909616	-0.563813	-0.833283	-0.648485	-0.503276	-0.626121	-0.440415	-0.0415861	-0.613648	-0.297618	0.641694	-0.547786	2.28071	0.00686381
Mature Beta Cell	1450023_at	Gtpbp1	0.84867	0.979012	1.32475	1.15691	0.719777	0.385798	0.222362	0.731955	-0.346514	-0.422233	-0.708706	-0.182315	-0.489533	-0.414893	-0.195579	-0.175552	-0.481224	-0.513215	0.796154	-0.392976	2.28015	0.000122272
Mature Beta Cell	1440883_at	Usp6nl	0.278442	0.551601	0.772805	0.347039	0.501265	0.676096	0.541375	0.351754	-1.22477	-0.558358	-1.08406	-0.938229	-0.455619	-0.787791	-0.686601	-0.215765	-0.132899	-0.77702	0.502547	-0.686112	2.27941	8.88e-06
Mature Beta Cell	1456106_x_at	Sdccag3	-0.915604	0.703583	0.887805	1.00045	0.915162	0.60424	0.800337	1.23694	-0.425865	-0.144982	-0.555302	-0.259758	0.312502	-0.632395	-0.691852	-0.84353	-1.02972	-1.06736	0.654114	-0.533826	2.27827	0.00330746
Mature Beta Cell	1457260_at	5730409E04Rik	1.25934	0.756969	1.15191	1.30919	1.37841	1.24899	0.910385	0.63606	-0.543457	-0.103764	-0.450362	-0.32007	0.288066	-0.180438	-0.526675	0.307336	0.295438	0.17799	1.08141	-0.105594	2.27679	1.41e-05
Mature Beta Cell	1453815_at	Spc25	-0.0780975	1.18678	1.28346	0.711775	0.466358	0.799599	0.994798	0.646862	-0.865199	-0.578658	-0.293701	-0.292072	-0.424044	-0.569268	-0.538406	0.0146686	-0.61599	-0.186074	0.751442	-0.434874	2.27571	0.000254496
Mature Beta Cell	1447959_at	Zfp398	0.824227	0.535763	0.663492	0.854895	1.01135	0.255947	0.677964	0.581638	-0.279098	0.131909	0.146307	-0.35651	-0.69941	-0.31476	-0.377268	-1.03522	-1.08157	-1.23145	0.675659	-0.509707	2.27421	0.000119166
Mature Beta Cell	1458085_at	Ubxn11	-0.837253	0.0249288	-0.122471	0.862043	1.40237	0.785998	1.00266	0.747599	-0.301856	-0.305155	-0.811019	-0.448461	-1.37805	-1.16297	-0.0812688	-0.713273	-1.04653	-0.764402	0.483235	-0.701298	2.2729	0.00574904
Mature Beta Cell	1424732_s_at	Tmem192	0.316222	0.431566	0.979756	0.804366	1.02942	1.0644	0.793152	0.868837	-0.580086	-0.434702	-0.514581	-0.260915	-0.739282	-0.514165	-0.0879726	-0.151806	-0.161819	-0.536997	0.785965	-0.398233	2.27237	6.27e-06
Mature Beta Cell	1444100_at	1110003E01Rik	1.0678	1.88896	1.87322	1.52137	1.00505	1.27038	1.36749	1.36842	-0.299793	0.487074	0.682331	0.559164	0.151867	-0.0340833	1.13648	0.114788	-0.539159	0.104927	1.42034	0.236359	2.27202	0.000168372
Mature Beta Cell	1436524_at	4833438C02Rik	0.0184383	0.509968	0.908653	1.17117	1.10443	0.915886	0.96077	0.852817	-0.748207	-0.299825	-0.593094	-0.485618	-0.636691	-0.546056	-0.531808	0.323156	0.0547659	-0.322842	0.805266	-0.378622	2.27188	7.58e-05
Mature Beta Cell	1440847_at	Mtss1	0.0181858	0.985066	1.12646	0.868189	0.737057	0.421711	0.51846	0.723711	-0.686841	-0.733895	-0.480671	-0.0944999	0.0154409	-0.043003	-0.0834829	-0.393014	-1.7458	-0.839205	0.674855	-0.508497	2.27104	0.000311626
Mature Beta Cell	1458409_at	Slc7a8	1.30575	1.17129	1.4376	1.60838	1.03254	1.0043	0.583986	0.60678	0.127435	-0.11541	-0.150529	0.0520185	-0.406959	0.0751866	-0.204562	0.426094	-0.398564	-0.276622	1.09383	-0.0871913	2.26737	7.01e-05
Mature Beta Cell	1431820_at	4632404H12Rik	0.920411	1.05352	1.18388	1.3871	1.19123	0.988143	1.0424	1.28268	0.121903	0.720048	0.19921	0.319311	-0.88233	-0.395223	-0.307875	0.109143	-0.221385	-0.160074	1.13117	-0.0497271	2.26718	7.41e-05
Mature Beta Cell	1457889_at	AU014972	-0.944854	0.626696	0.815816	0.92511	1.15906	0.666762	0.60205	0.91827	-0.635017	-0.149964	0.0661927	-0.0712122	-0.413015	-0.985337	-1.73963	-0.53354	-0.854728	-0.525948	0.596114	-0.58422	2.26629	0.00350422
Mature Beta Cell	1455073_at	Cdadc1	0.466754	0.836354	0.892985	1.12748	0.788345	0.807419	0.669675	0.573365	-0.309135	-0.337294	-0.387558	-0.377649	-0.403096	-0.427081	-0.823139	0.0918303	-0.404758	-0.720689	0.770298	-0.409857	2.26601	7.09e-07
Mature Beta Cell	1439321_at	Arid1b	-0.446558	0.540694	0.990828	0.755029	0.893936	0.302295	0.257402	0.755675	-0.947824	-0.428623	-0.630678	-0.6726	-0.170315	-0.27014	-0.320166	-0.848985	-1.59033	-0.859727	0.506163	-0.673939	2.26593	0.00041638
Mature Beta Cell	1455502_at	Madd	1.08927	1.26335	1.67675	1.62549	1.53628	1.75732	1.44087	1.35591	0.0736205	0.171622	0.157882	0.00480032	0.875756	0.381746	0.354323	0.877518	0.0577922	-0.0635302	1.46816	0.289153	2.2642	6.85e-06
Mature Beta Cell	1442593_at	Immp2l	-0.211113	0.00803333	-0.00742832	0.411622	0.996493	-0.117857	0.450328	0.663157	-1.61205	-0.353467	-0.198131	-0.405813	-0.64384	-0.635439	-0.426396	-1.76447	-1.58555	-1.41664	0.274154	-0.90418	2.26315	0.000993947
Mature Beta Cell	1458828_at	Vopp1	-1.29045	1.29099	1.33137	1.11746	0.081662	1.20514	0.746096	0.584008	-1.40033	0.0433514	0.436333	-0.133099	-0.585394	-0.925633	-0.249283	-0.687313	-0.977746	-0.968157	0.633285	-0.544727	2.26265	0.0164626
Mature Beta Cell	1442992_at	130004C03	0.160504	1.3879	1.15191	0.454452	0.504165	0.61879	0.863768	0.854139	-0.524927	0.0655241	0.529088	-0.208585	-1.14641	-0.621216	-0.269049	-0.353186	-1.27818	-0.477195	0.749454	-0.428414	2.26242	0.000409282
Mature Beta Cell	1424676_s_at	Sec14l4	-0.224895	0.139109	0.610551	0.574937	0.460804	0.663899	0.356665	0.361892	-1.05764	-0.71165	-0.756519	-0.45873	-1.05219	-0.770878	-0.472156	-0.797125	-1.19785	-0.821624	0.36787	-0.809637	2.26186	1.06e-05
Mature Beta Cell	1456917_at	Arfgef1	0.370107	0.826895	0.990088	0.43617	0.326792	0.306825	0.551806	1.1493	-0.860806	-0.0902098	-0.0990954	-0.0301529	-0.757475	-0.307451	-0.312346	-0.967082	-1.15992	-0.978391	0.619748	-0.556293	2.25956	8.16e-05
Mature Beta Cell	1457560_at	Ssbp3	-0.164269	1.00537	1.37353	1.13477	0.908402	0.687774	1.11538	0.526914	-0.310594	0.303662	0.0783856	-0.265769	-0.458625	0.311369	-0.585431	-0.304443	-1.70313	-0.586862	0.823483	-0.352144	2.25891	0.001108
Mature Beta Cell	1450151_at	Zfp316	0.859623	0.358487	0.971676	0.5651	0.823614	0.69077	0.172526	-0.521249	-0.504935	-0.895469	-0.838105	-0.650261	-1.1887	-0.804419	-1.36978	-0.378537	-0.0650416	-0.156262	0.490068	-0.68515	2.25827	0.00056525
Mature Beta Cell	1434051_s_at	Hspa12a	2.28189	2.23287	2.58848	2.53224	2.01411	1.79594	1.67174	1.75252	0.779146	1.15092	0.905872	1.29073	0.752636	1.14454	1.04057	0.824888	0.599729	0.846576	2.10872	0.93356	2.25819	6.88e-05
Mature Beta Cell	1458542_at	Msi2	0.575357	0.388755	0.755906	0.0226098	-0.00105034	-0.0177366	0.119623	-0.354582	-1.23202	-0.863622	-0.174365	-0.62598	-1.42073	-0.708671	-0.598447	-0.847172	-2.14347	-1.27601	0.18611	-0.989048	2.25818	0.000406238
Mature Beta Cell	1453173_at	Akr1b10	1.12708	0.250738	0.881134	0.237965	0.672679	0.777857	0.826989	0.566018	-0.336552	-0.720863	-1.15232	-1.07839	-0.875456	-0.526966	0.310259	-0.179414	-0.388446	-0.126139	0.667558	-0.507428	2.25791	0.000100344
Mature Beta Cell	1442441_at	Rnasek	1.63087	1.22558	1.43643	1.23303	0.792586	1.09334	0.864735	1.04157	-0.168307	0.176714	0.00830964	0.0592525	-0.14364	-0.0865035	-0.123807	0.124267	0.26337	-0.208306	1.16477	-0.00986499	2.25735	1.5e-05
Mature Beta Cell	1427511_at	Patl2	0.408868	0.254606	-0.450914	-0.204698	2.30884	0.887142	0.843144	0.538563	-1.43785	-1.17999	-1.93872	-2.45955	0.237209	-0.0256222	0.248575	0.330658	-0.105339	0.326769	0.573194	-0.600386	2.25571	0.0357093
Mature Beta Cell	1459861_s_at	Kdm2b	0.32339	0.564368	0.453451	0.50653	0.851206	0.541341	0.847708	0.949048	-0.737763	-0.771455	-0.553532	-0.512773	-0.372643	0.020903	-0.7442	-0.624425	-0.642461	-0.499052	0.62963	-0.54374	2.25538	1.17e-06
Mature Beta Cell	1424535_at	Tctn3	-0.0866771	1.13057	1.23524	1.19229	0.792582	0.94931	1.00378	1.18837	-0.628675	0.130499	-0.420193	-0.154963	0.182708	-0.25814	-0.375645	0.096732	-0.402509	-0.635259	0.925684	-0.246544	2.25359	0.00024847
Mature Beta Cell	1441281_s_at	Ninj1	1.18126	0.872883	1.17747	1.24263	1.04789	1.07002	0.757215	0.969499	-0.902528	-0.430405	-0.214366	-0.0925011	0.210551	-0.259643	-0.228093	0.519349	0.0665742	0.00978451	1.03986	-0.132128	2.25322	2.1e-05
Mature Beta Cell	1452304_a_at	Arhgef5	-0.31484	-0.223947	-0.198666	0.178424	0.466465	0.37522	0.365139	0.363512	-1.83102	-1.71405	-1.61818	-1.763	-0.568162	-1.22587	-0.623429	-0.214077	-0.24495	-0.652551	0.126413	-1.04553	2.25315	0.00104786
Mature Beta Cell	1419442_at	Matn2	1.45689	1.42775	1.48558	1.61051	1.99254	2.50801	2.45788	2.36091	-0.184439	-0.906091	-0.707224	-0.400026	1.65537	1.00496	0.656175	1.84413	2.26845	2.17727	1.91251	0.740858	2.2527	0.0327764
Mature Beta Cell	1442439_at	W91776	-0.0715657	0.534048	0.489929	0.251221	0.529634	0.248021	0.767857	0.293708	-1.01578	-0.134246	-0.653731	-0.328729	-0.938913	-0.651403	-0.383055	-0.82695	-1.69406	-1.28426	0.380356	-0.791113	2.25241	9.87e-05
Mature Beta Cell	1428557_a_at	Osgepl1	-0.372916	0.398146	0.504085	0.492986	0.495269	0.663608	0.556248	0.90738	-0.352426	-0.517514	-0.737995	-0.599253	-1.13314	-0.997767	-1.132	-0.491263	-0.685629	-0.510718	0.455601	-0.715771	2.25226	7.33e-05
Mature Beta Cell	1456824_at	Zfp612	0.613108	0.673569	0.889876	0.450079	0.663793	0.547467	0.257774	0.178525	-0.32708	-0.380221	-0.232793	-0.336676	-1.55825	-0.305952	-0.318621	-0.698878	-1.16577	-1.04551	0.534274	-0.636975	2.25207	8.77e-05
Mature Beta Cell	1435058_x_at	Stxbp3a	0.221168	0.714675	0.313117	0.579661	0.660521	0.436839	0.746056	0.795881	-0.251475	-0.650488	-0.285952	-0.957769	-1.51706	-0.446631	-0.844118	-0.388454	-0.462772	-0.322825	0.55849	-0.612755	2.25206	2.4e-05
Mature Beta Cell	1435089_at	2010111I01Rik	1.2894	0.972001	1.47688	0.644772	0.279196	1.028	0.60868	1.02374	-0.706213	-0.759228	-0.902704	-0.783063	-0.159042	-0.374612	-0.355975	0.810039	0.52662	0.149889	0.915335	-0.255429	2.25131	0.000679217
Mature Beta Cell	1436378_at	Lrrfip2	0.641879	0.910883	1.08226	1.06605	0.72802	0.918423	0.62729	0.586326	0.0846414	-0.0461454	-0.220005	-0.0196136	-1.21292	-0.193977	-0.399932	-0.555101	-0.431156	-0.510694	0.820141	-0.35049	2.2511	1.5e-05
Mature Beta Cell	1455378_at	Rimkla	0.696786	1.2259	1.39465	1.5211	1.63792	1.43542	1.84006	1.47282	-0.00533414	0.352584	0.0764322	0.597644	1.3207	0.336835	0.0408772	0.264336	-0.519923	-0.137865	1.40308	0.232629	2.25083	0.000189839
Mature Beta Cell	1453052_at	Tmem192	0.270998	0.436425	0.88892	1.12947	1.03811	1.02273	0.77524	0.946723	-0.53788	-0.295456	-0.548396	-0.236449	-0.62176	-0.329645	-0.0213442	0.0109429	-0.336557	-0.648931	0.813578	-0.356547	2.25031	1.71e-05
Mature Beta Cell	1423794_at	D2Ertd391e	0.395789	1.15148	0.946413	1.2672	0.828183	0.720956	1.06683	1.02032	-0.259939	-0.12642	-0.324635	-0.164407	-0.251087	-0.297741	0.0562183	-0.0835044	-0.534154	-0.457647	0.924647	-0.244331	2.24852	1.06e-05
Mature Beta Cell	1420935_a_at	Srrm1	-0.44876	0.970347	1.27523	1.12314	0.938675	0.784412	0.901101	-0.135418	-0.516908	-0.187705	-0.170815	-0.264956	-0.833924	-0.845118	-0.940408	-0.310592	-0.632001	-0.22616	0.67609	-0.492859	2.24848	0.00260371
Mature Beta Cell	1438711_at	Pklr	0.666759	1.05831	1.15579	1.10642	0.970186	0.998116	0.997288	0.857453	0.146063	0.592199	0.178311	0.26703	-0.5735	-0.0696895	-0.331632	-0.45703	-0.878944	-0.795066	0.97629	-0.192226	2.2478	0.000174718
Mature Beta Cell	1419249_at	Cdk14	1.04304	1.00531	1.47324	1.08874	0.869741	1.3597	1.51768	0.888122	-0.0217988	0.13965	0.0702156	0.0811143	-0.140789	0.163092	-0.081671	-0.442645	0.015396	0.0951126	1.1557	-0.0122323	2.24689	5.67e-06
Mature Beta Cell	1456955_at	Pppde1	-0.481036	1.20978	0.631171	0.330242	0.439356	0.547218	0.485922	0.0919119	-1.13011	-0.237245	-0.203351	-0.397928	-0.468788	-0.56478	-0.698248	-0.810425	-1.90205	-1.19805	0.406821	-0.761097	2.24687	0.00083905
Mature Beta Cell	1458003_at	Zfp398	1.19071	1.30287	1.5041	1.11214	0.516158	1.00389	0.957183	1.13348	0.439901	0.578492	0.345928	0.821113	-0.494729	-0.0701373	-0.235911	-0.628718	-0.911654	-0.617848	1.09007	-0.0773564	2.2461	0.000557156
Mature Beta Cell	1445718_at	Wdfy3	-0.373415	1.14484	1.45984	1.52072	0.829199	0.0278473	0.796274	1.41364	-0.109363	0.223176	0.154126	0.217938	0.384083	-1.12827	-0.959969	-0.218045	-1.04494	-0.652138	0.852368	-0.313341	2.24343	0.00598968
Mature Beta Cell	1443302_at	6720403M19Rik	-0.772879	0.665484	0.975609	0.713611	1.19897	0.520949	1.12187	1.20304	-0.961239	-0.492111	-0.269172	-0.797973	-0.00384522	-0.12529	-0.405341	-0.386959	-0.965493	-0.213081	0.703332	-0.46205	2.24293	0.00332787
Mature Beta Cell	1438257_at	Rnf114	-0.0976141	1.15795	0.875321	1.10424	0.917282	0.741135	0.861987	1.05367	-0.170632	0.310506	-0.121053	-0.0106014	-0.33067	-0.609628	-0.302165	-0.250429	-1.11969	-0.774777	0.826748	-0.337914	2.24181	0.000176533
Mature Beta Cell	1416124_at	Ccnd2	0.524485	0.860114	0.572565	0.726035	0.409504	0.809028	0.765596	0.936264	-0.811543	-0.727211	-0.41843	-1.24274	-0.441499	-0.255353	-0.0387318	-0.683563	-0.128791	0.106604	0.700449	-0.464126	2.24167	3.67e-05
Mature Beta Cell	1435645_at	Mmd	1.45985	1.55268	1.77961	2.05331	-0.0838829	0.329191	-0.0851785	0.489452	-0.762153	-0.516391	-0.896607	-0.277798	-0.466685	0.0520632	-0.12421	0.482263	0.293201	-0.0571448	0.936879	-0.227346	2.24113	0.0147254
Mature Beta Cell	1454198_a_at	Efcab1	1.78801	2.33515	2.04844	2.09714	1.78652	1.65489	1.74798	1.89388	0.925314	1.20252	1.15294	1.19498	0.442738	0.842507	0.823188	0.651701	0.0995685	0.214843	1.919	0.755029	2.24073	2.63e-05
Mature Beta Cell	1437777_at	Atf2	0.903495	1.1877	0.723379	1.38084	-0.510029	-0.202211	1.25647	0.261237	-0.3607	0.358115	0.0463285	-0.474569	-1.08644	-0.425838	-0.318988	-1.17679	-1.35074	-0.595752	0.625109	-0.538538	2.24023	0.00586986
Mature Beta Cell	1422531_at	Syt5	1.19337	1.27145	1.11457	1.10725	1.07138	1.14313	1.26178	1.32426	0.0542841	0.064972	-0.0487304	0.110522	0.0573105	0.106879	-0.0997157	0.457236	-0.0289287	-0.450903	1.1859	0.0222926	2.24017	4.49e-07
Mature Beta Cell	1454665_at	Irf2bp2	-0.0880418	1.76221	1.30183	1.2676	1.23179	1.19136	0.937514	1.62602	-0.324012	0.935122	0.579399	-0.125658	-0.519377	-0.434572	0.293185	-0.299043	-0.16404	-0.0331658	1.15379	-0.00921623	2.23923	0.00159002
Mature Beta Cell	1456550_at	Bcl2l12	-0.325733	1.25547	1.91264	1.82854	0.833734	0.456727	0.832743	0.32174	0.100644	0.113307	0.108109	0.236183	-0.248249	-0.872583	-0.488114	-0.567547	-1.08602	-0.0302292	0.889481	-0.273451	2.23912	0.00794818
Mature Beta Cell	1424683_at	Fam134b	0.0758339	0.555012	0.59717	0.696135	1.15112	1.06636	0.936037	1.14248	-0.860503	-0.410828	-0.274611	-0.842642	-0.267609	-0.0941124	-0.298803	-0.0623959	-0.453872	-0.27539	0.777519	-0.384077	2.23705	8.24e-05
Mature Beta Cell	1416419_s_at	Gabarapl1	1.04566	0.516968	0.776714	0.679087	0.835082	1.12019	0.789492	0.690017	-0.568883	-0.678798	-0.980446	-0.625772	-0.296835	0.166352	0.405626	-0.225509	-0.439067	-0.304961	0.806651	-0.354829	2.23687	3.38e-05
Mature Beta Cell	1459070_at	Mia3	1.34691	1.54563	1.73079	1.72506	1.12187	0.988967	0.980748	1.02612	0.330577	0.388706	0.270936	0.271833	-0.636328	-0.103988	-0.354035	1.02724	0.0622605	0.216342	1.30826	0.147355	2.23598	0.000114969
Mature Beta Cell	1446592_at	Creb1	-0.147914	0.836297	1.05789	0.827489	0.692244	0.615746	0.731884	0.895719	-0.887961	-0.053469	0.327118	0.0661412	-0.975403	-0.411206	-0.307652	-0.593816	-1.12258	-0.759629	0.68867	-0.471846	2.23537	0.000223046
Mature Beta Cell	1457539_at	D10Ertd709e	-0.378165	0.91551	0.520505	0.621485	1.25445	0.796648	0.868338	0.567807	-1.30962	-0.916141	-0.833368	-1.30623	0.576072	0.452909	0.587121	-0.438164	-1.35874	-0.594666	0.645822	-0.514083	2.23443	0.00472621
Mature Beta Cell	1455012_s_at	Trim37	0.229502	0.825323	0.818252	1.22709	0.974803	1.01317	0.858197	0.880475	-0.209775	-0.0810817	0.0786512	-0.0954315	-0.825378	0.310953	0.0381698	-0.629044	-0.906444	-0.745864	0.853351	-0.306524	2.23438	6.68e-05
Mature Beta Cell	1458279_at	Foxo3	0.619375	0.851652	0.920004	0.732481	0.797858	0.530906	0.697831	1.22668	-0.683799	0.0112009	0.157377	-0.193764	-0.24069	0.64158	-0.118303	-0.788431	-1.79819	-0.614433	0.797099	-0.362745	2.23433	0.00121268
Mature Beta Cell	1421901_at	Eif2ak1	0.391986	0.653839	0.778409	0.850775	0.892924	0.752493	-0.00767645	0.775651	-0.768004	-0.652421	-0.749783	-0.255947	-0.590296	-0.980478	0.136326	-0.391598	-0.454238	-0.526739	0.63605	-0.523318	2.2336	1.81e-05
Mature Beta Cell	1417527_at	Ap3m2	1.34289	0.829963	1.55138	1.02491	1.11002	1.16303	1.04878	1.22133	0.285029	-0.137997	0.126358	0.10277	0.545929	0.256303	0.0865153	-0.625184	-0.442553	-0.172212	1.16154	0.00249583	2.23309	9.96e-06
Mature Beta Cell	1426875_s_at	Srxn1	0.676553	0.847613	0.680131	0.816453	0.78631	1.06883	1.06964	1.32796	-0.441743	-0.0367783	-0.0187281	-0.00303763	-0.300983	0.0628717	-0.470861	-0.249733	-0.4892	-0.548927	0.909187	-0.249712	2.23287	1.44e-06
Mature Beta Cell	1436014_a_at	Rusc1	1.32615	1.47757	1.35182	1.44525	1.41682	1.32095	1.43828	1.62987	-0.199967	-0.0554785	0.0892054	0.113525	0.423417	0.553206	0.260872	0.677369	0.287873	0.520462	1.42584	0.267048	2.2327	3.17e-06
Mature Beta Cell	1439352_at	Trim7	0.197134	0.802935	1.0622	1.06203	1.41723	0.817458	0.791972	0.437121	-0.458542	0.302423	-0.0892808	0.0794716	-0.724952	-0.527373	-0.128312	-0.426836	-0.766803	-0.61091	0.82351	-0.335111	2.23244	0.000108338
Mature Beta Cell	1425667_at	Acot11	2.58083	2.91817	3.07585	3.17559	2.36915	2.54065	2.0293	2.19787	1.02152	1.20978	1.29542	1.75646	1.4998	1.25754	1.52577	1.96033	1.50487	1.4935	2.61093	1.4525	2.23214	0.000199773
Mature Beta Cell	1459409_at	Ccdc109a	-0.325037	0.69823	0.880565	0.726479	0.625099	0.753036	1.05189	1.1692	-0.947367	0.21501	0.180481	0.0393774	-0.660529	-0.454586	-0.281382	-0.2474	-1.29907	-1.13801	0.697432	-0.459348	2.22959	0.000789211
Mature Beta Cell	1416561_at	Gad1	2.56697	3.03822	2.88187	2.55547	3.04308	2.51509	3.12002	3.36097	1.67585	1.3126	1.3804	1.72136	1.38889	2.16139	2.01796	2.43509	1.80462	1.38635	2.88521	1.72845	2.22956	4.22e-05
Mature Beta Cell	1457181_at	Pppde2	1.7689	1.83901	1.94201	1.67532	0.685694	0.89374	0.60234	0.473147	0.24417	0.299389	0.506114	0.704833	-0.184801	0.000287376	-0.113306	0.0963234	-0.596663	-0.166574	1.23502	0.0789771	2.22845	0.00277323
Mature Beta Cell	1449104_at	Upk3a	0.480129	-0.183842	-0.284736	0.111464	0.800558	0.666786	0.426195	0.758487	-1.01926	-0.762079	-0.947201	-0.823953	-0.776217	-0.146361	-0.756805	-1.01513	-0.901444	-0.933145	0.34688	-0.808159	2.2269	0.000240792
Mature Beta Cell	1421193_a_at	Pbx3	0.481239	0.287746	0.553203	0.318329	0.360882	0.712377	0.463018	0.597619	-0.47981	-0.396947	-0.730983	-0.376601	-0.707254	-0.733952	-1.11919	-0.838446	-0.588928	-0.857884	0.471802	-0.683	2.22654	2.74e-07
Mature Beta Cell	1428093_at	Trabd	0.628846	1.13533	1.04528	1.01334	0.871878	0.950955	0.899093	1.01746	-0.530785	-0.081559	-0.0404202	-0.191597	-0.266068	-0.124355	-0.1292	0.000628752	-0.529535	-0.20094	0.945273	-0.209383	2.22631	7.86e-08
Mature Beta Cell	1448417_at	Ninj1	1.02391	0.794586	0.944677	1.10826	0.939665	0.895112	0.757814	0.733772	-0.777598	-0.606746	-0.408371	-0.0877243	-0.00301214	-0.223519	-0.590441	0.346793	-0.0236397	-0.169684	0.899724	-0.254394	2.22548	1.14e-05
Mature Beta Cell	1457809_at	Kat2b	0.683137	1.0195	1.3304	0.956757	1.1365	0.705728	0.818375	1.13835	-1.22286	-0.56314	-0.333447	-0.398798	3.49356	-0.285829	-0.792442	-0.255519	-1.22124	-0.224353	0.973594	-0.180407	2.2253	0.0451726
Mature Beta Cell	1438979_s_at	1700029I15Rik	-0.0521833	0.549321	0.840074	1.48377	0.789998	1.07444	0.13525	1.1068	-0.163777	-0.282412	0.169394	-0.0638267	-0.61747	-0.210203	-0.694533	-0.535638	-0.773416	-0.953708	0.740934	-0.412559	2.22452	0.000814674
Mature Beta Cell	1452323_at	Spryd3	0.379344	1.02853	1.13877	1.06904	0.876894	1.01156	0.95357	0.704271	-0.352312	-0.112359	-0.471639	-0.225144	0.111537	-0.227457	-0.111595	-0.310661	-0.445985	-0.428567	0.895247	-0.257418	2.22324	3.72e-06
Mature Beta Cell	1458299_s_at	Nfkbie	-0.390971	-0.0499769	-0.0274777	0.369018	2.24987	1.64272	1.68532	1.71067	-0.541202	-0.510884	-0.812025	-0.970774	-0.0795071	0.206877	-0.402491	0.198117	0.194518	0.182007	0.898646	-0.253536	2.2225	0.0313197
Mature Beta Cell	1443684_at	Gm10034	0.771953	0.958695	1.34648	1.33874	1.03283	0.806237	0.853783	1.12761	0.136184	0.738181	0.547216	-0.15652	-0.58649	-0.490727	0.383187	-0.671013	-0.459839	-0.649631	1.02954	-0.120945	2.21989	0.000289386
Mature Beta Cell	1438928_x_at	Ninj1	1.02084	0.712663	1.07482	1.24926	1.15229	0.926391	0.873734	0.920846	-0.982031	-0.46935	-0.282349	-0.271689	0.0945589	-0.12152	0.182336	0.355299	-0.0388093	-0.0499578	0.991355	-0.158351	2.21869	2.07e-05
Mature Beta Cell	1431326_a_at	Tmod2	1.88385	1.8769	1.88537	1.8411	1.70836	1.86194	1.91933	1.9014	0.617521	0.820184	0.608724	0.455586	0.0492896	0.936612	0.773377	1.05148	0.891513	0.899186	1.85978	0.710348	2.21827	8.32e-06
Mature Beta Cell	1437617_x_at	1110034G24Rik	0.688223	0.883431	1.1866	1.36774	0.890574	1.10881	1.0283	0.931167	0.104561	0.101362	-0.102483	0.140082	-0.15352	-0.0472368	-0.210571	-0.441245	-0.483658	-0.292858	1.01061	-0.138557	2.21785	8.28e-07
Mature Beta Cell	1451095_at	Asns	0.48185	0.446358	0.460843	0.340777	0.849684	0.702301	0.794408	0.80696	-0.3856	-0.485755	-0.438168	-0.420208	-0.87025	-0.561966	-0.930438	-0.0329267	-0.398799	-0.859847	0.610398	-0.538396	2.21728	1.65e-06
Mature Beta Cell	1434943_at	Morn4	0.600879	0.591833	0.50921	1.29183	1.02762	1.014	0.933564	0.721878	-0.254576	-0.391425	-0.690042	-0.252782	-0.289564	-0.266846	-0.27843	-0.0287911	-0.296023	-0.371925	0.836351	-0.31204	2.21667	1.3e-05
Mature Beta Cell	1425060_s_at	Clip1	0.0661345	0.97494	1.48724	1.37268	1.04361	0.981989	0.467516	0.277057	-0.448007	-0.825988	-0.165278	-0.229474	-0.515012	-1.12862	-1.09928	0.717653	0.383765	0.171527	0.833896	-0.313871	2.21571	0.00208089
Mature Beta Cell	1447670_at	Psmd9	-1.00978	1.0185	1.13205	0.835086	0.617243	0.100552	0.952605	0.82655	-0.706166	-0.525901	-0.498176	-0.57749	0.422713	-0.926336	-0.147307	-0.567628	-1.57154	-0.78602	0.559101	-0.588385	2.21528	0.00627907
Mature Beta Cell	1447195_at	Elp4	0.471554	1.51688	1.5702	1.51023	0.861257	0.354438	0.672781	1.09133	-0.515607	0.275969	0.822672	0.654835	-0.359886	-0.430888	-0.11788	-0.0686167	-1.19995	-0.46546	1.00608	-0.140481	2.21386	0.00164102
Mature Beta Cell	1422589_at	Rab3a	1.09679	1.70812	1.74419	1.85558	1.50837	1.64084	1.71927	1.79945	0.362124	0.87293	0.713678	0.747233	0.817813	0.893987	0.680779	-0.0475181	-0.220762	0.0603519	1.63408	0.488062	2.21302	4.56e-05
Mature Beta Cell	1424118_a_at	Spc25	0.307061	0.841444	0.662778	1.03928	0.818009	1.2192	1.46607	1.59104	-0.685254	-0.59233	-0.617149	-0.544138	-0.109563	0.334883	-0.0133464	0.430915	-0.149126	0.419417	0.99311	-0.152569	2.2125	0.000348611
Mature Beta Cell	1449225_a_at	Mapk8ip2	1.75169	1.82263	2.0616	2.21279	1.9152	1.64493	1.91518	2.03387	0.826642	1.13555	0.845413	1.03315	0.623604	1.05482	0.894631	0.653059	0.383534	0.291404	1.91974	0.77418	2.21231	1.72e-06
Mature Beta Cell	1457516_at	Fam172a	0.0541771	0.749259	0.571418	0.621307	0.195786	-0.0349137	0.306209	0.965169	-0.902921	-0.615589	0.437859	-0.394203	-0.939788	-0.269855	-0.842904	-0.853881	-1.68286	-1.10065	0.428551	-0.716479	2.21151	0.000536267
Mature Beta Cell	1444693_at	Cacnb2	1.36265	1.55375	1.50781	0.913323	1.22942	1.15027	1.24565	1.13001	-0.0586253	0.757678	1.07879	1.02461	0.968916	0.56372	0.215329	-0.768735	-1.91284	-0.700739	1.26161	0.11681	2.21115	0.0121571
Mature Beta Cell	1452201_at	2310047B19Rik	0.711549	1.19001	1.39447	1.50668	0.948532	0.762088	0.622995	0.678706	-0.0769171	0.0504699	0.112492	0.526142	-0.754484	-0.234428	0.040838	-0.296412	-0.474912	-0.571527	0.976879	-0.167874	2.21108	7.51e-05
Mature Beta Cell	1442518_at	C030044O21Rik	0.139105	0.357525	1.09796	0.927781	0.783237	0.573812	0.566538	0.879384	-1.21174	-0.41501	-0.00319452	-0.249891	-0.385159	0.0566598	-0.506075	-0.15652	-1.34759	-0.570627	0.665667	-0.478916	2.21082	0.000155113
Mature Beta Cell	1441285_at	Pdp2	-0.265024	0.979105	-0.0913915	1.48008	0.619976	0.185159	0.687929	1.08527	-0.936926	0.237175	-0.333243	-0.829747	0.0979644	-0.461967	-0.730066	-0.55703	-1.18101	-0.896314	0.585137	-0.559116	2.21032	0.00255899
Mature Beta Cell	1436876_at	Rgs7bp	0.468476	0.395181	0.0806186	1.23883	1.22538	1.61289	0.860756	1.70807	-0.861416	-0.620533	-1.21746	-0.97453	0.681339	-0.373613	-0.670885	0.865222	0.690054	0.53264	0.948775	-0.194919	2.20946	0.00827526
Mature Beta Cell	1452807_s_at	Fam57b	1.00729	1.03386	1.22752	1.59203	0.986154	0.426013	0.641265	0.435422	-0.390466	-0.339971	-0.452545	-0.150504	-0.281242	-0.131506	-0.0399147	0.0427528	-0.322677	-0.182917	0.918694	-0.224899	2.2093	0.000295183
Mature Beta Cell	1426517_at	Gnaz	1.50826	2.09077	2.13504	2.27969	1.80788	1.49221	1.61143	1.7611	0.904179	1.26179	0.82674	0.769812	0.124735	0.752524	0.607748	0.831781	0.515827	0.338249	1.8358	0.693338	2.20757	2.06e-05
Mature Beta Cell	1450734_at	Sec16b	1.8197	1.37654	1.44111	1.27193	1.16381	1.37669	1.73122	1.80352	0.201152	0.225262	0.12044	-0.112522	0.539817	0.156043	0.261369	0.58525	0.646939	0.93349	1.49807	0.355724	2.20739	7.36e-06
Mature Beta Cell	1459493_at	Setbp1	-0.408899	0.938357	0.753911	0.564016	0.461872	0.367249	0.125011	0.403777	-1.24229	-0.83678	-0.255475	-0.450362	0.0838708	-0.422426	-0.325812	-1.10493	-2.11665	-0.7405	0.400662	-0.741136	2.20656	0.00131893
Mature Beta Cell	1457508_at	C430003N24Rik	-0.273733	0.786582	0.725573	0.47185	0.530022	0.314575	0.438625	0.151082	-1.01165	-0.187085	-0.330898	-0.514988	-0.588907	-0.406494	-0.464542	-1.21754	-1.67725	-1.08576	0.393072	-0.748511	2.20623	0.00019574
Mature Beta Cell	1439098_at	E230013L22Rik	0.55941	-0.0438201	0.258304	0.445506	1.76029	0.895817	0.607344	0.44226	-0.913643	-0.525482	-0.0790035	-0.567982	-0.976175	-0.885583	-0.0724554	-0.660469	-0.289079	-0.286857	0.615638	-0.525673	2.20581	0.00117734
Mature Beta Cell	1456143_at	Zmynd8	0.759885	0.711784	1.05247	0.856897	0.896516	0.608741	0.783304	0.816122	-0.192678	-0.547499	0.228751	0.11286	-0.730593	-0.0991734	-0.421967	-0.253966	-0.802257	-0.599239	0.810714	-0.330576	2.20578	1.55e-05
Mature Beta Cell	1437763_at	Dcun1d3	0.640812	0.831733	0.778201	0.779385	0.566897	0.889981	0.663454	1.0325	-0.0683842	0.0983076	0.107106	0.08423	-0.608503	-0.622951	-0.777965	-0.667524	-0.569144	-0.652825	0.77287	-0.367765	2.20478	2.21e-05
Mature Beta Cell	1425157_x_at	Tspan33	0.310026	0.412068	0.952705	0.818857	0.912639	0.736713	0.6227	0.534522	-0.242255	0.268439	0.400636	0.113224	-0.804394	-1.17987	-0.526799	-0.906144	-1.02867	-0.87308	0.662529	-0.477891	2.20445	0.000522754
Mature Beta Cell	1424226_at	9030617O03Rik	-0.170599	-0.525774	-0.590455	-0.16326	1.12213	0.56323	0.773647	1.08228	-1.16344	-1.24059	-0.930145	-1.59798	-0.468919	-0.319908	-0.673819	-0.654093	-0.96562	-0.775046	0.2614	-0.878957	2.20436	0.00579679
Mature Beta Cell	1434505_a_at	6430548M08Rik	0.876027	1.45308	1.32269	1.40937	1.08376	1.71742	1.57144	1.26192	-0.100148	0.163163	0.290124	-0.0125103	0.125683	0.233807	-0.356302	0.725929	0.373079	0.52709	1.33696	0.196992	2.20377	1e-05
Mature Beta Cell	1457455_at	Zfp280d	-0.50228	1.06282	1.28412	0.862112	0.72976	0.87732	1.28745	0.675616	-0.243586	0.48222	0.611224	0.332675	-0.986691	-0.91121	-0.80646	-0.300586	-1.18003	-0.549561	0.784614	-0.3552	2.20353	0.00366056
Mature Beta Cell	1424022_at	Osgin1	-0.651508	-0.225726	-0.610934	-0.396204	1.12164	1.38079	1.23054	0.495697	-1.43158	-1.15835	-1.27418	-1.48115	-0.739333	-0.224137	-1.10891	-0.455153	-0.504123	-0.090061	0.293037	-0.846698	2.2034	0.0166785
Mature Beta Cell	1429495_at	Tmem107	1.48969	1.99033	2.09792	1.64035	1.32029	1.55291	1.42357	1.08168	-0.0526048	0.424071	-0.065668	0.159921	0.331399	0.557118	2.08373	0.392177	-0.0176354	0.539224	1.57459	0.435173	2.20293	0.00100783
Mature Beta Cell	1429139_at	Otud7b	0.367777	-0.100823	0.275172	0.39284	1.0816	0.783439	0.437899	0.501354	-1.02886	-0.949168	-0.785486	-1.12107	-0.798579	-0.602225	-0.691066	-0.305337	-0.0330078	-0.395807	0.467407	-0.67106	2.20147	6.79e-05
Mature Beta Cell	1458524_at	Fndc3a	0.409918	1.29848	1.57481	0.85294	0.790878	0.707199	0.765309	0.448379	-0.798067	0.182391	0.579999	0.495617	0.15313	0.0702903	0.0169222	-1.09323	-1.70466	-0.722409	0.855989	-0.282002	2.20074	0.00346228
Mature Beta Cell	1445329_at	Dtnb	0.526954	1.38651	1.57837	1.16617	0.494519	0.52838	0.421695	0.543567	-0.359091	0.452889	0.571185	0.454508	-0.680463	-0.549065	-0.454298	-0.36522	-1.27806	-0.86269	0.830771	-0.307031	2.20045	0.00164643
Mature Beta Cell	1436866_at	Efna5	0.232284	0.372254	0.244771	0.450425	1.4972	1.29791	1.52019	1.54884	-0.811066	-0.844565	-1.22604	-1.1585	0.0593484	0.707396	-0.289895	0.0874004	0.641002	0.413161	0.895484	-0.242175	2.20024	0.00702711
Mature Beta Cell	1430856_at	Pex11c	0.425435	1.22868	1.37729	1.33147	0.634597	0.739893	0.893205	0.605686	-0.264156	-0.228766	0.135453	-0.249475	-0.179043	0.0888962	0.0132138	-0.132996	-0.879606	-0.634601	0.904532	-0.233108	2.20021	8.34e-05
Mature Beta Cell	1443399_at	AU021001	0.974284	0.901744	0.790648	0.414741	0.186943	0.455567	0.818916	0.615841	-0.496984	-0.0686612	0.418146	0.388495	-0.27397	-0.12249	-0.995749	-0.928363	-2.17346	-0.66872	0.644835	-0.492176	2.19925	0.00330255
Mature Beta Cell	1423082_at	Derl1	1.11026	0.773561	0.623198	0.961403	1.04218	0.889944	0.886298	1.45247	-0.556167	-0.158827	-0.0350622	-0.128412	0.0546793	0.387888	0.091712	-0.447588	-0.506279	-0.394142	0.967414	-0.16922	2.19867	6.59e-06
Mature Beta Cell	1459818_x_at	Zmym3	-1.01956	0.635253	0.493636	0.421732	0.714986	0.441617	0.757098	0.926455	0.00604158	-0.52763	-0.595151	-0.548004	-1.1721	-0.538711	-1.14252	-0.724741	-1.22309	-0.684932	0.421401	-0.715084	2.19845	0.00257124
Mature Beta Cell	1452477_at	1700034I23Rik	0.485885	1.48925	1.2322	1.76722	1.21719	0.745499	1.02696	1.42581	0.252962	0.473721	0.944206	0.460217	-0.503461	-0.074441	-0.116458	0.0258068	-0.892181	-0.196018	1.17375	0.0374353	2.19819	0.000584444
Mature Beta Cell	1449785_at	AA414993	1.45676	1.83559	1.14919	1.42707	-0.000700085	1.10937	0.659013	0.461665	0.453899	0.395745	-0.369992	0.125291	-1.24459	0.214762	-0.222314	-0.217236	-0.200529	-0.172472	1.01224	-0.123743	2.19769	0.00273329
Mature Beta Cell	1427410_at	Dleu2	0.0698916	0.229256	0.194892	0.387738	1.37116	1.03921	1.15323	1.23974	-0.373902	-0.6024	0.192923	-0.603357	-0.279865	-0.098605	0.139573	-1.429	-0.930519	-0.266443	0.71064	-0.42516	2.1974	0.00155505
Mature Beta Cell	1442003_at	Diap2	0.209493	0.207411	0.395085	0.688736	1.36229	1.20015	1.03405	1.37096	-0.482681	-0.900586	-0.741539	-0.763413	-0.48932	-0.773286	-0.512049	0.598203	0.579093	0.215842	0.808522	-0.326974	2.19694	0.00156496
Mature Beta Cell	1458721_at	Pcdhg@	0.548606	1.43775	1.40944	1.32825	1.03336	0.891591	0.660748	0.952338	-0.362327	-0.0525128	0.0697289	0.238471	-0.172431	-0.440519	0.277161	0.590717	-1.01569	-0.152807	1.03276	-0.102021	2.19585	0.000146684
Mature Beta Cell	1426241_a_at	Scmh1	-0.158792	0.965523	1.06894	1.40208	0.983467	0.7498	0.703191	0.787927	-0.576807	-0.260469	-0.366512	-0.251203	-0.291654	-0.257093	-0.465044	-0.106615	-0.394599	-0.247439	0.812767	-0.321744	2.19544	0.000706669
Mature Beta Cell	1440977_at	Akap13	0.982709	0.377645	0.455183	-0.0435424	0.633937	0.00414134	1.03635	0.623876	-0.233838	-0.185796	-0.354624	-0.557288	-1.15177	-0.715328	-0.483623	-0.517316	-1.3307	-0.724381	0.508787	-0.625467	2.19505	0.000184116
Mature Beta Cell	1436070_at	Glo1	-0.16216	0.997448	0.429754	0.715935	0.565827	0.900535	0.0623119	0.337473	0.71656	0.0524311	-0.612116	-0.0660585	-1.34755	-1.44347	-1.11626	-1.23478	-1.27857	-0.191793	0.480891	-0.65216	2.19322	0.00333096
Mature Beta Cell	1454030_at	Saps3	-0.0239238	0.933148	0.968025	0.865494	0.638264	0.556263	0.805281	0.79743	-0.532918	0.482779	0.737756	0.245468	-0.474114	-0.818355	-0.573223	-0.968827	-1.43776	-1.0658	0.692498	-0.440499	2.19314	0.00224256
Mature Beta Cell	1458992_at	Senp5	-0.262023	0.683982	0.771046	0.54636	0.588194	0.339826	0.541644	1.30103	-0.5471	-0.414225	-0.439758	-0.342816	-0.181448	-0.283367	-0.40838	-0.777719	-1.20268	-1.0928	0.563757	-0.56903	2.19282	0.000314401
Mature Beta Cell	1425525_a_at	P2rx4	0.499581	0.412873	0.638048	0.850178	1.25455	1.0544	1.05705	0.911227	-0.742724	-0.378715	-0.277508	-0.405799	-0.27326	-0.780105	-0.283843	0.174741	0.123966	-0.134259	0.834738	-0.297751	2.19237	1.92e-05
Mature Beta Cell	1428852_at	Dock3	1.0052	1.10121	1.31008	1.79317	0.963389	1.41167	1.0398	1.24958	0.290251	0.266076	0.157513	0.236669	-0.474215	0.102169	-0.545722	0.351058	0.488883	0.15698	1.23426	0.102966	2.19056	1.88e-05
Mature Beta Cell	1442660_at	Ppil2	-0.453243	0.537351	1.28778	1.30228	0.779843	0.601454	0.71987	1.43737	-0.348217	-0.0129715	0.0298331	-0.0856572	-0.198932	-0.364771	-0.86309	-0.186293	-0.969702	-0.545086	0.776588	-0.354489	2.19022	0.00264515
Mature Beta Cell	1428953_at	Otud7b	-0.0561144	0.371465	0.707953	0.621205	0.684627	0.544777	0.496333	0.669967	-0.744205	-0.745174	-0.465071	-0.90198	-0.89847	-0.867546	-0.850734	-0.376034	-0.206178	-0.204164	0.505027	-0.625956	2.19008	5.87e-06
Mature Beta Cell	1430384_at	Tle4	0.323793	-0.262748	0.804818	-0.275119	1.10328	1.63329	1.219	2.68369	-0.702087	-0.428158	0.362614	-0.383317	0.692984	-0.0550022	-0.248278	-0.65798	-0.523611	-0.328003	0.903751	-0.227084	2.18985	0.0300755
Mature Beta Cell	1438583_at	Ern1	0.0946961	1.12757	1.38658	0.719719	0.262372	0.710963	0.843452	0.455906	-0.535181	0.0269117	0.369826	0.252353	-1.43414	-0.198504	-0.297039	-0.596519	-1.26772	-0.62265	0.700158	-0.430266	2.18923	0.00117892
Mature Beta Cell	1419154_at	Tmprss2	0.677848	0.508031	0.837118	0.677102	0.674712	0.473556	0.386513	0.457422	-0.122844	0.0686096	-0.818018	-0.345505	-1.50715	-1.33229	-0.880746	-0.104043	0.464184	-0.860495	0.586538	-0.543831	2.18915	0.00120718
Mature Beta Cell	1438752_at	A230058F20Rik	1.35694	3.30928	2.40865	2.07691	1.4496	0.811906	0.451903	0.473625	-0.576143	-0.81066	0.0479737	0.0829898	1.54144	0.95843	0.43386	0.851174	0.390581	1.20258	1.54235	0.412222	2.18878	0.0392811
Mature Beta Cell	1423597_at	Atp8a1	1.69568	1.29209	1.21999	2.02585	1.5701	0.972505	0.771989	1.17976	0.40367	0.0887472	-0.249835	-0.0182943	0.658137	-0.262272	-0.819497	0.442385	0.937182	0.928619	1.341	0.210884	2.18876	0.000817445
Mature Beta Cell	1436241_s_at	Hira	-0.877526	0.244367	0.314929	0.840401	0.456572	0.608938	0.16559	-0.623167	-0.954948	-0.269856	-0.724637	-0.776763	-1.49339	-1.02389	-1.70573	-0.683815	-1.02202	-1.23095	0.141263	-0.988599	2.18838	0.00239276
Mature Beta Cell	1419104_at	Abhd6	0.586285	0.471387	0.567181	0.624643	0.996301	1.14133	0.996672	0.846683	-0.131568	-0.191295	-0.16268	-0.304666	-1.64726	-0.353515	-0.105593	-0.261103	-0.160395	-0.19221	0.77881	-0.351028	2.18834	0.000115553
Mature Beta Cell	1442086_at	Mta3	0.40776	1.54444	1.67571	1.36618	0.304658	1.03139	0.464809	0.459459	-0.210724	0.463064	-0.169799	0.314776	-0.875777	-0.26369	-0.470949	0.0275754	-0.82625	-0.217701	0.906802	-0.222947	2.18821	0.00181136
Mature Beta Cell	1440648_at	Coq10a	0.280234	1.18459	1.43196	0.592684	0.64454	0.886344	0.587473	1.24398	-0.498576	-0.2289	0.0337337	-0.186228	-0.719174	-0.528003	-0.0212092	0.0816927	-0.223758	-0.441773	0.856475	-0.273219	2.18812	0.000178014
Mature Beta Cell	1453776_at	Snx21	-0.218728	0.714375	0.847044	1.69007	0.825658	0.741503	0.970781	1.22069	-0.551141	-0.585814	-0.308772	-0.495488	0.000722585	-0.325458	0.0210175	0.0494566	-0.488532	-0.121761	0.848924	-0.280577	2.18783	0.00144789
Mature Beta Cell	1428190_at	Slc25a1	0.59291	1.10765	1.08991	1.48162	1.3897	0.764688	0.759583	0.941902	-0.0711175	0.0491735	0.0565058	0.286964	-0.418181	0.0587324	0.0307309	-0.0663168	-0.474514	-0.583347	1.016	-0.113137	2.18727	2.5e-05
Mature Beta Cell	1444351_at	Cyfip2	0.849297	1.27123	1.95058	1.44282	0.481713	1.28059	1.25017	0.542869	0.464907	0.405707	1.33609	0.906971	-0.69878	-0.237188	-0.532439	-0.572702	-0.754057	-0.270111	1.13366	0.00484003	2.1868	0.0040956
Mature Beta Cell	1457433_x_at	Zfp120	-0.367653	0.933811	0.843722	0.611993	0.418043	0.753825	0.843444	1.13651	0.17126	-0.395262	0.361989	-0.269515	-1.31689	-0.685345	-1.02923	-0.745164	-0.587417	-0.321576	0.646711	-0.481715	2.1862	0.000835414
Mature Beta Cell	1460536_at	2310079F09Rik	0.103256	0.414885	-0.178955	-0.209099	0.760766	0.522573	0.604734	0.246173	-1.17853	-1.01365	-0.753942	-0.692694	-0.698658	-0.919121	-0.10937	-0.804092	-1.5973	-0.683749	0.283042	-0.845112	2.18579	0.000109489
Mature Beta Cell	1423704_at	Pla2g15	0.407299	0.342527	0.522324	0.948077	1.54637	1.13674	1.12435	1.19765	-0.274031	-0.285473	-0.401781	-0.325338	-0.166281	-0.158251	0.295035	-0.249627	-0.436933	-0.241428	0.903167	-0.224411	2.18492	0.000416793
Mature Beta Cell	1458347_s_at	Tmprss2	0.408437	0.408672	0.561694	0.638471	0.532458	0.310673	0.398524	0.0904114	-0.753442	-0.535907	-1.04042	-0.639653	0.310627	-0.527681	-0.503571	-0.157089	-1.20316	-2.03712	0.418667	-0.708741	2.18466	0.00112756
Mature Beta Cell	1452952_at	9030418K01Rik	1.69673	0.414609	1.4294	1.02191	1.67274	1.84727	1.49968	1.69411	-0.358571	-0.228079	-0.325808	-0.142704	0.475694	0.389443	0.345269	0.88024	1.07567	0.714379	1.40956	0.282553	2.18405	0.00101906
Mature Beta Cell	1441196_at	C230076A16Rik	0.27193	0.99029	0.949276	0.850562	0.235936	0.341372	0.896881	1.36447	-0.574495	0.15408	0.0515994	-0.137662	-0.236776	0.1717	0.664634	-1.25587	-1.43392	-1.29182	0.73759	-0.388853	2.1832	0.00300407
Mature Beta Cell	1441756_at	Tcf7l2	-1.31146	0.177716	0.582044	0.999016	0.671565	0.501794	0.406774	-0.388003	-1.6915	-0.997962	-0.791085	-1.49871	-0.97529	-1.19827	-1.36689	0.0704527	-0.851024	0.0864995	0.204931	-0.921378	2.183	0.0095029
Mature Beta Cell	1442760_x_at	Rtn4	0.210314	0.307842	0.494742	0.566323	0.283668	0.467701	0.720989	1.05241	-0.830316	-0.229244	-0.329853	-0.805095	-1.00812	-0.446418	-0.545804	-0.0831108	-1.27082	-0.582683	0.512999	-0.613146	2.18275	2.74e-05
Mature Beta Cell	1418520_at	Tgoln1	0.168073	0.496781	0.374295	0.679665	0.742797	1.04296	0.944273	1.20153	-0.391244	-0.220468	-0.184591	-0.551072	-0.61463	-0.606283	-0.0728108	-0.482792	-0.357202	-0.711551	0.706297	-0.419264	2.18186	8.73e-05
Mature Beta Cell	1427149_at	Plekha6	0.637137	0.854646	1.29913	1.12789	0.641369	0.706523	0.688794	0.475039	0.0332668	-0.0682709	-0.289628	0.207525	-0.922585	-0.239515	-0.623694	0.0555299	-0.677876	-0.689456	0.803816	-0.32147	2.18145	3.82e-05
Mature Beta Cell	1428894_at	1300018J18Rik	-0.0463491	0.516452	0.770856	1.28694	0.876034	0.617034	0.496862	0.788169	-0.464358	-0.688568	-0.483708	-0.373216	-0.302087	-0.742619	-0.520637	-0.133865	-0.448462	-0.457554	0.66325	-0.461507	2.18065	0.000208597
Mature Beta Cell	1426302_at	Tmprss4	1.51607	1.60385	1.93068	2.0342	1.43864	1.31226	1.31482	1.47625	0.129642	0.462078	0.165149	0.530186	0.238716	0.433179	0.721335	0.824318	0.529208	0.502776	1.57835	0.453659	2.18054	7.48e-06
Mature Beta Cell	1438187_at	Slc25a29	-0.0798208	1.54157	1.58404	1.85332	1.76657	1.47007	1.2531	0.637196	-0.80624	0.508687	0.572662	-1.03524	1.27944	0.351675	-0.639804	0.126871	0.538845	0.388908	1.25326	0.128581	2.18052	0.00898648
Mature Beta Cell	1450243_a_at	Rcan2	1.15886	0.847394	1.04026	1.31036	0.60496	0.694912	0.27853	0.823729	0.0572566	0.327671	0.294411	0.389075	-0.868035	-0.244353	0.234867	-0.691827	-0.989177	-1.30366	0.844876	-0.279377	2.17989	0.00115526
Mature Beta Cell	1441709_at	Slc11a2	0.347414	0.77126	-0.0155864	2.02942	1.13547	0.456319	0.099105	0.502835	-0.182255	0.28947	0.126717	-0.172054	-0.843012	-0.494644	-1.01806	-0.693444	-0.987696	-0.609364	0.665779	-0.458434	2.17983	0.00457627
Mature Beta Cell	1419435_at	Aox1	1.34276	0.084102	0.950633	0.922642	1.83102	1.12797	2.02964	1.31195	0.204349	-0.701858	-0.375113	-1.15437	0.171913	0.424153	1.29953	-0.115803	0.209707	0.803076	1.20009	0.0765582	2.17879	0.00633243
Mature Beta Cell	1422555_s_at	Gna13	-0.0974675	0.508866	0.721294	0.76154	0.752248	0.91718	0.860016	1.01087	-0.382026	0.177685	0.0135151	-0.495335	-0.825528	-0.473937	-0.614271	-0.473026	-0.613176	-0.750376	0.679318	-0.443647	2.17794	6.57e-05
Mature Beta Cell	1459740_s_at	Ucp2	1.21238	0.366979	0.606542	0.841057	0.9838	0.598511	0.793926	0.439283	-0.865105	-0.53303	-0.580733	-0.248795	-0.677189	-0.329394	-0.154435	-0.0191305	-0.125871	-0.392843	0.73031	-0.392653	2.17794	1.19e-05
Mature Beta Cell	1456896_at	6720462K09Rik	-0.326496	1.16376	1.17542	0.720469	0.343976	0.488596	0.673507	0.954576	-0.959004	-0.274305	-0.0910487	-0.294268	-0.179388	-0.100672	-0.259488	-0.555336	-1.24894	-0.774613	0.649226	-0.473706	2.17789	0.000800859
Mature Beta Cell	1453654_at	Cnot10	-0.230992	1.00699	1.3584	1.52943	0.92589	1.25343	0.2331	-0.0376351	-0.422751	-0.373099	0.378491	-0.0832483	-0.338556	-0.938214	-1.336	0.446203	-0.47073	-0.527619	0.754825	-0.366552	2.17555	0.00583667
Mature Beta Cell	1417411_at	Nap1l5	1.91259	2.01537	1.37297	0.507318	1.66636	1.95924	2.19625	1.89921	1.0038	1.15816	0.660652	0.735944	-0.08516	1.28293	0.758921	0.306482	-0.103065	-0.0206136	1.69116	0.569804	2.17552	0.00185383
Mature Beta Cell	1441679_at	Cacna1c	2.27174	2.18728	1.88047	1.89547	1.35837	0.929719	1.35716	1.27749	0.155217	0.585196	0.982514	0.507948	1.92633	1.21768	0.290986	0.513969	-0.895371	-0.050747	1.64471	0.523373	2.17549	0.00499047
Mature Beta Cell	1436333_a_at	Synj1	-0.104543	1.04676	1.15387	1.1515	1.46752	1.1447	1.17444	1.26696	-0.101131	0.163969	0.1828	0.0126263	-0.541059	-0.336597	0.263702	0.256299	-0.287657	-0.448947	1.03765	-0.0835995	2.17536	0.000630977
Mature Beta Cell	1427110_at	Raver1	0.322572	0.500488	0.653466	0.503543	0.393399	0.515777	0.302273	0.294153	-0.61536	-0.870496	-0.872873	-0.401801	-1.17699	-0.518425	-0.998629	-0.376617	-0.498446	-0.524472	0.435709	-0.685411	2.17516	1.95e-06
Mature Beta Cell	1438121_at	Sec24a	-0.189385	1.19414	1.40389	1.16307	1.21828	0.957891	0.657975	1.2036	-0.0589553	-0.362184	-0.0675585	0.275321	-0.339116	-0.839756	-0.46214	0.490164	-0.693466	0.364804	0.951183	-0.169289	2.17418	0.00112707
Mature Beta Cell	1429266_at	Lhfpl5	2.14044	1.08855	1.7833	1.03812	2.29058	2.39287	1.14146	1.44816	1.1205	0.564943	0.798546	1.4051	-0.361357	0.631923	1.04507	0.141867	-0.161974	0.274382	1.66544	0.5459	2.17277	0.00282919
Mature Beta Cell	1439342_at	Clpx	0.126265	1.1138	0.983931	0.712149	0.800946	0.809356	0.681602	0.664358	-0.348234	-0.176254	-0.0765078	0.0433108	-0.2171	-0.222311	-0.281905	-0.255386	-1.5289	-0.765527	0.736551	-0.382881	2.17262	0.000129248
Mature Beta Cell	1438508_at	Kdm3b	-1.04125	0.691549	0.726634	0.0669597	0.231904	0.406274	0.391233	0.838494	-0.735477	-0.219632	-0.437743	-0.662314	-0.775812	-0.752157	-0.985893	-1.01148	-1.85941	-0.862615	0.288975	-0.830254	2.17231	0.00266916
Mature Beta Cell	1460278_a_at	Pppde2	1.27761	1.05841	1.10091	1.41284	0.889145	0.801955	0.894811	0.980769	-0.328387	0.240244	0.272123	0.222	-0.31568	0.226065	0.0285705	-0.487169	-0.367715	-0.161414	1.05206	-0.0671361	2.17225	3.61e-06
Mature Beta Cell	1417270_at	Wdr12	-0.0127511	-0.0913933	0.678776	0.253948	0.785005	0.880755	0.668656	0.594549	-0.396356	0.137419	0.0101843	-0.451035	-0.53539	-1.12713	-1.6832	-0.743349	-0.796659	-0.906184	0.469693	-0.64917	2.17176	0.000521538
Mature Beta Cell	1451405_at	Pcca	0.146681	0.290883	0.265462	0.699354	0.752505	0.576332	0.678689	0.756267	-0.573148	-0.272151	-0.560812	-0.281004	-0.715801	-0.639485	-0.452756	-0.59196	-0.972383	-0.91077	0.520772	-0.597027	2.17016	3.72e-06
Mature Beta Cell	1427430_at	AI848100	0.778078	1.47933	1.17279	1.50379	0.900514	0.838681	0.82171	1.02151	0.126667	0.136291	0.721357	0.186423	-0.9422	-0.434313	-0.24292	0.386878	-0.0922906	-0.375609	1.06455	-0.0529715	2.16974	0.000166006
Mature Beta Cell	1437481_at	Trmt61b	0.750307	1.13893	0.651322	0.849724	0.337997	0.54783	0.769099	0.391717	-0.890529	-0.0312487	-0.641908	-0.339354	-0.399816	-0.259547	-0.41904	-0.236389	-0.62762	-0.532176	0.679616	-0.437763	2.16952	5.81e-06
Mature Beta Cell	1437724_x_at	Pitpnm1	0.386008	0.72914	0.816816	0.788738	0.856164	0.579056	0.657447	0.855097	-0.478567	-0.620688	-0.698947	-0.619056	-0.743246	0.00463846	-0.124034	0.358763	-0.595901	-0.563017	0.708558	-0.408005	2.1683	2.01e-05
Mature Beta Cell	1439391_at	Fam164c	0.764906	0.894916	1.29541	1.45326	1.54263	1.28924	1.17253	1.13933	0.00275113	0.237121	0.495506	0.169532	0.19792	-0.0619366	0.0817627	0.0860523	-0.469115	0.0351419	1.19403	0.0774735	2.16828	6.58e-06
Mature Beta Cell	1418487_at	Ripk4	0.481794	0.684799	0.43838	0.156907	0.265454	0.602909	0.379002	0.448955	-0.885001	-0.471875	-0.0337281	-0.508947	-1.27669	0.254033	-0.492448	-1.08023	-1.02986	-1.31723	0.432275	-0.684198	2.16816	0.000360775
Mature Beta Cell	1430148_at	Rab19	1.57254	1.04211	1.36998	1.41633	0.911658	1.32783	0.671736	0.923005	-0.309489	-0.170378	0.256477	0.0276328	0.0250649	0.159996	0.193806	0.303099	0.0390766	-0.142823	1.1544	0.0382462	2.16768	3.59e-05
Mature Beta Cell	1446915_at	D7Ertd316e	-0.0889789	0.906013	0.949787	0.723961	0.811351	0.865976	0.735251	0.122718	-0.64162	-0.614527	-0.154142	-0.669493	0.0333688	-0.693799	-0.323378	-1.07095	-0.803833	0.0604637	0.62826	-0.487791	2.16753	0.000183195
Mature Beta Cell	1442241_at	Srpk2	0.0674754	1.11502	1.3351	1.1576	1.10178	0.456444	0.581244	0.203778	-0.587744	0.166532	0.90064	-0.570064	-0.316055	-0.567818	-0.993449	0.315946	-1.10401	-0.871304	0.752306	-0.362732	2.16601	0.00247704
Mature Beta Cell	1438718_at	Fgf9	-0.110752	0.228037	0.309801	0.125581	1.49524	0.73659	0.812513	1.19813	-0.627544	-0.572541	-0.343038	-1.13297	-0.291659	-0.152465	0.21539	-0.952128	-0.765424	-0.531147	0.599393	-0.515352	2.16557	0.00174793
Mature Beta Cell	1441351_at	Ankib1	-0.511615	0.764717	1.30318	0.836243	0.722242	0.706369	0.940074	0.949217	-0.567321	-0.178506	0.148451	0.0807083	-0.473137	-0.63139	-0.266073	-0.223188	-1.36456	-0.532621	0.713804	-0.400764	2.1653	0.00138101
Mature Beta Cell	1427176_s_at	AI428936	0.112519	0.676849	0.902354	1.11496	0.557006	0.616609	0.852068	0.866932	-0.883228	-0.0312905	-0.271854	-0.404788	-0.258232	-0.304314	-0.0491358	-0.17126	-0.915797	-0.730033	0.712411	-0.401993	2.16506	2.82e-05
Mature Beta Cell	1448618_at	Mvp	1.14396	0.867824	1.44241	1.27501	1.32741	1.26675	1.1735	1.37168	-0.11439	-0.0392408	0.185217	0.0153092	0.337697	-0.38953	-0.0227	0.329692	0.611213	0.284274	1.23357	0.119754	2.16417	2.26e-06
Mature Beta Cell	1429745_at	DXBay18	0.658245	1.41796	1.15902	1.18514	0.681081	0.711634	0.124909	0.858277	0.0121053	-0.206382	-0.121936	-0.180568	-0.768981	-0.100332	-0.369843	0.230815	-0.43266	-0.695371	0.849533	-0.263315	2.16272	0.000205857
Mature Beta Cell	1435208_at	Dtx3l	0.336687	0.585209	0.486533	0.505323	0.723082	0.788122	0.7956	1.00576	-0.748233	-0.644049	-0.550448	-1.0546	0.392663	-0.610646	-0.623267	-0.370485	-0.297828	-0.0866159	0.65329	-0.459351	2.16241	3.91e-05
Mature Beta Cell	1424412_at	Ogfrl1	-0.389872	0.000329933	0.216883	0.18601	1.11355	0.525104	0.419329	0.890125	-1.37003	-1.59129	-1.60533	-1.59603	-0.66347	-0.721519	-0.518348	0.230655	0.200806	0.212729	0.370182	-0.742182	2.162	0.00573243
Mature Beta Cell	1439979_at	Zfp398	0.0620939	0.922188	0.506991	1.18655	1.21383	0.66445	0.387554	0.739767	-0.134338	0.150467	-0.0897112	-0.167654	-0.189454	-0.378725	-0.115882	-0.83396	-1.1173	-1.14147	0.710428	-0.401803	2.1618	0.000346442
Mature Beta Cell	1454171_x_at	9530053H05Rik	-0.14954	0.623583	0.833346	0.708689	0.80036	0.136603	1.12719	0.250275	-0.865871	-1.1397	-1.04904	-0.841515	-0.748481	-1.10754	-0.71619	-0.0651132	0.021211	0.806018	0.541313	-0.570621	2.16135	0.0016891
Mature Beta Cell	1431726_a_at	Tmem80	0.419676	0.898236	0.852544	1.12444	0.762949	0.834993	0.921622	1.27972	0.376633	0.0140396	-0.211383	-0.294498	-0.0634356	-0.81109	-0.645493	-0.0139214	-0.229706	-0.360139	0.886772	-0.223899	2.15946	1.56e-05
Mature Beta Cell	1415947_at	Creg1	1.194	0.434892	0.750283	0.802803	1.37258	1.19115	0.965196	1.27134	-0.212935	-0.0562417	-0.162661	-0.142436	-0.42312	-0.471059	-0.161862	0.227892	0.109067	0.170849	0.997781	-0.112251	2.1585	3.59e-05
Mature Beta Cell	1434554_at	Trim37	0.170783	0.902349	0.853137	0.916174	0.696624	1.06279	0.988947	1.19559	-0.0765721	0.1372	0.212899	0.0947557	-1.03926	0.474426	0.00190683	-0.881063	-0.831174	-0.702707	0.8483	-0.260959	2.15735	0.000471043
Mature Beta Cell	1437205_at	Tcf25	0.0648274	1.21294	1.56634	1.64267	1.18562	1.20073	1.19019	0.828134	0.153181	0.323654	0.106513	0.252232	-0.649605	-1.06233	-0.949964	0.944258	0.43423	0.476162	1.11143	0.0028327	2.15636	0.00311186
Mature Beta Cell	1430622_at	4833423F13Rik	-0.722903	0.135226	-0.462495	-0.192751	1.00503	0.615441	0.518523	0.796455	-1.79425	-1.84018	-1.57711	-1.37935	-0.0661186	-0.98224	-0.444727	0.0698983	-0.635508	-0.319632	0.211566	-0.896923	2.1562	0.00800473
Mature Beta Cell	1450888_at	Napb	0.958524	0.98165	0.992315	0.873179	0.604749	1.05403	0.57165	1.28269	-0.198548	-0.541355	-0.48161	-0.339248	-0.332679	-0.215854	0.0665257	0.144551	0.13295	-0.167641	0.914848	-0.193291	2.15567	2.85e-06
Mature Beta Cell	1430775_at	Wdr44	0.849174	1.06496	1.04159	1.19342	0.918657	0.97275	0.610319	1.14659	-0.575405	-0.165375	-0.17262	-0.29645	-0.0363939	0.00440151	0.37452	-0.00293827	-0.231853	-0.229826	0.974682	-0.133194	2.15528	9.31e-07
Mature Beta Cell	1443388_at	Ftsjd2	0.0844742	0.61877	1.04576	0.797691	0.25466	0.59846	0.771173	1.79531	-0.19709	0.343228	0.0170279	-0.139743	-0.195002	-1.00452	-0.286612	-0.552889	-1.45691	-0.14804	0.745787	-0.362055	2.15523	0.00177449
Mature Beta Cell	1449607_at	Gm4210	-0.0310342	0.422285	0.352185	0.265342	1.21757	1.25027	1.45332	1.13393	-0.125652	-0.00204026	-0.421007	-0.135819	-0.0434	-0.116494	-0.0757523	-0.944771	-0.687615	-0.934756	0.757983	-0.348731	2.15355	0.00192314
Mature Beta Cell	1425760_a_at	Pitpnm1	0.208316	1.01514	1.28872	1.13266	1.12056	0.862257	1.1012	0.841597	-0.686094	-0.110679	-0.627129	-0.21972	0.199017	0.183368	-0.0185773	0.516612	-0.327178	-0.508067	0.946307	-0.159845	2.15271	9.46e-05
Mature Beta Cell	1426996_at	Fam83h	-0.578329	0.376701	0.899281	0.666896	0.821229	0.646889	0.694512	0.73598	-0.666885	-0.389001	-0.901562	-0.526893	2.11308	-1.13459	-1.30335	-1.05794	-0.933321	-0.931983	0.532895	-0.573245	2.15269	0.0173103
Mature Beta Cell	1441835_x_at	Mtmr11	0.805855	0.473553	-0.0312459	0.639684	0.835624	0.676575	0.750416	1.61179	-0.220766	-1.52017	-1.34646	-1.39603	-0.164886	-0.542878	-0.545412	1.04935	0.639204	0.195556	0.720281	-0.38525	2.15178	0.00957075
Mature Beta Cell	1457491_at	Plekha1	1.61412	0.571602	1.06134	-0.865106	0.696074	-0.0378895	-0.327111	1.16197	-0.551723	-0.728397	0.121202	-0.744264	-1.12363	-0.874674	-0.406564	-0.392892	-0.809124	-0.70139	0.484374	-0.621145	2.15176	0.0154418
Mature Beta Cell	1446288_at	C78692	1.67817	0.528261	0.911803	0.190419	-0.0325818	0.0926495	0.138887	0.578036	-0.50575	-0.297487	0.148709	-0.322965	-0.646966	-0.202146	-0.367491	-1.19171	-1.63722	-0.918681	0.510706	-0.594171	2.1508	0.00266754
Mature Beta Cell	1441995_at	Ncam1	1.12944	1.4514	1.61937	1.50334	1.52606	0.36949	0.388686	0.770591	-0.0282564	0.452556	0.821393	0.646812	-0.0125189	0.513469	0.473383	-0.731888	-1.68286	-0.55213	1.0948	-0.0100042	2.15069	0.00694609
Mature Beta Cell	1458432_at	Nck2	-0.0184287	1.16103	0.904216	0.410089	0.305609	0.349618	0.295068	0.647129	-0.647147	-0.00321014	0.126683	-0.129903	-0.914665	0.0200024	-0.525564	-1.15212	-1.62546	-1.1229	0.506791	-0.597429	2.14983	0.00111564
Mature Beta Cell	1455005_s_at	Slc5a2	0.577229	0.701551	0.852622	0.346089	0.600622	0.739551	0.632637	0.718347	-0.551051	-0.565992	-0.58964	-0.607264	0.488311	-0.65246	-0.661388	-0.67897	-0.506983	-0.2544	0.646081	-0.457984	2.14959	1.9e-05
Mature Beta Cell	1453660_at	5430420F09Rik	1.31034	1.73509	1.6955	1.27439	0.379542	0.604337	0.902469	1.03636	0.0493876	0.393471	1.4236	0.622608	0.29661	-0.183147	-0.124851	-0.25508	-1.7553	-0.334236	1.11725	0.0133059	2.14942	0.007593
Mature Beta Cell	1443884_at	Thada	0.447399	0.767229	0.821669	0.553606	0.860791	0.404892	0.593652	1.85266	-0.270389	-0.00747138	-0.119424	0.0601772	-0.66621	-0.73851	-0.104974	-0.124998	-0.662885	-0.527111	0.787737	-0.316179	2.14937	0.000557778
Mature Beta Cell	1449198_a_at	St3gal5	0.224236	1.01323	1.43012	1.3347	0.944873	1.04601	0.915799	0.842324	-0.468719	-0.182684	0.247201	-0.276599	-0.368369	-0.152426	-0.515274	0.266086	0.0919739	0.00899662	0.968911	-0.134981	2.14934	0.000102706
Mature Beta Cell	1443161_at	Trps1	0.511603	-0.0419561	0.810413	-0.5497	1.3616	0.786666	1.08078	1.8296	-1.58426	-1.28387	-0.949728	-0.79688	0.425189	0.56558	0.0154438	0.256672	-0.108239	-0.338734	0.723626	-0.379883	2.14877	0.0166964
Mature Beta Cell	1447381_at	Cpsf6	1.36563	0.792206	0.850155	0.152269	-0.040192	-0.410097	0.186668	0.205843	-0.734089	-0.351576	-0.603057	-0.788582	-0.472759	-0.561333	-0.918531	-0.847282	-1.22115	-0.656776	0.38781	-0.715513	2.14849	0.00235511
Mature Beta Cell	1426316_at	6330416G13Rik	-0.367285	0.118239	0.432322	1.12868	0.819782	0.562559	1.20122	0.62104	-0.605285	-0.376714	-0.275672	-0.188863	-1.27169	-1.27215	-0.557902	0.0499812	-0.367939	-0.519159	0.564569	-0.538539	2.14817	0.0012841
Mature Beta Cell	1443739_at	Lrba	0.432746	0.955644	0.964234	0.949412	0.494132	0.558436	0.453462	0.148347	-0.446216	-0.138502	0.276054	0.0789069	-0.503601	-0.445943	-0.4067	-0.562133	-1.70887	-0.973394	0.619552	-0.48304	2.1474	0.000546203
Mature Beta Cell	1457625_s_at	Cdkl2	0.732915	0.408506	0.834122	0.943419	1.06583	1.18399	1.44362	1.94472	0.0185074	0.869676	0.301894	0.430849	-0.364975	0.224125	-0.0894969	-0.225705	-0.857524	-0.62772	1.06964	-0.0320369	2.14604	0.00111167
Mature Beta Cell	1451784_x_at	H2-D1	1.58198	0.952322	1.11036	0.763598	1.32761	1.37645	1.22968	0.226942	-0.648144	-0.0237381	-0.70044	-0.43922	0.271525	0.260871	0.270824	0.810571	-0.446444	0.338629	1.07112	-0.0305567	2.14604	0.000687791
Mature Beta Cell	1417152_at	Nacc2	-0.310945	0.417277	0.128945	0.867538	1.04634	0.693342	0.733229	0.526003	-0.601078	-1.01591	-0.983469	-0.5304	-0.473368	-0.341814	-0.810346	-0.29099	-0.292361	-0.540129	0.512717	-0.587986	2.14459	0.000400954
Mature Beta Cell	1445881_at	2310035P21Rik	1.07002	2.10331	1.58922	-0.124716	0.175333	0.218701	0.870535	0.857943	-0.775286	0.0858957	-0.257413	-0.532859	0.129443	-0.0679864	0.00632778	0.049225	-0.893311	-0.298663	0.845044	-0.255463	2.1443	0.00971599
Mature Beta Cell	1449671_at	Gpr137b	1.07029	0.918968	1.01616	0.320894	0.810576	0.697949	0.697501	0.964745	-0.111746	-0.429392	0.206231	-0.235301	-1.29491	-0.182149	-0.554069	-0.0806423	-0.275938	0.0774276	0.812136	-0.288049	2.14382	6.66e-05
Mature Beta Cell	1416016_at	Tap1	0.364622	0.66996	0.913959	1.13744	1.30846	0.980037	0.809802	0.864394	-0.890678	-0.587441	-1.15907	-0.549042	0.355697	-0.309254	-0.0778125	0.260975	0.237834	0.534103	0.881084	-0.218469	2.14288	0.000655604
Mature Beta Cell	1451159_at	Arhgef12	0.465424	0.753799	0.830857	0.74241	0.8302	0.96582	0.809199	0.77232	-0.522043	-0.271313	-0.319665	-0.210458	-0.410458	-0.386116	-0.139197	-0.354492	-0.331913	-0.33322	0.771254	-0.327888	2.14227	9.11e-08
Mature Beta Cell	1440625_at	D930015E06Rik	0.141289	1.11549	1.23267	0.244569	0.255624	0.502127	-0.112875	-0.00147329	-1.23923	0.0124084	-0.0857187	-0.227188	-0.855179	-0.775124	-1.3059	-0.615975	-1.12581	-0.549142	0.422178	-0.676686	2.14186	0.00123008
Mature Beta Cell	1459353_at	Kctd3	-0.209988	0.581333	0.727635	0.127151	-0.214776	0.198073	0.564101	0.648892	-0.929517	-0.361648	-0.143297	-0.202377	-0.70405	-0.51813	-0.671051	-1.57355	-1.58842	-1.26011	0.302802	-0.795215	2.1406	0.000625044
Mature Beta Cell	1437264_at	BC051142	0.307391	0.828438	1.04743	0.862412	1.32497	1.02222	1.27899	0.459726	0.221073	0.104437	-0.17225	0.537937	-1.13005	0.0153341	-0.0414375	0.0193629	-0.908637	-0.711106	0.891447	-0.206534	2.14055	0.000566094
Mature Beta Cell	1445230_at	Ncor1	0.344333	1.57964	1.99803	0.800307	0.799759	0.851817	0.31158	0.432065	-0.900819	0.0788215	-0.175274	0.523544	0.361468	-0.380382	-0.72463	0.465725	-0.821998	-0.509087	0.889692	-0.208263	2.14051	0.0040283
Mature Beta Cell	1456505_at	Braf	0.880343	1.49367	1.12468	0.991426	0.201156	0.781305	0.943	1.26864	-0.340463	1.02174	0.645698	0.242348	-0.65115	0.0935341	1.33039	-1.18852	-1.20363	-1.3238	0.960526	-0.137385	2.14045	0.0142186
Mature Beta Cell	1444041_at	AU041133	0.943407	0.706962	0.92035	1.10868	0.328719	0.597646	0.541978	0.538666	-0.318745	0.0200283	-0.222356	0.106238	-0.408874	-0.629358	-0.77526	-0.478831	-0.679601	-0.483822	0.710801	-0.387058	2.14037	9.24e-06
Mature Beta Cell	1456780_at	Btrc	-0.362199	1.52894	1.92359	1.91369	0.411371	0.904369	1.13367	1.14713	0.265269	1.31362	0.818573	0.66911	-1.50675	-0.46699	-0.0246006	-0.557074	-0.508969	-0.22819	1.07507	-0.0226	2.14009	0.0221297
Mature Beta Cell	1433796_at	Endod1	0.4811	0.459101	0.83318	0.88421	0.975081	1.07744	0.93306	1.09785	-0.736688	-0.80497	-0.792281	-0.854816	-0.0810196	-0.308006	0.00110904	0.420711	0.569118	0.0394758	0.842628	-0.254737	2.13963	0.000371732
Mature Beta Cell	1427564_at	Diap2	0.267863	0.403519	0.689514	0.917914	1.39385	1.03212	0.946848	1.51175	-0.423863	-0.760478	-0.775373	-0.53998	-0.293145	-0.492669	-0.035795	0.656123	0.463218	0.183968	0.895423	-0.201799	2.13942	0.000760291
Mature Beta Cell	1433966_x_at	Asns	0.443816	0.399609	0.396211	0.49899	0.879832	0.672307	0.831146	0.81854	-0.330096	-0.355323	-0.348627	-0.499535	-0.954644	-0.565452	-0.789166	0.0803593	-0.360622	-0.673433	0.617556	-0.479654	2.13941	3.52e-06
Mature Beta Cell	1417988_at	Resp18	2.40732	2.47738	2.52291	2.30645	2.66596	2.60438	2.47419	2.65666	1.54091	1.55749	1.45636	1.46335	1.03965	1.57681	1.51831	1.48979	1.29598	1.23442	2.51441	1.41731	2.13924	4.27e-08
Mature Beta Cell	1444675_at	AL023051	1.3464	1.18532	0.874859	-0.044436	0.775032	0.425905	0.839176	0.790463	-0.178552	0.240783	0.7204	0.644971	-0.290654	0.369799	-0.138358	-1.40393	-2.29549	-0.898902	0.774089	-0.322993	2.13922	0.0151301
Mature Beta Cell	1449740_s_at	Dsg2	-0.725227	-0.263791	-0.355537	-0.122833	0.614154	0.673185	0.566544	0.60285	-1.02657	-0.767874	-0.828488	-1.26826	-1.08242	-0.925394	-1.18085	-0.932773	-0.785817	-0.934384	0.123668	-0.973283	2.13902	0.00233009
Mature Beta Cell	1456586_x_at	Mvp	0.711655	0.674285	1.03968	0.61621	1.07055	0.797875	0.952299	1.22039	-0.143828	-0.208548	-0.151389	-0.504994	-0.691875	-0.592508	-0.559674	0.298273	0.282522	0.156666	0.885367	-0.211535	2.13895	2.37e-05
Mature Beta Cell	1440193_at	Ankrd12	0.710537	1.19081	1.37961	1.35878	1.16086	1.08423	1.06586	0.993293	-0.0987288	0.290088	0.106838	0.211928	-0.653177	-0.0195206	-0.0263227	0.575996	-0.0485703	-0.110367	1.118	0.0228163	2.1364	7.67e-06
Mature Beta Cell	1457302_at	Slc20a2	0.337611	0.89252	0.987948	0.748693	0.192803	0.695647	0.48151	0.469757	-0.777935	-0.688699	-0.407166	-0.49514	-0.112131	-0.570487	-0.0174992	-0.335174	-1.00853	-0.53079	0.600811	-0.494356	2.13638	1.51e-05
Mature Beta Cell	1449639_at	0610040J01Rik	0.788041	1.07326	1.21676	0.546575	0.596759	0.343434	0.474668	0.486152	-0.44422	-0.170692	0.249689	0.0750876	-0.533014	-0.0502406	-0.388944	-0.360386	-1.80695	-0.61336	0.690705	-0.404303	2.13614	0.00065016
Mature Beta Cell	1440563_at	2010111I01Rik	1.31506	0.895273	0.895953	0.0723743	0.273322	0.319767	0.337149	1.15834	-0.761965	-0.197867	0.121302	-0.151334	-0.866445	0.257317	0.151884	-0.917925	-1.2024	-0.797762	0.658406	-0.43652	2.13602	0.0011959
Mature Beta Cell	1440126_at	BC037704	1.03663	1.44585	1.46669	1.7005	1.15442	1.13871	0.702461	1.16771	0.292608	0.254954	0.273329	0.416682	0.207777	0.186399	-0.0425237	-0.0409438	-0.12106	-0.109984	1.22662	0.131724	2.13598	3.8e-05
Mature Beta Cell	1437269_at	Ttc38	-0.18255	0.481365	0.819711	1.13967	0.884266	0.680728	0.693655	0.726408	-0.292996	0.0258356	-0.309286	-0.157319	-0.781375	-0.326426	-0.295043	-0.678143	-0.891251	-0.680804	0.655406	-0.438681	2.13478	0.000174718
Mature Beta Cell	1442056_at	Zfp608	0.546833	1.45075	1.55494	1.47483	0.98695	0.426447	0.523721	1.03486	-0.912657	-0.337287	0.076674	0.220364	1.10418	-0.0508122	0.225559	0.111527	-0.899522	-0.474737	0.999917	-0.0936705	2.13404	0.00190651
Mature Beta Cell	1457936_at	Mapk8	-0.826853	1.26325	0.534939	0.950374	0.94274	1.06657	0.383486	0.279484	-0.651357	1.06707	-1.6374	-0.709659	-0.489103	-0.000491516	0.385384	-0.675251	0.392388	-2.86727	0.574248	-0.518568	2.1329	0.0402753
Mature Beta Cell	1431098_at	Clip1	-0.295662	1.00304	1.62179	1.15321	1.01141	1.08074	0.832959	0.983136	-0.82855	-0.540021	-0.150369	-0.360067	2.16311	-0.99606	-0.846659	0.280314	-0.126758	-0.282803	0.923828	-0.168787	2.1326	0.0150048
Mature Beta Cell	1446127_at	Zeb1	0.730105	2.07737	1.96049	1.61193	1.40236	1.31069	1.32548	1.0924	-0.645278	0.0264643	0.158014	0.191397	1.36865	0.350757	0.0288141	0.911843	0.284459	0.787696	1.43885	0.346282	2.13254	0.00124914
Mature Beta Cell	1442415_at	5830454E08Rik	0.954052	0.913902	1.64949	1.36064	1.09787	1.35795	1.19782	0.850947	-0.184184	0.0597628	-0.0343784	0.068919	0.0520258	0.111417	0.250272	0.421274	0.0316529	0.0292191	1.17283	0.080598	2.13204	1.94e-05
Mature Beta Cell	1456264_at	Commd7	0.912906	0.348793	1.32961	1.28989	1.00535	0.0744646	0.970442	0.45117	0.150501	0.232989	-0.510739	-0.00816842	-0.506125	-0.923131	0.0217091	-0.319488	-0.445885	-0.634392	0.797828	-0.294273	2.13184	0.000566497
Mature Beta Cell	1435545_at	BC032203	0.430285	0.889702	0.680272	0.777085	0.618229	0.664822	0.601819	0.516188	-0.481783	-0.108473	-0.0939521	-0.339756	-0.694187	0.0393682	-0.709815	-0.646583	-0.818958	-0.592376	0.6473	-0.444652	2.13162	5.03e-06
Mature Beta Cell	1429146_at	Svip	0.622563	0.958858	0.923395	0.903084	0.895435	0.975788	1.15044	1.25642	0.023365	0.146935	0.146913	0.0241238	-0.818763	0.530432	0.208585	-0.466814	-0.65187	-0.453356	0.960748	-0.131045	2.13139	0.000101592
Mature Beta Cell	1440695_at	Zfp40	-0.0797072	1.21612	0.974299	1.60723	0.203079	0.563688	0.73832	1.05919	-0.678643	0.247432	1.05102	0.4217	-1.21785	0.0873742	-0.859418	0.4242	-1.21536	-1.32215	0.785278	-0.306169	2.13088	0.0117261
Mature Beta Cell	1447783_x_at	Slc25a39	-0.722502	0.83857	0.542226	0.871248	0.858166	0.459483	0.654216	1.00603	-0.0691476	-0.657563	-0.725948	-0.767519	0.0429171	-0.424685	-0.878109	-0.30613	-0.757708	-0.72782	0.563429	-0.527171	2.12963	0.00185607
Mature Beta Cell	1441922_x_at	Vps11	-0.338979	0.622822	0.537094	1.04629	0.767298	0.331853	0.624329	1.68865	0.666368	-0.566327	-0.298417	-0.106062	-1.24899	-0.544625	-0.752051	-0.0763688	-0.815001	-0.564813	0.659919	-0.430629	2.12955	0.00316848
Mature Beta Cell	1442538_at	Rcor3	0.0909762	1.63128	1.37599	1.78039	1.26408	1.41287	1.45326	1.89345	0.25899	1.15616	1.1968	0.945779	-0.647065	0.725456	0.496972	-0.300871	-0.881915	-0.207654	1.36279	0.274265	2.12656	0.00761129
Mature Beta Cell	1418862_at	Echdc3	0.24877	0.223646	0.634205	0.451826	0.520697	0.442909	0.59048	0.475022	-0.809893	-0.811844	-0.540805	-0.69125	-1.19065	-0.578642	-0.841065	-0.465561	-0.294425	-0.171511	0.448445	-0.639565	2.1258	4.17e-06
Mature Beta Cell	1437298_at	Wipf2	0.0848747	0.324674	0.61758	0.38865	0.500808	0.484809	0.34589	0.21705	-0.480681	-0.485519	-0.544312	-0.435849	-1.22631	-0.82495	-1.32295	-0.561779	-0.623017	-0.667185	0.370542	-0.717256	2.12549	6.58e-06
Mature Beta Cell	1444489_at	Slc25a12	0.908707	1.65932	1.18522	1.77671	1.72305	1.51604	-0.201535	1.25995	0.326283	-0.29004	0.844061	0.458658	-0.0979856	0.313761	0.620359	0.100454	-0.714902	-0.151363	1.22843	0.140929	2.12506	0.00520519
Mature Beta Cell	1449273_at	Cyfip2	1.20821	1.37645	1.37857	1.61131	1.58939	1.22468	1.2553	1.49902	0.436211	0.482039	0.442907	0.491516	-0.131802	0.444493	0.417702	0.479417	-0.0452778	0.0388449	1.39287	0.305605	2.1247	8.23e-07
Mature Beta Cell	1422272_at	Phxr4	-1.36591	-0.563544	-0.556342	-0.324358	0.926797	0.423618	1.03944	1.24414	-2.46987	-1.64808	-1.34334	-1.51041	0.417858	-0.573948	-0.520593	-0.306412	-1.21666	-0.66861	0.10298	-0.984007	2.1243	0.0409685
Mature Beta Cell	1433722_at	Akap13	1.0138	0.483916	0.639019	0.413446	0.983264	1.05107	0.823512	1.10732	-0.3077	-0.324748	-0.318513	-0.408137	-0.431781	-0.401085	-0.486867	-0.164261	0.106871	0.0141959	0.814419	-0.272203	2.12376	1.22e-05
Mature Beta Cell	1426367_at	Cab39l	0.123709	0.326389	0.56849	0.674208	0.768175	0.765291	0.637789	0.769048	-0.715622	-0.425841	-0.36951	-0.50636	0.166659	-0.846434	-0.567614	-0.668179	-0.603158	-0.538649	0.579137	-0.507471	2.12374	5.05e-06
Mature Beta Cell	1444184_at	Alkbh3	-0.262873	0.881082	1.21644	1.27354	0.956267	0.497957	0.932028	0.457925	-0.662867	-0.135505	0.0497859	-0.108259	0.16944	-0.227939	-0.595728	-0.0971636	-1.26812	-0.532699	0.744046	-0.340906	2.1213	0.00118332
Mature Beta Cell	1427978_at	4732418C07Rik	0.823081	1.07194	1.0751	1.12172	1.04543	1.08213	0.853185	0.683787	0.03676	0.0979574	-0.0872996	0.0447074	-0.573773	-0.355231	-0.64981	0.401106	0.04054	-0.103278	0.969547	-0.114832	2.12046	8.72e-06
Mature Beta Cell	1426699_at	AU040320	1.11257	1.37237	1.78736	0.877885	1.23177	1.38309	0.880263	0.721757	0.360672	0.269711	0.599062	0.265398	-0.802496	-0.500968	-0.448094	0.509753	0.320617	0.298521	1.17088	0.0872176	2.11941	0.000342686
Mature Beta Cell	1446068_at	Adk	-0.352408	-0.000296597	0.202375	0.379009	0.714282	0.307994	0.361256	-0.0281451	-1.28385	-1.37478	-0.280485	-0.809712	-1.06707	-1.86196	-1.31378	0.0685242	-0.693009	-0.238656	0.198008	-0.885478	2.11915	0.00113729
Mature Beta Cell	1458628_at	Limk2	0.105028	0.658216	0.885259	1.11666	0.542073	0.414055	0.11678	0.421909	-0.191695	-0.579935	-0.0749546	-0.0210392	-0.734954	-0.842952	-0.268189	-0.73983	-1.24465	-0.808761	0.532497	-0.550696	2.11872	0.000154378
Mature Beta Cell	1428614_at	Ldhd	-0.0341103	0.201981	0.648261	1.21008	1.23979	1.2342	1.04422	1.16992	-0.186052	0.0344423	-0.518447	-0.118275	-0.309783	0.321546	-0.460047	-0.201576	-0.558319	-0.439288	0.839293	-0.24358	2.11825	0.0012329
Mature Beta Cell	1452973_at	Ppm1k	0.737967	0.886514	0.875195	0.77732	0.59195	1.01649	1.0495	1.03338	0.0253088	0.146076	-0.0419414	-0.136148	-0.374148	-0.371841	-0.190707	-0.549943	-0.589218	-0.0239966	0.871039	-0.210656	2.11652	9.69e-07
Mature Beta Cell	1458724_at	E230008O15Rik	0.0335766	0.915935	1.06951	0.636384	0.276979	0.502218	0.266776	1.04919	-0.404468	0.156781	0.672249	0.157158	-0.33569	-1.31768	-1.22503	-0.460469	-1.40262	-0.715031	0.593821	-0.48748	2.11594	0.00300461
Mature Beta Cell	1418093_a_at	Egf	1.27548	1.21947	0.654865	0.795776	0.896944	1.71512	1.12889	1.49886	0.0679808	-0.00503285	-0.0150858	0.194844	0.204511	-0.126135	-0.0685811	0.186201	0.180651	0.0571221	1.14818	0.0676475	2.11481	0.000251101
Mature Beta Cell	1424775_at	Oas1g	-0.0601234	-0.0512142	0.291156	0.39223	2.13553	1.23062	1.3387	1.65868	-0.565383	0.00680164	-0.640661	-0.272881	-0.603684	-0.922765	-0.275707	0.0477511	0.117236	0.974977	0.866947	-0.213432	2.11459	0.0186545
Mature Beta Cell	1443471_at	Zbtb20	0.0799792	1.39375	1.24867	1.23678	0.67917	0.489008	0.807444	0.599886	-0.143703	0.193664	0.212713	0.349192	-0.505142	-0.0108031	-0.668026	-0.302778	-1.03245	-0.723222	0.816837	-0.263056	2.11388	0.000772652
Mature Beta Cell	1453976_at	4432414F05Rik	-0.291068	1.18506	1.51712	1.49275	0.761171	0.830679	0.9956	0.732251	-0.485672	0.119664	-0.168674	0.269348	-0.469791	-0.235355	-0.450261	0.574131	-0.484249	-0.438536	0.902945	-0.17694	2.11387	0.00246596
Mature Beta Cell	1419459_a_at	Magt1	0.860541	1.49196	0.976889	1.53118	0.500431	1.1683	0.766077	1.3242	0.233943	0.515158	1.12078	0.316145	-0.563328	-0.226255	0.314152	-0.606733	-0.983633	-0.142174	1.07745	-0.00219404	2.11351	0.00155563
Mature Beta Cell	1452234_s_at	Tmem191c	0.134971	0.506026	1.03541	1.22906	0.703047	0.702695	0.388527	0.174726	-0.855553	-0.437655	-0.409329	-0.069047	-0.514586	-0.119182	-0.153222	-0.438158	-0.768403	-0.936855	0.609307	-0.470199	2.11331	0.000194506
Mature Beta Cell	1437675_at	Slc8a1	0.469252	1.78157	1.73156	1.4914	1.27561	1.29326	0.980218	1.39816	0.498748	0.795081	0.585382	0.363247	-0.887877	0.113952	-0.303821	0.595826	0.301552	0.172592	1.30263	0.223468	2.11281	0.000755139
Mature Beta Cell	1456510_x_at	Mettl7a2	1.32569	0.822023	0.735839	0.153218	0.000602221	0.95054	1.00413	0.927194	-0.33307	-0.328049	-0.225064	-0.161787	-0.692411	-0.313877	-0.412717	-0.292471	-0.355639	-0.277387	0.739905	-0.339247	2.11279	0.000819982
Mature Beta Cell	1447409_at	Chd7	-0.203139	1.50632	1.73292	1.06572	0.355633	0.590418	0.272122	-0.0156964	-0.609577	-0.0979662	0.142583	0.128326	-0.380172	0.530447	-0.37624	-1.14585	-1.23072	-1.11521	0.663038	-0.415438	2.1118	0.0103983
Mature Beta Cell	1448241_at	Gm2a	0.340408	0.19196	0.393364	0.559467	1.26824	1.16055	1.22285	1.3034	-0.301207	-0.188768	-0.267481	-0.233338	-0.24442	-0.310697	-0.258735	-0.526935	-0.256967	-0.140173	0.80503	-0.272872	2.11096	0.00134662
Mature Beta Cell	1434144_s_at	Wdyhv1	0.411996	0.514625	0.606759	0.599318	0.518235	0.57499	0.174039	-0.0878898	-0.836981	-0.653747	-0.813793	-0.47771	-0.60298	-1.02129	-0.709871	-0.291299	-0.696053	-0.534604	0.414009	-0.663833	2.11088	5.53e-06
Mature Beta Cell	1418294_at	Epb4.1l4b	0.42584	0.532221	0.699842	0.973507	0.683618	0.688047	0.406251	0.428923	-0.430326	-0.288829	-0.741482	-0.0565482	-0.914601	-0.685451	-0.300749	-0.101094	-0.397216	-0.80562	0.604781	-0.472192	2.10961	4.94e-06
Mature Beta Cell	1440513_at	C80258	0.289808	0.950333	1.02068	0.474253	0.861122	0.379307	0.658032	0.874515	-0.599823	-0.301818	-0.401806	-0.0663103	-0.463946	-0.373095	-0.398516	0.129862	-1.06339	-0.34056	0.688506	-0.38794	2.10883	2.17e-05
Mature Beta Cell	1426227_s_at	Vps37c	0.255062	0.80188	0.940799	0.780076	0.762034	0.640856	0.831749	0.966954	-0.266525	-0.0810703	-0.0214582	-0.333432	-0.555638	-0.456399	-0.785088	-0.228036	-0.406095	-0.150788	0.747426	-0.328453	2.10801	2.45e-06
Mature Beta Cell	1457742_at	D9Wsu74e	0.125857	0.392664	1.03793	0.212288	0.447184	0.171535	0.508021	0.106155	-0.736348	-0.81373	-0.595898	-0.539804	-0.602811	-0.193463	-0.41213	-0.692925	-1.32712	-1.08839	0.375205	-0.700262	2.1074	4.27e-05
Mature Beta Cell	1443877_a_at	Rapgef6	-0.339723	0.622413	0.332205	0.790743	0.872784	0.882432	0.594166	0.41708	-1.03002	-0.401473	-0.783073	-0.470306	-0.491907	-0.951897	-1.01773	0.310962	-0.309571	-0.383843	0.521512	-0.552886	2.10584	0.000350339
Mature Beta Cell	1417116_at	Slc6a8	0.135347	0.418908	0.931854	0.960681	0.870498	0.794343	0.631216	0.37471	-0.814169	-1.04375	-1.05679	-1.09897	-0.14085	-0.423787	-0.624534	0.641774	0.23697	-0.0194484	0.639695	-0.434355	2.10533	0.00109277
Mature Beta Cell	1443489_at	Vps13b	1.21252	0.64545	1.08	1.00075	0.532379	0.415689	-0.0607366	0.927798	-0.946007	0.214335	0.794038	-0.080276	-0.867548	-0.0377566	0.451541	-0.618751	-1.75567	-0.699677	0.719231	-0.354577	2.10498	0.00554801
Mature Beta Cell	1447856_x_at	Slc25a25	0.387394	0.855848	0.493763	0.606414	0.718843	0.636421	0.687263	0.795299	-0.400108	-0.151832	-0.269904	-0.423364	-0.494007	-0.247723	-0.666118	-0.358203	-0.683772	-0.561446	0.647656	-0.425648	2.10425	1.32e-07
Mature Beta Cell	1453098_at	Gria2	0.848658	1.02041	-0.31895	-0.750043	-0.0214213	1.0864	0.917836	1.9748	-0.111961	0.0744922	0.737341	-0.272308	-0.805933	0.155273	0.0183724	-1.66059	-1.60089	-1.29931	0.59471	-0.476552	2.10127	0.0370882
Mature Beta Cell	1444583_at	Nasp	-1.96196	0.339054	0.0465237	0.172004	-0.0411934	-0.74055	0.508549	1.6312	-1.67239	-0.328785	-1.01629	-1.12662	-0.779296	-0.435578	-0.524645	-1.5043	-2.24249	-1.13375	-0.00579679	-1.07642	2.10033	0.0464764
Mature Beta Cell	1439319_at	Elf1	-0.328167	0.63776	0.592741	0.555957	0.221804	0.957383	0.483521	1.53266	-0.768727	0.385063	0.465464	-0.0541409	-0.18601	-0.128448	-0.43676	-1.48669	-1.65575	-1.01814	0.581707	-0.488414	2.09961	0.00699552
Mature Beta Cell	1432555_at	Whrn	0.786287	1.0134	1.70455	1.28136	0.677876	0.51675	0.584006	0.489365	-0.295741	0.624685	0.213377	0.141227	-0.46614	-0.262025	0.0397296	-0.435503	-0.901984	-0.538311	0.881699	-0.188069	2.0991	0.000593178
Mature Beta Cell	1425019_at	Ubxn2a	0.832743	0.620826	0.805768	0.516783	0.744812	0.652228	0.444963	1.00228	-0.135881	-0.263355	-0.146304	-0.140488	-0.990715	-0.55405	-0.757568	-0.249434	-0.176881	-0.248127	0.70255	-0.36628	2.09773	4.94e-06
Mature Beta Cell	1430636_at	Ppp4r1l	1.6573	2.58962	2.85975	2.98898	1.79443	1.82902	1.46973	0.968713	1.15031	1.20562	0.733003	1.58421	1.04735	-1.19593	1.27917	1.67817	1.11034	0.916854	2.01969	0.95091	2.09766	0.0198481
Mature Beta Cell	1457746_at	Qrich1	-0.392245	0.741693	0.610979	0.389953	0.397847	0.33245	0.577548	0.764761	-0.511062	-0.183868	-0.119801	-0.197622	-0.682419	-0.360436	-0.357153	-0.979966	-1.89007	-1.12658	0.427873	-0.640898	2.09765	0.000884405
Mature Beta Cell	1417087_at	Glg1	0.382618	1.13164	0.911875	1.04802	0.777364	1.11279	0.722794	0.988384	-0.20138	-0.320294	-0.0937759	-0.0685488	-0.187513	-0.478064	-0.58494	0.0150277	0.321305	-0.244287	0.884437	-0.184247	2.09752	6.95e-06
Mature Beta Cell	1430280_at	1810062G17Rik	0.903709	0.75079	1.93812	1.85488	0.926151	0.622333	1.34187	0.841682	-0.0338118	-0.104144	-0.602922	0.107038	-0.863899	0.191346	0.032364	0.855105	0.878063	0.332046	1.14744	0.0791186	2.097	0.00229641
Mature Beta Cell	1420583_a_at	Rora	1.51252	1.82933	2.01601	1.75711	1.3822	1.60065	1.07988	0.502446	0.1748	0.391003	0.0547945	0.598911	0.117042	-0.199118	-0.0780839	1.12627	1.07076	0.663588	1.46002	0.391996	2.09656	0.0011984
Mature Beta Cell	1438930_s_at	Mecp2	-0.431241	0.517526	0.668074	0.949145	1.07979	0.815826	0.884229	1.24914	-0.238407	0.215414	-0.33945	-0.428155	-0.23468	-0.130623	-0.00193104	-0.711296	-0.879206	-0.761366	0.716561	-0.35097	2.09584	0.00140488
Mature Beta Cell	1458342_at	Tmem90a	3.20537	2.82881	3.24672	2.99972	2.9017	2.82712	2.82836	2.8532	1.47792	2.43787	1.84964	2.1002	1.75651	2.03799	1.63956	1.93197	1.59819	2.11009	2.96137	1.894	2.09562	3.64e-06
Mature Beta Cell	1446950_at	Tox	0.941578	1.67277	1.63511	0.948213	0.617104	-0.0526465	0.0096142	0.259296	-0.266658	0.0487556	0.857123	0.559638	-0.546305	0.353957	-0.717535	-0.767071	-1.56946	-1.08498	0.753879	-0.313254	2.09526	0.0148989
Mature Beta Cell	1428139_at	Tmem180	0.521475	1.00222	1.05249	1.02413	1.40101	1.66615	1.66981	1.64242	0.0177135	0.501347	0.338075	0.542903	0.222121	0.282634	0.406833	-0.473573	-0.220174	0.186875	1.24746	0.180475	2.09506	0.000337989
Mature Beta Cell	1445211_at	Scmh1	-0.0830029	0.923311	1.13206	0.738446	0.304385	0.231669	0.544321	0.690783	-0.815741	-0.0986039	-0.0242017	-0.239711	-0.0601436	-0.737751	-0.44854	-0.434906	-1.41042	-0.794101	0.560246	-0.506412	2.09458	0.000407007
Mature Beta Cell	1452666_a_at	Tmcc2	0.47807	1.19988	0.78739	0.717019	1.14585	1.30563	1.27206	1.56485	-0.270163	0.0514018	-0.0456714	-0.193203	0.457073	0.766588	0.396667	-0.234407	-0.512637	-0.493658	1.05884	-0.00780086	2.09456	0.000251974
Mature Beta Cell	1433817_at	Agpat3	0.507824	0.625205	0.847318	0.998755	0.692962	0.741418	0.65782	0.709785	-0.422298	-0.141413	-0.323781	-0.442126	-0.661763	-0.38178	-0.316788	-0.220088	-0.344002	-0.184748	0.722636	-0.343879	2.09437	7.86e-08
Mature Beta Cell	1443293_at	Hsf1	-1.18413	1.21099	1.31614	0.537444	0.516531	0.424707	0.297217	0.40893	-0.665832	-0.249286	0.0782507	-0.754672	-0.641602	-0.44147	-0.178113	-0.678231	-1.60822	-1.11421	0.440978	-0.625339	2.09408	0.0125266
Mature Beta Cell	1447899_x_at	Epcam	-1.22571	0.632322	0.274535	0.429647	0.460118	0.379276	0.771207	0.867349	-0.391842	-0.589942	-0.684327	-0.324041	-0.774961	-0.692567	-0.955673	-1.16349	-0.81454	-1.02752	0.323593	-0.741891	2.09287	0.00593344
Mature Beta Cell	1419389_at	Pde10a	1.27504	1.42962	0.96385	0.847069	0.987274	0.470211	1.09745	0.684394	-0.506945	-0.805438	-0.382245	-0.489304	0.0538787	0.148664	-0.425377	0.859436	0.3532	0.234077	0.969365	-0.0960053	2.09271	0.000411674
Mature Beta Cell	1443771_x_at	Smad7	-1.44042	-0.0290644	0.272157	0.199944	0.824124	0.0510489	0.705218	1.35003	-1.02346	-1.3052	-1.27318	-1.89508	-0.413821	-0.673208	-0.638139	-0.319573	-0.589003	-0.0982313	0.24163	-0.82289	2.09147	0.0190894
Mature Beta Cell	1434017_at	Znrf2	0.613861	0.234531	0.0830113	0.293799	0.882004	1.37583	1.09913	1.69839	0.267484	0.0235911	0.0990532	0.0454488	-0.891313	-0.0949572	-0.536952	-0.693514	-0.491722	-0.518278	0.785071	-0.279116	2.09099	0.00294214
Mature Beta Cell	1435787_at	Ppm1l	0.417987	1.1653	0.966741	1.26676	0.980951	1.12808	0.704018	0.618951	0.0460108	0.18911	-0.135174	0.0756613	-0.537534	-0.00857497	-0.153504	0.0917111	-0.463127	-0.684636	0.906099	-0.158006	2.09087	3.12e-05
Mature Beta Cell	1444667_at	Brdt	-0.419151	1.48116	1.53079	2.0963	1.15386	0.639792	0.471057	1.09395	-0.344282	-0.0314252	0.0675601	0.198024	-0.209329	-0.121665	-0.105652	0.457231	-0.703571	0.215038	1.00597	-0.057807	2.0904	0.01286
Mature Beta Cell	1430945_at	A930028C08Rik	0.603774	1.31396	1.08488	1.12034	0.765343	0.706445	0.734447	0.478792	-0.653218	0.216993	0.261876	0.0084122	-0.21067	0.361898	0.193229	-0.478902	-1.28242	-0.543154	0.850997	-0.212596	2.09013	0.000471983
Mature Beta Cell	1453571_at	Depdc6	0.482835	1.09903	0.813339	0.559332	0.26297	0.768749	0.749911	0.472519	-0.295075	0.827011	0.377547	0.0709916	-0.28489	-2.01828	-0.716737	-0.667984	-1.0561	-0.361197	0.651085	-0.412472	2.09008	0.0056718
Mature Beta Cell	1445565_at	Hist1h2be	1.57999	1.89495	1.7401	1.35507	1.09415	1.3466	1.24618	1.88523	1.04408	1.40953	0.52378	0.530983	0.919226	0.414555	1.07887	-0.591144	-0.32769	-0.451853	1.51778	0.455034	2.08891	0.00298096
Mature Beta Cell	1439159_at	Rere	-0.470148	1.77552	1.46971	1.13013	0.785827	1.11661	0.711151	0.282392	-0.213404	0.29863	0.863158	0.448714	-0.322838	-0.723367	-0.403179	-0.475274	-1.19708	-0.393151	0.850148	-0.211779	2.08772	0.0110726
Mature Beta Cell	1421519_a_at	Zfp120	0.887057	0.756144	0.772366	0.632982	0.431302	0.873654	0.720709	1.05328	0.0865168	-0.0164998	0.0287343	0.128277	-0.954591	-0.406555	-0.764966	-0.376785	-0.217682	-0.466052	0.765937	-0.29596	2.08768	2.98e-05
Mature Beta Cell	1435480_at	Braf	0.540848	1.05686	1.17193	0.55025	0.263363	0.564162	0.443439	0.603303	-0.34267	-0.00693677	0.010156	-0.217443	-0.758603	-0.195614	-0.188791	-0.763536	-0.941537	-0.721049	0.649269	-0.412602	2.08764	6.06e-05
Mature Beta Cell	1434167_at	Slc35e4	0.474147	0.838398	1.06686	1.08162	1.02599	0.907306	0.858873	0.983859	-0.671779	-0.568526	-0.734892	-0.344987	-0.189625	-0.267499	0.104173	0.50571	0.685923	-0.0900121	0.904631	-0.157151	2.08751	0.000234162
Mature Beta Cell	1421861_at	Clstn1	1.42154	0.838186	1.10698	0.597703	0.991038	0.905603	0.846287	0.726651	-0.585092	-0.883487	-0.617467	-0.42259	0.062932	-0.0945106	-0.0466417	0.3222	0.488605	0.453743	0.929248	-0.132231	2.08707	0.000245371
Mature Beta Cell	1438974_x_at	Pitpnm1	0.430804	0.685716	0.774233	0.932335	0.856386	0.629238	0.536144	0.829607	-0.36763	-0.333324	-0.570323	-0.253995	-0.513029	-0.168364	-0.403451	0.257232	-0.53952	-0.624948	0.709308	-0.351735	2.08644	1.52e-06
Mature Beta Cell	1438101_at	Fzd3	0.30725	0.605745	0.999187	0.124317	0.313291	0.90931	0.262213	1.24606	-0.590189	0.574361	0.226145	-0.132786	-1.40558	-0.462424	-0.180266	-0.437371	-1.14966	-1.08744	0.595922	-0.464521	2.08557	0.00213638
Mature Beta Cell	1451561_at	Prr12	-0.190766	0.854789	0.849028	0.957083	0.768776	0.567496	0.769415	1.11155	-0.339182	0.0993407	0.0379708	-0.159691	0.466027	0.102031	-0.212642	-0.939078	-1.32044	-1.22475	0.710922	-0.349041	2.08488	0.00176123
Mature Beta Cell	1456223_at	Fbxl5	-0.0593546	1.06785	0.702112	0.00134377	0.0326113	0.289535	0.514932	1.07104	-0.719425	0.157518	-0.0115513	-0.349142	-0.777032	-0.488809	-0.544547	-0.912062	-1.41392	-1.01464	0.45251	-0.607361	2.08474	0.00106309
Mature Beta Cell	1450965_at	Tex261	0.711392	0.718316	0.562549	0.618861	0.468098	0.54166	0.512374	0.685361	-0.911984	-0.574444	-0.562475	-0.357576	-0.25122	-0.561128	-0.560267	-0.212	-0.210155	-0.372886	0.602326	-0.457414	2.08456	6.32e-07
Mature Beta Cell	1452879_at	Synpo2	0.644069	1.44725	2.02595	2.04992	0.263156	0.942437	1.05396	-0.44663	-0.45696	-0.251163	-0.268424	-0.318616	0.000604278	-0.14954	-0.693524	0.676219	0.474116	0.367817	0.997514	-0.061947	2.08415	0.0213294
Mature Beta Cell	1460230_at	Syn2	1.47521	1.88247	2.16329	1.95137	1.46935	1.78437	1.66073	1.69032	0.688607	0.880664	0.767633	0.645302	0.399561	1.0082	0.713414	0.965081	0.655921	0.277776	1.75964	0.700216	2.0841	4.4e-06
Mature Beta Cell	1432108_at	Pcgf6	-1.27816	1.06391	1.20847	0.621255	1.39615	0.69304	1.43886	1.81307	0.15512	1.16347	0.507751	0.546533	-0.733573	-0.68663	0.00647357	-0.258077	-1.42293	-1.17617	0.869574	-0.189804	2.08403	0.0475785
Mature Beta Cell	1446743_at	Las1l	-0.426169	0.868461	0.993849	0.848722	0.317484	0.37493	0.143449	0.240322	-0.852924	-0.432784	-0.62762	-0.440783	-0.719744	-0.759996	-0.469748	-0.677961	-0.78584	-0.623014	0.420131	-0.639041	2.08374	0.00121179
Mature Beta Cell	1457087_at	Srrm3	1.04403	1.65218	1.78308	1.65197	1.46422	1.4739	1.53232	1.28964	0.803561	1.08593	0.933231	1.10073	0.326506	0.411113	0.453345	-0.0396252	-0.423608	-0.377266	1.48642	0.427392	2.08352	0.000768341
Mature Beta Cell	1459476_s_at	Csrp2bp	-0.13026	0.525598	0.567379	0.965955	0.983372	0.686607	0.372178	0.733484	-0.570956	-0.31971	-0.586427	-0.527121	-0.424369	-0.840289	-0.591715	-0.0792773	-0.314012	-0.448288	0.588039	-0.470217	2.08241	0.000158204
Mature Beta Cell	1458309_at	Dip2c	0.733724	0.810268	1.11834	0.200266	0.60771	0.0251959	0.603219	0.464364	-0.980001	-0.621966	-0.0368617	0.178683	0.0724417	-0.627873	-0.535475	-0.196131	-1.45449	-0.674723	0.570385	-0.487639	2.08208	0.000506166
Mature Beta Cell	1425702_a_at	Enpp5	1.00701	0.834431	1.32735	0.13125	1.11601	1.48867	1.08648	1.00167	0.0466494	-0.315404	-0.582806	0.534502	-0.464354	-0.977307	-1.01958	0.884497	0.746505	0.559275	0.999109	-0.0588021	2.08192	0.00411826
Mature Beta Cell	1455263_at	9030625A04Rik	-0.125704	-0.652708	-0.391908	0.192153	1.40709	0.681223	0.818716	1.47417	-0.940198	-1.14069	-1.32342	-0.785976	-0.695694	-0.507994	-1.0066	-0.0533749	-0.135	0.269567	0.425379	-0.631937	2.08106	0.0170221
Mature Beta Cell	1430180_at	Map2k5	-0.751598	0.406192	0.662282	0.999025	0.173476	0.265873	0.147905	0.997204	-0.82321	-0.550322	-0.0933675	-0.356971	-0.71873	-0.714602	-0.896722	-0.835564	-1.33544	-0.62082	0.362545	-0.694575	2.08077	0.00256994
Mature Beta Cell	1451326_at	Abhd14b	0.53708	0.884004	0.89155	1.1551	0.993326	0.923713	0.757696	0.795794	-0.141937	0.27138	0.0591585	0.268496	-0.445931	-0.183452	-0.209868	-0.134206	-0.669362	-0.703209	0.867283	-0.188893	2.07941	1.69e-05
Mature Beta Cell	1454865_at	Slc9a8	-0.215442	0.606134	0.655662	0.746734	0.695621	0.33993	0.212235	0.741141	-0.619104	-0.455936	-1.35802	-0.381878	-0.891863	-0.638523	-0.654619	-0.0421338	-0.260353	-0.528886	0.472752	-0.583132	2.07899	0.000117176
Mature Beta Cell	1449037_at	Crem	1.50169	0.511905	0.315724	0.0431759	0.531607	0.827238	1.25424	1.07416	-1.0603	-0.809161	-1.0515	-0.878614	0.00504626	0.301363	0.188221	-0.103482	0.212683	0.212346	0.757468	-0.298341	2.07888	0.0026397
Mature Beta Cell	1423913_at	Hectd3	0.646745	0.633378	1.17315	0.96853	1.14921	0.807632	1.10558	0.940423	-0.243577	-0.0277118	0.0898859	-0.078082	-0.207155	-0.0643018	-0.0456179	-0.00216239	-0.34102	-0.354711	0.928081	-0.127445	2.07848	2.97e-06
Mature Beta Cell	1441046_at	Aco1	-0.593363	0.599996	0.479658	0.421052	0.518541	0.588595	0.585984	0.210104	-0.753813	0.0907271	0.152972	-0.391917	-1.50066	-1.01512	-0.484599	-0.914958	-1.34417	-0.877799	0.351321	-0.703934	2.07809	0.00115868
Mature Beta Cell	1437136_at	5830436I19Rik	-0.58792	0.841791	0.440203	0.0878894	1.69049	0.839831	-0.42416	0.31933	-0.646725	-0.280539	-0.584843	-0.388449	-0.752767	-0.917188	-0.558475	-0.448678	-1.43924	-0.525851	0.400931	-0.654276	2.07802	0.0108186
Mature Beta Cell	1444120_at	Bin1	0.995128	1.30153	1.73952	1.38795	0.922941	1.05244	0.809964	0.881986	0.115856	0.229279	0.215947	0.188615	0.0259773	-0.370878	0.0483923	0.179134	0.0382894	0.150431	1.13643	0.0821043	2.07675	7.52e-05
Mature Beta Cell	1453619_at	Efcab1	1.02187	1.4806	1.28443	1.54498	1.1617	1.07627	1.24512	-0.210125	-0.12106	0.192052	-0.231472	0.082601	0.159024	0.148734	0.0755812	0.0417361	-0.164289	0.0329169	1.07561	0.0215825	2.07631	0.00289993
Mature Beta Cell	1424838_at	A330049M08Rik	-0.407333	1.14724	1.50554	1.38289	0.703558	0.59348	0.7381	0.279385	-0.569961	-0.273332	-0.561597	-0.168481	-0.998417	-0.628581	-0.821983	1.0128	0.201195	-0.302838	0.742857	-0.311119	2.07624	0.00651409
Mature Beta Cell	1443230_at	Nav2	0.632781	1.0969	1.18797	1.37173	0.702581	0.848594	0.712702	0.204969	-0.95896	-0.265722	0.0105855	0.00510199	0.231202	-0.26299	0.0158739	0.199385	-0.602047	-0.463894	0.844778	-0.209147	2.07617	0.000212903
Mature Beta Cell	1460144_at	BC052040	1.47575	0.323631	0.606237	0.119125	0.87237	0.178626	0.502232	0.384648	-0.308512	-0.34784	0.36213	-0.398492	-0.468358	0.358843	-1.13526	-0.967807	-1.45807	-0.595078	0.557827	-0.495845	2.07581	0.00198869
Mature Beta Cell	1453044_at	C030014I23Rik	0.731016	0.927502	1.15887	1.43726	1.14362	1.26763	1.08388	0.836536	-0.139272	-0.0568491	-0.148136	0.0699854	-0.241407	0.289574	-0.176837	0.324527	0.161985	0.115086	1.07329	0.0198657	2.07545	3.7e-06
Mature Beta Cell	1447259_at	Ank3	-0.0172147	0.861833	1.04836	0.976405	0.520035	0.242004	0.317536	-0.604873	-0.52763	0.0422932	-0.55209	0.0300319	-0.797792	-1.03621	-0.284688	-0.613616	-1.42819	-1.18239	0.418011	-0.635029	2.0749	0.00309358
Mature Beta Cell	1422548_at	Dhdds	1.00094	1.20565	0.942162	0.98303	1.04301	0.991096	0.927443	1.05027	-0.289809	0.138869	0.0315575	0.13107	0.0774877	0.00528876	0.214195	-0.152391	-0.358687	-0.145178	1.01795	-0.0347598	2.07442	2.31e-07
Mature Beta Cell	1447922_at	Stxbp5l	0.11686	1.12255	0.867877	1.36945	1.54844	1.34106	1.19969	1.33534	0.85936	0.965791	0.807765	0.869988	-0.65465	-0.114889	0.147526	-0.487338	-0.965721	-0.824553	1.11266	0.0603279	2.07388	0.0071558
Mature Beta Cell	1442878_at	Prdx6	-0.149488	1.04829	0.91436	0.540557	0.80917	0.439208	0.144503	0.0236205	-0.736199	-0.491512	-0.829744	-0.619592	-0.81594	-0.706275	-0.727685	0.117221	-0.557214	-0.440564	0.471278	-0.58075	2.07344	0.000543691
Mature Beta Cell	1418291_at	Zfp87	0.139383	0.515372	0.695504	1.05447	0.879294	1.02546	0.944241	0.605286	-0.327636	0.0503127	-0.178757	0.0985465	-0.343763	-0.413963	-0.378799	-0.647797	-0.570887	-0.478492	0.732376	-0.319123	2.07268	4.22e-05
Mature Beta Cell	1439300_at	Chic1	2.62488	1.83218	2.52113	1.43451	1.73415	1.69154	1.34933	2.43396	1.40242	1.59028	1.90543	1.66468	-1.07	0.267101	0.201377	0.677491	1.44426	0.931218	1.95271	0.901426	2.07237	0.0168726
Mature Beta Cell	1429940_at	Cdc73	0.0998675	0.426437	0.513386	0.351402	0.596532	0.534904	0.85044	0.765122	-0.26537	-0.0763536	0.0990878	-0.225475	-0.776251	-0.371127	-1.1846	-0.825054	-0.92195	-0.792808	0.517261	-0.53399	2.07233	9.83e-05
Mature Beta Cell	1432352_at	Ccny	-0.56085	0.9617	0.947243	0.884494	0.288563	0.677793	0.682011	0.136866	-1.02442	-0.236277	-0.280563	-0.247647	-0.674493	-0.443377	0.348029	-0.663609	-1.404	-0.860464	0.502228	-0.548682	2.07184	0.00229751
Mature Beta Cell	1426971_at	Uba7	0.146527	0.463651	0.867759	0.851247	1.64535	1.08335	1.21769	1.03587	-0.901136	-0.792486	-1.41085	-0.750875	0.350777	-0.796233	0.0314164	0.710154	0.840258	1.35402	0.913931	-0.136495	2.07114	0.0163442
Mature Beta Cell	1418050_at	Gpld1	0.589258	0.40236	0.193862	0.000970376	0.37797	0.288556	0.185516	0.121635	-0.814137	-0.637993	-0.62031	-0.840375	-1.25601	-0.935152	-0.722329	-0.399725	-0.666448	-0.90985	0.270016	-0.780233	2.07089	1.02e-06
Mature Beta Cell	1443867_at	Ankrd12	-0.0443843	0.232494	0.702831	1.33509	1.26496	0.629958	0.818946	0.724817	-0.507845	-0.270026	-0.561666	-0.302624	-0.180801	-0.0803828	0.012244	-0.16914	-0.653209	-0.708096	0.708088	-0.342155	2.07088	0.000867007
Mature Beta Cell	1451964_at	Mia2	0.728447	1.23929	1.36686	1.32309	1.3108	1.4218	1.03935	0.981616	0.262425	0.739851	0.548512	0.161418	-0.97039	-1.66922	1.69009	0.194932	0.270013	0.0345513	1.17641	0.126218	2.0708	0.0128632
Mature Beta Cell	1446496_at	Tra2b	-0.298356	1.02234	1.13649	-0.177353	0.348622	0.307015	0.514693	0.129902	-1.38585	-0.334234	-0.999348	-1.16874	2.36685	-0.4496	-0.987898	-1.18095	-1.78609	-0.846249	0.37292	-0.67721	2.07072	0.0425033
Mature Beta Cell	1434804_at	Exoc6b	0.108096	0.705815	0.964341	0.868997	0.8871	0.817614	0.774649	0.847009	-0.30502	-0.134253	-0.104428	-0.226074	-0.364265	-0.263841	-0.435443	-0.306877	-0.424828	-0.464527	0.746703	-0.302956	2.07004	3.85e-05
Mature Beta Cell	1436447_at	A630026N12Rik	0.596477	0.921148	0.700872	1.05641	0.484022	0.890919	0.755021	1.03875	-0.405068	0.476642	0.293981	0.360842	-0.511116	-0.642024	-0.404786	-0.380813	-0.537879	-0.687631	0.805452	-0.243785	2.06944	0.000145202
Mature Beta Cell	1428814_at	Akap8l	0.268091	0.917461	1.21606	0.844297	0.957816	0.825586	0.794417	0.35855	-0.1587	-0.00816546	0.113064	0.297395	-0.283029	-0.461842	-0.477536	-0.312974	-1.1053	-0.361302	0.772784	-0.275839	2.06856	0.000108292
Mature Beta Cell	1418785_at	Mapk8ip2	1.93926	1.79265	2.06414	2.05822	1.65351	1.62627	1.4774	1.5221	0.789442	1.05776	0.763747	0.831343	0.505363	1.28062	1.08329	0.693506	0.114898	0.0666067	1.76669	0.718658	2.06771	6.62e-05
Mature Beta Cell	1417060_at	Ppp1r11	0.440869	0.453022	0.441452	0.868473	0.88999	0.491359	0.363214	0.708558	-0.303611	-0.100675	-0.514698	-0.714643	-0.421942	-0.0610198	-0.751078	-0.464515	-0.629517	-0.694955	0.582117	-0.465665	2.06735	2.44e-06
Mature Beta Cell	1435402_at	Gramd1b	-0.371825	-0.0971862	-0.247695	-0.104759	0.751621	0.809385	0.923508	0.303277	-1.01718	-0.838866	-0.935789	-0.867412	-1.09105	-0.761115	-0.78251	-0.511646	-0.752528	-0.458064	0.245791	-0.801615	2.06681	0.00199901
Mature Beta Cell	1433628_at	Coq10a	0.89321	0.755228	0.81989	1.08113	0.840057	0.913269	1.00488	0.715216	-0.535992	-0.327965	-0.245342	-0.0467913	-0.187133	-0.194126	0.304098	0.0707607	-0.181903	-0.348484	0.87786	-0.169288	2.06644	8.12e-07
Mature Beta Cell	1436395_at	Card6	0.581575	0.398938	0.763291	0.880409	1.18609	1.01456	0.795694	0.904473	-0.166089	-0.152733	0.0651703	-0.0269915	-1.26594	-0.235493	-0.423794	0.00220248	-0.25786	0.150298	0.815629	-0.231123	2.06587	7.52e-05
Mature Beta Cell	1419892_at	1110021J02Rik	0.188281	0.678141	1.00787	1.04856	0.908306	0.804615	0.927114	0.451884	-0.339788	0.298723	-0.235157	0.0364469	-0.226945	-0.322874	-0.341825	-0.30897	-0.692217	-0.815095	0.751846	-0.29477	2.06568	4.24e-05
Mature Beta Cell	1439134_s_at	4930524O07Rik	1.00621	0.92735	1.10054	1.68801	0.607603	1.21494	0.876327	1.07156	0.0483208	0.129768	0.196349	0.304198	-0.535659	0.0682682	-0.500148	0.207954	0.301244	-0.0704245	1.06157	0.0149872	2.06563	5.05e-05
Mature Beta Cell	1419546_at	Atp6v1c1	0.372229	0.932008	1.0186	1.16077	0.927558	0.816458	0.845539	0.846688	-0.113951	0.0899238	-0.10397	0.0279523	-0.608146	-0.0979451	0.152541	-0.0241958	-0.471189	-0.659819	0.86498	-0.18088	2.0646	7.93e-06
Mature Beta Cell	1459411_at	Cwc27	0.393914	1.10919	0.909465	0.416247	-0.125895	0.294022	0.175788	0.863317	-0.937151	0.701173	0.212674	-0.414832	-0.372408	-0.343291	-0.346046	-1.15175	-1.73776	-1.02409	0.504506	-0.541348	2.06459	0.0043021
Mature Beta Cell	1460689_at	Pppde2	1.24549	1.43424	1.44621	1.55493	0.878566	0.851011	0.786183	0.593233	0.121924	0.0121966	0.202836	0.311214	-0.351199	0.135212	-0.161912	0.377317	0.0400897	-0.155482	1.09873	0.0532196	2.0641	0.000174273
Mature Beta Cell	1442070_at	Mllt10	-0.0717703	0.756197	1.13804	1.3368	0.940434	0.28155	0.960958	-0.177138	-0.335911	0.0714216	0.274292	-0.20946	-0.490824	-0.601209	-0.676254	-0.117848	-1.34201	-0.564578	0.645634	-0.399238	2.06318	0.00312408
Mature Beta Cell	1434270_at	Nptxr	2.07362	1.98173	2.11242	2.02779	1.58341	1.46234	1.27011	1.45142	0.43105	0.248022	0.257328	0.111663	0.903964	0.876579	0.764335	1.11471	1.25553	1.04292	1.74535	0.70061	2.063	0.000189721
Mature Beta Cell	1444309_at	Suclg2	-0.832245	0.500378	0.391924	1.01109	0.309613	0.123859	0.467608	1.3391	-0.685977	0.138989	0.180307	-0.260763	-1.41438	-1.03792	-0.685389	-0.638477	-0.931301	-0.969708	0.413916	-0.630462	2.06248	0.00660629
Mature Beta Cell	1452744_at	2210016F16Rik	0.110577	0.360004	0.490932	0.785613	0.708858	0.611126	0.675598	0.924413	-0.278767	-0.0409692	-0.164975	-0.414745	-0.702195	-0.318554	-0.201795	-0.956671	-0.738622	-0.791945	0.58339	-0.460924	2.06239	1.89e-05
Mature Beta Cell	1442057_at	AA986695	0.112304	1.14	1.06925	1.0827	1.09441	0.870858	1.0762	0.0957291	-0.0913099	0.00677833	-0.194342	0.164712	1.41771	-0.34743	-0.323854	-0.45632	-1.47175	-0.963438	0.817681	-0.225925	2.06137	0.00667117
Mature Beta Cell	1451667_at	Fam20b	1.26779	1.79646	0.411175	0.340797	0.120487	0.847777	0.151761	-0.0775667	-0.334015	0.695785	-0.2176	-0.73007	-1.04808	-0.091618	-0.446681	-0.780542	-0.694109	-0.714454	0.607336	-0.436138	2.06119	0.00668155
Mature Beta Cell	1457874_at	Ptprn2	1.08067	1.78019	1.387	1.89524	1.32422	0.909122	0.46625	0.0708276	-0.0766804	0.267521	0.722645	0.591457	0.361096	0.178673	0.259173	0.152517	-1.30561	-0.431456	1.11419	0.0719337	2.05945	0.00708005
Mature Beta Cell	1430025_at	Ppp3cc	0.166685	1.11845	0.926889	1.07819	0.372965	0.765961	0.586851	0.503847	-0.595021	-0.466866	-0.0364735	-0.121885	-0.122499	-1.25305	-0.33982	-0.180741	-0.268124	-0.137848	0.689979	-0.352233	2.05938	0.000136523
Mature Beta Cell	1454311_at	Atrn	-0.427543	0.735197	1.15827	0.62978	0.671809	0.561331	0.430114	0.418848	-0.295252	-0.136035	-0.184961	-0.286808	-0.368246	-0.913225	-0.922968	-0.435264	-1.17109	-0.482695	0.522226	-0.519654	2.05891	0.00067529
Mature Beta Cell	1455538_at	6330403M23Rik	1.28142	0.696549	0.630525	0.73893	0.888959	1.06955	0.848528	0.946794	-0.256273	-0.123244	-0.102105	0.0150876	-0.524055	-0.406411	-0.32841	0.120262	0.00589651	0.0588944	0.887657	-0.154036	2.05864	2.05e-06
Mature Beta Cell	1444706_at	Nav2	-0.215758	1.02913	1.23656	1.25573	0.907784	0.525218	0.629536	0.811691	-0.481666	-0.0111648	0.306653	0.225419	-0.189414	0.818447	0.259007	-0.86452	-1.84167	-0.912153	0.772487	-0.269106	2.0585	0.00836856
Mature Beta Cell	1428513_at	Calcoco1	0.0543635	0.710853	0.854378	0.707643	0.907758	0.942391	0.923814	0.94129	-0.287669	0.00483071	-0.21111	-0.188783	-0.51989	-0.402204	-0.222438	-0.292518	-0.321961	-0.418875	0.755311	-0.286062	2.05819	7.19e-05
Mature Beta Cell	1453566_at	Rbm33	0.336514	0.302123	0.56605	0.495988	0.578945	0.401195	0.872932	0.868933	-0.447175	0.388848	0.199007	-0.035754	-0.414281	-0.0685108	0.234685	-1.701	-1.78897	-1.24908	0.552835	-0.488224	2.05774	0.00733066
Mature Beta Cell	1455463_at	Phyhip	0.665003	0.756405	1.3566	1.58835	1.62257	1.19112	1.08036	0.961991	0.536105	0.186365	0.23845	0.337189	0.458802	-0.068645	0.317336	-0.0673095	-0.277283	-0.541745	1.1528	0.111926	2.05747	0.000158682
Mature Beta Cell	1458916_at	Slc12a6	-0.159625	0.963331	1.35201	0.877085	0.603361	0.730585	0.762024	0.202661	-0.459775	-0.0176342	0.436353	0.168222	-0.728697	-0.433247	-0.708539	-0.35909	-1.15691	-0.481979	0.666429	-0.374129	2.05702	0.0012356
Mature Beta Cell	1416195_at	Inpp5k	-0.214278	0.621472	0.8432	0.886169	0.964732	0.910341	0.563492	0.365473	-0.794301	-0.737769	-1.08924	-0.608446	-0.225184	-0.333454	-0.436182	0.0226682	0.144556	-0.171901	0.617575	-0.422926	2.05694	0.000351994
Mature Beta Cell	1434755_at	Coro2b	1.53714	1.91592	1.99113	2.28465	1.75738	1.69466	1.90427	2.33888	0.443701	0.995731	0.750005	1.00222	1.23476	0.785068	1.05793	1.05622	0.800754	0.75339	1.928	0.887979	2.05626	1.88e-05
Mature Beta Cell	1417068_a_at	Ptpn1	-0.30206	0.434067	0.948909	1.38241	0.951459	0.350683	0.259456	0.11922	-0.325719	-0.478602	-0.182243	-0.317596	-1.10416	-0.67345	-1.11678	-0.135628	-0.30016	-0.585098	0.518018	-0.521943	2.05617	0.00222057
Mature Beta Cell	1457316_at	Mtap6	0.885748	1.83402	2.29991	2.27857	1.4308	1.24708	1.61496	3.40203	0.979902	1.35544	1.05362	0.8589	0.904914	1.14803	0.657639	0.801857	-0.00869439	0.596108	1.87414	0.834771	2.05533	0.0155749
Mature Beta Cell	1418778_at	Ccdc109b	0.0197896	-0.293923	-0.0935512	0.0162996	1.47597	0.890187	1.6002	1.09718	-0.984921	-1.03859	-1.13919	-0.734897	0.0316634	0.0446625	-0.0891289	-0.190613	-0.0144581	-0.385751	0.589019	-0.450122	2.055	0.0143575
Mature Beta Cell	1428524_at	Cars2	-0.245796	0.82892	0.904498	1.25652	0.705617	0.602033	0.573094	0.391693	-0.752435	-0.769725	-0.837258	-0.580224	-0.425731	-0.399624	-0.548692	0.239332	-0.314435	0.269702	0.627072	-0.411909	2.05478	0.00065016
Mature Beta Cell	1428403_at	Fbrsl1	1.07897	0.581074	1.16269	1.01772	0.83079	0.710447	0.483162	0.699991	-0.196383	-0.0946837	-0.0828557	0.104334	-0.130033	-0.517855	-0.731764	0.184918	-0.183726	-0.526089	0.820605	-0.217414	2.05341	1.14e-05
Mature Beta Cell	1426647_at	9130011J15Rik	0.55118	1.12614	0.965275	0.86302	0.74009	0.980341	0.802141	0.880236	0.246072	0.116911	0.288132	0.0919742	0.11436	-0.177104	-0.566621	-0.744432	-0.765592	-0.348082	0.863552	-0.174438	2.05337	8.81e-05
Mature Beta Cell	1441019_at	Fbxo3	0.777405	0.686449	1.02925	1.02592	1.01905	0.485568	0.451426	0.385161	-0.296112	-0.0356369	-0.301616	-0.09333	-0.215851	0.0927677	-0.140424	-0.725359	-0.616829	-0.713298	0.732529	-0.304569	2.0521	2.08e-05
Mature Beta Cell	1423529_at	G6pc2	3.10485	3.28198	3.34124	3.02615	3.29142	3.54106	3.45871	3.4571	1.88969	2.13174	2.09432	2.28583	2.13929	2.26416	2.11355	2.74181	2.54935	2.54903	3.31281	2.27588	2.05186	2.12e-06
Mature Beta Cell	1424336_at	Ppcdc	-0.321059	0.388455	0.279197	0.879001	1.13077	0.445292	0.848585	1.33879	-0.133728	-0.230653	-0.127706	0.00839009	0.0403601	-0.93591	-0.381483	-0.605929	-0.936411	-0.823217	0.623628	-0.412629	2.0509	0.00208232
Mature Beta Cell	1440076_at	Sqstm1	0.344775	1.38286	1.30331	-0.197352	0.786263	0.359463	0.38033	0.367575	-1.09749	-0.799737	-0.640557	-0.999235	0.295039	-0.113032	0.152623	0.0496925	-0.898633	-0.396636	0.590903	-0.444796	2.05011	0.00299542
Mature Beta Cell	1445787_at	Ccdc162	0.342113	0.56573	1.26112	1.69955	1.02974	1.07546	1.13184	1.17457	-0.0409891	0.339491	0.0429473	0.40595	-0.376427	-0.0945949	0.158072	0.207207	-0.31978	-0.322295	1.03502	-4.18e-05	2.0492	0.000436587
Mature Beta Cell	1456854_at	Neurl1a	-0.151061	0.787464	0.716056	0.959621	1.3347	1.10354	0.660641	0.355354	-0.781267	-0.122959	-0.811363	-0.28049	-0.352042	-0.325217	-0.174377	0.13621	-0.514803	0.0838896	0.72079	-0.314242	2.04916	0.000813421
Mature Beta Cell	1445492_at	Mapre2	1.10562	1.73761	1.88609	0.769951	0.954364	0.818552	0.81892	1.32936	-0.263889	0.142017	0.0612312	0.102796	-0.145375	0.387482	0.111529	0.653447	-0.0604683	0.439757	1.17756	0.142853	2.0487	0.000564477
Mature Beta Cell	1441794_at	Snx29	0.503594	0.728349	1.05869	1.26528	1.39138	0.534296	0.75788	1.49646	0.0348511	0.728159	0.363062	0.119731	-0.277388	0.0370432	-0.189801	-0.399263	-0.763895	-0.31515	0.966992	-0.0662651	2.04664	0.000423857
Mature Beta Cell	1458077_at	Baz2b	0.812315	1.06647	1.62222	0.754666	0.313729	0.582849	0.745523	-0.341656	-0.351969	-0.114729	0.332244	0.533614	-0.296283	-0.632166	-0.689108	-0.40736	-1.14537	-0.60978	0.694515	-0.338091	2.04572	0.00379065
Mature Beta Cell	1452005_at	Dlat	0.314962	0.244476	0.403654	0.443096	0.307011	0.811068	0.509027	1.18046	-0.289954	0.032524	-0.396866	-0.358189	-1.51181	-1.09034	0.0166959	-0.295046	-0.526053	-0.638961	0.526719	-0.5058	2.04559	0.00037974
Mature Beta Cell	1459098_at	Dst	1.34481	1.72489	1.48712	0.687603	0.864931	1.06137	0.796239	1.46585	0.199083	0.206008	0.533872	0.553301	0.493719	-0.250421	0.143906	0.556722	-0.792889	-0.172509	1.1791	0.147079	2.04489	0.000442884
Mature Beta Cell	1444069_at	Auts2	0.61895	0.642316	0.811547	0.267519	-0.229804	-0.107933	0.621552	1.00581	-0.987905	0.530925	0.288973	-0.109198	-0.066387	-0.585339	-0.635684	-1.1371	-2.01605	-1.06015	0.453744	-0.577791	2.0442	0.00741917
Mature Beta Cell	1420758_at	5830411J07Rik	0.353094	0.717436	0.62843	0.0543705	-0.375089	0.121758	0.167077	2.07018	-0.658892	0.0649246	0.116072	-0.0905218	-0.169919	-0.179897	-0.0689626	-1.56546	-2.11355	-0.976472	0.467157	-0.564268	2.04404	0.0223315
Mature Beta Cell	1443085_at	Srsf2ip	-0.287609	1.01251	1.31886	1.08125	0.541603	0.583889	0.652541	0.396755	-0.282018	0.0441861	0.111762	0.16231	-0.940204	-1.16257	-0.525681	-0.163723	-0.728662	-0.200953	0.662474	-0.368555	2.04348	0.00173178
Mature Beta Cell	1454465_at	5830435N06Rik	0.266599	1.16186	2.14109	0.788277	1.38131	0.390619	0.83436	0.869652	0.205425	0.289515	0.521006	0.276529	-0.469322	-0.668736	-0.28286	0.018595	-0.572686	0.168625	0.97922	-0.0513908	2.04289	0.00412837
Mature Beta Cell	1430494_at	Urgcp	-0.182482	1.05519	1.2539	1.27277	0.45287	0.894473	0.715003	1.02177	-0.287998	0.00878558	0.603051	0.202762	0.301121	-0.762034	-0.339901	-0.385753	-1.11098	-0.429225	0.810438	-0.220017	2.04267	0.00200022
Mature Beta Cell	1437108_at	Lsm6	1.02154	0.820399	0.832234	1.02364	0.612715	0.734897	0.619127	0.48846	-0.118467	-0.173843	-0.106842	-0.141774	-0.404567	-0.283709	-0.23609	-0.398523	-0.323606	-0.423426	0.769126	-0.261085	2.04232	2.12e-06
Mature Beta Cell	1443620_at	Gpc4	1.22786	1.45059	1.53	1.23884	0.6461	0.916877	0.975996	0.528059	0.402054	0.821491	0.280643	0.481001	-0.652879	0.331803	0.0340811	-0.255701	-0.419203	-0.681898	1.06429	0.0341392	2.04224	0.000751613
Mature Beta Cell	1439165_at	Arih1	0.140078	0.620838	0.395089	-0.397417	-0.206569	-0.0671992	0.256088	0.506981	-1.43149	-0.334089	-0.172671	-1.26075	-0.0561323	0.12857	-0.132986	-1.5754	-2.38476	-1.51139	0.155986	-0.87311	2.04075	0.0114709
Mature Beta Cell	1429503_at	Fam69a	0.796541	0.6137	1.16163	1.45481	0.95936	0.859669	0.360617	0.372901	-0.589418	-0.831922	-1.37705	-0.856362	0.410216	-0.0931592	0.0873363	0.624798	0.292483	0.266655	0.822404	-0.206642	2.04068	0.00316802
Mature Beta Cell	1456849_at	Usp48	-1.05036	1.54425	1.68577	0.727551	0.862235	0.824688	0.928639	0.870767	-0.613855	0.323379	0.387367	0.151675	-0.54385	0.820347	-0.243102	-0.484649	-1.50723	-0.587521	0.799193	-0.229743	2.04052	0.0272819
Mature Beta Cell	1460343_at	Neurl1a	1.84258	0.579478	0.886086	0.0109846	0.715745	0.242781	0.545279	0.478684	-0.493185	-0.0334626	-0.821463	-0.670524	-0.553252	0.145315	-0.0939835	-0.184597	-0.409958	-0.542249	0.662702	-0.365736	2.03981	0.00254139
Mature Beta Cell	1459001_at	Vps33a	0.458151	0.0645369	0.490016	0.587671	0.346615	0.286954	0.261237	1.13527	0.303839	0.579178	0.278173	0.104965	-2.30503	-1.27514	-1.59733	-0.575137	-0.800173	-0.455065	0.453807	-0.574172	2.03917	0.0168206
Mature Beta Cell	1458069_at	Tbc1d5	1.55301	0.799903	0.905568	0.349152	0.452561	0.479547	1.05318	0.829355	-0.438843	-0.0687337	0.981999	0.311476	0.286747	-0.162594	-0.783916	-0.39011	-1.32625	-0.660844	0.802786	-0.225107	2.03904	0.00301636
Mature Beta Cell	1418825_at	Irgm1	0.819333	0.438921	0.0436682	0.739253	0.914934	0.828394	0.586198	1.17047	-0.991052	-1.14965	-0.481209	-1.17902	-0.230866	-0.806178	-0.333733	0.661346	0.574375	0.585866	0.692647	-0.335012	2.03871	0.00469751
Mature Beta Cell	1457785_at	Zswim3	-0.196171	0.386598	1.2353	1.48887	0.879197	1.21565	1.01212	1.10774	-0.0665937	0.659246	0.711825	0.567321	-0.571397	-0.537335	-0.360806	-0.482681	-0.827631	-0.455097	0.891163	-0.136315	2.03846	0.00437371
Mature Beta Cell	1449770_x_at	Tmem191c	0.430734	0.664065	0.989267	1.34957	0.882299	0.549765	0.659467	0.381647	-0.58851	-0.665579	-0.137713	-0.223939	0.279014	0.218656	0.166163	-0.0784254	-0.976639	-0.881789	0.738352	-0.288876	2.03811	0.000335321
Mature Beta Cell	1452089_at	Cacnb4	0.617786	0.457218	0.735624	1.06514	0.685291	1.32898	0.767671	0.180461	0.0416474	0.262205	0.137359	0.0462182	-0.724467	-0.426962	-0.298029	-0.462249	-0.707028	-0.843087	0.729772	-0.297439	2.03808	0.00023522
Mature Beta Cell	1458261_at	Cbll1	-0.0500425	0.486998	0.658866	0.92969	0.63546	0.725733	0.758043	0.761646	-0.475234	0.273498	-0.326295	-0.221109	0.722262	0.020106	-0.460774	-1.2303	-1.36847	-1.06947	0.613299	-0.413579	2.03761	0.00277873
Mature Beta Cell	1456430_at	Ttc14	0.246917	0.877027	1.19314	1.17052	0.706643	1.02284	0.870802	0.669419	0.000694128	0.330307	0.150898	0.479925	-0.734567	-0.495232	-0.728528	-0.108085	-0.548773	-0.166951	0.844663	-0.182031	2.03735	0.000217637
Mature Beta Cell	1447889_x_at	Yrdc	0.099109	1.05856	0.746816	1.01746	0.824619	0.968299	0.947968	1.24843	0.385123	-0.0482889	0.123129	-0.0710099	-0.588713	-0.188873	-0.649733	0.162642	-0.259221	-0.482137	0.863909	-0.161708	2.03583	0.000140492
Mature Beta Cell	1454668_at	Ubr4	0.467323	1.15376	1.19156	1.32913	0.867566	0.932882	1.04139	1.4597	-0.165963	0.0178063	0.0266094	0.181985	-0.114699	0.155284	0.00673764	0.400378	-0.0276829	-0.179066	1.05541	0.030139	2.03535	7.23e-05
Mature Beta Cell	1458033_at	Ubr1	0.145406	0.872085	0.819475	0.360152	-0.031194	0.548128	0.60571	0.998788	-0.478315	0.508048	-0.442792	-0.159145	-0.0961619	-0.323538	-0.569617	-0.608783	-1.66092	-1.01967	0.539819	-0.485089	2.03483	0.00139788
Mature Beta Cell	1416639_at	Slc2a5	2.48724	2.11427	2.44459	2.38685	2.10362	2.31449	2.09885	2.05151	1.07577	1.09228	1.07669	1.5372	0.860989	1.17448	1.19731	1.70223	1.35377	1.18767	2.25018	1.22584	2.03403	1.53e-06
Mature Beta Cell	1446735_at	Itsn2	0.789334	0.518313	0.781295	0.861392	0.699195	0.369394	0.403209	0.53708	-0.235788	-0.147863	-0.0215036	-0.00616724	-0.652906	-0.597434	-0.680949	-0.507778	-0.739378	-0.454348	0.619901	-0.404412	2.03399	4.25e-06
Mature Beta Cell	1442114_at	Gpn1	-0.00737481	0.214018	0.314937	0.58588	0.630358	0.111338	0.405034	0.767841	-0.299068	-0.397716	0.289082	-0.304992	-0.290718	-0.743233	-1.24495	-1.15339	-1.18658	-1.13399	0.377754	-0.646557	2.03399	0.000577648
Mature Beta Cell	1415687_a_at	Psap	0.727465	0.690215	0.778648	0.92197	1.22968	1.08382	1.09447	1.1556	-0.298294	-0.506195	-0.520178	-0.197351	-0.0652434	-0.165406	0.291063	0.427363	0.216049	0.179781	0.960235	-0.0638411	2.03366	1.85e-05
Mature Beta Cell	1456048_at	Cpeb3	1.67236	1.06582	0.647169	0.1826	-0.158514	1.0222	0.808795	1.01703	-0.07726	0.155624	0.329935	-0.388889	-0.238811	0.250997	0.0617563	-1.07842	-0.940043	-0.485574	0.782183	-0.241069	2.0325	0.00389524
Mature Beta Cell	1456200_at	Ipmk	0.712087	0.704002	0.711051	0.502096	0.612132	0.793942	0.583755	0.844525	-0.105678	-0.0243323	0.0528014	0.167491	-0.774999	-0.323462	-0.114377	-0.705422	-0.846204	-0.723973	0.682949	-0.339815	2.03181	9.25e-05
Mature Beta Cell	1438104_at	Srr	0.0505791	0.74243	1.05016	1.1485	0.956131	1.0178	0.841234	1.73002	-0.092718	0.650584	0.560766	0.363131	1.2127	-1.05963	-0.323656	-0.63715	-1.07315	-0.406124	0.942106	-0.0805244	2.03162	0.00844771
Mature Beta Cell	1457282_x_at	Tubgcp5	0.458043	1.01461	1.41289	1.11841	0.764108	0.859011	0.495856	-0.279712	-0.135249	0.0121739	0.163351	0.327136	-0.602719	-1.02903	-0.630493	-0.0238302	-0.81731	-0.177801	0.730402	-0.291378	2.03042	0.00222057
Mature Beta Cell	1451609_at	Tspan33	0.125805	0.337972	0.95499	0.855116	0.983279	0.543637	0.431704	0.467963	-0.312504	0.190984	0.33569	0.147421	-0.584579	-0.858462	-0.532574	-0.891879	-0.941994	-0.892396	0.587558	-0.434029	2.03015	0.00049898
Mature Beta Cell	1452882_at	Pgrmc2	0.206994	0.852046	1.00342	0.989608	0.787513	0.61985	0.753589	0.958961	0.29424	0.376522	0.193954	0.0393207	-0.585493	-0.421898	-0.560153	-0.436056	-0.749701	-0.650167	0.771497	-0.249943	2.02994	0.000157699
Mature Beta Cell	1441005_at	Rprd1b	0.56061	0.294892	0.698705	0.699493	0.00870036	0.422461	0.325078	0.692414	-0.274936	-0.262214	-0.524059	-0.444613	-1.45538	1.15931	-1.02475	-0.522024	-0.895235	-1.33702	0.462794	-0.558091	2.02916	0.00489731
Mature Beta Cell	1428676_at	Tmprss6	-0.504126	0.451293	0.727357	0.834608	0.941336	0.402641	0.672173	0.0904162	-0.701982	-0.364578	-0.975943	-0.612277	-0.164046	-0.724787	-0.623915	-0.48914	-0.518714	-0.501879	0.451962	-0.567726	2.02748	0.0012233
Mature Beta Cell	1456648_at	Man1a	-0.677049	-0.224135	-0.27131	0.484242	0.0203752	0.452786	-0.0510838	-0.178887	-1.62759	-1.92355	-1.3622	-1.19316	-0.572539	-0.849992	-1.04813	-0.656534	-0.883904	-0.634752	-0.0556326	-1.07524	2.02736	0.000555933
Mature Beta Cell	1435319_at	Ip6k2	-0.26129	0.776944	0.945786	0.659525	0.880421	0.665251	0.61669	0.769226	-0.155606	-0.103258	-0.298217	-0.116294	-0.543889	-0.352499	-0.385099	-0.115381	-1.08254	-0.722399	0.631569	-0.387519	2.02664	0.000247724
Mature Beta Cell	1451085_at	C030006K11Rik	0.163566	0.448224	1.093	1.34762	0.983623	0.615247	0.91493	0.826628	-0.245996	-0.165052	-0.341466	0.0613972	-0.601096	-0.28754	-0.340659	0.219965	-0.165848	-0.328438	0.799104	-0.219473	2.02592	0.000266538
Mature Beta Cell	1449999_a_at	Cacna2d1	1.08153	1.85324	1.84272	1.98162	1.43503	1.48288	1.26305	1.05371	0.971556	1.07927	0.739976	1.08134	-0.538059	0.502476	0.199534	0.758639	0.129336	-0.110267	1.49922	0.481381	2.02489	0.00113067
Mature Beta Cell	1443218_at	Picalm	-0.638211	0.629826	0.843385	-0.573792	0.277393	0.658572	1.17807	0.973105	-1.42059	-0.622095	1.05562	0.238349	-1.07176	-1.00627	-0.887858	-0.822535	-0.911422	-0.542865	0.418544	-0.599143	2.02467	0.01774
Mature Beta Cell	1459687_x_at	Cpsf6	1.37796	0.724908	0.85125	-0.136365	-0.111901	-0.610375	0.149798	-0.210594	-0.392276	-0.430217	-0.709228	-0.602971	-0.624084	-0.673879	-0.978572	-0.985863	-1.3664	-0.869223	0.254336	-0.763271	2.02456	0.00781092
Mature Beta Cell	1450896_at	Arhgap5	0.703782	0.463372	0.358914	0.194887	0.172793	0.527127	0.692453	0.538993	-0.0302513	-0.519679	-0.223065	-0.474589	-1.45656	-0.59676	-1.05499	-0.461524	-0.507532	-0.278495	0.45654	-0.560344	2.02354	0.000111571
Mature Beta Cell	1443874_at	Fam164c	0.640999	0.952087	1.58468	1.32818	1.17079	0.809138	1.05912	0.643291	0.0519919	0.23471	0.105076	0.336183	-0.31321	-0.0246723	-0.303477	0.361408	-0.26576	-0.115313	1.02353	0.00669361	2.02348	9.57e-05
Mature Beta Cell	1422948_s_at	Hist1h4a	0.697693	0.737504	0.884137	0.558975	1.05356	0.423118	0.786962	0.915211	-0.850894	-0.238817	-0.546662	-0.827041	0.235167	1.4105	0.0394251	-0.721962	-0.603844	-0.487661	0.757145	-0.259178	2.02276	0.00344212
Mature Beta Cell	1440548_at	Btbd9	0.489161	0.555705	0.284916	0.515956	0.712105	0.138352	-0.258653	0.315021	-0.286096	0.232287	-0.252246	-0.181176	-0.84301	-0.813565	-0.298395	-1.76081	-1.27113	-1.248	0.34407	-0.672215	2.0227	0.0019114
Mature Beta Cell	1438219_at	Pura	0.8325	1.1419	1.24649	1.43242	1.21894	1.05549	1.0656	0.976395	-0.0153597	0.335483	0.0323174	0.426062	-0.094526	-0.162909	0.00291945	0.407378	0.159971	-0.041796	1.12122	0.104954	2.02268	9.69e-07
Mature Beta Cell	1457762_at	Ttc15	-0.210463	1.01869	1.37111	0.844128	0.992558	0.570836	1.00724	0.488115	-0.20819	-0.108821	-0.454271	0.336745	-0.178225	-0.107124	-0.124363	-0.451971	-0.740494	-0.51359	0.760276	-0.25503	2.02133	0.00122747
Mature Beta Cell	1431381_at	3110005L24Rik	0.0283409	0.556274	0.897538	0.727243	0.661724	1.05156	0.568239	1.13367	-6.61e-06	0.521606	0.401006	0.164595	-0.713561	-0.826779	-0.327999	-0.917928	-0.862396	-0.556273	0.703073	-0.311773	2.02069	0.00106729
Mature Beta Cell	1424034_at	Rora	1.325	1.31074	1.2988	1.35554	0.848498	1.1914	1.09381	0.340524	-0.255568	-0.213663	-0.306193	0.0448863	0.0500524	0.264482	0.138857	0.427938	0.560466	0.0965892	1.09554	0.0807846	2.02056	0.000138206
Mature Beta Cell	1442416_at	D930001B02	-0.389822	0.208118	0.733488	0.330528	0.595262	0.903363	1.03152	0.590508	-0.39348	0.243138	0.199633	-0.63816	-1.02988	-0.108654	-1.01404	-0.925878	-0.927929	-0.548395	0.500371	-0.514365	2.02053	0.00142852
Mature Beta Cell	1455731_at	Slc29a3	-0.42384	-0.142491	-0.102287	-0.11855	1.51983	0.882425	0.98949	1.33124	-0.497804	-0.652816	-0.806174	-0.532694	-0.250868	-0.667514	-0.817455	-0.414707	-0.360103	-0.226709	0.491977	-0.522684	2.02043	0.0158931
Mature Beta Cell	1438071_at	Pms1	0.314745	0.301419	0.838001	0.692736	0.237302	0.640603	0.239945	0.501246	-0.823371	-0.545941	-0.926873	-0.756007	-0.375517	-0.597578	-0.530491	-0.506458	-0.33135	-0.0445699	0.47075	-0.543816	2.02029	6.61e-06
Mature Beta Cell	1435235_at	Txnl1	0.315697	0.783234	0.811026	0.536663	0.43838	0.431096	0.424729	0.844891	-0.192031	-0.16874	-0.0125034	-0.154268	-0.920725	-0.252587	-0.798098	-0.298965	-0.885901	-0.728145	0.573214	-0.441196	2.02008	2.86e-05
Mature Beta Cell	1459420_at	Gtf2ird1	-0.371215	0.461326	0.00936235	0.678661	0.692982	-0.255035	0.466169	1.43253	-0.454893	-0.522516	-0.488507	-0.612379	-1.00722	-0.16126	-1.06939	-0.326481	-1.01555	-0.591744	0.389348	-0.624994	2.01998	0.00408065
Mature Beta Cell	1454891_at	Cds2	0.101058	0.952418	0.986849	1.34178	1.17698	0.711718	0.384838	0.600578	-0.102745	-0.07661	-0.430518	-0.203699	-0.871227	-0.393222	-0.139082	-0.037791	0.0379367	-0.103434	0.782027	-0.232039	2.01959	0.000474973
Mature Beta Cell	1438671_at	Ppp2r2c	1.91836	0.888736	1.8333	0.942731	0.643762	0.653227	1.69616	0.737256	-0.546041	-0.361294	-0.921301	-0.0843037	-0.197197	0.957801	1.24626	0.198057	0.448211	0.770159	1.16419	0.151035	2.01832	0.00891686
Mature Beta Cell	1446624_at	Fktn	0.527494	0.803561	0.562376	0.705312	0.883335	0.468817	0.2257	0.21477	-0.934108	-0.0316687	-0.729462	-0.210891	-1.37438	-0.419991	-0.248507	-0.264027	-0.0846753	-0.342757	0.548921	-0.464046	2.01806	0.000146298
Mature Beta Cell	1435605_at	Actr3b	0.542185	0.9422	0.628164	1.20336	1.7737	1.71776	1.50282	0.975279	-0.0924287	0.490731	0.272441	0.256987	-0.14871	0.0363297	0.311877	0.173765	0.132851	0.046217	1.16068	0.148006	2.01765	0.00134524
Mature Beta Cell	1452198_at	Kdm2b	0.366468	0.34939	0.365162	0.427628	0.649854	0.414331	0.682738	0.761881	-0.535772	-0.624778	-0.605224	-0.455894	-0.506439	-0.224914	-0.754772	-0.434885	-0.466765	-0.493773	0.502181	-0.510321	2.01741	3.99e-07
Mature Beta Cell	1453420_at	Pou5f2	-0.0701112	0.901085	0.209845	0.164619	0.430848	0.426375	0.458314	0.943848	-1.09361	-0.511453	-0.541865	-0.359096	-0.423032	0.00125398	-0.365592	-0.378799	-1.20859	-0.90789	0.433103	-0.578868	2.01666	0.000217092
Mature Beta Cell	1434992_at	Zfr2	1.13384	0.864062	1.01571	0.697068	0.85626	0.74854	0.718433	0.636634	0.131944	0.16313	0.133457	0.184867	-0.39884	0.268874	0.189303	-0.742598	-1.05665	-0.650722	0.833819	-0.177724	2.01607	0.00040697
Mature Beta Cell	1435113_x_at	Stmn3	1.16606	1.05165	0.683774	1.08515	2.57541	2.60544	2.84313	2.86915	0.392157	0.576132	0.129931	0.620444	1.10584	1.54721	1.97079	0.875146	0.880235	0.388868	1.85997	0.848675	2.01572	0.0405784
Mature Beta Cell	1448110_at	Sema4a	-0.107249	0.0302823	0.445841	0.789978	1.08625	1.02874	0.810237	0.469465	-0.533746	-0.447103	-0.698462	-0.207672	-0.662829	-0.75195	-0.171635	-0.0554682	-0.561068	-0.330531	0.569192	-0.442046	2.01564	0.000777953
Mature Beta Cell	1424658_at	Taok1	0.976694	0.347258	0.656599	0.52351	0.544059	0.42317	0.486848	0.561902	-1.19612	0.23361	-0.205315	-0.647288	-0.0465394	0.358044	-0.0186206	-0.570046	-1.06902	-1.29048	0.565005	-0.445178	2.01417	0.00154962
Mature Beta Cell	1423950_at	Kcnab3	1.24441	0.990482	1.16989	1.33993	0.894798	0.871318	0.747708	0.603363	-0.123261	0.157233	-0.448441	-0.0186429	-0.61874	0.297865	0.412366	0.492648	-0.0589682	-0.365975	0.982738	-0.0273915	2.01409	6.62e-05
Mature Beta Cell	1441121_at	Pcid2	1.4889	1.03169	0.66037	0.367642	0.379275	0.0925017	-0.124092	0.455608	0.188136	-0.63817	0.205885	-0.0635436	-1.01733	-0.280649	-0.335454	-0.917922	-1.21423	-0.58792	0.543986	-0.46612	2.01406	0.00278421
Mature Beta Cell	1421378_s_at	Abcc1	0.876125	0.760906	1.00912	0.645084	0.868793	1.02784	0.469344	0.344224	-0.715494	-0.394819	-0.432862	-0.282226	-0.0244334	-0.406223	-0.084565	0.0964926	-0.117894	-0.236255	0.75018	-0.259828	2.01392	9.25e-06
Mature Beta Cell	1446611_at	Ate1	-0.202835	0.815205	1.20213	0.727696	0.480933	0.551297	0.896135	0.694994	-0.391838	-0.0809129	-0.137898	0.0335808	-0.628664	-0.230793	-0.669645	0.0948437	-1.04658	-0.583125	0.645695	-0.364104	2.01363	0.000485898
Mature Beta Cell	1453956_a_at	Cdk14	1.39526	0.729908	1.21242	1.42818	0.623627	0.47808	1.05115	2.10193	-0.293871	0.519205	0.286431	-0.22019	0.528828	-0.0121088	-0.0150221	0.026168	0.205009	0.154196	1.12757	0.117864	2.0135	0.00235475
Mature Beta Cell	1440404_at	Tulp4	0.0924295	1.15746	1.28047	0.472018	0.308393	0.983559	0.969389	1.20722	-0.30411	0.778656	0.724703	0.48262	-0.19068	-0.12935	0.215809	-1.04546	-1.7662	-0.770109	0.808867	-0.200412	2.0129	0.0116518
Mature Beta Cell	1442609_at	Prkce	1.03223	1.63208	1.90928	1.6497	1.09754	0.550599	0.507318	0.222457	-0.321536	0.172117	0.691679	0.72825	0.236577	0.0336817	-0.0142799	0.703554	-1.17312	-0.39744	1.07515	0.0659484	2.0128	0.008534
Mature Beta Cell	1453507_at	Mbd5	-0.0108204	0.335624	0.931835	1.31701	0.278852	1.08278	0.370727	0.430199	-0.415269	0.591741	-0.596856	-0.315933	-0.28799	-0.572503	-0.54482	-0.519784	-0.66818	-0.834983	0.592026	-0.416458	2.01179	0.00107967
Mature Beta Cell	1451429_at	Gfod2	-0.323836	0.4984	1.08988	1.25319	1.00023	0.797789	0.499172	0.0865826	-0.0807876	-0.166413	-0.549674	-0.524594	-0.252457	-0.256118	-0.0707166	-0.435081	-0.76784	-0.853706	0.612676	-0.395739	2.0117	0.00252978
Mature Beta Cell	1440536_at	Slc22a5	1.05066	0.102201	0.327412	0.365562	-0.176985	0.0415222	0.359672	0.419845	-0.749656	0.270244	-0.871781	-1.27049	-0.375598	-0.735227	-0.288911	-1.13758	-0.82923	-0.983082	0.311236	-0.697131	2.01163	0.000504603
Mature Beta Cell	1448188_at	Ucp2	1.264	0.406292	0.63657	0.694415	0.964085	0.784486	0.759071	0.441078	-0.532739	-0.49098	-0.569676	-0.159756	-0.575714	-0.13747	-0.0616459	0.05991	0.0905032	-0.263823	0.74375	-0.264139	2.01097	2.5e-05
Mature Beta Cell	1421558_at	T2	0.938264	0.888722	0.676555	0.495203	1.83996	1.02353	1.03862	0.88859	0.0446883	0.347064	0.0666964	-0.136784	-0.451777	0.0916831	-0.443368	0.203632	0.161313	-0.225168	0.973681	-0.0342022	2.01096	0.000353858
Mature Beta Cell	1435708_at	Gls	0.0319043	0.282106	0.343351	-0.483632	0.430479	0.582664	0.100839	0.794051	-0.530377	-0.487886	0.464363	-0.389522	-1.37283	0.223197	-0.571013	-1.71969	-2.08568	-1.0061	0.26022	-0.747554	2.01081	0.00995532
Mature Beta Cell	1417342_at	Ppp1r2	0.673645	0.234443	0.154209	0.411996	0.386671	0.439852	0.43218	1.21037	-0.277659	-0.360592	-0.228409	-0.846775	-0.912384	-0.282715	-0.156915	-0.723572	-0.566269	-0.791286	0.492921	-0.514657	2.01053	9.47e-05
Mature Beta Cell	1441373_at	Msi2	-0.355217	0.569505	0.700548	0.445271	0.354266	0.313239	0.325657	-0.0987984	-0.592053	-0.498853	-0.0544765	0.116339	-1.10872	-0.926508	-0.743591	-0.831223	-1.75951	-0.857472	0.281809	-0.725607	2.01031	0.000938048
Mature Beta Cell	1460448_s_at	Ttc14	0.234684	0.780991	1.05147	0.648669	0.628669	0.91545	0.935341	1.05718	-0.222417	-0.0686482	-0.107735	0.136469	-0.496402	-0.595683	-0.442796	-0.261088	-0.092402	-0.100171	0.781558	-0.225087	2.00923	2.26e-05
Mature Beta Cell	1446433_at	Acbd5	0.412795	0.679718	0.734674	0.540686	0.219072	0.899053	0.701467	0.308557	-0.359268	-0.165104	0.310311	-0.0471916	-0.385715	-0.620606	-0.329173	-0.960358	-1.26565	-0.620178	0.562003	-0.444293	2.00875	0.000229912
Mature Beta Cell	1425545_x_at	H2-D1	1.65084	0.9394	1.10975	0.790434	1.35499	1.412	1.22598	0.215155	-0.543919	0.172764	-0.70311	-0.296473	0.559537	0.358217	0.484159	0.802858	-0.444518	0.422893	1.08732	0.0812408	2.00844	0.0019015
Mature Beta Cell	1455902_x_at	Rhof	0.0473249	-0.0114936	0.413968	0.689879	0.571579	0.985586	1.02929	1.0928	-0.535875	-0.545111	-0.241971	-0.591161	-0.650374	-0.996186	-0.920887	0.367895	0.050833	0.026902	0.602366	-0.403594	2.00828	0.000960524
Mature Beta Cell	1435930_at	Scaper	-0.141895	0.884409	0.865229	0.865787	0.909587	0.942626	0.942416	0.933433	0.129111	0.268245	-0.0997796	0.0594348	-0.412395	0.207663	-0.135977	-0.71166	-0.755843	-0.85423	0.775199	-0.230543	2.00798	0.00043126
Mature Beta Cell	1455589_at	1700100M05Rik	0.389646	0.971533	0.765224	1.0975	0.854914	0.827903	0.821309	0.685869	-0.457697	-0.462503	-0.31745	-0.379419	-0.125014	0.687751	-0.317824	0.328124	-0.49389	-0.496403	0.801737	-0.203432	2.00718	9.34e-05
Mature Beta Cell	1439508_at	Rab11b	0.722688	0.671267	0.46582	1.03152	0.698167	0.198209	0.679107	0.488321	-0.416423	-0.43365	-1.13834	-0.267343	-0.676169	-0.155228	-0.319441	-0.0787093	0.00514134	-0.375335	0.619387	-0.385549	2.00686	2.71e-05
Mature Beta Cell	1441324_at	Zfp395	-0.293916	0.353976	0.345299	0.146177	0.510161	0.273958	0.746137	0.988723	-0.472908	0.305046	0.179292	-0.0227103	-0.597359	-0.63411	-0.267269	-1.68689	-2.1129	-0.90127	0.383814	-0.621108	2.00683	0.00835953
Mature Beta Cell	1448411_at	Wfs1	1.67617	1.46003	1.79385	1.79281	1.35962	1.05477	1.32419	1.55605	0.963041	0.944467	0.769195	0.362893	0.0858702	0.470544	0.365498	0.190694	0.124664	0.702856	1.50219	0.497972	2.00585	3.26e-05
Mature Beta Cell	1448008_at	Ankhd1	-0.17216	0.339422	0.512655	0.979933	0.761076	0.287347	0.0198047	0.544356	-0.633405	-0.65424	-0.298023	-0.462494	-0.644868	-0.688066	-0.474598	-0.533364	-0.725097	-0.82174	0.409054	-0.59359	2.00367	0.000415143
Mature Beta Cell	1459984_at	Mia3	1.18019	1.48999	1.61862	1.59167	1.0322	0.963901	1.03247	1.00201	0.317001	0.442676	0.361367	0.387465	-0.448078	-0.120208	-0.155254	0.947542	0.267483	0.368751	1.23888	0.236875	2.00278	0.000114695
Mature Beta Cell	1441904_x_at	Fam114a1	-0.244527	0.889777	0.483258	0.934275	1.06431	0.978233	0.901993	1.15818	-1.10173	-0.643047	-0.703353	-0.841949	0.226399	-0.260487	-0.283089	0.0386819	0.394189	0.863059	0.770687	-0.231133	2.00252	0.00365445
Mature Beta Cell	1425788_a_at	Echdc2	-0.0812544	0.421806	1.02097	0.0268988	0.133139	0.926338	0.902546	0.279745	-0.686416	-0.622028	-0.718285	-0.367725	-0.80242	-0.573102	-0.165696	-0.542384	-0.52035	-0.479083	0.453774	-0.547749	2.00211	0.000962152
Mature Beta Cell	1424402_at	Rufy3	1.12092	1.74653	1.72807	1.30012	0.90312	1.21004	0.970315	0.998382	0.587589	0.706799	0.705433	0.983887	-0.87705	-0.246851	-0.277184	0.618987	-0.0536141	0.312734	1.24719	0.246073	2.00154	0.00163431
Mature Beta Cell	1456331_at	9130023H24Rik	0.570972	0.698937	1.16802	0.832645	0.939588	1.09074	0.958562	1.11278	0.193758	0.188891	0.32109	0.181439	-0.134282	-0.263422	-0.550244	-0.219021	-0.229202	-0.281548	0.921531	-0.0792542	2.00109	7.28e-06
Mature Beta Cell	1430458_at	Supt6h	0.839047	1.68371	0.63179	0.18568	0.155221	-0.603483	0.391361	0.116656	-0.817192	-0.493876	-0.0959492	-0.869879	-0.817325	-0.99502	-0.166	0.144559	-1.22772	-0.418051	0.424998	-0.575645	2.00089	0.00882926
Mature Beta Cell	1427573_at	Chic1	2.03629	1.99438	1.88499	1.58442	1.42773	1.8462	1.37112	2.1295	0.737428	1.02684	1.84035	0.977049	0.333932	0.956828	1.01757	0.474917	-0.00779953	0.482874	1.78433	0.783999	2.00046	0.000593624
Mature Beta Cell	1417255_at	Ift140	-0.290675	0.569767	0.711353	0.69721	0.801192	0.681248	0.593458	0.89042	-0.521949	-0.343946	-0.23143	-0.426941	-0.12907	-0.257479	-0.342317	-0.696186	-0.61651	-0.6187	0.581747	-0.418453	2.00028	0.000293967
Feta Beta Cell	1448194_a_at	H19	-4.37444	-5.68874	-5.01829	-4.3239	-4.42043	-5.65182	-5.47563	-5.41325	3.00668	2.70917	2.98159	2.73297	3.8361	3.2985	3.48227	3.4596	3.58426	3.69181	-5.04581	3.2783	320.484	3.05e-09
Feta Beta Cell	1427884_at	Col3a1	-0.890676	-4.30833	-4.32865	-3.82054	-1.62337	-2.3284	-0.829998	-1.06773	4.10954	2.84402	3.36035	3.51152	4.73493	4.18122	4.29584	4.96698	5.11425	5.17597	-2.39971	4.22946	98.9874	1.6e-05
Feta Beta Cell	1423608_at	Itm2a	-3.17446	-3.70199	-3.68951	-3.38055	-2.65414	-3.36549	-2.7925	-3.03871	2.47966	1.21255	1.57729	1.825	4.60956	3.81079	3.84772	4.29043	4.97326	4.90501	-3.22467	3.35313	95.5243	2.51e-06
Feta Beta Cell	1452757_s_at	Hba-a2	0.119464	-4.05298	-4.24321	1.35459	-4.0173	-3.96277	-4.16849	-3.4453	2.55211	4.75192	5.1164	2.95073	2.50196	1.44136	3.14658	4.8656	5.0306	5.2402	-2.802	3.75975	94.4673	0.000145628
Feta Beta Cell	1417184_s_at	Hbb-b2	0.539643	-3.69785	-3.70826	0.971292	-4.1316	-3.67409	-3.96525	-4.1832	2.73554	4.16999	4.33602	2.94272	2.7022	1.94351	3.48894	4.09487	4.39151	4.34869	-2.73116	3.5154	75.9282	0.000268344
Feta Beta Cell	1427550_at	Peg10	-0.490182	-3.08377	-4.01649	-5.12168	-3.4714	-2.54294	-2.77597	-4.38777	4.53917	4.23245	4.22895	4.15924	1.88276	3.74771	3.47549	-0.892139	1.67024	1.90249	-3.23628	2.89464	70.0791	1.01e-05
Feta Beta Cell	1450757_at	Cdh11	-2.81898	-3.49348	-3.75721	-3.66833	-2.33405	-3.46628	-1.33272	-3.5663	2.8355	1.57925	2.06161	2.21245	3.94695	3.01898	3.09579	3.66752	3.97996	3.99509	-3.05467	3.03931	68.3079	8.17e-08
Feta Beta Cell	1427256_at	Vcan	-1.11274	-2.47464	-3.48174	-3.6663	-1.72604	-2.43719	-2.92105	-4.17425	2.44751	0.894248	1.415	1.43208	4.46688	3.84859	3.68206	4.44286	4.89058	4.76923	-2.74924	3.2289	63.038	2.5e-06
Feta Beta Cell	1423669_at	Col1a1	-1.1696	-3.48484	-3.82539	-3.3874	-1.00016	-2.03144	-0.0660823	-1.04783	3.11122	2.11199	2.48927	2.75402	4.89688	4.2908	4.46194	4.71835	4.97421	5.01021	-2.00159	3.88189	59.0343	7.57e-06
Feta Beta Cell	1449368_at	Dcn	-1.23453	-2.91466	-3.3478	-3.35893	-1.18799	-2.33952	-0.984007	-1.48019	2.71228	1.63629	1.9644	2.02937	4.90414	3.94009	4.27202	5.02173	5.40869	5.47877	-2.10595	3.73678	57.3902	2.69e-06
Feta Beta Cell	1451047_at	Itm2a	-2.47476	-3.21466	-2.93683	-2.18446	-3.41153	-2.41201	-2.16882	-2.09231	2.50582	0.641989	1.00356	1.50211	4.51455	3.79408	3.81266	3.7016	4.67946	4.77027	-2.61192	3.09261	52.1478	8.33e-06
Feta Beta Cell	1423110_at	Col1a2	-1.1384	-3.96104	-4.56227	-3.45103	-0.978174	-2.12796	-0.417991	-1.27656	2.92914	2.22128	2.11312	2.46844	4.06566	3.74242	3.75065	4.30589	4.35807	4.45125	-2.23918	3.44059	51.2603	3.56e-05
Feta Beta Cell	1454830_at	Fbn2	-2.15929	-3.23143	-3.26515	-2.84088	-1.80646	-2.42412	-1.8501	-2.52426	2.96293	1.86286	2.19795	2.14536	3.89172	3.68931	3.48926	3.38086	3.75198	4.07895	-2.51271	3.14512	50.4866	2.85e-08
Feta Beta Cell	1436399_s_at	Nrk	-3.26854	-2.12019	-1.98744	-2.69536	-2.68449	-2.67489	-2.67496	-2.19748	2.85982	1.32113	1.69324	1.94305	4.7665	3.42633	3.49397	3.43642	3.97475	4.25503	-2.53792	3.11702	50.3857	8.12e-07
Feta Beta Cell	1417649_at	Cdkn1c	-3.47405	-2.60129	-3.28124	-3.17263	-3.34053	-3.13209	-3.32461	-2.53574	2.06547	1.01025	1.42221	1.576	3.56961	2.78156	2.9583	2.82436	3.28412	3.62633	-3.10777	2.51182	49.1662	2.03e-07
Feta Beta Cell	1448506_at	Serpina6	-3.9722	-3.8047	-4.16045	-3.27667	-4.34635	-4.23765	-3.92441	-4.39099	4.62405	4.18568	4.47858	4.27202	-0.919259	0.271301	0.196186	-1.0886	-0.421783	-0.0337165	-4.01418	1.55645	47.5252	0.000344962
Feta Beta Cell	1427883_a_at	Col3a1	-0.171904	-3.90955	-3.72601	-3.45092	-0.573308	-1.79036	0.127019	-0.816838	3.72674	2.3357	3.06092	3.00679	4.29101	4.01751	4.01733	4.30599	4.43043	4.38232	-1.78898	3.75747	46.7358	0.000118189
Feta Beta Cell	1422437_at	Col5a2	-1.50735	-2.60838	-3.40409	-2.80209	-0.291338	-2.1395	-0.29691	-1.11476	2.97826	1.62294	1.99936	2.04098	4.94925	4.0004	4.51811	4.80568	5.2141	5.24973	-1.77055	3.73788	45.5202	5.06e-06
Feta Beta Cell	1422831_at	Fbn2	-2.28606	-1.88513	-2.32642	-2.0442	-1.86618	-2.29346	-1.99351	-2.10758	2.34489	1.43844	1.47816	1.96526	5.02694	3.83699	3.80694	4.50085	4.69793	4.86295	-2.10032	3.39593	45.1374	1.48e-05
Feta Beta Cell	1448152_at	Igf2	-2.40322	-2.45717	-2.98392	-2.8163	-2.94319	-3.21976	-2.70331	-2.7456	2.03478	1.36196	1.84695	1.8598	3.48153	2.83454	3.08252	3.33397	3.53285	3.62211	-2.78406	2.6991	44.7297	1.79e-07
Feta Beta Cell	1416855_at	Gas1	-1.68611	-3.66222	-4.34823	-4.38573	-2.10351	-2.21274	-2.4639	-2.71917	2.40037	1.30904	1.30015	1.30584	3.16049	2.78824	2.31209	2.941	3.58519	3.73323	-2.9477	2.48356	43.1493	1.22e-06
Feta Beta Cell	1460208_at	Fbn1	-1.93852	-3.50124	-3.15381	-3.37085	-0.358337	-2.07563	-0.462634	-0.74138	1.97118	0.615832	0.349595	1.2974	4.81406	3.79641	3.96578	5.24013	5.22847	5.25903	-1.9503	3.25379	36.8627	8.57e-05
Feta Beta Cell	1459749_s_at	Fat4	-3.28594	-3.79088	-2.93524	-3.1072	-2.43437	-3.32388	-2.40831	-4.82073	2.19512	1.08762	1.09504	1.31868	3.0765	1.76409	1.56713	2.12484	2.30839	2.7598	-3.26332	1.92972	36.5815	1.79e-07
Feta Beta Cell	1423062_at	Igfbp3	-0.691726	-3.01429	-3.10451	-1.90363	-2.19587	-2.77561	-3.09729	-2.85285	1.9578	0.590811	0.625401	0.981803	4.01319	2.77641	3.37435	4.09384	4.35054	4.55127	-2.45447	2.73154	36.4038	1.02e-05
Feta Beta Cell	1438651_a_at	Aplnr	-0.885363	-3.54321	-2.16864	-0.741689	-0.760185	-1.1303	-0.578579	-2.58667	0.958957	0.958597	1.87593	2.16568	5.97597	3.92073	3.90725	5.45091	5.69636	5.29936	-1.54933	3.62097	36.0095	7.14e-05
Feta Beta Cell	1416740_at	Col5a1	-2.27449	-2.88186	-2.55987	-2.88493	-1.54499	-2.07322	-1.21654	-1.91099	2.20736	1.11788	1.46283	1.43003	4.30485	3.56865	3.77918	3.81405	4.03143	4.12326	-2.16836	2.98395	35.5633	2.05e-06
Feta Beta Cell	1429021_at	Epha4	-2.32774	-3.72214	-3.49288	-3.3022	-2.57101	-3.24624	-2.3009	-2.27761	2.90555	1.88124	2.3675	1.36952	2.50151	1.93991	1.91019	1.79803	2.69194	2.69404	-2.90509	2.20594	34.56	3.36e-08
Feta Beta Cell	1424010_at	Mfap4	-2.02092	-2.66211	-2.16427	-2.48517	-1.23337	-2.45219	-2.23577	-1.97767	2.11383	1.40262	1.11467	1.58244	4.00331	3.45419	3.29554	3.99179	4.06899	4.27536	-2.15393	2.93027	33.9234	3.32e-06
Feta Beta Cell	1423756_s_at	Igfbp4	-2.23933	-3.92569	-4.45046	-3.40571	-2.01067	-2.59697	-2.21526	-2.42587	1.34935	0.234082	0.370048	0.891334	3.34821	2.42535	2.55793	3.45635	3.56661	3.53516	-2.90874	2.17344	33.8759	3.34e-06
Feta Beta Cell	1450857_a_at	Col1a2	-1.20375	-3.40215	-4.10804	-3.73281	-0.366322	-1.58249	-0.101508	-0.818026	2.61384	1.75411	2.09474	2.19858	3.99742	3.56446	3.68008	3.83238	3.99325	3.93637	-1.91439	3.16652	33.8459	0.000101039
Feta Beta Cell	1421917_at	Pdgfra	-2.03947	-2.79546	-2.11566	-1.7911	-1.67926	-2.17177	-1.12896	-1.62495	2.65701	1.4503	1.41592	1.80868	4.30204	3.4794	3.52587	4.03196	4.17788	4.42805	-1.91833	3.12771	33.0377	2.03e-06
Feta Beta Cell	1425028_a_at	Tpm2	-0.91953	-3.74792	-4.3251	-2.56382	-2.19887	-3.03733	-1.83339	-1.97018	1.33984	-0.393497	-0.291562	0.389542	3.66764	3.09352	3.53681	4.6822	4.37434	4.05322	-2.57452	2.44521	32.4405	8.94e-05
Feta Beta Cell	1450663_at	Thbs2	-2.39084	-2.78042	-2.67571	-2.85804	-3.32393	-3.0355	-1.16918	-0.556	2.2984	0.672891	1.3052	1.06803	3.78436	3.40047	3.2074	3.00229	4.07309	3.88063	-2.3487	2.66928	32.4013	2.84e-06
Feta Beta Cell	1448590_at	Col6a1	-0.7198	-2.45595	-2.39404	-1.91978	0.281208	-1.06746	0.739533	-0.997077	2.45254	0.973556	1.94793	2.15145	5.46817	4.64377	5.0566	5.19519	5.50873	5.51649	-1.06667	3.89144	31.0843	4.87e-05
Feta Beta Cell	1455096_at	Flrt2	-3.55842	-4.46525	-4.77993	-4.78937	-2.60032	-2.72262	-2.21625	-3.03978	1.26306	0.785694	0.95729	1.05552	1.99627	1.18524	1.34991	1.71845	1.93729	2.05995	-3.52149	1.43087	30.9605	1.15e-05
Feta Beta Cell	1437347_at	Ednrb	-0.529925	-3.41598	-3.52933	-1.71408	-2.22434	-2.32875	-1.66052	-2.36741	2.49033	0.792237	1.48322	1.52294	3.54845	2.50223	3.31149	3.44421	4.02331	3.76464	-2.22129	2.68831	30.0563	2.03e-06
Feta Beta Cell	1450625_at	Col5a2	-1.46332	-2.87274	-3.09518	-3.30909	0.106611	-1.83439	0.121644	-0.591919	2.54603	1.1639	1.94014	1.97674	4.21338	3.36302	3.78601	4.56689	4.31378	4.65885	-1.6173	3.25287	29.2461	3.45e-05
Feta Beta Cell	1448823_at	Cxcl12	-2.81157	-3.91786	-3.82069	-3.2999	-2.28561	-1.80342	-2.44849	-1.68191	1.76209	0.702351	1.30196	0.689985	2.96265	2.31598	2.22648	2.27459	3.25816	3.20419	-2.75868	2.06985	28.4139	7.09e-07
Feta Beta Cell	1424186_at	Ccdc80	-1.5447	-2.44673	-2.3417	-2.20275	-0.721181	-1.97653	-1.57066	-1.40374	2.11931	0.981289	1.06953	0.925795	4.49533	3.15811	3.59711	4.72477	4.48981	4.59112	-1.776	3.01522	27.6885	3.15e-05
Feta Beta Cell	1426642_at	Fn1	-3.11551	-3.19995	-3.51987	-3.51923	-2.44671	-2.85132	-1.54157	-2.80089	1.05984	0.7608	1.12941	0.581403	2.38655	1.74867	2.25868	2.94526	3.09786	2.98762	-2.87438	1.89561	27.2842	3.31e-07
Feta Beta Cell	1448980_at	Ghrl	-0.678614	-2.30466	-2.29631	-1.81899	-2.58841	-2.84586	-2.72416	-2.81125	2.64838	2.49446	3.06478	2.61861	2.44655	3.64659	3.36179	1.25747	1.54305	1.8958	-2.25853	2.49775	27.026	1.79e-07
Feta Beta Cell	1437405_a_at	Igfbp4	-2.14546	-4.5459	-4.78007	-3.54807	-1.99675	-2.66181	-0.893291	-2.31785	1.14935	0.0873429	0.261071	0.503519	2.83057	2.17111	2.22958	3.14621	3.22285	3.26275	-2.86115	1.88644	26.8637	3.02e-05
Feta Beta Cell	1423516_a_at	Nid2	-1.10795	-2.52619	-2.18179	-2.00789	-2.00036	-1.99425	-2.12844	-1.66285	1.71336	0.594592	0.813868	1.24687	4.23526	3.09124	3.68274	4.19041	4.45317	3.93341	-1.95122	2.79549	26.8473	3.38e-05
Feta Beta Cell	1416498_at	Ppic	-1.45562	-3.9241	-3.7529	-3.1669	-1.1794	-2.26185	-1.43225	-2.46387	1.20069	0.68335	0.863586	1.04913	3.29625	2.21523	3.22873	3.35766	3.47841	3.32993	-2.45461	2.2703	26.4447	6.51e-06
Feta Beta Cell	1452250_a_at	Col6a2	-1.22269	-2.82121	-3.38805	-2.57651	0.70341	-1.28988	1.70608	1.14481	2.40717	1.6883	2.01052	2.41424	5.16373	4.52738	4.46426	4.89803	4.9332	5.02679	-0.968006	3.75336	26.3799	0.000490124
Feta Beta Cell	1416808_at	Nid1	-0.101395	-3.74237	-4.31865	-2.04765	-0.946261	-2.14505	-0.962802	-0.519959	2.06975	0.570159	1.1183	1.25609	4.19523	3.32276	3.51007	3.98456	4.14727	4.16697	-1.84802	2.83412	25.6722	0.000101388
Feta Beta Cell	1415931_at	Igf2	-2.94943	-2.215	-1.86105	-2.38812	-2.49033	-2.44965	-2.32464	-2.56742	0.988402	0.625528	0.928321	0.754375	2.81705	2.02626	1.99312	4.16265	4.15026	4.25112	-2.4057	2.26971	25.5529	3.79e-05
Feta Beta Cell	1416158_at	Nr2f2	-0.843652	-2.85358	-2.60273	-3.14679	-2.02643	-1.68353	-2.76468	-2.608	2.54049	1.36826	2.03084	1.51228	3.21735	2.65536	2.64571	1.70876	2.95609	2.86806	-2.31617	2.35032	25.3954	3.31e-07
Feta Beta Cell	1421172_at	Adam12	-1.52973	-2.58031	-2.51978	-1.83407	-1.70067	-1.97835	-0.965176	-2.04732	1.76036	0.790126	0.756252	0.741621	4.08712	3.12191	3.41575	3.91895	4.45593	4.57284	-1.89443	2.76209	25.2203	4.05e-05
Feta Beta Cell	1423606_at	Postn	-0.612007	-3.61068	-3.70233	-3.65827	-0.25974	-0.89265	0.900868	-1.94552	1.66053	-0.0729731	0.260439	0.687599	4.38507	3.59958	3.85599	4.77681	4.9163	4.89483	-1.72254	2.89642	24.5723	0.000606772
Feta Beta Cell	1419738_a_at	Tpm2	-1.27426	-2.9997	-2.94846	-2.76373	-2.09736	-2.4781	-1.73814	-2.14125	1.1091	-0.695933	-0.526465	0.413174	3.60051	2.99856	3.48226	4.42695	4.28599	3.78377	-2.30513	2.28779	24.1327	0.00023083
Feta Beta Cell	1448254_at	Ptn	-0.936083	-2.90819	-5.57946	-4.32679	-1.56183	-2.19617	-2.12343	-2.43272	2.09296	1.10734	1.40035	1.24912	2.10911	1.92964	1.67678	1.8949	2.20818	2.50878	-2.75808	1.81772	23.8481	0.00027162
Feta Beta Cell	1436970_a_at	Pdgfrb	-0.806949	-2.95973	-3.0285	-2.39802	0.245948	-1.60588	-0.306402	-1.3786	2.50636	1.18637	1.69882	1.68165	3.42633	2.90294	4.8712	4.19162	3.98446	3.9832	-1.52977	3.0433	23.8028	2.05e-05
Feta Beta Cell	1422610_s_at	Igf2bp3	-2.71891	-2.3296	-1.30436	-0.0393861	-3.51984	-3.54778	-2.82393	-4.48964	2.14699	2.47502	2.25449	2.37685	1.6419	1.58618	1.5839	1.81731	1.87533	1.7628	-2.59668	1.95208	23.4052	0.000216751
Feta Beta Cell	1448259_at	Fstl1	-2.20323	-4.97767	-5.13174	-3.93104	-0.675915	-0.829088	-0.386487	-0.96565	1.03154	0.288711	0.745939	0.495377	3.39576	2.29622	2.80682	3.47732	3.46946	3.45518	-2.3876	2.14623	23.1644	0.000776801
Feta Beta Cell	1424254_at	Ifitm1	-2.34797	-2.96014	-2.67304	-3.19301	-1.90709	-2.84521	-2.40193	-2.69444	0.753752	0.0333173	0.192298	0.343446	3.02106	3.18063	2.36506	3.13679	3.0559	2.9582	-2.62785	1.90404	23.1333	2.11e-05
Feta Beta Cell	1451263_a_at	Fabp4	-0.357986	-3.01027	-3.04723	-3.03631	-1.68055	-2.20599	-1.42028	-2.86768	-1.68359	-2.33344	-1.30158	-0.834194	4.12601	2.78718	4.16191	5.87388	6.22854	6.22473	-2.20329	2.32494	23.0746	0.00720446
Feta Beta Cell	1416805_at	Fam198b	-1.51304	-4.82597	-3.89226	-3.36572	-1.35921	-1.85662	-0.5289	-1.89528	0.89453	0.123373	0.647638	0.732525	3.19654	2.46274	2.1582	3.65724	3.94889	3.37664	-2.40462	2.11983	23.0142	0.000101102
Feta Beta Cell	1417714_x_at	Hba-a2	-0.663105	-1.58014	-2.58549	0.261533	-2.21096	-2.52255	-2.24751	-2.03866	0.996069	3.76027	4.02122	1.99882	2.21997	0.595898	2.36683	3.60607	4.19795	4.48361	-1.69836	2.82467	22.9915	1.43e-05
Feta Beta Cell	1458268_s_at	Igfbp3	-0.558753	-2.10781	-2.16907	-1.57682	-2.1957	-1.99599	-2.17298	-2.01001	1.75359	0.100489	0.394856	1.26257	3.97495	2.54269	3.25115	3.91979	4.54747	4.83618	-1.84839	2.65837	22.7338	8.81e-05
Feta Beta Cell	1456733_x_at	Serpinh1	-2.11412	-3.68755	-3.64731	-2.74444	-2.32138	-2.83973	-2.55689	-3.34291	1.23811	0.205694	0.867366	0.593866	2.26048	1.80897	2.06911	1.90845	2.28488	2.56515	-2.90679	1.58021	22.4244	1.37e-07
Feta Beta Cell	1418142_at	Kcnj8	-1.6165	-2.09583	-1.28141	-1.5203	-1.3694	-1.93793	-1.30712	-1.24779	2.19491	0.674822	0.574974	1.53592	4.04527	3.45532	3.5546	4.28689	4.35377	4.5331	-1.54704	2.92096	22.1309	6.64e-05
Feta Beta Cell	1438200_at	Sulf1	-1.65481	-1.84498	-2.85525	-2.47343	-0.365809	-1.81223	-1.304	-2.16628	2.33864	1.82005	1.63321	1.73964	3.77216	2.62823	3.2182	2.90687	3.22097	3.22339	-1.8096	2.65014	22.0046	4.28e-07
Feta Beta Cell	1425896_a_at	Fbn1	-1.74199	-2.47791	-1.72922	-2.35238	-0.567971	-1.89321	-0.995902	-2.05319	1.17491	0.282267	-0.134046	0.570385	4.33273	3.03536	3.37492	4.68792	4.9788	5.02443	-1.72647	2.73277	21.9971	0.000333287
Feta Beta Cell	1452751_at	Ebf3	-1.65627	-1.9811	-2.81318	-2.80031	-2.25457	-1.76462	-2.75072	-1.81711	1.51119	0.863423	0.821923	0.478154	3.25526	2.22826	2.61116	3.19652	3.67057	3.57048	-2.22973	2.22069	21.8631	6.08e-06
Feta Beta Cell	1424659_at	Slit2	-1.12133	-2.28704	-2.08798	-1.70404	-0.84316	-1.03138	-1.60026	-2.14041	2.67306	1.42296	1.57768	1.76118	3.75845	3.75753	3.05334	3.34479	3.39089	3.48714	-1.60195	2.8227	21.476	3.63e-07
Feta Beta Cell	1428361_x_at	Hba-a2	-0.911003	-1.88506	-2.38515	0.769089	-2.38932	-2.10538	-2.16433	-2.40948	1.46044	3.94304	4.42598	1.52005	1.47717	0.800896	2.22853	3.6516	3.67482	4.05015	-1.68508	2.72327	21.2346	2.25e-05
Feta Beta Cell	1452670_at	Myl9	-0.942579	-3.50263	-2.89085	-2.64871	-1.50903	-2.1516	-1.74316	-2.70749	0.520855	-0.147817	0.05253	0.26646	2.99053	2.48749	2.75625	4.27232	4.27402	3.80765	-2.26201	2.12803	20.9668	0.000113179
Feta Beta Cell	1450843_a_at	Serpinh1	-1.42418	-3.20148	-3.83472	-2.65851	-2.39462	-2.23039	-2.62494	-3.21579	1.33082	0.472273	0.989768	0.725044	2.48839	1.68387	1.95199	2.01665	2.45836	2.67134	-2.69808	1.67885	20.7772	3.94e-07
Feta Beta Cell	1421694_a_at	Vcan	-1.24888	-1.85931	-1.19012	-1.51928	-1.77986	-1.88013	-2.21581	-1.86076	1.33772	0.116013	0.842686	0.530768	4.26049	3.23336	3.27489	4.26976	4.44426	4.40764	-1.69427	2.67176	20.6208	0.000182118
Feta Beta Cell	1450852_s_at	F2r	-1.99253	-4.52947	-4.71927	-4.44181	-0.925703	-2.43896	-2.26197	-2.07272	1.54711	0.680265	0.699349	0.628566	1.11164	1.29392	1.91099	2.25359	2.29192	2.0101	-2.9228	1.44274	20.6139	0.000174277
Feta Beta Cell	1416454_s_at	Acta2	0.0802589	-2.15594	-1.56532	-1.93064	-1.2039	-1.93902	-0.698957	-2.10084	0.859176	-0.133351	0.114558	0.906741	3.94799	3.77084	4.1106	5.41408	5.29751	4.71882	-1.4393	2.9007	20.252	0.000567188
Feta Beta Cell	1437308_s_at	F2r	-1.94253	-5.04331	-4.51224	-4.14611	-1.0109	-1.69117	-1.87427	-1.68355	1.33535	0.823791	0.706815	0.688882	1.69458	1.56659	2.37988	2.3688	2.33253	2.00352	-2.73801	1.59007	20.0855	0.000309408
Feta Beta Cell	1424099_at	Gpx8	-2.35721	-4.29711	-3.54346	-3.61306	-2.01236	-2.34883	-1.78651	-1.67625	0.744127	-0.0857854	0.490855	0.223032	2.71389	1.71639	2.2423	2.57951	2.67373	2.82316	-2.70435	1.61212	19.9245	7.6e-06
Feta Beta Cell	1452590_a_at	Plac9	-0.945043	-1.31445	-1.89015	-1.7432	-1.15844	-1.41162	-0.735474	-1.91478	1.64343	0.466304	0.0825203	0.890037	4.31508	3.98985	4.27207	4.35342	4.51221	4.48903	-1.38914	2.9014	19.5696	0.000270265
Feta Beta Cell	1438702_at	Flrt2	-3.23588	-3.9438	-3.87654	-4.18395	-3.1144	-2.44873	-2.05633	-2.08439	1.10338	0.711179	0.838827	0.511152	1.66544	1.02289	0.825711	1.51329	1.65528	1.82191	-3.118	1.16691	19.4933	5.05e-06
Feta Beta Cell	1435892_at	Asxl3	-2.53617	-2.20339	-2.73208	-3.2991	-2.91143	-2.80331	-3.7371	-2.80358	1.73242	0.940873	1.01834	1.03722	1.99706	2.11632	1.41808	0.614736	1.61034	1.36577	-2.87827	1.38512	19.2047	2.55e-08
Feta Beta Cell	1418379_s_at	Gpr124	-1.93471	-1.99212	-1.38196	-1.55218	-1.17018	-1.69274	-1.6457	-1.58318	2.171	0.873665	1.09623	1.27729	4.08733	2.69924	3.26296	3.72754	3.62582	3.61227	-1.61909	2.64333	19.1919	1.72e-05
Feta Beta Cell	1449939_s_at	Dlk1	-0.904455	1.28808	0.146591	0.953478	-0.708198	-1.4401	-4.97761	-3.5886	2.97172	3.11783	3.05041	3.11932	3.20005	3.00856	3.09463	3.03082	3.24841	3.16808	-1.15385	3.10098	19.0912	0.00299899
Feta Beta Cell	1455494_at	Col1a1	-0.408833	-2.79203	-3.95596	-2.80684	0.20346	-0.58703	1.23523	0.439148	3.01397	2.47745	2.6914	2.86716	3.53639	3.18373	3.25088	3.42805	3.52201	3.62114	-1.08411	3.15922	18.9395	0.00130608
Feta Beta Cell	1416211_a_at	Ptn	-1.20338	-2.17264	-2.88836	-3.16846	-1.37586	-2.24172	-1.99407	-2.55264	1.66767	0.758758	1.23907	1.01171	2.90511	1.75485	1.8103	2.86865	3.15303	3.25626	-2.19964	2.04254	18.9245	7.3e-07
Feta Beta Cell	1417552_at	Fap	-1.50962	-3.23049	-2.72859	-3.2654	-1.6843	-1.72631	-1.41782	-3.23448	1.08532	0.624051	0.532788	0.524858	3.27597	2.00408	2.45709	2.44768	2.83292	3.07021	-2.34963	1.8855	18.8321	3.7e-06
Feta Beta Cell	1429372_at	Sox11	-1.51268	-3.5053	-3.05877	-3.36148	-1.30382	-2.02321	-1.69876	-2.53719	2.29467	1.9531	1.59039	1.23523	2.06196	1.92678	1.64111	1.91133	2.24316	1.73282	-2.37515	1.85906	18.8202	1.49e-05
Feta Beta Cell	1423310_at	Tpbg	-0.746322	-1.37913	-3.43461	-3.01417	-2.91086	-3.30341	-3.81726	-3.39822	2.60751	1.7276	1.59666	1.39393	0.907412	1.09446	1.59788	-0.218183	2.13241	1.97964	-2.7505	1.48193	18.797	1.69e-05
Feta Beta Cell	1453002_at	Sox11	-2.37427	-2.92516	-3.71748	-3.34701	-0.796859	-2.67044	-1.56811	-1.26752	2.13006	1.99795	1.79688	1.47881	1.92754	2.29619	1.39529	1.63641	2.14286	1.53215	-2.33336	1.83341	17.9607	5.92e-05
Feta Beta Cell	1422561_at	Adamts5	-2.69246	-2.62194	-3.86093	-2.81332	-1.74527	-1.47614	-2.04223	-1.98544	0.756971	0.0189697	-0.200859	0.31434	3.03911	1.63235	2.04996	3.0148	3.2163	3.57651	-2.40472	1.74184	17.7108	3.04e-05
Feta Beta Cell	1458140_at	Slit2	-0.607274	-1.3883	-1.56671	-2.19382	-1.64206	-1.12014	-1.67388	-1.99499	2.33186	1.40659	1.74912	1.79356	3.5566	3.02836	2.60029	3.03194	2.99686	3.60312	-1.5234	2.60983	17.5479	1.57e-07
Feta Beta Cell	1417439_at	Cd248	-1.69358	-1.5991	-1.85002	-1.31738	-1.10883	-1.86387	-1.08768	0.367871	1.61259	0.980056	1.15672	1.2211	4.18978	2.98397	3.39547	4.1661	4.50117	4.42349	-1.26908	2.86305	17.5345	3.87e-05
Feta Beta Cell	1449145_a_at	Cav1	-0.807544	-4.26552	-3.47351	-3.1456	-0.716489	-0.820946	-1.7672	-1.91882	-0.983711	-0.190257	0.478073	0.100273	3.45739	2.68907	3.08072	3.65911	3.80173	4.06211	-2.11445	2.01545	17.5075	0.000471016
Feta Beta Cell	1439364_a_at	Mmp2	-2.07052	-2.28494	-2.13794	-2.17	-0.0627009	-1.50073	-0.333852	-0.813468	1.70927	0.698397	0.895617	1.37708	4.14692	2.66931	2.97596	4.05855	4.16534	4.24717	-1.42177	2.69436	17.3412	3.38e-05
Feta Beta Cell	1422825_at	Cartpt	-0.854291	-1.43584	-2.27125	-1.52935	-0.532195	-1.4143	-1.15797	-2.2509	4.18654	5.00457	3.59709	2.69387	1.03087	2.483	2.9002	2.0092	1.80385	0.953955	-1.43076	2.66631	17.1137	1.71e-05
Feta Beta Cell	1455090_at	Angptl2	-1.76669	-2.93423	-2.61038	-2.06573	-0.0420312	-1.62311	-0.735299	-1.14664	1.30954	0.067607	0.437172	0.492216	4.19844	2.59067	2.83769	4.1333	4.34043	4.31177	-1.61551	2.47188	16.9992	0.000175424
Feta Beta Cell	1417574_at	Cxcl12	-1.51842	-3.2622	-3.20414	-2.60595	-2.85738	-2.70107	-2.40657	-1.67072	0.932515	-0.0336967	0.221123	0.00229526	2.01014	1.69707	1.82554	2.6849	3.31271	2.92538	-2.52831	1.5578	16.984	9.18e-06
Feta Beta Cell	1431225_at	Sox11	-2.28795	-2.6461	-3.69947	-3.02775	-1.17873	-2.10425	-1.63999	-0.957292	1.96159	2.02518	1.41774	1.35118	3.20273	2.29613	1.94963	1.4198	1.86205	1.40872	-2.19269	1.88948	16.9377	9.31e-06
Feta Beta Cell	1428922_at	1200009O22Rik	-1.88082	-2.70674	-2.63235	-2.48048	-1.47714	-1.47009	-2.16814	-0.821399	1.58873	0.5796	1.24631	0.745744	2.5769	2.94077	2.19009	2.93358	3.37238	3.06541	-1.95465	2.12395	16.8958	1.86e-06
Feta Beta Cell	1418534_at	Fzd2	-4.23142	-3.63967	-2.95343	-2.7746	-2.23234	-2.67638	-1.94468	-2.43742	0.801123	0.223266	0.0356428	0.498302	2.12696	1.40402	1.06705	1.69921	2.10122	2.14075	-2.86124	1.20975	16.8071	9.32e-07
Feta Beta Cell	1451119_a_at	Fbln1	-1.92295	-1.98654	-2.38461	-2.25567	-2.45115	-3.2312	-2.214	-3.16792	0.593959	-0.00555804	0.0583833	0.140663	2.87959	1.4855	2.12939	2.70988	3.03817	3.12862	-2.45176	1.61586	16.7677	2.33e-05
Feta Beta Cell	1442724_at	Dlk1	-2.15279	-0.199952	-0.959685	-0.710089	-1.49394	-2.04935	-2.61767	-2.76389	2.36145	2.79547	2.36109	2.48446	3.33822	2.40216	2.37912	1.75257	2.46495	2.06193	-1.61842	2.44014	16.6629	2.04e-05
Feta Beta Cell	1423281_at	Stmn2	0.981935	-1.78337	-1.87657	-1.77515	-2.40816	-1.65659	-2.08783	-1.5468	1.07152	-0.0864258	0.810739	1.08894	3.70523	3.91902	3.7242	3.68662	4.00943	3.45543	-1.51907	2.53847	16.651	0.000105927
Feta Beta Cell	1437406_x_at	Igfbp4	-2.2486	-2.82068	-2.38373	-3.10153	-1.93679	-2.48449	-1.27897	-2.14809	0.978925	-0.181104	0.212943	0.476944	2.67102	2.01782	2.02358	3.09984	3.10903	2.99902	-2.30036	1.7408	16.4631	1.58e-05
Feta Beta Cell	1451790_a_at	Tfpi	0.160085	-4.22331	-4.13553	-4.40478	-3.8415	-3.48678	-2.26132	-2.44359	0.793764	0.0960802	0.0108436	0.681698	1.26145	1.61072	0.903532	0.949934	1.62003	1.34385	-3.07959	0.92719	16.0754	0.000506166
Feta Beta Cell	1447787_x_at	Gjc1	-2.32128	-2.64082	-2.81848	-2.27533	-1.33366	-2.65336	-2.16812	-2.51401	0.792992	-0.442393	0.734565	0.0719714	2.87859	1.80267	2.25867	2.65473	3.02534	2.81526	-2.34063	1.65924	15.9986	2.16e-05
Feta Beta Cell	1423407_a_at	Fbln2	-3.08307	-3.17914	-3.38896	-2.40096	-1.24935	-2.19248	-0.982152	-1.65532	1.02637	1.04007	0.622597	1.15599	2.00007	0.990543	1.41924	2.77317	3.26809	3.03722	-2.26643	1.73334	15.9974	5.93e-06
Feta Beta Cell	1416221_at	Fstl1	-2.44473	-3.90739	-4.11443	-3.08982	-0.707624	-0.864895	-0.548155	-1.33416	0.985758	0.0800959	0.128989	0.295518	2.63815	2.15681	2.24537	3.11341	3.51561	3.49889	-2.1264	1.86586	15.9144	0.000251525
Feta Beta Cell	1456404_at	Adamts5	-2.61859	-2.70736	-3.03155	-2.49775	-1.98807	-1.60233	-2.14356	-1.12672	1.42504	-0.234409	-0.0509988	0.515541	2.58643	1.49147	2.01471	2.65464	3.38406	3.78865	-2.21449	1.75751	15.6925	3.37e-05
Feta Beta Cell	1419706_a_at	Akap12	-1.8009	-2.85016	-3.0174	-3.20257	-1.20427	-0.954489	-1.05454	-1.15497	2.02709	1.04292	1.49402	1.38798	2.71441	2.30772	2.17172	2.16337	2.64717	2.62217	-1.90491	2.05786	15.5924	1.6e-05
Feta Beta Cell	1453321_at	Fndc1	-1.22847	-0.84724	-1.10698	-0.918145	-1.3113	-1.3851	-1.14461	-1.73155	-0.165024	0.778717	-0.39012	0.709991	4.75404	3.48532	3.5233	4.60573	5.24913	4.97705	-1.20917	2.75281	15.5839	0.00147446
Feta Beta Cell	1415855_at	Kitl	-1.70452	-3.01797	-3.55883	-3.10171	-2.00776	-1.54037	-2.75161	-1.79627	0.271097	-0.748286	0.00364999	-0.438947	3.11039	1.62907	2.05272	2.83006	3.40598	3.1285	-2.43488	1.52442	15.555	0.000114176
Feta Beta Cell	1450781_at	Hmga2	-2.78195	-2.77102	-3.10532	-3.36863	-2.75859	-3.45764	-3.35	-3.95244	1.41518	2.11089	2.19448	1.88584	0.513672	-0.200168	0.373481	-1.00321	0.187503	-0.0712946	-3.1932	0.740637	15.2828	7.32e-06
Feta Beta Cell	1416006_at	Mdk	-3.55985	-4.01938	-3.15625	-3.28262	-1.86892	-1.75669	-1.73041	-2.69321	1.19973	1.53324	1.17527	1.37707	1.76757	0.957028	1.04401	0.611718	0.972055	1.06522	-2.75842	1.17029	15.2286	2.66e-05
Feta Beta Cell	1450429_at	Capn6	-3.34201	-3.70975	-3.35108	-3.33253	-1.87987	-1.98954	-1.50156	-2.37451	0.846749	-0.721384	-0.0876275	0.00362434	2.1402	1.11019	1.05031	2.22029	2.9491	2.86724	-2.68511	1.23787	15.1682	2.04e-05
Feta Beta Cell	1429051_s_at	Sox11	-1.75356	-3.18322	-3.0162	-2.66625	-1.03238	-1.95928	-1.53523	-1.99281	1.66895	1.77645	1.37365	1.39243	2.32571	1.94192	1.88475	1.67169	2.10232	1.51422	-2.14237	1.76521	15.0071	8.33e-06
Feta Beta Cell	1426947_x_at	Col6a2	-1.31133	-1.69818	-1.82405	-1.86954	0.258651	-1.32713	0.486689	0.278594	1.71293	0.927115	0.957854	1.48195	4.23257	3.43838	3.48816	4.75357	4.59061	4.72703	-0.875788	3.03102	14.9991	0.000138074
Feta Beta Cell	1416072_at	Cd34	-0.567877	-2.65525	-2.3845	-0.860509	-1.1437	-1.9564	-0.773199	-0.496249	0.320111	-0.0229382	0.749371	0.433392	4.2	3.24127	3.6312	4.14125	4.45231	4.29524	-1.35471	2.54412	14.9164	0.000425219
Feta Beta Cell	1424130_a_at	Ptrf	-1.09409	-2.94523	-2.32534	-2.66435	-1.09005	-1.00993	-0.825026	-2.2098	0.703637	-0.371512	-0.143298	0.170216	3.33768	2.69679	3.08186	3.61229	4.15898	4.01024	-1.77048	2.12569	14.8889	0.000303962
Feta Beta Cell	1450641_at	Vim	-1.79446	-4.06895	-4.90971	-4.45746	-0.871239	-1.01089	-0.847241	-1.37597	0.876348	0.184813	0.214685	0.5136	2.13582	1.62529	1.94076	2.35715	2.49052	2.41977	-2.41699	1.47587	14.8549	0.00094781
Feta Beta Cell	1443924_at	Wnk3	0.559451	-1.12447	-1.92655	-3.20441	-3.64574	-1.50423	-2.08514	-3.58506	3.30711	2.98183	3.25205	2.78241	1.17538	2.41525	2.27928	-1.22397	0.332178	0.780656	-2.06452	1.80822	14.649	0.000328494
Feta Beta Cell	1449094_at	Gjc1	-1.82073	-2.97402	-2.2127	-2.67252	-1.77656	-2.29404	-1.22066	-2.47584	1.42926	-0.727256	-0.135838	0.242071	2.53404	1.70502	2.12294	2.84513	3.5816	3.27122	-2.18088	1.68682	14.598	7.99e-05
Feta Beta Cell	1448433_a_at	Pcolce	-1.53523	-2.06303	-1.61062	-1.83823	-1.35395	-2.08181	-1.09936	-2.15667	0.984257	0.95893	0.624612	1.153	3.09638	2.10373	2.47254	3.32595	3.34603	3.37423	-1.71736	2.14397	14.5337	1.25e-05
Feta Beta Cell	1450990_at	Gpc3	-2.89893	-2.52848	-3.50961	-2.91148	-2.24813	-2.12094	-2.26491	-2.40118	1.15806	-0.292368	0.14435	0.118559	2.14143	1.52153	2.11337	0.680449	2.37481	2.48606	-2.61046	1.24462	14.4709	4.25e-06
Feta Beta Cell	1420903_at	St6galnac3	-2.33348	-2.25747	-1.96677	-2.87406	-1.90329	-2.61465	-2.39089	-2.59195	1.65681	-0.750339	-0.240542	0.466563	3.30641	1.53331	2.00336	1.76917	2.52038	2.56395	-2.36657	1.48291	14.4148	4.49e-05
Feta Beta Cell	1456874_at	Flrt2	-2.14664	-2.60226	-3.33241	-3.16756	-2.94903	-2.90652	-2.85631	-2.71134	0.766742	-0.217718	0.346544	0.0351179	1.6883	0.64514	0.759597	1.62836	2.1849	2.29906	-2.83401	1.0136	14.3962	1.53e-06
Feta Beta Cell	1424114_s_at	Lamb1-1	-2.41497	-2.33722	-2.87404	-1.60011	-1.83649	-2.582	-1.94575	-2.22086	0.939644	0.338399	0.569056	0.818417	2.44352	1.66631	1.90487	2.47512	2.42801	2.55962	-2.22643	1.6143	14.3276	1.06e-06
Feta Beta Cell	1434413_at	Igf1	-2.70473	-4.64764	-3.82222	-4.44408	-0.784972	-0.247604	0.661538	-0.0568085	1.92889	0.651957	0.765996	1.32855	2.63296	1.54112	1.94673	1.88858	2.74285	2.91695	-2.00581	1.83446	14.3231	0.00370282
Feta Beta Cell	1425814_a_at	Calcrl	0.460654	-3.66593	-2.68173	-1.68418	-1.38966	-1.1406	-1.09201	-1.06776	-0.20801	-0.186911	1.01312	0.310875	3.48121	2.70362	3.39376	3.8065	4.39036	4.27488	-1.53265	2.29794	14.2273	0.000544489
Feta Beta Cell	1454622_at	Slc38a5	-0.421734	-1.58237	-2.0516	-1.66199	-2.0472	-2.70987	-1.86043	-2.99336	2.59254	2.64578	2.69778	2.75383	1.3059	2.08694	1.92	0.90882	0.99856	1.16682	-1.91607	1.9077	14.1602	1.87e-06
Feta Beta Cell	1428535_at	9430020K01Rik	-1.78226	-2.88209	-2.68101	-2.43752	-1.4157	-2.25793	-1.53173	-1.98562	0.214665	-0.484741	0.209473	-0.216518	2.84228	1.65721	2.28324	3.3528	3.61101	3.5261	-2.12173	1.69955	14.1358	0.000199745
Feta Beta Cell	1453125_at	Sox11	-2.34623	-3.47994	-2.46632	-2.84994	-2.16546	-2.56251	-0.552236	-0.980517	2.13643	1.86071	1.40687	1.40201	1.40358	2.05374	1.74699	1.2341	1.88001	1.29735	-2.17539	1.64218	14.0995	5.51e-05
Feta Beta Cell	1448816_at	Ptgis	-2.13728	-1.56356	-1.42245	-1.79015	-1.36186	-2.08146	-1.04211	-1.64147	0.806448	-0.347723	0.144803	0.36868	4.14328	2.57213	3.29478	3.41772	3.7628	3.68266	-1.63004	2.18456	14.0705	0.000358451
Feta Beta Cell	1448201_at	Sfrp2	-2.34488	-2.6082	-1.48588	-0.999175	-0.957723	-1.19665	-1.6094	-2.10632	1.90429	1.7651	1.44021	1.31824	2.82111	1.93996	3.02695	1.97702	2.65831	2.51221	-1.66353	2.13634	13.9275	3.32e-07
Feta Beta Cell	1424113_at	Lamb1-1	-2.50667	-2.31753	-2.64866	-1.52338	-2.00859	-2.59066	-1.99246	-2.31175	1.07013	0.166828	0.494464	0.733177	2.28958	1.53788	1.81023	2.50332	2.48813	2.49397	-2.23746	1.55877	13.8925	1.79e-06
Feta Beta Cell	1448494_at	Gas1	-1.81805	-2.2114	-3.47526	-2.58807	-1.47732	-1.2272	-1.03745	-1.56384	1.69868	0.519011	1.10147	0.70606	2.65393	2.40372	2.28309	1.49662	2.97477	2.87669	-1.92482	1.8714	13.8924	3.49e-06
Feta Beta Cell	1437165_a_at	Pcolce	-1.47916	-1.9029	-1.66375	-1.74365	-1.05209	-2.39937	-1.14014	-2.2504	1.29859	1.02847	0.679832	1.06278	2.6783	1.89175	2.23737	3.36103	3.30931	3.34993	-1.70393	2.08974	13.8678	5.33e-06
Feta Beta Cell	1438658_a_at	S1pr3	-1.33604	-4.01889	-3.13933	-3.51799	0.430733	-1.56335	-0.592027	-1.42716	1.55073	0.617342	0.192552	0.774937	2.6168	1.95966	2.36214	3.11511	2.9306	2.65123	-1.89551	1.87711	13.6669	0.00045245
Feta Beta Cell	1449908_at	Gip	0.984476	2.52392	-1.90488	-1.7387	-2.31331	-2.63718	-2.09023	-2.53463	4.13576	4.5344	4.2431	4.02752	2.02041	2.30479	1.41293	1.11992	0.777221	0.9948	-1.21382	2.55709	13.6507	0.00197852
Feta Beta Cell	1449577_x_at	Tpm2	-0.920588	-1.93904	-2.14264	-1.78179	-1.97777	-1.78531	-1.70636	-2.06245	1.48239	-0.373715	-0.171052	0.553939	3.09659	2.43003	2.58177	3.2966	3.57385	3.26106	-1.78949	1.97315	13.5727	0.000142763
Feta Beta Cell	1427168_a_at	Col14a1	-0.913164	-3.46753	-2.75739	-1.62826	1.00799	0.0121376	0.404466	0.3514	1.57366	0.648423	0.723442	0.944298	4.1949	3.28491	3.57802	4.47278	4.57203	4.82404	-0.873793	2.88165	13.5052	0.00109572
Feta Beta Cell	1418788_at	Tek	0.23848	-2.49441	-2.02306	-1.01607	-1.94876	-1.61061	-1.56827	-0.703368	-1.32693	-0.5889	0.608114	0.281332	4.22306	2.67028	3.48997	4.72083	4.92349	4.52246	-1.39076	2.35237	13.3904	0.00241299
Feta Beta Cell	1415922_s_at	Marcksl1	-2.78347	-3.4103	-4.24395	-3.50281	-1.72349	-2.02313	-2.62373	-3.18943	1.48434	0.362223	0.302748	0.536828	1.78536	1.16717	0.646553	0.190292	0.926011	0.529718	-2.93754	0.793124	13.2752	6.52e-06
Feta Beta Cell	1416872_at	Tspan6	-1.8711	-2.72907	-2.70645	-2.44957	-2.11218	-2.26174	-2.44472	-2.34362	1.14391	1.015	0.822293	1.22707	1.48753	1.2059	1.54735	1.51322	1.90222	1.60997	-2.36481	1.34745	13.1069	6.12e-10
Feta Beta Cell	1422540_at	Fbln1	-1.86554	-2.15708	-2.11744	-1.84915	-1.51102	-2.76235	-2.33442	-1.97846	0.933325	-0.0530006	-0.0074574	0.285491	2.964	2.06872	2.38529	1.92469	2.78177	3.04751	-2.07193	1.63303	13.0408	3.77e-05
Feta Beta Cell	1416700_at	Rnd3	-1.19552	-3.12207	-4.68809	-3.82897	-2.16942	-2.40186	-2.3175	-3.77156	1.55036	0.23622	0.537328	0.26073	0.582659	1.2236	0.392389	-0.530599	1.72803	1.61227	-2.93687	0.759299	12.9616	6.66e-05
Feta Beta Cell	1434195_at	Prss35	-2.56505	-3.34541	-3.31061	-3.16063	-0.51192	-0.715681	0.264837	-1.87285	0.480902	-0.486617	-0.089854	-0.406216	2.38205	2.90603	2.78062	2.86174	3.57348	3.91953	-1.90217	1.79217	12.9451	0.000728321
Feta Beta Cell	1455325_at	Miat	-1.96434	-1.54786	-2.00702	-1.39279	-2.15165	-2.88245	-2.43204	-2.38271	2.77103	2.77217	2.28536	2.76127	1.57925	1.6957	2.1514	0.0358345	-0.282577	0.185464	-2.09511	1.59549	12.9116	2.15e-05
Feta Beta Cell	1452968_at	Cthrc1	-1.09065	-1.71568	-1.75117	-1.92408	-1.46717	-1.46029	-1.73163	-1.33475	1.83696	0.666446	0.984101	0.887614	2.91265	2.31108	2.77882	1.79659	3.10734	3.85109	-1.55943	2.11327	12.7524	1.72e-05
Feta Beta Cell	1456292_a_at	Vim	-1.69867	-4.62191	-6.27753	-3.99612	-0.061478	-0.732847	-0.3471	-0.383406	0.829942	0.246737	0.412821	0.503311	1.97776	1.66214	1.85029	2.07561	2.06001	2.14948	-2.26488	1.37681	12.4813	0.0079695
Feta Beta Cell	1418918_at	Igfbp1	-2.70241	-1.52826	-1.79846	-1.28373	-2.20834	-1.68832	-2.19972	-1.99393	3.03647	3.86392	2.90722	2.42021	1.33908	2.24691	1.62219	-1.062	0.692784	-0.0192938	-1.92539	1.70475	12.3818	0.000171014
Feta Beta Cell	1415802_at	Slc16a1	-1.95671	-4.38285	-3.63966	-3.87461	-2.17023	-2.32319	-1.40705	-3.41258	0.662817	-0.530117	-0.0388796	-0.884628	2.36772	0.70025	1.48108	0.00737546	1.81769	1.72462	-2.89586	0.730794	12.3518	4.98e-05
Feta Beta Cell	1417359_at	Mfap2	-1.55785	-1.0273	-1.89035	-1.21618	-1.81435	-1.61515	-2.61525	-2.35589	1.23814	1.26669	1.11862	1.33258	2.49889	1.89094	2.01273	2.09638	2.60536	2.47356	-1.76154	1.85339	12.2519	1.5e-07
Feta Beta Cell	1425476_at	Col4a5	-2.71245	-3.75521	-4.28213	-4.05072	-2.22737	-1.27638	-1.16588	-1.74258	1.06907	0.0634987	0.322794	0.101751	1.15529	0.719025	0.995656	0.776347	2.08246	2.31024	-2.65159	0.959612	12.2203	0.000173453
Feta Beta Cell	1422851_at	Hmga2	-2.31049	-2.93495	-2.67419	-3.21254	-3.18842	-3.02232	-2.91613	-3.02889	1.73519	1.89595	1.80932	1.61381	0.191178	-0.0110914	-0.0633379	-0.477252	0.171287	0.0155816	-2.91099	0.688063	12.1178	6.64e-06
Feta Beta Cell	1442063_at	Adamtsl1	-1.93753	-2.63765	-2.1724	-2.62136	-2.01554	-1.61691	-1.40413	-1.47878	1.22894	-0.174481	0.269213	0.404349	3.15299	1.7625	1.87818	2.27655	2.46815	2.7864	-1.98554	1.60528	12.0488	1.73e-05
Feta Beta Cell	1416203_at	Aqp1	-1.30881	-2.48214	-1.63317	-2.06258	-2.12458	-3.02072	-1.75514	-2.51051	-1.70946	-0.938728	-1.27431	-0.946215	3.31448	1.70312	2.9385	3.75661	3.69108	4.24272	-2.1122	1.47778	12.0418	0.00344583
Feta Beta Cell	1436937_at	Rbms3	-0.992292	-2.61418	-4.12142	-4.27088	-2.97319	-2.24718	-2.59194	-2.00971	0.975972	0.913823	1.277	0.566663	1.55741	1.01772	0.912497	-0.420409	0.669407	1.12301	-2.7276	0.85931	12.0162	9.46e-05
Feta Beta Cell	1422611_s_at	Igf2bp3	-1.40717	-2.61025	-2.02897	-2.06717	-3.03801	-2.72283	-1.73503	-2.87094	1.7745	1.50477	1.3188	1.92784	1.41748	1.26887	1.55433	0.501486	0.806915	0.603346	-2.31005	1.26783	11.9412	3.71e-07
Feta Beta Cell	1423377_at	Igfbpl1	-3.28718	-2.16041	-2.10724	-1.35922	-1.7091	-1.24603	-2.24528	-1.68987	2.43942	2.69463	2.29283	2.65586	0.833523	1.55731	1.92242	0.311158	0.594292	0.490608	-1.97554	1.5792	11.7513	3.58e-06
Feta Beta Cell	1438325_at	Mecom	-2.6209	-3.34448	-4.3978	-4.10536	-1.93995	-2.21959	-3.3068	-3.29391	0.0657528	0.231221	0.46884	-0.319384	1.09221	-0.0816656	0.467101	0.199009	0.962939	0.88438	-3.1536	0.397041	11.7179	1.88e-05
Feta Beta Cell	1453957_a_at	Igf2bp3	-2.41134	-2.1989	-1.88597	-1.76934	-3.03998	-2.75715	-2.8262	-3.25882	1.41861	1.41111	1.39148	1.37872	0.284861	0.736945	0.961037	0.932457	1.09537	0.651116	-2.51846	1.02617	11.6692	3.47e-07
Feta Beta Cell	1451978_at	Loxl1	-1.67456	-1.78192	-1.99043	-1.63264	-0.164126	-1.0304	-0.503865	-1.12253	1.43908	0.940491	0.84497	0.923317	2.94699	2.06262	2.0739	3.81664	4.10893	3.82686	-1.23756	2.29838	11.5991	4.63e-05
Feta Beta Cell	1448756_at	S100a9	-1.49686	-1.60839	-1.29331	0.929205	-1.82583	-1.94869	-1.67778	-1.82755	1.1819	-1.98325	3.33617	-1.99605	1.45812	1.85007	3.62178	3.99484	5.19283	5.24062	-1.34365	2.1897	11.5783	0.00572105
Feta Beta Cell	1426649_at	Tmeff1	-0.884483	-2.15245	-2.86419	-2.72836	-3.50531	-2.81596	-2.46652	-3.24429	1.69168	1.59001	1.44966	1.4823	0.744009	0.96185	0.999232	-0.122569	0.269591	0.330095	-2.5827	0.939586	11.4898	5.73e-06
Feta Beta Cell	1434479_at	Col5a1	-1.32574	-0.817579	-0.98091	-1.30161	-1.38809	-1.80453	-0.9253	-1.65908	1.24861	-0.39064	-0.044746	0.85157	3.86908	2.44173	2.88083	3.51855	3.9618	4.05307	-1.27535	2.23899	11.4267	0.000513881
Feta Beta Cell	1448938_at	Rpa3	0.563779	-2.10221	-2.67734	-2.82381	-3.18217	-2.7087	-3.10338	-1.46632	2.04753	1.32772	1.65884	1.20467	0.846963	1.16594	1.11951	0.560753	1.55727	1.75452	-2.18752	1.32437	11.4073	0.000342686
Feta Beta Cell	1450929_at	Zfp57	-1.82768	-2.15937	-2.11088	-1.47756	-2.20813	-1.90992	-2.10233	-1.83265	1.02027	0.0767351	0.583069	0.738225	2.73054	1.67503	2.23645	2.19463	2.1987	2.00784	-1.95356	1.54615	11.3115	5.97e-06
Feta Beta Cell	1455223_at	Igf2bp1	-2.87394	-1.63917	-0.730953	-0.849062	-2.35506	-2.63267	-2.76664	-3.36426	1.91074	2.53314	2.22344	2.12289	1.20953	0.805015	1.1691	0.176176	0.658932	0.666986	-2.15147	1.34759	11.3064	2.57e-05
Feta Beta Cell	1422906_at	Abcg2	-1.82516	-3.91713	-3.12622	-3.36859	-1.20181	-1.69292	-2.01223	-2.91015	-0.012012	-0.0329088	0.104306	-0.415165	2.57676	1.37014	1.17149	1.43898	1.87308	1.81058	-2.50678	0.988525	11.2769	2.81e-05
Feta Beta Cell	1439518_at	Mmrn2	-0.384127	-3.13006	-3.00435	-0.535536	-0.779668	-1.70041	-1.23444	-2.93825	-1.97819	-0.939406	-0.668205	-0.446093	3.74002	2.41026	3.41045	4.04125	4.31596	3.86849	-1.71336	1.77545	11.2263	0.00488949
Feta Beta Cell	1427257_at	Vcan	-1.57354	-0.602573	-1.3653	-1.35138	-1.38752	-1.25595	-1.53822	-1.7845	1.09845	-0.45086	-0.0130115	0.0214285	3.95455	2.6721	2.89526	3.46085	3.96866	3.67669	-1.35737	2.12841	11.2028	0.000714162
Feta Beta Cell	1448471_a_at	Ctla2a	0.669477	-2.67091	-2.26031	-1.00501	-1.18852	-1.84868	-1.56535	-1.9557	-1.4426	-0.641429	-0.753633	-0.432819	3.23079	2.69768	3.19533	5.05083	4.77913	4.37541	-1.47812	2.00587	11.1889	0.00544993
Feta Beta Cell	1424713_at	Calml4	0.277027	-2.28519	-1.90614	-1.63866	-1.67445	-2.50576	-2.08716	-1.45102	1.27769	1.30374	1.32364	1.53695	2.44714	1.49772	2.14875	1.8112	2.42907	2.42085	-1.65892	1.81967	11.1471	1.86e-05
Feta Beta Cell	1448316_at	Cmtm3	-2.43214	-4.18065	-4.64581	-3.49699	-0.0742227	-0.62846	-0.0913603	-0.779598	0.735962	-0.355556	-0.0183061	0.0591195	2.31174	1.43845	1.5636	2.36271	3.16971	3.01912	-2.04115	1.42865	11.0794	0.00288773
Feta Beta Cell	1417307_at	Dmd	-0.749796	-3.10674	-3.19244	-3.33822	-3.4704	-2.26423	-3.22246	-3.13678	1.70953	1.03453	1.15883	0.960731	0.234652	0.514509	0.863602	-1.0464	0.64564	0.503712	-2.81013	0.657932	11.066	1.65e-05
Feta Beta Cell	1432034_at	Neurog3	-0.980237	-2.04518	-2.85214	-2.81086	-0.887063	-1.30514	-1.27564	-1.86645	3.13781	3.06836	2.31347	2.63484	1.58201	1.90407	2.22725	-0.751265	0.199792	0.784464	-1.75284	1.71008	11.0266	5.24e-05
Feta Beta Cell	1420855_at	Eln	-0.484575	-2.56795	-2.01424	-0.936184	-0.786157	-1.61769	-0.869615	-1.21495	0.00630573	-0.44368	-0.226627	-0.130426	3.2999	2.74397	2.87002	4.07548	4.6725	4.63847	-1.31142	2.15059	11.0197	0.00190708
Feta Beta Cell	1435553_at	Pdzd2	-1.99481	-2.11046	-1.79712	-2.36814	-1.10984	-0.7097	-0.640641	-3.80902	1.45272	1.63391	1.36505	1.02249	1.94069	1.46399	1.70018	1.58408	1.92957	2.26675	-1.81747	1.63594	10.9542	0.000148222
Feta Beta Cell	1417428_at	Gng3	0.2424	-1.16468	-1.81936	-1.58143	-1.14658	-1.81028	-1.91217	-1.94321	2.90261	3.07621	1.86071	3.11449	2.31431	2.48902	2.23447	1.32074	0.925642	0.192561	-1.39191	2.04308	10.8152	7.8e-06
Feta Beta Cell	1415800_at	Gja1	-1.72859	-6.73157	-6.82629	-4.43749	-0.210791	0.36951	-0.290561	-0.213275	0.270471	0.0246446	0.446248	-0.597954	1.31085	0.602836	1.12554	1.59585	2.21099	2.19957	-2.50863	0.918903	10.7595	0.0301719
Feta Beta Cell	1433716_x_at	Gfra2	-0.424206	-3.20354	-3.17058	-2.90688	1.03765	-0.300504	1.56299	-0.518793	1.63025	0.642553	0.892542	0.626039	3.41142	3.00389	2.84245	3.62533	3.81728	3.84034	-0.990483	2.43321	10.7308	0.00321823
Feta Beta Cell	1422788_at	Slc43a3	-0.796952	-3.33693	-3.02005	-1.85411	-0.680758	-1.78668	-0.883037	-1.75784	0.116127	-0.798408	-0.209016	-0.604987	2.84424	2.13335	2.3858	3.42786	3.54496	3.65344	-1.76454	1.64934	10.6581	0.00082634
Feta Beta Cell	1416164_at	Fbln5	-0.905969	-1.99635	-2.04695	-1.64185	-1.08621	-1.81963	-1.31407	-0.983946	0.0137211	-0.77014	-0.778355	-0.36327	2.82754	2.22339	2.96562	3.91481	4.70098	4.55635	-1.47437	1.92906	10.5812	0.00283703
Feta Beta Cell	1416749_at	Htra1	-0.95423	-1.29898	-1.09512	-1.63	-0.743051	-1.00369	-0.820399	-1.40452	1.3114	-0.166543	-0.117289	0.622326	3.57956	2.37799	3.1933	3.89697	4.27279	3.86705	-1.11875	2.28376	10.5744	0.000723121
Feta Beta Cell	1426255_at	Nefl	0.112641	-2.19012	-2.03883	-1.83886	-2.17463	-1.81857	-1.77402	-2.10153	1.93927	0.144091	0.185088	1.27427	2.662	2.71644	2.14742	2.31144	1.92986	1.43303	-1.72799	1.67429	10.5728	7.55e-06
Feta Beta Cell	1428227_at	Rest	-2.30968	-4.45468	-4.3724	-4.31653	-1.69849	-0.634098	-1.58634	-1.57841	0.991192	-0.350285	-0.163272	-0.414751	1.20329	0.401427	1.34923	0.426131	2.17791	2.06154	-2.61883	0.768241	10.4619	0.00091357
Feta Beta Cell	1454995_at	Ddah1	-1.92601	-2.00385	-2.57174	-2.70181	-2.63201	-2.44601	-2.51184	-1.96069	0.161503	-0.131412	-1.03816	-0.0300814	1.80464	1.22483	1.50479	2.16803	2.59003	2.03002	-2.34425	1.02842	10.358	6.85e-05
Feta Beta Cell	1455400_at	Ddah1	-2.57364	-2.55127	-2.68389	-2.8532	-2.47149	-2.41853	-2.5019	-0.788338	-0.329594	-0.397582	-0.232225	-0.093603	1.36984	1.28071	1.53212	2.1465	2.71285	2.16575	-2.35528	1.01548	10.3443	3.22e-05
Feta Beta Cell	1416779_at	Sdpr	-1.80651	-3.40572	-3.89053	-3.13299	-1.68216	-1.48383	-2.14102	-1.48841	-0.228618	-0.526029	-0.679346	-0.442329	2.01798	1.80306	1.39726	1.54941	2.50001	2.51064	-2.3789	0.990203	10.3324	0.000118657
Feta Beta Cell	1418282_x_at	Serpina1b	-0.450701	-2.64478	-3.909	-3.81105	-2.32135	-1.68863	-2.94241	-3.46152	2.29025	2.01561	1.18712	1.57713	1.65694	1.03771	0.491	-0.607101	-1.17912	-1.35003	-2.65368	0.71195	10.3076	0.000264211
Feta Beta Cell	1428136_at	Sfrp1	-2.60065	-2.46014	-3.18665	-2.63168	-0.211636	-0.6709	-0.696335	-1.57389	1.77177	0.395718	0.635766	0.781509	2.30002	1.76376	1.53681	1.89088	2.36462	2.60946	-1.75399	1.60503	10.2604	0.000117043
Feta Beta Cell	1423757_x_at	Igfbp4	-1.60371	-1.95438	-2.30919	-2.10457	-1.948	-1.39167	-1.00317	-1.91259	0.558703	-0.0963207	0.0614188	0.396774	2.66989	1.86017	1.86519	2.69384	2.87888	2.8737	-1.77841	1.57622	10.2293	6.29e-05
Feta Beta Cell	1436030_at	Cachd1	-1.53382	-2.39941	-2.63136	-1.81403	-1.46049	-1.83487	-1.57572	-1.27777	1.12488	0.901572	1.33255	1.08499	2.60311	0.743233	1.60612	1.72518	2.28736	1.97592	-1.81593	1.53849	10.2278	1.79e-07
Feta Beta Cell	1423380_s_at	Nfatc4	-2.59685	-2.19633	-2.64077	-1.99359	-1.19441	-1.83867	-1.67028	-1.76859	0.83689	0.207866	-0.0501161	0.495227	2.70989	1.24813	1.36877	2.03207	2.26707	2.36963	-1.98744	1.34854	10.0979	7.15e-06
Feta Beta Cell	1419292_at	Htra3	-1.21387	-1.44159	-1.37838	-1.42012	0.249516	-0.517697	-0.525981	-0.997884	0.810865	-0.162547	0.546495	0.0406102	3.8132	2.57512	2.79532	4.41843	4.63658	4.81052	-0.905752	2.42846	10.0855	0.00156144
Feta Beta Cell	1417818_at	Wwtr1	-1.64724	-3.75101	-4.1773	-3.81019	-0.614577	-0.769489	-0.937731	-2.34981	0.29217	-1.20543	-0.885672	-0.832166	2.46175	1.3183	1.77948	2.03074	3.1573	2.6113	-2.25717	1.07278	10.0557	0.00147023
Feta Beta Cell	1433732_x_at	Igf2bp3	-1.83256	-2.10083	-0.975714	-0.107553	-2.46712	-2.48619	-2.29541	-1.9793	1.90605	1.91915	1.81956	1.85591	1.30212	1.49312	1.3936	1.35611	1.19975	1.0783	-1.78058	1.53237	9.93797	4.6e-05
Feta Beta Cell	1426725_s_at	Ets1	-1.30264	-3.25784	-2.78516	-2.19154	-1.67448	-1.18703	-1.44785	-1.99255	0.505377	-0.345706	0.571257	-0.277761	2.26027	1.69153	1.81343	2.03437	2.70494	2.36575	-1.97989	1.33235	9.93302	2.82e-05
Feta Beta Cell	1424131_at	Col6a3	0.202023	-0.161996	-0.664098	-0.221219	-0.43081	0.676923	1.30817	0.677046	2.40846	2.81509	1.78276	2.66508	4.42994	3.63177	3.90633	4.14629	4.46898	4.5581	0.173255	3.48128	9.9041	9.86e-06
Feta Beta Cell	1443832_s_at	Sdpr	-1.43311	-3.02276	-3.21696	-3.19827	-1.22604	-1.4345	-1.44655	-1.48196	-0.15456	-0.311969	-0.241819	-0.390632	2.37748	1.10372	1.71487	2.8028	2.89634	2.62868	-2.05752	1.24249	9.84924	0.000193301
[truncated: 2,340 more rows]

## Sheet: Fetal Beta vs. P1 Alpha
Enriched Cell Type	Affy Probe ID	Gene Symbol	E15 Beta-1.CEL	E15 Beta-2.CEL	E15 Beta-3.CEL	E15 Beta-4.CEL	E17 Beta-1.CEL	E17 Beta-2.CEL	E17 Beta-3.CEL	P1 Beta-1.CEL	P1 Beta-2.CEL	P1 Beta-3.CEL	P1 Alpha-1.CEL	P1 Alpha-2.CEL	P1 Alpha-3.CEL	P1 Alpha-4.CEL	Mean1 Fetal Beta	Mean2 P1 Alpha	Fold Change	adj p-value
[truncated: 3,013 more rows]

[truncated: 4 more sheets: P1 Alpha vs. Adult Alpha, Postnatal Beta vs. Adult Alpha, Fetal vs. Postnatal Endocrine , E15 EP vs. E15 Beta]
