# Supplementary material for: An Integrated Cell Purification and Genomics Strategy Reveals Multiple Regulators of Pancreas Development
Source: PLoS Genet. 2014 Oct 16;10(10):e1004645. doi: 10.1371/journal.pgen.1004645 (PMC4199491; doi:10.1371/journal.pgen.1004645)
Supplement: Table S5 — Predicted regulators of pancreas development by IMNA. The frequency ratio was calculated based on the number of times each regulator appears after each iterative run. A total of 100 iterative runs were performed each comprising of 75 gene-network modules. Analysis was executed using the module network algorithm of Genomica. (XLS) [file pgen.1004645.s013.xls]

## Sheet: Regulators
GeneSymbol	Total Frequency	No. Of Networks
Asb4	825	100
Hlf	674	100
Bcl11a	587	100
Bach2	407	100
Klf9	401	99
Hopx	409	98
Ank2	343	97
Pdx1	326	97
Ets1	310	97
Arx	563	96
Bcl6	352	96
Dab2	315	95
Bcl11b	310	95
Aff3	562	93
Aebp1	717	92
Dnmt3a	265	92
Baz1a	220	91
Chd5	208	91
Atf6	331	90
Ankrd6	352	88
Dach1	279	88
Bhlha15	227	88
Fev	171	88
Atf3	371	87
Chd7	229	87
Nfix	212	87
Sox11	209	87
Fblim1	198	87
Brdt	195	87
3110052M02Rik	519	86
Cebpa	243	86
Cited1	214	86
Phf15	198	86
Isl1	194	86
Gli3	191	86
Hmga2	183	85
Mef2c	151	85
Arid5b	255	83
Ahr	244	83
Mafb	200	83
Snai2	152	83
Sox9	139	83
Arid3b	224	82
Plagl2	148	82
Zbtb20	324	81
Ebf1	147	81
1700049G17Rik	419	80
Rora	166	79
Epas1	143	79
Nr3c2	142	79
Neurog3	138	79
Myt1l	179	78
Cnot6l	175	78
Nfib	171	78
Rcor2	130	78
Aff1	202	77
Enpp2	156	77
Etv6	146	77
Ctbp2	130	77
Litaf	126	77
Btg2	191	76
Nptxr	179	76
Foxp1	162	76
Cdkn2b	136	76
2610008E11Rik	663	75
Nkx6-1	138	75
Ankrd49	147	74
Csrp2	142	74
Hnf1b	127	74
Aatf	155	73
BC003267	140	73
Hdac2	141	72
Ehf	138	72
Glis3	137	72
Sdpr	130	72
Camta2	119	72
2310001H12Rik	415	71
Mlxipl	109	70
Atf5	158	69
Asb1	124	69
Arnt2	118	69
Rai14	108	69
Myt1	103	69
Maf	99	69
Klf5	97	69
Cecr6	135	68
Elk3	125	68
Ndn	115	68
Runx1t1	115	68
Ctnnb1	114	68
Bcl3	108	68
2210012G02Rik	505	67
Bcl6b	146	67
Dner	127	67
Insm1	121	67
Nr2f2	120	67
Ahctf1	116	67
Prdm16	99	67
Hmgb2	113	66
5730601F06Rik	263	65
Aebp2	120	65
Asb8	109	65
Pou3f4	104	65
Lrrfip1	99	65
Cdk4	123	64
Ifi35	118	64
Carm1	95	64
Hivep3	94	64
6720457D02Rik	443	63
2010315B03Rik	236	63
A630033E08Rik	137	63
Apex1	117	63
Btbd11	115	63
St18	99	63
Nfatc4	95	63
Helz	88	63
Zbtb4	86	63
Grhl2	96	62
5730507C01Rik	325	61
Camta1	118	61
Klf6	111	61
Ankhd1	104	61
Egr2	100	61
Cbfa2t3	97	61
Carhsp1	88	61
Elf1	85	61
Elavl2	77	61
Pax6	103	60
Klf4	99	60
Stat6	96	60
Onecut1	92	60
Scml4	85	60
Ankrd32	94	59
Asxl1	91	59
Dnmt1	89	59
E2f7	89	59
Ankrd52	87	59
Tox	79	59
Atf4	128	58
Bcor	99	58
Mdfic	93	58
Phf14	82	58
Dtx4	94	57
Lhx1	79	57
Sox4	74	57
Acyp2	186	56
Sox5	112	56
Etv1	101	56
Duxbl	97	56
Basp1	89	56
Id4	83	56
Zfp516	82	56
Notch3	81	56
Hmgn3	73	56
Adnp2	149	55
Apbb1	84	55
Pbx1	84	55
Foxp2	82	55
B930041F14Rik	78	55
Nfkbia	74	55
Zfp36l1	72	55
Hist1h2be	69	55
Polr2h	91	54
Camk4	76	54
Lmo4	74	54
Plagl1	71	54
Ankrd54	125	53
Btf3	97	53
Btg1	90	53
Prox1	83	53
Ctnnbip1	82	53
Atf2	79	53
Tgfb1i1	71	53
Pdlim1	78	52
Crem	78	51
Tcf7l2	76	51
Bpnt1	70	51
Hey1	67	51
4930432O21Rik	138	50
Chd8	75	50
Lbh	74	50
Baz2a	70	50
9830167H18Rik	177	49
Arid4b	148	49
1300003B13Rik	119	49
Nfia	75	49
Creg1	72	49
Neurod1	66	49
Mdfi	79	48
Bach1	69	48
Xrcc3	62	48
Hoxc4	62	48
Cnot3	56	48
Abt1	106	47
Fhl2	75	47
Brwd1	70	47
Nfe2l2	66	47
Lass4	65	47
Lmo2	64	47
Zeb2	57	47
Cramp1l	78	46
Sqstm1	70	46
BC049807	69	46
Creb3l2	66	46
Cdk2	63	46
Id2	57	46
5730403M16Rik	229	45
1700029I01Rik	82	45
Zfp110	62	45
Smyd5	59	45
Arnt	58	45
Gabpb1	56	45
4930422I07Rik	131	44
Peg3	69	44
Crebbp	67	44
Atoh8	63	44
Smarca2	56	44
Phf20l1	54	44
0610009B22Rik	410	43
Rcor3	56	43
Jag2	55	43
Hoxb3	63	42
Pax4	61	42
Per3	60	42
Irf8	60	42
Zeb1	56	42
Zbtb12	53	42
Hlx	52	42
Habp4	50	42
Cux2	49	42
Nab1	47	42
Brca1	47	42
2610021A01Rik	168	41
Cbx2	61	41
Jag1	60	41
Arhgap17	60	41
Nfic	58	41
Stat3	57	41
Thra	54	41
Pttg1	54	41
Ddx54	53	41
Mbtps2	53	41
Ash2l	51	41
Calcoco1	51	41
Sh3pxd2b	51	41
Irx2	69	40
Klf12	58	40
Myc	57	40
Mnx1	56	40
Dbp	55	40
Ebf3	52	40
Ets2	52	40
Zfp462	50	40
Cebpd	49	40
Irx1	47	40
Ddit3	54	39
Gata2	49	39
Gtf3c1	46	39
2810408B13Rik	119	38
Rbbp4	59	38
Nupr1	59	38
Ankrd10	58	38
Nr5a2	51	38
Maml3	51	38
Mxd1	48	38
Zfp532	48	38
Mcm7	47	38
Jmjd1c	41	38
Ankra2	75	37
Ell3	52	37
Csrnp1	51	37
Gata4	51	37
Zdhhc2	49	37
Hivep2	49	37
Bmyc	47	37
Onecut2	43	37
Pla2g6	42	37
Pcgf5	39	37
Abl1	115	36
Chd4	59	36
Csda	52	36
E2f3	51	36
Gtf2a2	50	36
Chd1	49	36
Per2	47	36
Akap8l	45	36
Atrx	44	36
Ezh1	43	36
Rnf6	43	36
Lef1	42	36
Ccnc	40	36
Nr3c1	38	36
Dr1	65	35
Vdr	53	35
Nr0b2	51	35
Prss35	51	35
Tshz1	51	35
Arid1a	48	35
Phf17	45	35
Clock	45	35
Egr3	44	35
Zfp60	43	35
Fhl1	43	35
Rnf138	42	35
Jazf1	40	35
Kdm1a	39	35
Nrip3	47	34
BC049349	45	34
Mcm2	43	34
Npas3	41	34
Rest	40	34
AI894139	40	34
Trps1	38	34
Eif5b	47	33
Hipk2	45	33
Klf7	44	33
Zfp521	39	33
Creb1	37	33
Zfp654	33	33
Eif2ak2	53	32
Ptrf	52	32
Tgif2	47	32
Foxo1	45	32
Id3	44	32
Rnf141	44	32
Cdca4	41	32
Depdc6	41	32
Ptf1a	37	32
Rfx3	37	32
Creb3	36	32
Hhex	51	31
D10627	40	31
Prdm5	37	31
Hdac4	36	31
Mypop	35	31
Creb3l1	38	30
Hist3h2ba	37	30
Bclaf1	36	30
Cnot6	36	30
Nr4a2	36	30
Dek	36	30
Grhl1	35	30
L3mbtl3	34	30
Elf2	33	30
Snw1	32	30
Ell2	44	29
Pcgf6	44	29
Smad7	41	29
Nr1h4	39	29
Lcor	39	29
Nfkbiz	39	29
Gabpa	38	29
Cops2	36	29
Meis1	34	29
Klf13	34	29
Sox10	33	29
Dennd4a	33	29
Nab2	32	29
Pbx3	32	29
Gtf3a	39	28
Arntl	38	28
Mllt3	35	28
Spry2	31	28
Baz1b	29	28
5830417I10Rik	97	27
Tceal6	42	27
Sox6	32	27
Hdac9	31	27
Hif3a	29	27
Mbd2	28	27
A530054K11Rik	46	26
Ovol2	43	26
Klf3	35	26
Notch4	34	26
Med27	33	26
Pa2g4	30	26
Atf7ip	30	26
Tcf7l1	29	26
Fubp1	29	26
Rsl1	29	26
Zfp30	29	26
Nrarp	27	26
Ssbp3	27	26
Suz12	35	25
Hes1	32	25
Polr3k	31	25
Nr4a3	30	25
Lass6	30	25
Aes	30	25
Cbx7	29	25
Mapk1	29	25
Zfp568	29	25
Nfkbie	27	25
Ccnt1	27	25
Gm98	27	25
Etv3	26	25
E2f1	30	24
Tshz3	29	24
Hnf4a	27	24
Mcm3	25	24
Meox1	36	23
Kank2	34	23
Trpv6	32	23
Etv5	31	23
Zfp398	31	23
Brca2	30	23
Pdlim4	30	23
Trp53	29	23
Cbfa2t2	29	23
Sfmbt2	28	23
Fank1	27	23
Rbm39	26	23
Klf2	26	23
Zfp644	26	23
Nfatc2	25	23
Csdc2	25	23
Sox12	25	23
Aire	51	22
Abtb1	34	22
Mecp2	27	22
Pura	26	22
Parp1	25	22
Id1	25	22
Mllt10	24	22
Wwtr1	23	22
Pja2	23	22
Hist1h1c	22	22
Sall1	27	21
Satb1	27	21
Cenpk	27	21
Rbbp8	26	21
Trip6	26	21
Tgif1	25	21
Mycn	25	21
Zfp191	25	21
Timeless	23	21
Mitf	23	21
Sap18	22	21
Zfp280b	22	21
Prkcdbp	21	21
Coil	28	20
Znhit1	28	20
Kat2b	25	20
Papola	23	20
Meis3	23	20
Med6	23	20
Elf4	23	20
Atm	23	20
Ash1l	22	20
Rbpjl	22	20
Bbx	21	20
Tcfcp2l1	21	20
Nr1d1	20	20
Chd2	20	20
2810021G02Rik	30	19
Ankrd42	29	19
Arap1	27	19
Edf1	23	19
Trp53bp1	23	19
Mef2a	22	19
Mapk8	22	19
Notch1	22	19
Phf16	21	19
Brd1	21	19
Rorc	21	19
Tef	20	19
Rnf14	20	19
Rnps1	19	19
Fem1c	19	19
Xrcc5	19	19
Scmh1	23	18
Tead2	23	18
Mycbp	23	18
Ep400	22	18
Crebzf	22	18
Lmo3	21	18
Thrsp	21	18
Fosb	20	18
Klf11	20	18
Zfp618	20	18
Fosl2	19	18
Taf4b	19	18
Zswim4	19	18
Zdhhc6	19	18
Cdk7	19	18
Tmpo	18	18
Fah	18	18
Rnf11	22	17
Nrip1	21	17
Rab8b	21	17
Gtf2e1	21	17
Baz2b	21	17
Mtpn	21	17
Rbpj	20	17
Jmy	20	17
Zfp40	20	17
Tcfl5	19	17
Zbtb10	19	17
Smarcd3	19	17
Gtf2a1	19	17
Lcorl	19	17
Elp4	19	17
Ccnh	19	17
Nkx2-2	18	17
Hdgfrp2	18	17
Zfp612	18	17
Rab15	18	17
Gas7	18	17
Zdhhc21	18	17
Smad2	17	17
BC063263	17	17
Cbx4	17	17
Apbb2	29	16
Irf5	20	16
Med17	20	16
Med25	20	16
Hdac6	19	16
Nr6a1	19	16
Rnf180	19	16
Tax1bp3	19	16
Tcea3	19	16
Jund	18	16
Clpb	18	16
Foxm1	18	16
Smyd3	18	16
Rbm24	18	16
Khdrbs1	18	16
Esrrg	18	16
Esrra	17	16
Hmgb1	17	16
Sox13	17	16
Hira	17	16
Snd1	17	16
Irf6	17	16
Smarcc1	17	16
Nfe2l3	16	16
Foxj2	16	16
Pnn	16	16
Phf10	19	15
Zfpm1	18	15
Fem1b	18	15
Rb1	17	15
Tnfaip3	17	15
Lrrfip2	17	15
Depdc1b	17	15
Smarcb1	17	15
Spry1	17	15
2810021J22Rik	17	15
Casz1	16	15
Zfp148	16	15
Nap1l2	16	15
Uhrf1	16	15
Smarca4	16	15
Ppargc1a	16	15
Clp1	16	15
Rbm9	16	15
Taf7	15	15
Trip13	15	15
Xbp1	15	15
Ddx20	15	15
Rem2	15	15
Phf1	15	15
Taf2	15	15
Epc1	15	15
Smarca1	19	14
Ncor1	18	14
Arid3a	18	14
Zfp691	17	14
Men1	16	14
Rsf1	16	14
Dnajc2	16	14
Six4	16	14
Rlf	16	14
Stag1	16	14
Tle3	15	14
Zfhx4	15	14
Rnf38	15	14
Erh	15	14
Relb	15	14
Pias1	15	14
Meis2	14	14
Zbed4	14	14
Zfp36l2	14	14
Ccrn4l	14	14
Csde1	14	14
Mkx	14	14
Mll5	14	14
6330416L07Rik	25	13
Armc5	24	13
Cbx6	17	13
Tcf25	16	13
AW146020	16	13
Jdp2	16	13
Smarcc2	15	13
Sirt7	15	13
Foxo3	15	13
Hdac11	14	13
Aff4	14	13
Sertad2	14	13
Hic2	14	13
Rabl3	14	13
Mbtd1	14	13
Dedd2	14	13
Tceb2	14	13
Ssrp1	14	13
Nfatc1	13	13
Zfp84	13	13
Gtf2h4	13	13
Tcf3	13	13
Phf21b	13	13
Zdhhc15	18	12
Ldb1	15	12
Hdac5	15	12
Hdac7	15	12
Zfp295	15	12
Tcf4	14	12
Phf6	14	12
Nr4a1	14	12
D11Bwg0517e	13	12
Ccnt2	13	12
Zhx3	13	12
Klf10	13	12
Zbtb16	13	12
Espl1	13	12
Purb	13	12
Cdyl	13	12
Hnrnpab	13	12
Pawr	13	12
Plekhf1	12	12
Tshz2	12	12
Mrpl28	12	12
Tbp	12	12
Mtf2	12	12
Rab11a	12	12
Ikzf5	12	12
Tipin	12	12
Sim1	16	11
Ebf4	14	11
Trim33	13	11
Cdc5l	13	11
Zfp451	13	11
Phtf2	13	11
Psmd9	13	11
Nfatc2ip	12	11
Pole3	12	11
Ctdspl	12	11
Nr2c2	12	11
Crtc3	12	11
Maff	12	11
Tsc22d1	12	11
Zcchc3	12	11
Smarca5	12	11
Pknox1	12	11
E4f1	12	11
Nr1d2	12	11
Nrf1	12	11
Cnot4	11	11
Med14	11	11
Cand2	11	11
Tbl1x	11	11
Notch2	11	11
Mybbp1a	11	11
Fbxl19	11	11
Zfp36	11	11
Smad3	11	11
Tfdp1	11	11
Pbrm1	11	11
Tulp4	11	11
Zxdc	11	11
Gzf1	11	11
Cdkn2d	13	10
Znrf2	13	10
Foxn2	13	10
Ddx58	12	10
Fbxw7	12	10
Casp8ap2	12	10
Zfp57	12	10
Phf8	12	10
Nfkb2	12	10
Zfp322a	11	10
Trappc2	11	10
Ttf2	11	10
Myb	11	10
Sub1	11	10
Hmg20b	11	10
Gtf2e2	10	10
Jrk	10	10
Rarg	10	10
Setbp1	10	10
Ski	10	10
Lass5	10	10
Hnrnpd	10	10
Polrmt	10	10
Sf1	10	10
Blzf1	10	10
Med13	10	10
Yap1	10	10
Gmeb1	10	10
Cdk9	10	10
Ugp2	11	9
Top2b	11	9
Zfp9	10	9
Tacc3	10	9
Zfhx3	10	9
Cebpg	10	9
Hif1a	10	9
Fmnl2	10	9
Zfp825	10	9
Foxp4	10	9
Zfp418	10	9
Hsf1	10	9
Whsc1l1	9	9
Phf5a	9	9
Zhx1	9	9
Hltf	9	9
Zfp407	9	9
Rps6ka4	9	9
Pbx2	9	9
Phf2	9	9
Tcf19	9	9
Tcf12	9	9
Med21	9	9
Ing5	9	9
Tcf15	9	9
Zfp296	9	9
Zzef1	9	9
Ell	9	9
Dtx3	9	9
Ptov1	9	9
Ppargc1b	15	8
Ikzf2	11	8
Polr1e	10	8
Dido1	10	8
Tob1	10	8
Npdc1	9	8
Zscan18	9	8
Smad5	9	8
Tcof1	9	8
Sp3	9	8
Lsr	8	8
Rab1	8	8
Ppp1r12b	8	8
Zdhhc5	8	8
Cnot2	8	8
Tle4	8	8
Zfp260	8	8
Ciao1	8	8
Rfx6	8	8
Dmtf1	8	8
Cebpz	8	8
Drg1	8	8
Pias2	8	8
Zfp120	8	8
Polr3b	8	8
Zscan21	8	8
Stat1	8	8
Kcnip3	8	8
Gpkow	8	8
Pcgf3	8	8
Mid1	8	8
Hist1h1e	8	8
Mllt6	8	8
Tbc1d2b	8	8
Zkscan6	8	8
Sfpq	8	8
Mcm4	8	8
Zfp51	8	8
Rbmx	8	8
Phf12	8	8
C80913	8	8
Nap1l3	8	8
Stat5a	8	8
9630025I21Rik	12	7
Brd8	10	7
Phf3	9	7
Shprh	9	7
Hist1h2bp	9	7
Csrnp2	9	7
Ssxb1	8	7
Ostf1	8	7
Taf13	8	7
Tfdp2	8	7
Zfp354c	8	7
Kntc1	8	7
Zc3h15	8	7
E2f2	8	7
Srrm1	7	7
Rybp	7	7
Elf3	7	7
Mrps31	7	7
Ppp1r10	7	7
Zfp251	7	7
Pou5f2	7	7
Hmgb3	7	7
C1d	7	7
Pebp1	7	7
Gata6	7	7
Psip1	7	7
Gtf2h1	7	7
E2f8	7	7
Lmx1b	7	7
Sp4	7	7
Trim28	7	7
Zbtb7a	7	7
Taf12	7	7
Mta2	7	7
Sall2	7	7
Gls2	7	7
Gtf2h2	7	7
Gtf2ird1	7	7
Gtf2i	7	7
Papolg	7	7
Ctr9	7	7
Zfp14	7	7
Tle6	7	7
Hcfc1	7	7
Zfp597	7	7
Junb	7	7
Gtf2h3	7	7
Rbl1	7	7
Gtf2f1	7	7
Lsm4	7	7
Ubtf	7	7
Pms1	8	6
Prdm2	8	6
Cnot7	8	6
Ddx5	7	6
Fos	7	6
BC006779	7	6
Aip	7	6
Nkx6-2	7	6
Cited2	7	6
Tcfe3	7	6
Jun	7	6
Zfp715	6	6
Gatad1	6	6
Zfp161	6	6
Ing3	6	6
Zfp316	6	6
Polr2f	6	6
Nfat5	6	6
Mafk	6	6
Patz1	6	6
Ss18l1	6	6
Wbp11	6	6
Rfc1	6	6
Fiz1	6	6
Zkscan1	6	6
Purg	6	6
Fxr1	6	6
Shank3	6	6
Foxa3	6	6
Uhrf2	6	6
Pwp1	6	6
Jarid2	6	6
Zfp61	6	6
Zxda	6	6
Tsc22d3	6	6
BC027344	6	6
Mib2	6	6
Lin9	6	6
Atf7	7	5
Elk4	6	5
Ercc3	6	5
Spop	6	5
Sap30	6	5
Ecd	6	5
Snapc3	5	5
Dach2	5	5
Srfbp1	5	5
Mnt	5	5
Ybx1	5	5
Zdhhc13	5	5
Ilf3	5	5
Zfp64	5	5
Arid4a	5	5
Tceb3	5	5
Zik1	5	5
Pqbp1	5	5
Pcsk4	5	5
Zfp513	5	5
Thoc2	5	5
Zfp62	5	5
Mef2d	5	5
Mki67ip	5	5
Fem1a	5	5
Zfp410	5	5
Zfp668	5	5
Tcea1	5	5
Polr2j	5	5
Zkscan14	5	5
Zfp74	5	5
Sin3b	5	5
Ivns1abp	5	5
Mtf1	5	5
Ncoa3	5	5
Znfx1	5	5
Dtx1	5	5
Taf9	5	5
Pias4	5	5
Zfml	5	5
Smurf2	5	5
Pogk	5	5
Mcm5	5	5
Ehmt2	5	5
Supt3h	5	5
Tsc22d2	5	5
Sfmbt1	7	4
Pdcd2l	5	4
Irf1	5	4
Six5	5	4
Ppp1r13b	5	4
Depdc5	5	4
Pfdn1	5	4
Ezh2	4	4
Sin3a	4	4
Hmga1	4	4
Sall4	4	4
Hdgf	4	4
Ncoa4	4	4
Tbl1xr1	4	4
Ewsr1	4	4
Crtc1	4	4
1810007M14Rik	4	4
Cry1	4	4
Prss53	4	4
Msrb2	4	4
Gatad2b	4	4
Cux1	4	4
Rnf7	4	4
Gtf2f2	4	4
Nfya	4	4
Zfp292	4	4
Cebpb	4	4
Zfp664	4	4
Zbtb6	4	4
Trerf1	4	4
Tardbp	4	4
Rere	4	4
Taf15	4	4
Zfp68	4	4
Zfx	4	4
Zfp287	4	4
Trim27	4	4
Irf2	4	4
Zfp408	4	4
Zfp7	4	4
Hbp1	4	4
Zfp184	4	4
Supt16h	4	4
Zfp697	4	4
D330038O06Rik	4	4
Egr1	4	4
Srebf1	4	4
Zfp82	4	4
Znhit3	4	4
Trim32	4	4
Zfp1	4	4
Tox3	4	4
Ascc2	5	3
Hexim1	4	3
Dot1l	4	3
Ing2	4	3
Nfx1	3	3
Zfp566	3	3
Yaf2	3	3
Zfp606	3	3
Ing4	3	3
Zbtb26	3	3
Sirt1	3	3
Smyd2	3	3
Eed	3	3
Zfp646	3	3
Polr3e	3	3
Taf1	3	3
Ints12	3	3
Mta3	3	3
Rad51	3	3
Gcdh	3	3
Dmap1	3	3
Sertad1	3	3
Zfp28	3	3
Zfp395	3	3
Pou6f1	3	3
Zfp760	3	3
Rela	3	3
Prr3	3	3
Mcm8	3	3
Xrcc6	3	3
Ctnnbl1	3	3
Nfyc	3	3
Ndnl2	3	3
Zkscan3	3	3
Preb	3	3
Maml1	3	3
Wdhd1	3	3
Drap1	3	3
Snrpb	3	3
Nr2f6	3	3
Zfp787	3	3
Myef2	3	3
Mcm6	3	3
Npff	3	3
Zfp553	3	3
Zfp52	3	3
Phf7	3	3
Thoc4	3	3
Zfp112	3	3
Mga	3	3
Btaf1	3	3
Smarcad1	3	3
Nfkb1	3	3
Zfp358	3	3
Med15	3	3
Nfxl1	3	3
Ppp3cb	3	3
Zfp719	3	3
Smarcd2	3	3
Cnot1	3	3
Rreb1	3	3
Tceal1	3	3
Rab25	3	3
Hnrnpr	3	3
Zfp3	3	3
Terf1	3	3
Ccnl1	3	3
Zfp119	3	3
Phb2	3	3
Siah2	3	3
Rbm14	3	3
Irf7	3	3
Ifnar2	3	3
Rfxap	3	3
Rcor1	3	3
Adnp	3	3
Rnf4	3	3
Usf2	3	3
Zfp329	3	2
Zbtb9	2	2
Ruvbl2	2	2
Polr2a	2	2
Mms19	2	2
Zfp367	2	2
Zfp593	2	2
Prdm15	2	2
Trip11	2	2
Homez	2	2
Tcerg1	2	2
Wtip	2	2
Crabp2	2	2
Zim1	2	2
Tial1	2	2
Mapk3	2	2
Zfp277	2	2
Zfp189	2	2
Zbtb45	2	2
Zfp182	2	2
Zfp101	2	2
Whsc1	2	2
Scx	2	2
E2f5	2	2
Suv39h2	2	2
Irf3	2	2
Egr4	2	2
Htt	2	2
Klf16	2	2
Smad4	2	2
Ssb	2	2
Zfyve28	2	2
Thrap3	2	2
Zfp69	2	2
Nkrf	2	2
Gtl3	2	2
Med30	2	2
Yeats2	2	2
Tbc1d22a	2	2
Zfp53	2	2
BC031441	2	2
Sirt5	2	2
Rnf19a	2	2
Eya3	2	2
Ikbkg	2	2
Tusc4	2	2
Cand1	2	2
Zcchc4	2	2
Tulp3	2	2
Zfp637	2	2
Med1	2	2
Zfp759	2	2
Mphosph8	2	2
Zfp518	2	2
Sart1	2	2
Nsd1	2	2
Pou2f1	2	2
Nfrkb	2	2
Rfx2	2	2
Rqcd1	2	2
9430025M13Rik	2	2
Zfp319	2	2
Zfp37	2	2
Polr3f	2	2
Hmg20a	2	2
Nfatc3	2	2
Sirt6	2	2
Psmc5	2	2
Ilf2	2	2
Taf5	2	2
Rdbp	2	2
Klf15	2	2
Safb2	2	2
Nfil3	2	2
Zfp91	2	2
Vhl	2	2
Trrap	2	2
Zmynd19	2	2
Zfp746	2	2
Ruvbl1	2	2
Zfp449	2	2
Fdx1l	2	2
Dpf2	2	2
Ankzf1	4	1
Polr3c	1	1
Tle2	1	1
Hes6	1	1
Strap	1	1
Ppp5c	1	1
Gtf2ird2	1	1
Zfp111	1	1
Zfp354b	1	1
Smarce1	1	1
Zfp113	1	1
Mafg	1	1
Sufu	1	1
Zfyve19	1	1
Cbfb	1	1
Taf5l	1	1
Ssbp2	1	1
Hmbox1	1	1
Sh3d19	1	1
Zfp146	1	1
Mbd3	1	1
Ppp1r12c	1	1
Rnf185	1	1
Zfp46	1	1
Sirt4	1	1
Ildr1	1	1
Mysm1	1	1
Taf4a	1	1
Zbtb38	1	1
Wasl	1	1
Pir	1	1
Zfp692	1	1
Brd7	1	1
Gtf3c2	1	1
Nfe2l1	1	1
Tead1	1	1
Erf	1	1
Foxk1	1	1
Zbtb7b	1	1
Mll3	1	1
Znf512b	1	1
Ascc1	1	1
Zfp445	1	1
Taf1b	1	1
Th1l	1	1
Zbtb3	1	1
Foxa2	1	1
Rbl2	1	1
Zfp623	1	1
Zfp94	1	1
Dtx2	1	1
Nono	1	1
Taf3	1	1
Zfp617	1	1
Ercc8	1	1
Zfp35	1	1
Smarcd1	1	1
Rbak	1	1
Gnptab	1	1
Zfp467	1	1
Snapc2	1	1
H1f0	1	1
Mllt1	1	1
Zfp213	1	1
Barx1	1	1
Htatip2	1	1
Vps72	1	1
9130019O22Rik	1	1
Vezf1	1	1
Polr2l	1	1
Ctdp1	1	1
Yy1	1	1
Srebf2	1	1
Zfyve1	1	1
Cops5	1	1
Ppard	1	1
Tfam	1	1
Zfp709	1	1
Zfp187	1	1
Rnf5	1	1
Htatsf1	1	1
Zfp27	1	1
Hnf1a	1	1
Whsc2	1	1
Rnf2	1	1
Tcfeb	1	1
Zfp560	1	1
Foxk2	1	1
Runx1	1	1
Nfyb	1	1
Zkscan17	1	1
Zbtb2	1	1
Mxi1	1	1
E2f4	1	1
Foxn3	1	1
Zfp317	1	1
Zdhhc1	1	1
Zfp281	1	1
Zfp87	1	1
Cxxc1	1	1
Zfp651	1	1
Zfp39	1	1
Ncoa1	1	1
Bcorl1	1	1
Prdm4	1	1
Zfp422	1	1
Znrf1	1	1
Matr3	1	1
Tceb1	1	1
Pml	1	1
Zglp1	1	1
Orc2l	1	1
E2f6	1	1
Mkl1	1	1
Nudt12	1	1
Zfp647	1	1
Yeats4	1	1
Rexo4	1	1
Scap	1	1
Ikbkb	1	1
Supt6h	1	1
Srf	1	1
Polr2e	1	1
Tcfap2d	1	1
Pprc1	1	1
Nr2c1	1	1
Solh	1	1
Tert	1	1
Per1	1	1
Nfkbib	1	1
Bat2	1	1
Zbtb41	1	1
Gatad2a	1	1
Asb6	1	1
Topors	1	1
Zfp324	1	1
Zfp334	1	1
Elk1	1	1
Zhx2	1	1
Ripk4	1	1
Zmynd10	1	1
Trib3	1	1
