# Supplementary material for: An Integrated Cell Purification and Genomics Strategy Reveals Multiple Regulators of Pancreas Development
Source: PLoS Genet. 2014 Oct 16;10(10):e1004645. doi: 10.1371/journal.pgen.1004645 (PMC4199491; doi:10.1371/journal.pgen.1004645)
Supplement: Table S6 — Pair-wise comparison of Neurog3-wt vs. Neurog3 null cells. Differentially expressed genes were obtained by comparing the expression values of E15 Neurog3+ endocrine progenitor (E15 EP) cells to sorted E15 Neurog3-null cells. Expression values represent Log2 normalized values. Only values that are differentially expressed by a 2-fold change and have an adjusted P-value of <0.05 (based on a multiple hypothesis correction) are shown. (XLS) [file pgen.1004645.s014.xls]

## Sheet: E15 EP vs. E15 Neurog3-null
Enriched Cell type	AffyID	Gene Symbol	E15 EP-1	E15 EP-2	E15 EP-3	E15 Neurog3 Null_1	E15 Neurog3 Null_2	E15 Neurog3 Null_3	E15 Neurog3 Null_4	mean1 E15 EP	mean2 E15 Neurog3-null	Fold Change
E15 Endocrine Progenitor	1450042_at	Arx	12.1426	12.236	12.0116	3.49167	3.76639	3.735	3.35722	12.1301	3.58757	372.869
E15 Endocrine Progenitor	1426413_at	Neurod1	11.6872	11.7745	11.4336	3.70762	3.27062	3.27062	2.90684	11.6318	3.28892	324.675
E15 Endocrine Progenitor	1426412_at	Neurod1	13.0643	13.1469	12.8845	5.12377	5.19448	4.68846	4.68846	13.0319	4.9238	275.925
E15 Endocrine Progenitor	1450723_at	Isl1	13.4746	13.5266	13.272	6.3584	4.52016	6.01482	5.08258	13.4244	5.49399	243.945
E15 Endocrine Progenitor	1425886_at	Fev	12.5893	12.5933	12.2012	4.10787	4.36616	4.63169	5.03569	12.4612	4.53535	243.181
E15 Endocrine Progenitor	1447992_s_at	Pcsk2	11.2065	11.314	10.737	3.6577	3.13354	3.06074	3.06557	11.0859	3.22939	231.759
E15 Endocrine Progenitor	1441429_at	Ece1	11.013	11.6006	11.689	3.98285	3.24444	3.75645	3.41264	11.4342	3.5991	228.35
E15 Endocrine Progenitor	1422447_at	Ins1	12.4836	12.1092	12.1939	4.07276	4.35474	5.04918	4.45354	12.2622	4.48256	219.741
E15 Endocrine Progenitor	1455085_at	1700086L19Rik	11.966	11.9899	11.5165	4.33465	4.52198	4.05753	3.65551	11.8241	4.14242	205.316
E15 Endocrine Progenitor	1435411_at	Zkscan16	12.2367	12.141	12.4036	4.6562	4.75305	4.83931	4.83882	12.2605	4.77185	179.598
E15 Endocrine Progenitor	1422915_at	Gast	12.9546	12.8254	13.0794	4.80055	5.99149	5.74233	5.61609	12.9531	5.53761	170.724
E15 Endocrine Progenitor	1454926_at	Sphkap	12.9725	13.0122	12.4762	5.80319	5.10066	5.79057	4.98189	12.8203	5.41908	169.038
E15 Endocrine Progenitor	1419271_at	Pax6	12.6404	12.5141	12.3109	5.22432	5.07045	5.31867	4.74173	12.4885	5.08879	168.861
E15 Endocrine Progenitor	1428948_at	Kcnma1	11.6764	11.8131	11.6741	4.51334	3.9657	5.00097	3.89623	11.7212	4.34406	166.242
E15 Endocrine Progenitor	1422773_at	Myt1	13.8406	13.8256	13.6375	7.33646	6.282	6.91383	5.47272	13.7679	6.50125	153.984
E15 Endocrine Progenitor	1427550_at	Peg10	12.6401	11.9792	12.2298	5.6258	4.71602	5.38252	4.39278	12.283	5.02928	152.613
E15 Endocrine Progenitor	1434249_s_at	Trim9	10.5958	10.5905	10.4257	3.59573	3.10341	3.68725	3.02604	10.5373	3.35311	145.435
E15 Endocrine Progenitor	1435297_at	Gjd2	12.1923	12.3	11.8365	5.3787	5.49123	4.22645	4.63964	12.1096	4.93401	144.566
E15 Endocrine Progenitor	1455123_at	St18	11.8921	11.9041	11.3692	5.00097	4.37777	4.38836	4.51792	11.7218	4.57125	142.08
E15 Endocrine Progenitor	1448955_s_at	Cadps	11.4329	11.5092	11.0759	4.84409	4.07689	3.91296	3.98004	11.3393	4.20349	140.637
E15 Endocrine Progenitor	1450428_at	Lhx1	10.727	10.7855	10.0845	2.95823	3.50229	3.56605	3.61617	10.5323	3.41069	139.26
E15 Endocrine Progenitor	1425952_a_at	Gcg	13.9848	13.971	13.8651	9.19653	6.84609	5.64345	5.76281	13.9403	6.86222	135.119
E15 Endocrine Progenitor	1423510_at	Iapp	13.2314	13.0236	12.9076	5.83946	5.05365	5.871	7.18889	13.0542	5.98825	133.985
E15 Endocrine Progenitor	1422720_at	Isl1	13.0164	12.8324	12.9826	6.26065	5.32189	5.86709	6.09896	12.9438	5.88715	133.125
E15 Endocrine Progenitor	1447669_s_at	Gng4	11.1801	11.3005	11.1971	4.11594	4.25871	4.35056	4.05677	11.2259	4.1955	130.723
E15 Endocrine Progenitor	1441625_at	Rimbp2	12.8538	12.8283	12.6124	6.24525	5.38926	6.01811	5.69474	12.7648	5.83684	121.768
E15 Endocrine Progenitor	1439732_at	Tmem186	10.5036	10.6117	10.5261	3.54243	4.09674	3.34628	3.59006	10.5471	3.64388	119.697
E15 Endocrine Progenitor	1435124_at	Vwa5b2	13.3284	13.1077	13.0577	6.58615	6.42337	6.50406	5.6351	13.1646	6.28717	117.574
E15 Endocrine Progenitor	1434470_at	Syt13	13.3752	13.3065	13.0991	6.78946	6.35293	6.24342	6.39056	13.2602	6.44409	112.684
E15 Endocrine Progenitor	1454886_x_at	Trim9	10.7657	10.9159	10.7749	4.07235	4.0582	3.93576	4.18175	10.8188	4.06202	108.145
E15 Endocrine Progenitor	1455416_at	C130021I20Rik	13.0974	13.1756	12.8717	7.15169	5.51765	6.00638	6.50119	13.0482	6.29423	107.934
E15 Endocrine Progenitor	1417943_at	Gng4	10.7143	10.9317	10.6039	4.32985	3.9904	3.85462	3.97692	10.75	4.03795	104.839
E15 Endocrine Progenitor	1447991_at	Pcsk2	10.4503	10.432	10.0061	4.05838	3.59788	3.20332	3.58171	10.2961	3.61032	102.952
E15 Endocrine Progenitor	1437323_a_at	Iapp	13.1877	13.1363	12.7389	6.50808	5.33486	6.13172	7.63801	13.021	6.40317	98.2106
E15 Endocrine Progenitor	1428305_at	Pcsk2	11.5747	11.5248	10.9977	4.61714	4.82514	5.08092	4.5328	11.3657	4.764	97.122
E15 Endocrine Progenitor	1443369_at	Vwa5b2	11.2508	10.8232	9.78022	3.91776	3.88326	4.17081	4.13064	10.6181	4.02562	96.5001
E15 Endocrine Progenitor	1433551_at	Vat1l	11.5462	11.3791	11.1857	4.49478	5.33486	4.89573	4.44246	11.3703	4.79195	95.5634
E15 Endocrine Progenitor	1448980_at	Ghrl	13.591	13.791	14.1363	7.16016	7.48602	7.38112	7.27657	13.8394	7.32597	91.359
E15 Endocrine Progenitor	1439607_at	Slc7a14	11.1089	10.9676	10.6693	4.1702	4.75141	4.50418	4.31381	10.9153	4.4349	89.2856
E15 Endocrine Progenitor	1427509_at	Baiap3	12.8358	12.9245	12.7942	6.82836	6.94976	5.89279	5.82358	12.8515	6.37362	89.1316
E15 Endocrine Progenitor	1421399_at	Insm1	11.5687	11.5993	11.5852	6.11552	4.54321	5.41611	4.50958	11.5844	5.1461	86.7188
E15 Endocrine Progenitor	1423377_at	Igfbpl1	12.7746	12.6008	12.7003	6.22975	6.46723	6.06205	6.37471	12.6919	6.28344	84.9466
E15 Endocrine Progenitor	1436821_at	Plcxd3	9.69789	10.0461	9.02301	3.33241	3.0226	3.19014	3.18677	9.58899	3.18298	84.8007
E15 Endocrine Progenitor	1415978_at	Tubb3	11.7261	11.7647	11.6636	5.08482	5.45029	5.43776	5.30365	11.7181	5.31913	84.3891
E15 Endocrine Progenitor	1444147_at	Pcsk2	10.6226	10.1646	8.0798	3.36796	3.00204	3.35219	3.23387	9.62234	3.23902	83.4778
E15 Endocrine Progenitor	1448312_at	Pcsk2	12.3618	12.293	12.1593	5.96207	6.18152	5.72842	5.69386	12.2714	5.89147	83.2815
E15 Endocrine Progenitor	1456187_at	Slc7a14	11.4534	11.216	10.4272	4.59367	5.20638	4.67018	4.41927	11.0322	4.72237	79.3328
E15 Endocrine Progenitor	1449519_at	Gadd45a	13.2873	13.2672	13.372	7.22945	6.11603	7.53544	7.19463	13.3088	7.01889	78.2467
E15 Endocrine Progenitor	1455325_at	Miat	13.0009	12.8994	12.8178	7.17944	6.62176	6.68303	6.07654	12.906	6.64019	76.9494
E15 Endocrine Progenitor	1453523_at	Krtap17-1	11.1557	10.7913	11.0539	4.77337	4.7254	4.8351	4.62389	11.0003	4.73944	76.6837
E15 Endocrine Progenitor	1457613_at	Rfx6	10.1723	9.83601	8.86632	3.1708	3.88411	3.21448	3.24206	9.62488	3.37786	75.9522
E15 Endocrine Progenitor	1450930_at	Zfp57	10.1417	10.0581	10.1978	4.09398	3.82005	3.88794	3.85311	10.1325	3.91377	74.479
E15 Endocrine Progenitor	1440728_at	Kcnma1	10.2583	10.2482	8.89971	3.6577	3.75891	3.39026	3.5489	9.80208	3.58894	74.1889
E15 Endocrine Progenitor	1451598_at	Pax4	12.0257	12.0519	12.1338	5.36088	6.17662	6.15334	5.79419	12.0705	5.87126	73.4766
E15 Endocrine Progenitor	1419473_a_at	Nudc	11.4473	11.5304	11.6636	5.44385	5.77697	5.16948	5.00166	11.5471	5.34799	73.4696
E15 Endocrine Progenitor	1448031_at	Gnao1	11.8856	11.8877	11.6918	5.64775	6.14493	5.29772	5.4346	11.8217	5.63125	73.0318
E15 Endocrine Progenitor	1451534_at	Scgn	11.2046	11.2323	11.2342	4.93723	5.08578	5.16768	5.01097	11.2237	5.05041	72.1661
E15 Endocrine Progenitor	1419533_at	1700102P08Rik	10.6002	10.6111	10.5912	4.11447	5.03199	4.26753	4.30833	10.6008	4.43058	72.0165
E15 Endocrine Progenitor	1449245_at	Grin2c	11.3194	11.6215	11.6555	5.02249	5.07517	5.54376	5.81743	11.5321	5.36471	71.8744
E15 Endocrine Progenitor	1416286_at	Rgs4	10.1659	10.2817	9.83412	4.39439	4.30027	3.51803	3.51706	10.0939	3.93244	71.5776
E15 Endocrine Progenitor	1439752_at	Ptges	11.0296	11.2356	11.2842	5.73194	4.84951	4.61783	5.02546	11.1831	5.05619	69.8862
E15 Endocrine Progenitor	1456998_at	Dbpht2	9.84061	9.75103	8.99962	3.53484	3.47211	3.29824	3.35064	9.53042	3.41396	69.3808
E15 Endocrine Progenitor	1450960_at	Igfbpl1	11.0371	10.6352	11.1203	4.81883	4.82514	4.89647	4.82124	10.9309	4.84042	68.1411
E15 Endocrine Progenitor	1428525_at	4930488B01Rik	11.7602	12.1127	11.2791	5.6502	5.66286	6.2758	5.02885	11.7174	5.65443	66.8532
E15 Endocrine Progenitor	1435026_at	Spock2	12.1651	12.0979	12.3032	5.66666	6.635	6.18073	6.03212	12.1887	6.12863	66.723
E15 Endocrine Progenitor	1432556_a_at	Fam183b	11.9188	11.8739	12.2062	6.50148	5.48464	5.85197	5.95852	11.9996	5.94915	66.2787
E15 Endocrine Progenitor	1428642_at	Slc35d3	10.5606	10.645	10.0321	5.33205	3.71777	4.34274	4.19345	10.4126	4.3965	64.7166
E15 Endocrine Progenitor	1435486_at	Pak3	10.9101	10.9236	10.7315	5.2422	4.29165	4.45862	5.39224	10.8551	4.84618	64.3962
E15 Endocrine Progenitor	1418995_at	Bak1	11.472	11.5084	11.0393	5.3193	5.47411	5.35919	5.33486	11.3399	5.37187	62.5972
E15 Endocrine Progenitor	1423509_a_at	Iapp	13.7713	13.6731	13.3637	7.52058	6.83178	7.46308	8.72857	13.6027	7.636	62.5401
E15 Endocrine Progenitor	1418149_at	Chga	13.0663	13.1207	12.8994	7.17548	7.54998	7.01336	6.56462	13.0288	7.07586	61.9467
E15 Endocrine Progenitor	1422446_x_at	Ins2	12.1685	11.9567	12.2776	5.82706	6.42167	6.42049	6.09207	12.1343	6.19032	61.5605
E15 Endocrine Progenitor	1422312_a_at	Neurog3	11.4778	11.502	11.2432	5.39038	5.61354	5.52264	5.45029	11.4077	5.49421	60.273
E15 Endocrine Progenitor	1435361_at	Sema3g	10.9991	10.9419	10.9751	5.07927	4.86156	5.29567	5.00125	10.972	5.05944	60.2369
E15 Endocrine Progenitor	1423640_at	Synpr	10.0361	10.3458	9.7608	4.02863	4.15454	3.76246	4.67154	10.0476	4.15429	59.4372
E15 Endocrine Progenitor	1435941_at	Rhbdl3	10.701	11.3366	10.8885	5.71762	4.69279	5.00097	5.11026	10.9754	5.13041	57.4792
E15 Endocrine Progenitor	1433643_at	Cacna2d1	12.6571	12.6495	12.362	8.03504	5.74991	6.24342	6.83026	12.5562	6.71466	57.3429
E15 Endocrine Progenitor	1416003_at	Cldn11	10.0998	10.3427	9.98367	3.64807	4.00908	4.75688	4.79122	10.1421	4.30131	57.3116
E15 Endocrine Progenitor	1447825_x_at	Pcdh8	10.2776	10.4781	10.1567	4.94041	4.41615	4.11837	4.40363	10.3042	4.46964	57.0648
E15 Endocrine Progenitor	1415885_at	Chgb	13.8435	13.7607	13.6506	7.75757	8.26969	7.62631	8.04524	13.7516	7.9247	56.7647
E15 Endocrine Progenitor	1422164_at	Pou3f4	11.3071	11.0418	11.197	5.1225	5.53653	5.26054	5.5549	11.182	5.36862	56.2331
E15 Endocrine Progenitor	1450276_a_at	Ube2f	9.90309	9.81157	9.97012	3.70256	4.01868	3.97856	4.69957	9.89493	4.09984	55.5257
E15 Endocrine Progenitor	1441329_at	Galr1	9.39337	9.23192	8.97824	3.14092	3.15678	3.57948	3.75307	9.20117	3.40756	55.469
E15 Endocrine Progenitor	1417988_at	Resp18	11.8859	12.0177	11.7448	6.17376	6.31964	6.42674	5.51847	11.8828	6.10965	54.6876
E15 Endocrine Progenitor	1421262_at	Srm	9.9771	9.89492	9.82334	3.94212	4.37954	4.40429	3.80605	9.89846	4.133	54.397
E15 Endocrine Progenitor	1456108_x_at	Rnf112	9.64285	9.34125	9.47137	3.97574	3.89841	3.63027	3.40981	9.48516	3.72856	54.0642
E15 Endocrine Progenitor	1421951_at	Lhx1	10.7232	10.6677	10.6087	4.71953	5.27383	4.97091	4.74329	10.6665	4.92689	53.4321
E15 Endocrine Progenitor	1450708_at	Scg2	10.9516	11.1123	10.7277	5.83535	5.04749	5.13381	4.88467	10.9305	5.22533	52.1723
E15 Endocrine Progenitor	1443989_at	Trim9	9.78538	10.0418	9.75213	3.91665	4.14699	3.94699	4.62767	9.85977	4.15958	51.991
E15 Endocrine Progenitor	1450258_a_at	Elavl4	10.1982	10.0919	9.76845	4.05227	4.63519	4.07276	4.53001	10.0195	4.32256	51.8741
E15 Endocrine Progenitor	1420440_at	Ppy	11.3407	11.1248	11.2669	5.58306	5.33112	5.69474	5.6675	11.2441	5.56911	51.0917
E15 Endocrine Progenitor	1456004_x_at	Iapp	11.6233	11.5271	11.2283	5.85163	4.84986	5.88773	6.61752	11.4596	5.80168	50.4891
E15 Endocrine Progenitor	1444488_at	Cadps	11.1338	10.849	9.94993	4.9014	5.19448	4.88006	4.97579	10.6442	4.98793	50.4336
E15 Endocrine Progenitor	1448628_at	Scg3	11.8863	12.048	11.7136	6.65931	6.52722	5.87997	5.99795	11.8826	6.26611	49.0616
E15 Endocrine Progenitor	1422520_at	Cask	9.74399	10.014	10.3374	4.35961	4.79008	4.07706	4.48482	10.0318	4.42789	48.6345
E15 Endocrine Progenitor	1423671_at	Dner	11.3335	11.5584	11.4804	6.61859	5.52975	5.69459	5.66666	11.4574	5.8774	47.8365
E15 Endocrine Progenitor	1456387_at	Nol4	10.5698	10.2874	9.92256	5.15709	4.82904	4.49668	4.35012	10.2599	4.70823	46.9055
E15 Endocrine Progenitor	1440310_at	Runx1t1	11.2217	11.0037	9.55289	5.15633	4.73198	5.111	5.1684	10.5927	5.04193	46.8773
E15 Endocrine Progenitor	1440286_at	Fbxl16	12.0876	12.3494	11.8739	6.40972	6.54654	6.61765	6.6494	12.1037	6.55582	46.7803
E15 Endocrine Progenitor	1450256_at	Map3k4	10.15	10.3816	10.1123	4.48482	4.86273	4.24198	5.10695	10.2147	4.67412	46.5446
E15 Endocrine Progenitor	1440397_at	Cacna2d1	10.9357	11.0443	10.8519	6.15758	5.45029	4.83599	5.30973	10.944	5.4384	45.4302
E15 Endocrine Progenitor	1435939_s_at	Hepacam2	12.285	12.3162	11.9082	7.19158	6.70511	6.63836	6.1759	12.1698	6.67774	45.0066
E15 Endocrine Progenitor	1436793_at	St18	9.51855	9.55493	9.12675	3.82824	3.81938	4.16532	3.9789	9.40007	3.94796	43.7774
E15 Endocrine Progenitor	1417337_at	Sytl4	8.73088	9.65372	9.6532	3.54639	3.85796	4.59414	3.7066	9.34593	3.92627	42.8037
E15 Endocrine Progenitor	1452894_at	Elavl4	9.99497	9.65472	9.46717	5.00667	4.24132	3.79247	4.23588	9.70562	4.31909	41.832
E15 Endocrine Progenitor	1436100_at	Sh2d5	10.9349	11.1546	11.3213	5.31619	6.09798	5.68645	5.94938	11.1369	5.7625	41.4827
E15 Endocrine Progenitor	1425293_a_at	Zcchc18	10.6395	10.6209	10.0049	5.34291	5.55432	4.68869	4.63014	10.4218	5.05402	41.2911
E15 Endocrine Progenitor	1444027_at	Slc30a8	9.86499	9.69603	9.34611	4.06598	4.64861	4.32598	4.06598	9.63571	4.27663	41.0434
E15 Endocrine Progenitor	1448785_at	Runx1t1	11.9529	12.1303	12.2245	5.88522	6.8006	7.14656	7.1808	12.1026	6.7533	40.7657
E15 Endocrine Progenitor	1418304_at	Cdhr1	10.8825	10.3706	10.3773	5.158	5.00851	5.55344	5.09541	10.5435	5.20384	40.4933
E15 Endocrine Progenitor	1416828_at	Snap25	10.4782	10.1629	9.59918	5.61303	4.3543	4.72454	4.66462	10.0801	4.83912	37.8168
E15 Endocrine Progenitor	1449999_a_at	Cacna2d1	11.6341	11.7784	10.664	6.55145	5.72523	5.88089	6.36229	11.3588	6.12996	37.5012
E15 Endocrine Progenitor	1426298_at	Irx2	10.0825	9.99087	9.85011	4.57863	5.17613	4.59414	4.65676	9.9745	4.75142	37.3513
E15 Endocrine Progenitor	1428741_at	Elavl4	9.04152	8.72976	8.3558	3.47551	3.76639	3.37733	3.32859	8.70903	3.48695	37.325
E15 Endocrine Progenitor	1421396_at	Pcsk1	11.3592	11.3211	11.1942	5.98114	6.35947	6.00469	5.94545	11.2915	6.07269	37.2413
E15 Endocrine Progenitor	1435404_at	Disp2	12.3512	12.758	12.2567	7.63283	7.6132	7.01041	6.74822	12.4553	7.25116	36.8635
E15 Endocrine Progenitor	1456783_at	Zdbf2	12.651	12.5559	12.3439	7.35667	7.28863	7.29064	7.4098	12.5169	7.33644	36.2646
E15 Endocrine Progenitor	1423274_at	Ints6	12.1775	12.1835	11.9331	7.17977	7.21295	6.54091	6.74522	12.098	6.91971	36.2103
E15 Endocrine Progenitor	1455443_at	Gdap1l1	10.6933	10.8902	10.6878	5.62573	6.10956	5.65813	5.00745	10.7571	5.60022	35.676
E15 Endocrine Progenitor	1418734_at	H2-Q1	8.61418	8.67422	7.73335	3.48607	3.0226	3.1753	3.10118	8.34058	3.19629	35.366
E15 Endocrine Progenitor	1416561_at	Gad1	8.63054	8.71668	8.74927	3.86297	3.76639	3.18414	3.56164	8.69883	3.59379	34.4168
E15 Endocrine Progenitor	1424865_at	Pyy	14.4706	14.3273	14.3129	10.4842	8.07872	9.32557	9.18497	14.3703	9.26835	34.342
E15 Endocrine Progenitor	1446324_at	Cacna2d1	10.0244	9.85808	8.28259	4.44302	4.64466	3.81521	4.30245	9.38836	4.30134	33.9897
E15 Endocrine Progenitor	1436392_s_at	Clcc1	10.0961	10.2697	10.0243	5.24856	4.97101	5.27512	4.78849	10.13	5.0708	33.3412
E15 Endocrine Progenitor	1455865_at	Insm1	12.5872	12.6775	11.986	8.53224	6.79794	7.33901	6.86712	12.4169	7.38408	32.7365
E15 Endocrine Progenitor	1423150_at	Scg5	12.7776	12.4445	12.4368	8.61699	7.55623	7.41826	6.52671	12.553	7.52955	32.5235
E15 Endocrine Progenitor	1421970_a_at	Gria2	9.90049	9.47901	8.61756	4.51063	4.36584	4.21279	4.19312	9.33236	4.32059	32.2619
E15 Endocrine Progenitor	1443924_at	Wnk3	10.2983	10.0359	9.90447	5.5871	5.47985	4.61447	4.59892	10.0795	5.07008	32.2106
E15 Endocrine Progenitor	1446364_at	Sphkap	8.76065	8.71636	6.92362	3.28819	3.23788	2.92039	3.17944	8.13354	3.15647	31.4953
E15 Endocrine Progenitor	1436450_at	Ptgs1	10.0182	9.8841	10.2919	5.67287	4.57765	4.48065	5.62997	10.0647	5.09028	31.4379
E15 Endocrine Progenitor	1459914_at	Mcart6	10.5663	10.6021	10.239	5.44558	6.15458	5.39803	5.0473	10.4691	5.51137	31.0763
E15 Endocrine Progenitor	1429938_at	A930009E05Rik	9.13351	8.61894	8.30139	4.03747	3.65775	3.54617	3.704	8.68461	3.73635	30.8728
E15 Endocrine Progenitor	1418880_at	Gfra3	10.9911	11.0152	11.0635	5.37965	6.43662	6.24868	6.24066	11.0232	6.0764	30.8424
E15 Endocrine Progenitor	1447946_at	Adam23	11.6863	11.82	11.4524	6.64442	7.02765	6.20318	6.98567	11.6529	6.71523	30.6465
E15 Endocrine Progenitor	1420564_at	Insrr	11.9713	11.9459	11.8602	6.92309	7.40843	6.89457	6.75512	11.9258	6.9953	30.4949
E15 Endocrine Progenitor	1417163_at	Dusp10	12.0084	11.966	11.2896	6.94078	7.00857	6.31146	7.04457	11.7547	6.82634	30.4487
E15 Endocrine Progenitor	1419343_at	Neu3	9.27991	9.18099	9.37715	4.73198	4.34988	4.31	4.03843	9.27935	4.35758	30.3111
E15 Endocrine Progenitor	1452526_a_at	Pax6	10.087	9.18853	9.3633	4.4104	5.00975	4.65111	4.43099	9.54627	4.62556	30.2888
E15 Endocrine Progenitor	1434528_at	Aard	9.21301	9.10952	8.47766	3.96684	3.7374	3.83529	4.52114	8.9334	4.01517	30.2368
E15 Endocrine Progenitor	1424935_at	Gdap1l1	10.8764	10.9513	11.1994	6.39604	6.67714	5.7393	5.55355	11.0091	6.09151	30.2227
E15 Endocrine Progenitor	1421297_a_at	Cacna1c	10.0703	10.0639	9.62866	5.46198	4.68099	4.93707	5.00097	9.92096	5.02025	29.8717
E15 Endocrine Progenitor	1435721_at	Kcnq4	10.2252	10.0583	10.4178	5.09558	5.55446	5.42667	5.26352	10.2337	5.33506	29.8296
E15 Endocrine Progenitor	1454622_at	Slc38a5	13.5172	13.3363	13.0367	8.50662	8.60792	8.59971	7.94157	13.2967	8.41395	29.5029
E15 Endocrine Progenitor	1447534_at	Irf2	9.23011	8.95348	8.73245	3.77477	4.37201	3.95864	4.25465	8.97201	4.09002	29.4867
E15 Endocrine Progenitor	1452851_at	Tnrc4	9.73547	9.61167	9.52278	5.04703	4.77002	4.60149	4.55699	9.62331	4.74388	29.4343
E15 Endocrine Progenitor	1435138_at	Fam155a	10.8079	10.7237	10.2387	6.44009	4.97952	4.84474	6.65481	10.5901	5.72979	29.0466
E15 Endocrine Progenitor	1447763_at	Snap25	10.3534	10.0334	9.37692	5.44074	5.05365	4.79137	4.96247	9.92123	5.06206	29.0239
E15 Endocrine Progenitor	1433387_at	8430401P03Rik	8.74054	8.546	7.6106	3.46187	3.23552	3.42348	3.66658	8.29905	3.44686	28.8837
E15 Endocrine Progenitor	1439434_x_at	Sh2d5	10.2251	10.0468	9.91813	5.1225	5.25438	4.94758	5.53133	10.0633	5.21395	28.828
E15 Endocrine Progenitor	1455265_a_at	Rgs16	9.87879	9.84051	10.2326	4.95173	5.50188	4.82961	5.28426	9.98398	5.14187	28.6827
E15 Endocrine Progenitor	1444767_at	Gnas	10.4282	10.2297	8.99952	5.39645	4.79543	4.92802	5.111	9.88581	5.05773	28.4051
E15 Endocrine Progenitor	1456523_at	Zfp652	9.14874	8.66376	8.42204	4.05821	3.82859	4.07276	3.73088	8.74485	3.92261	28.2903
E15 Endocrine Progenitor	1439822_at	2900064A13Rik	10.621	10.3462	10.0541	5.0905	5.90479	5.62566	5.54313	10.3404	5.54102	27.8462
E15 Endocrine Progenitor	1449240_at	Gsbs	8.08012	8.22279	8.05156	3.58806	3.19343	3.20113	3.35421	8.11816	3.33421	27.5494
E15 Endocrine Progenitor	1429418_at	Cdc14b	12.3581	12.4251	12.2984	8.27195	7.02399	7.64307	7.46323	12.3606	7.60056	27.096
E15 Endocrine Progenitor	1436141_at	Zmat5	10.2528	9.71669	10.2647	5.15913	5.62358	5.38385	5.13084	10.0781	5.32435	26.9779
E15 Endocrine Progenitor	1417051_at	C1qtnf4	7.98245	8.19147	8.09337	3.56685	3.32696	3.15001	3.29955	8.0891	3.33584	26.9695
E15 Endocrine Progenitor	1420377_at	H3f3b	8.60771	9.20873	9.2053	4.07419	4.13857	4.26753	4.54297	9.00725	4.25581	26.9354
E15 Endocrine Progenitor	1454752_at	Rbm24	8.02663	8.37587	8.12014	3.25685	3.34339	3.37852	3.77478	8.17422	3.43839	26.6457
E15 Endocrine Progenitor	1418298_s_at	Dpysl4	11.479	11.8185	11.7775	6.97026	7.54506	6.39077	6.91801	11.6917	6.95603	26.6421
E15 Endocrine Progenitor	1437648_at	Pcyt1b	11.0072	10.7003	9.98265	5.88069	6.58312	5.35114	5.52337	10.5634	5.83458	26.5165
E15 Endocrine Progenitor	1433536_at	Lrp11	12.3243	12.3084	12.0581	7.96672	7.11944	7.60989	7.32139	12.2302	7.50436	26.4625
E15 Endocrine Progenitor	1448676_at	Camk2b	11.1437	11.1362	10.6702	6.12448	6.40909	6.63651	5.89061	10.9834	6.26517	26.322
E15 Endocrine Progenitor	1460038_at	Fam98b	8.19237	8.28715	8.17685	3.2455	3.62443	3.6577	3.48056	8.21879	3.50205	26.2955
E15 Endocrine Progenitor	1436493_at	Ctxn2	8.71014	8.70456	8.35701	3.80971	4.12589	3.99478	3.5852	8.59057	3.8789	26.2032
E15 Endocrine Progenitor	1437318_at	Pak3	10.3331	10.2296	9.53549	5.20145	5.46429	5.24763	5.40964	10.0327	5.33075	26.0281
E15 Endocrine Progenitor	1434777_at	Sema5a	10.3987	10.4586	10.9842	6.4742	5.49028	5.95114	5.77659	10.6138	5.92305	25.8263
E15 Endocrine Progenitor	1444973_at	Kcnma1	8.6948	8.71546	8.30522	3.99478	3.9843	4.15362	3.51658	8.57183	3.91232	25.2727
E15 Endocrine Progenitor	1426358_at	Taok1	9.45512	9.36962	9.03631	5.74403	4.0521	4.37089	4.3842	9.28701	4.6378	25.0929
E15 Endocrine Progenitor	1416625_at	Serping1	11.6595	11.7953	11.9159	7.30335	6.81292	7.62083	6.94976	11.7902	7.17172	24.5648
E15 Endocrine Progenitor	1428460_at	Syn2	10.581	10.62	10.0826	5.72402	6.52886	5.12828	5.86788	10.4278	5.81226	24.5149
E15 Endocrine Progenitor	1417411_at	Nap1l5	9.76856	9.83722	9.83605	5.2706	4.24835	5.21223	6.15364	9.81394	5.22121	24.1297
E15 Endocrine Progenitor	1456883_at	Stox1	9.37357	9.66912	9.38072	4.45513	5.22687	4.65148	5.21994	9.47447	4.88835	24.0192
E15 Endocrine Progenitor	1426960_a_at	Fa2h	9.83545	9.76327	9.63178	4.98287	4.90774	5.47189	5.28719	9.7435	5.16242	23.9355
E15 Endocrine Progenitor	1447564_x_at	Piwil4	9.18707	8.87942	8.52261	4.25871	4.57986	4.37497	3.92175	8.86304	4.28382	23.9045
E15 Endocrine Progenitor	1440801_s_at	Adrbk2	11.2022	10.3218	9.71532	6.28387	5.26229	5.94879	5.85588	10.4131	5.83771	23.841
E15 Endocrine Progenitor	1428303_at	Btbd17	11.3541	11.3222	11.4303	6.78892	6.7428	6.95309	6.72967	11.3689	6.80362	23.6743
E15 Endocrine Progenitor	1439340_at	D630036G22Rik	9.92613	9.55625	9.24002	4.76257	4.73198	5.25588	5.34583	9.57413	5.02407	23.4265
E15 Endocrine Progenitor	1448562_at	Upp1	10.5984	10.616	10.8914	5.85944	6.47636	5.80007	6.47619	10.7019	6.15301	23.4078
E15 Endocrine Progenitor	1450188_s_at	Galt	9.43418	9.58556	9.92424	4.771	5.15844	5.38385	5.0887	9.64799	5.1005	23.3847
E15 Endocrine Progenitor	1437890_at	Btbd17	10.7655	10.5018	10.6833	6.02666	6.08812	6.34819	5.95645	10.6502	6.10485	23.3496
E15 Endocrine Progenitor	1422165_at	Pou3f4	9.49179	9.34363	8.61909	4.24563	4.81848	4.84193	4.62978	9.1515	4.63396	22.9043
E15 Endocrine Progenitor	1421851_at	Mtap1b	9.4022	8.86212	8.97487	4.6814	4.4568	4.37352	4.84794	9.07973	4.58992	22.4682
E15 Endocrine Progenitor	1416130_at	Prnp	10.7048	10.5099	10.3724	6.25566	5.67645	6.28337	5.94545	10.529	6.04023	22.4525
E15 Endocrine Progenitor	1426037_a_at	Rgs16	9.35117	9.28526	9.96595	4.7485	4.90836	5.14055	5.39241	9.53412	5.04746	22.4193
E15 Endocrine Progenitor	1460081_at	Syt7	11.8664	11.9924	11.9561	7.65493	7.52602	7.19346	7.4436	11.9383	7.4545	22.3744
E15 Endocrine Progenitor	1421112_at	Nkx2-2	12.6931	12.6949	12.7249	8.7339	8.14781	8.20518	7.82247	12.7043	8.22734	22.2687
E15 Endocrine Progenitor	1434595_at	Eif5a2	7.64922	7.68476	7.97636	3.2948	3.31427	3.21595	3.35064	7.77011	3.29391	22.2572
E15 Endocrine Progenitor	1418138_at	Sult1d1	9.62056	9.14002	9.21994	4.6562	5.07434	4.91811	4.76089	9.32684	4.85239	22.2303
E15 Endocrine Progenitor	1437152_at	Mex3b	10.1281	9.70052	9.37728	5.68435	5.02553	4.57317	5.7727	9.73531	5.26394	22.1828
E15 Endocrine Progenitor	1454782_at	Bai3	8.56352	8.40216	8.44618	4.11889	4.13611	3.89223	3.85311	8.47062	4.00009	22.17
E15 Endocrine Progenitor	1425518_at	Rapgef4	9.25447	9.4645	9.56124	4.97979	4.90539	5.34491	4.70197	9.42674	4.98302	21.7617
E15 Endocrine Progenitor	1429896_at	5830408B19Rik	11.7607	11.6845	11.0921	7.33673	6.58083	7.0113	7.34789	11.5124	7.06919	21.7543
E15 Endocrine Progenitor	1424394_at	Selm	12.7232	12.7327	13.1404	8.48516	8.6031	8.33978	8.29199	12.8655	8.43001	21.6373
E15 Endocrine Progenitor	1439204_at	Scn3a	9.15769	8.94409	9.13858	4.24009	4.93042	4.32278	5.11008	9.08012	4.65084	21.5449
E15 Endocrine Progenitor	1455780_at	Zfp192	10.4909	11.7362	12.2084	6.71883	7.29624	6.97418	7.23531	11.4785	7.05614	21.4419
E15 Endocrine Progenitor	1434751_at	Ids	10.9891	11.3664	11.1476	7.11006	6.34832	6.48463	7.06842	11.1677	6.75286	21.3307
E15 Endocrine Progenitor	1446173_at	Dgcr8	8.25453	7.98786	8.40324	3.63777	3.98671	3.85311	3.73882	8.21521	3.8041	21.2753
E15 Endocrine Progenitor	1425067_at	Celsr3	10.7265	10.8287	10.3151	6.26712	6.42646	6.19079	6.12215	10.6234	6.25163	20.7037
E15 Endocrine Progenitor	1458903_at	Usp53	8.93937	9.30752	9.10647	5.16408	4.60027	4.5167	4.73198	9.11779	4.75326	20.5994
E15 Endocrine Progenitor	1444451_at	Pappa2	8.51988	8.32772	8.18504	3.88834	4.25871	3.75714	4.02143	8.34421	3.98141	20.5748
E15 Endocrine Progenitor	1416783_at	Praf2	7.72527	7.75809	7.57464	3.47325	3.3327	3.27062	3.26599	7.686	3.33564	20.398
E15 Endocrine Progenitor	1456321_at	Nipal1	8.98934	9.04568	8.90175	4.09293	4.58722	4.59414	5.26382	8.97892	4.63453	20.3139
E15 Endocrine Progenitor	1417701_at	Gtf2f1	9.05042	8.82033	8.35201	4.94041	4.07276	4.287	4.29767	8.74092	4.39946	20.2726
E15 Endocrine Progenitor	1424010_at	Mfap4	10.5696	10.5184	10.4403	6.02666	6.20166	5.82488	6.66888	10.5094	6.18052	20.0971
E15 Endocrine Progenitor	1421152_a_at	Gnao1	10.3471	10.0992	9.99964	6.26667	5.90479	5.84659	5.3181	10.1486	5.83404	19.8987
E15 Endocrine Progenitor	1424127_at	Alas1	8.44275	8.91947	9.26441	4.38878	4.39688	4.79351	4.73198	8.87554	4.57779	19.6677
E15 Endocrine Progenitor	1450257_at	Map3k4	9.21397	9.30045	9.90954	5.54351	5.49279	4.43277	5.25606	9.47465	5.18128	19.608
E15 Endocrine Progenitor	1440291_at	Fbxl16	8.77023	8.86528	8.61331	5.0846	3.74075	4.08654	4.92294	8.74961	4.45871	19.5745
E15 Endocrine Progenitor	1417923_at	Pak3	11.1072	11.1715	11.046	7.07027	6.46261	6.94643	6.82181	11.1082	6.82528	19.4668
E15 Endocrine Progenitor	1433667_at	Vps41	8.07488	8.5338	8.82497	4.72601	4.1576	4.09895	3.81726	8.47788	4.19995	19.3992
E15 Endocrine Progenitor	1439633_at	Syt7	9.91018	9.98739	9.66034	5.82557	6.11552	5.56285	4.87004	9.85263	5.5935	19.1482
E15 Endocrine Progenitor	1417283_at	Lynx1	10.2254	10.4928	10.6205	6.00752	6.62798	6.22101	5.92128	10.4462	6.19445	19.0509
E15 Endocrine Progenitor	1435021_at	Gabrb3	8.26768	8.38132	8.18442	4.84657	3.80313	3.7348	3.7348	8.2778	4.02982	19.0007
E15 Endocrine Progenitor	1437403_at	Samd5	11.002	10.6352	9.77698	6.18285	6.18594	6.15597	6.38083	10.4714	6.2264	18.9615
E15 Endocrine Progenitor	1438160_x_at	Slco4a1	11.6487	11.6198	12.0703	7.21635	7.8192	7.45332	7.68098	11.7796	7.54247	18.8587
E15 Endocrine Progenitor	1455554_at	A830039N20Rik	9.04335	9.10603	8.9618	5.09105	4.42772	5.00097	4.71023	9.03706	4.80749	18.7597
E15 Endocrine Progenitor	1419184_a_at	Fhl2	9.56397	9.58078	9.65472	4.94041	5.71162	5.46325	5.36923	9.59982	5.37113	18.7484
E15 Endocrine Progenitor	1425480_at	Cnot6l	12.3993	12.3144	12.0537	8.59956	6.88672	8.3296	8.2935	12.2558	8.02734	18.7453
E15 Endocrine Progenitor	1457112_at	Fam163a	9.21128	8.66317	8.59477	4.5917	4.75452	4.53802	4.64304	8.82307	4.63182	18.2681
E15 Endocrine Progenitor	1441679_at	Cacna1c	9.4581	9.52188	8.61566	5.44558	5.02852	4.6662	4.92418	9.19855	5.01612	18.1567
E15 Endocrine Progenitor	1431777_a_at	Hmgn3	12.4199	12.5347	12.1787	8.65331	7.22547	8.59527	8.33187	12.3778	8.20148	18.0795
E15 Endocrine Progenitor	1442880_at	Prdx6	9.62431	9.31732	8.17375	6.17376	3.8577	5.05282	4.37401	9.03846	4.86457	18.0495
E15 Endocrine Progenitor	1418677_at	Actn3	9.39145	9.44304	9.94175	5.06931	5.51726	5.80302	5.3097	9.59208	5.42482	17.9668
E15 Endocrine Progenitor	1459141_at	1810008I18Rik	10.5009	10.3977	10.8004	6.34821	6.18233	6.4852	6.61252	10.5663	6.40706	17.8674
E15 Endocrine Progenitor	1433950_at	Igsf21	9.20417	9.12041	9.36769	4.81883	4.82448	5.36119	5.28426	9.23076	5.07219	17.8588
E15 Endocrine Progenitor	1418360_at	Rnf112	9.58854	9.47003	9.70604	5.0784	5.55803	5.76049	5.33486	9.5882	5.43295	17.8179
E15 Endocrine Progenitor	1441608_at	Esd	9.25179	8.7083	7.35068	5.062	3.83627	4.07276	4.16397	8.43692	4.28375	17.7922
E15 Endocrine Progenitor	1433452_at	B630019K06Rik	10.5663	10.8786	10.9223	7.08494	5.82284	6.68076	6.96849	10.7891	6.63926	17.7506
E15 Endocrine Progenitor	1442595_at	Ttk	8.74095	8.71539	8.67205	4.48482	4.63395	4.49519	4.62767	8.70947	4.56041	17.7416
E15 Endocrine Progenitor	1437784_at	Runx1t1	13.1045	13.1228	12.5376	8.16274	8.58243	9.06019	9.29016	12.9217	8.77388	17.7258
E15 Endocrine Progenitor	1435456_at	Ttc28	10.758	10.7993	11.3075	7.37173	6.46357	6.49863	6.91051	10.9549	6.81111	17.6769
E15 Endocrine Progenitor	1440843_at	A230051N06Rik	10.09	9.67049	9.67836	5.71783	5.92232	5.31223	5.73476	9.81294	5.67179	17.6447
E15 Endocrine Progenitor	1426865_a_at	Ncam1	12.1388	12.0834	11.6992	8.3439	7.39219	7.49453	8.10016	11.9738	7.83269	17.6437
E15 Endocrine Progenitor	1419127_at	Npy	9.16552	8.82591	9.01779	4.6562	4.85411	4.98792	4.95045	9.00307	4.86217	17.6415
E15 Endocrine Progenitor	1443143_at	Flrt1	11.2232	11.3268	10.988	7.00421	6.58342	7.44097	7.18113	11.1793	7.05243	17.471
E15 Endocrine Progenitor	1435045_s_at	Mapk8ip2	8.45572	8.37315	7.83539	4.20828	4.05621	3.96145	4.16119	8.22142	4.09678	17.4437
E15 Endocrine Progenitor	1416927_at	Trp53inp1	10.119	9.65292	9.43152	5.50685	5.283	5.65517	6.00973	9.73448	5.61369	17.3973
E15 Endocrine Progenitor	1445495_at	Mapre2	8.01646	8.22848	8.70095	4.0758	4.31331	4.48968	3.92214	8.3153	4.20023	17.3284
E15 Endocrine Progenitor	1422607_at	Etv1	11.8235	11.7624	10.5934	7.96771	6.17802	7.66875	7.33518	11.3931	7.28742	17.2159
E15 Endocrine Progenitor	1449290_at	Dpysl5	9.92383	9.75763	9.77997	4.87502	6.10956	5.82515	6.11236	9.82048	5.73052	17.0294
E15 Endocrine Progenitor	1431695_at	Ctnnbip1	8.12319	8.42628	8.36781	4.33079	3.95507	4.19087	4.40491	8.30576	4.22041	16.9751
E15 Endocrine Progenitor	1424848_at	Kcnma1	9.24097	9.41406	8.87216	5.21198	5.05365	5.19771	4.92652	9.17573	5.09747	16.892
E15 Endocrine Progenitor	1427640_a_at	Runx1t1	11.5198	11.24	11.214	6.8328	7.25228	7.31966	7.58532	11.3246	7.24752	16.878
E15 Endocrine Progenitor	1453345_at	Nipal1	8.85801	9.16766	9.11209	4.50058	5.06928	5.36391	4.95775	9.04592	4.97288	16.8309
E15 Endocrine Progenitor	1438399_at	Pex5l	8.9079	8.52628	8.73572	5.02524	4.34315	4.79884	4.43981	8.7233	4.65176	16.8134
E15 Endocrine Progenitor	1454444_at	6330526H18Rik	8.35308	8.05525	6.24125	3.56992	3.19343	3.67931	3.50308	7.54986	3.48644	16.7191
E15 Endocrine Progenitor	1459726_at	Ptprn2	10.1157	9.94196	8.74894	5.88506	5.64213	5.52491	5.13319	9.60219	5.54632	16.6318
E15 Endocrine Progenitor	1418881_at	Necab2	9.98823	9.93773	9.9203	6.44847	5.72173	6.00929	5.41693	9.94875	5.8991	16.5602
E15 Endocrine Progenitor	1445224_at	Ap3b2	9.21815	8.80141	8.32222	4.93476	5.51405	4.27925	4.2368	8.78059	4.74121	16.4427
E15 Endocrine Progenitor	1436470_at	Rims2	9.46474	9.61141	9.55957	6.17376	5.68123	4.80181	5.39815	9.54524	5.51374	16.3533
E15 Endocrine Progenitor	1435467_at	Fgd6	11.2363	11.4783	11.1033	8.21525	6.49869	7.06714	7.22783	11.2726	7.25223	16.2279
E15 Endocrine Progenitor	1449982_at	Spock3	8.97024	9.15676	9.10931	4.58183	5.13067	5.05693	5.48682	9.07877	5.06406	16.164
E15 Endocrine Progenitor	1445774_at	Kcnma1	8.77665	8.15154	7.42394	3.98069	4.01464	4.2971	4.11901	8.11738	4.10286	16.1618
E15 Endocrine Progenitor	1417504_at	Calb1	7.94861	7.91067	7.30683	3.88748	3.66049	3.45718	3.82954	7.72203	3.70867	16.1489
E15 Endocrine Progenitor	1427286_at	Malat1	8.96353	8.78595	9.00744	4.73198	5.24175	4.85308	4.80813	8.91898	4.90873	16.114
E15 Endocrine Progenitor	1435256_at	Clip3	10.6216	10.4918	10.6044	6.73373	6.64736	6.24987	6.64315	10.5726	6.56853	16.0451
E15 Endocrine Progenitor	1434877_at	Nptx1	9.44143	9.91299	10.0086	5.92939	5.59982	6.36573	5.2422	9.78769	5.78429	16.0378
E15 Endocrine Progenitor	1433743_at	Dach1	11.1805	11.2302	10.8528	7.43836	5.89772	7.60557	7.41481	11.0879	7.08912	15.986
E15 Endocrine Progenitor	1436968_x_at	Klhl24	9.94635	9.57049	9.0865	6.08873	4.96522	5.6258	5.4693	9.53445	5.53726	15.9688
E15 Endocrine Progenitor	1434852_at	Pla2g2f	12.2258	12.1221	12.2891	8.15231	8.66609	8.63213	7.48208	12.2123	8.23316	15.7708
E15 Endocrine Progenitor	1418147_at	Rbl2	9.60976	9.59108	9.61242	5.49597	5.76085	5.64772	5.61365	9.60442	5.62955	15.7237
E15 Endocrine Progenitor	1420730_a_at	Tcp11	10.8696	10.6895	10.9049	6.73307	7.2538	6.66376	6.762	10.8213	6.85315	15.651
E15 Endocrine Progenitor	1444904_at	Jam3	9.12378	8.14115	6.82807	4.04097	4.44626	3.94266	3.84074	8.031	4.06766	15.5986
E15 Endocrine Progenitor	1440374_at	Pde1c	12.7826	12.7518	12.7224	9.1679	8.51293	8.89253	8.59165	12.7522	8.79125	15.5732
E15 Endocrine Progenitor	1417414_at	41885	9.70827	9.68014	10.0577	5.73828	5.77151	5.85588	6.05286	9.81537	5.85463	15.5705
E15 Endocrine Progenitor	1455194_at	Mapk8ip2	7.58626	8.08972	7.394	3.70526	3.74403	3.35815	4.11901	7.68999	3.73161	15.545
E15 Endocrine Progenitor	1453581_at	Cep170	9.20077	8.89362	8.68544	5.74535	4.08051	5.14693	4.9472	8.92661	4.98	15.4187
E15 Endocrine Progenitor	1457018_at	Fam82b	7.80213	7.43754	6.44718	3.60001	3.2853	2.96416	3.28787	7.22895	3.28433	15.3974
E15 Endocrine Progenitor	1428118_at	Lingo1	9.91919	10.0473	10.2396	5.93742	6.1507	6.14685	6.2757	10.0687	6.12767	15.3592
E15 Endocrine Progenitor	1456421_at	4930578M01Rik	9.89105	9.5726	9.25447	5.49146	5.57819	5.90224	5.56803	9.57271	5.63498	15.3241
E15 Endocrine Progenitor	1453474_at	Abhd15	10.8132	10.8587	10.3762	6.98303	6.18699	6.56407	7.25507	10.6827	6.74729	15.2993
E15 Endocrine Progenitor	1436319_at	Tardbp	8.00046	8.13174	7.89404	4.88551	3.8892	3.79823	3.7348	8.00875	4.07693	15.2614
E15 Endocrine Progenitor	1434601_at	Amigo2	10.1797	10.0771	10.1215	6.47964	5.60682	6.4649	6.23248	10.1261	6.19596	15.244
E15 Endocrine Progenitor	1457025_at	Slc35a2	7.33421	7.18922	7.09402	3.3034	3.09442	3.16292	3.55009	7.20582	3.27771	15.2223
E15 Endocrine Progenitor	1456609_at	Camk2n1	12.2789	12.1956	11.5878	8.93036	7.54151	7.69879	8.20243	12.0208	8.09327	15.2156
E15 Endocrine Progenitor	1451045_at	Syt13	8.06481	7.53621	8.00792	3.5971	3.85921	4.02006	4.3335	7.86964	3.95247	15.1073
E15 Endocrine Progenitor	1436251_at	Pde1c	10.1418	10.2579	10.2973	6.85899	6.52208	6.62415	5.28276	10.2323	6.32199	15.0359
E15 Endocrine Progenitor	1428739_at	Enho	11.2806	11.1287	10.959	7.4865	7.61202	6.60566	7.16275	11.1228	7.21673	14.9912
E15 Endocrine Progenitor	1424900_at	Slc29a4	11.0242	11.1725	11.221	7.21215	7.74606	7.11201	6.87775	11.1393	7.23699	14.9519
E15 Endocrine Progenitor	1458134_at	1110028C15Rik	10.4976	10.2374	9.33677	6.42707	5.59406	6.12636	6.34108	10.0239	6.12214	14.9469
E15 Endocrine Progenitor	1460041_at	Flrt1	10.0644	10.2616	9.65501	5.85944	6.65821	6.12007	5.76429	9.99366	6.1005	14.8579
E15 Endocrine Progenitor	1452358_at	Rai2	12.7085	12.7104	12.0552	7.81042	8.91562	8.66423	9.02643	12.4914	8.60418	14.7965
E15 Endocrine Progenitor	1441603_at	Sstr3	9.27823	9.28891	9.41556	5.53817	5.57254	5.52201	5.12933	9.32757	5.44052	14.7951
E15 Endocrine Progenitor	1420964_at	Enc1	9.5808	9.49102	9.95132	5.62808	5.77184	5.6258	6.12537	9.67438	5.78778	14.7906
E15 Endocrine Progenitor	1460036_at	Ap1s2	12.0149	11.7245	11.2803	8.31729	7.3003	7.43548	8.09548	11.6732	7.78714	14.7851
E15 Endocrine Progenitor	1444615_x_at	Runx1t1	11.2802	11.1314	11.0002	6.48131	7.14819	7.66727	7.71645	11.1373	7.2533	14.7637
E15 Endocrine Progenitor	1418805_at	Sct	10.8637	10.6959	10.9637	6.87448	7.2677	6.99104	6.72085	10.8411	6.96352	14.6985
E15 Endocrine Progenitor	1431844_at	Kcnmb2	8.741	8.07192	8.16338	5.03902	4.16764	4.26753	4.33109	8.32543	4.45132	14.663
E15 Endocrine Progenitor	1434146_at	Gria2	7.47034	7.43273	6.69061	3.33332	3.53496	3.52872	2.91767	7.19789	3.32867	14.6134
E15 Endocrine Progenitor	1415972_at	Marcks	11.6645	11.4239	10.5335	8.13744	6.11537	7.32622	7.86134	11.2073	7.36009	14.3919
E15 Endocrine Progenitor	1435968_at	Ptprn2	11.7963	11.8966	11.8068	7.97091	8.27071	7.78224	7.9807	11.8332	8.00114	14.242
E15 Endocrine Progenitor	1458298_at	Cadps	8.96664	8.99627	7.97079	4.86984	4.76592	4.98439	4.6364	8.64457	4.81414	14.2257
E15 Endocrine Progenitor	1418086_at	Prkcz	9.17711	9.083	9.68769	4.99624	5.52819	5.89097	5.55825	9.31593	5.49341	14.1479
E15 Endocrine Progenitor	1425481_at	Cnot6l	12.7975	12.7684	12.4185	9.75317	7.59027	9.06858	8.95143	12.6615	8.84086	14.129
E15 Endocrine Progenitor	1448233_at	Prnp	12.8029	12.9297	12.7943	9.44925	8.70677	9.22809	8.74121	12.8423	9.03133	14.035
E15 Endocrine Progenitor	1435598_at	Atad5	10.0522	10.1243	10.6751	6.76358	6.10436	6.58284	6.44611	10.2839	6.47422	14.0221
E15 Endocrine Progenitor	1438448_at	Ddx11	6.95751	6.85077	7.74932	3.44955	3.52653	3.28969	3.24206	7.18587	3.37696	14.0151
E15 Endocrine Progenitor	1435060_at	Tmod2	9.05766	9.1262	8.27302	5.50168	4.60548	5.09679	4.84775	8.81896	5.01293	13.9872
E15 Endocrine Progenitor	1437627_at	Mex3d	9.23099	9.05292	9.23035	5.57973	4.97878	5.29688	5.62997	9.17142	5.37134	13.9296
E15 Endocrine Progenitor	1425303_at	Gck	10.5287	10.593	10.4667	6.60704	7.31591	6.59166	6.40574	10.5295	6.73009	13.923
E15 Endocrine Progenitor	1448280_at	Syp	9.99402	9.56669	9.95947	5.83484	6.15991	6.0401	6.12811	9.84006	6.04074	13.9222
E15 Endocrine Progenitor	1433615_at	Tmem117	10.1101	9.78381	9.62356	6.27316	6.01563	5.97843	5.91358	9.83915	6.0452	13.8705
E15 Endocrine Progenitor	1451983_at	Irx1	8.75181	8.81975	8.27525	4.56342	4.73198	5.28242	4.72663	8.6156	4.82611	13.8277
E15 Endocrine Progenitor	1441447_at	Nol4	8.69032	8.08254	7.26722	4.17889	4.3966	4.13446	4.20349	8.01336	4.22836	13.7847
E15 Endocrine Progenitor	1424885_at	Klhdc8a	8.74055	8.56688	8.86094	5.96084	5.05365	4.12694	4.65574	8.72279	4.9493	13.6752
E15 Endocrine Progenitor	1432788_at	6720420G18Rik	8.80748	7.93045	5.90732	3.74372	3.96521	3.7845	3.62624	7.54842	3.77992	13.628
E15 Endocrine Progenitor	1455803_at	Slco4a1	10.5099	10.8226	10.8399	6.47511	7.01945	7.35024	6.97783	10.7241	6.95566	13.6277
E15 Endocrine Progenitor	1441952_x_at	Slc39a6	8.33688	8.84611	8.3274	4.25147	5.27775	5.12377	4.29153	8.50346	4.73613	13.617
E15 Endocrine Progenitor	1417164_at	Dusp10	10.4454	10.2725	9.86026	6.28101	6.61551	6.35466	6.45459	10.1927	6.42644	13.6072
E15 Endocrine Progenitor	1443017_at	Cpeb2	9.71457	9.39224	8.79718	6.44958	4.6604	5.15635	5.93568	9.30133	5.5505	13.4621
E15 Endocrine Progenitor	1451270_at	Dusp18	9.64619	9.25912	9.31617	5.55358	5.22554	5.85588	6.03451	9.40716	5.66738	13.3594
E15 Endocrine Progenitor	1423529_at	G6pc2	8.36216	7.89174	7.919	4.15135	4.6658	4.03255	4.44007	8.05763	4.32244	13.3169
E15 Endocrine Progenitor	1457399_at	Elavl4	8.9029	8.78359	8.83205	5.14985	5.01865	5.111	5.14652	8.83951	5.10651	13.2968
E15 Endocrine Progenitor	1434641_x_at	Sez6l2	10.2574	10.2118	10.437	6.37317	7.07264	6.46338	6.3686	10.3021	6.56945	13.2936
E15 Endocrine Progenitor	1434083_a_at	Elmod1	7.40635	7.43979	7.20285	3.43351	3.33206	3.85385	3.86951	7.34966	3.62224	13.2455
E15 Endocrine Progenitor	1453782_at	Ankrd33b	7.87154	8.18591	7.4948	3.57486	4.01536	4.07347	4.84703	7.85075	4.12768	13.2055
E15 Endocrine Progenitor	1454660_at	1100001E04Rik	8.23471	7.90616	8.15296	3.99611	4.36584	4.6562	4.48878	8.09794	4.37673	13.1885
E15 Endocrine Progenitor	1441729_at	Lmx1b	9.53091	9.78059	9.88943	5.66666	6.28744	6.30151	5.79801	9.73364	6.01341	13.1796
E15 Endocrine Progenitor	1439365_at	Mmp2	8.25918	8.00268	6.96845	3.97562	4.20886	3.83395	4.08112	7.74344	4.02489	13.1642
E15 Endocrine Progenitor	1433944_at	Hectd2	8.61015	8.2675	7.59645	4.75091	4.04038	4.48568	4.48647	8.15803	4.44086	13.1517
E15 Endocrine Progenitor	1421129_a_at	Atp2a3	9.61159	9.75361	9.73191	6.58139	6.22781	5.30953	5.82401	9.69904	5.98568	13.1169
E15 Endocrine Progenitor	1429692_s_at	Gch1	10.8969	10.822	10.2553	7.4645	6.21966	7.20024	6.90747	10.6581	6.94797	13.0874
E15 Endocrine Progenitor	1423328_at	Gdap1	9.2526	8.89428	8.64042	5.41216	5.18027	5.39643	4.88932	8.9291	5.21954	13.0824
E15 Endocrine Progenitor	1433184_at	6720477C19Rik	9.59079	8.99038	7.73203	5.6258	4.77961	4.89347	4.97487	8.77107	5.06844	13.0197
E15 Endocrine Progenitor	1455185_s_at	Phf16	11.24	11.2013	10.975	7.97264	6.49811	7.84579	7.45944	11.1387	7.44399	12.9489
E15 Endocrine Progenitor	1424077_at	Gdpd1	10.3389	10.1106	9.77239	5.96208	6.57368	6.52429	6.46256	10.074	6.38065	12.9359
E15 Endocrine Progenitor	1416250_at	Btg2	11.9595	11.4872	11.7393	8.30159	7.33355	8.03175	8.47915	11.7286	8.03651	12.9254
E15 Endocrine Progenitor	1437386_at	Lingo1	11.1611	11.2815	11.395	7.25515	7.69613	7.82049	7.61166	11.2792	7.59586	12.8467
E15 Endocrine Progenitor	1460230_at	Syn2	9.04531	9.13393	9.30259	5.35143	5.13412	5.85025	5.58754	9.16061	5.48083	12.8151
E15 Endocrine Progenitor	1435730_at	D930026N18Rik	8.52464	8.56188	7.85739	4.45377	4.64955	4.77753	4.67168	8.31464	4.63813	12.7861
E15 Endocrine Progenitor	1450397_at	Mtap1b	9.46903	8.64692	9.5031	5.4128	5.66097	5.32924	5.72991	9.20635	5.53323	12.7562
E15 Endocrine Progenitor	1450761_s_at	Rims2	9.21114	9.06925	8.83812	5.28756	4.82514	5.68112	5.69474	9.0395	5.37214	12.7054
E15 Endocrine Progenitor	1439833_at	41885	9.96219	10.1368	10.3886	7.37173	7.08343	5.52228	6.03835	10.1625	6.50395	12.628
E15 Endocrine Progenitor	1449225_a_at	Mapk8ip2	9.55249	9.54064	9.33661	5.71039	6.09677	5.54787	5.94699	9.47658	5.8255	12.5627
E15 Endocrine Progenitor	1426036_a_at	Pde1c	10.9263	10.6946	10.9238	7.58915	7.53573	7.16611	6.50931	10.8483	7.20008	12.5376
E15 Endocrine Progenitor	1430543_at	Clip3	10.0967	9.87145	10.1013	6.56039	6.84609	6.07197	6.02563	10.0232	6.37602	12.5285
E15 Endocrine Progenitor	1445297_at	Stxbp5l	10.8135	10.8602	10.6043	7.64111	6.81604	7.23469	6.76044	10.7594	7.11307	12.521
E15 Endocrine Progenitor	1439018_at	Fhdc1	8.16064	8.3592	8.46831	4.20973	4.52768	5.29478	4.70237	8.32938	4.68364	12.5164
E15 Endocrine Progenitor	1419201_at	Cbx8	7.60647	6.99893	7.15232	3.676	3.87381	3.62333	3.29427	7.25258	3.61685	12.4297
E15 Endocrine Progenitor	1418770_at	Opa1	8.68539	8.6963	9.22308	4.81829	5.29138	5.43928	5.38399	8.86826	5.23323	12.4237
E15 Endocrine Progenitor	1427191_at	Npr2	11.0032	10.8021	10.7533	7.25919	7.76832	7.02525	6.81982	10.8529	7.21815	12.4211
E15 Endocrine Progenitor	1418849_x_at	Ap4m1	6.66213	6.57569	7.4317	3.3396	3.34347	3.05059	3.29955	6.88984	3.2583	12.3938
E15 Endocrine Progenitor	1456379_x_at	Dner	12.9758	12.9556	12.6801	10.0214	9.02962	8.8627	9.05329	12.8705	9.24175	12.3697
E15 Endocrine Progenitor	1426024_a_at	Dbn1	11.4698	11.3977	11.4696	8.23248	7.54644	7.96298	7.5357	11.4457	7.8194	12.349
E15 Endocrine Progenitor	1448443_at	Serpini1	10.9308	11.1677	11.3311	6.67935	7.4254	7.89665	8.06635	11.1432	7.51694	12.3485
E15 Endocrine Progenitor	1435064_a_at	Tmem27	13.2091	13.2465	12.7994	10.0538	9.27428	9.35071	9.16251	13.085	9.46033	12.3348
E15 Endocrine Progenitor	1453715_at	Map2k5	7.46561	7.73934	8.05797	4.02202	4.28486	4.29625	3.92214	7.75431	4.13132	12.3205
E15 Endocrine Progenitor	1424764_at	Sez6l	10.0183	9.22587	8.54044	5.58384	6.09692	5.65947	5.21819	9.26154	5.6396	12.3115
E15 Endocrine Progenitor	1416134_at	Aplp1	12.5124	12.5112	12.0488	8.74211	8.97572	8.82755	8.40569	12.3575	8.73777	12.2924
E15 Endocrine Progenitor	1419011_at	Cryba2	10.7164	10.6111	10.5664	6.66297	7.21443	7.06575	7.10417	10.6313	7.01183	12.2906
E15 Endocrine Progenitor	1436304_at	Mllt4	8.02076	7.54574	7.517	3.89174	4.1576	3.96667	4.30708	7.6945	4.08077	12.2416
E15 Endocrine Progenitor	1417356_at	Peg3	11.8698	11.644	11.6877	9.23988	6.91164	8.37301	7.97581	11.7339	8.12509	12.1998
E15 Endocrine Progenitor	1424534_at	Mmd2	12.1453	12.0369	12.1229	8.59229	8.91395	8.69515	7.85081	12.1017	8.51305	12.0308
E15 Endocrine Progenitor	1448509_at	Fam107b	10.8006	10.864	11.1206	8.30711	6.29973	6.98617	7.78728	10.9284	7.34507	11.9861
E15 Endocrine Progenitor	1417977_at	Eif4e3	9.38164	9.27107	9.57374	6.3584	4.88754	5.70152	6.36518	9.40881	5.82816	11.9642
E15 Endocrine Progenitor	1433183_at	6720477C19Rik	8.09603	8.16873	6.86389	3.99828	3.80742	4.33465	4.38633	7.70955	4.13167	11.9413
E15 Endocrine Progenitor	1418191_at	Usp18	10.8577	10.611	10.4136	7.23429	6.77709	7.39197	6.81897	10.6274	7.05558	11.8913
E15 Endocrine Progenitor	1420720_at	Odz2	8.07325	7.65856	8.80797	4.01126	4.63339	4.81359	4.98269	8.17992	4.61023	11.8737
E15 Endocrine Progenitor	1428091_at	Klhl7	10.9564	10.9196	10.7081	7.67769	6.92471	7.29979	7.28099	10.8614	7.29579	11.84
E15 Endocrine Progenitor	1437250_at	Mreg	11.124	11.5777	11.0228	7.90156	7.26706	8.04988	7.48801	11.2415	7.67663	11.8341
E15 Endocrine Progenitor	1438696_at	Edn3	9.17047	9.39948	9.60821	5.64887	6.04574	5.63562	5.984	9.39272	5.82856	11.8283
E15 Endocrine Progenitor	1455463_at	Phyhip	8.98442	8.76381	9.30454	5.44791	4.90373	6.42919	5.03631	9.01759	5.45429	11.8212
E15 Endocrine Progenitor	1439192_at	Fhad1	7.51082	7.83504	6.79227	3.55947	3.97872	4.10564	3.63598	7.37938	3.81995	11.7895
E15 Endocrine Progenitor	1450466_at	Cdk5r2	9.03512	8.85511	8.41958	5.23377	5.14877	5.09936	5.37414	8.76994	5.21401	11.7609
E15 Endocrine Progenitor	1452387_a_at	Amotl2	11.7867	12.1124	12.207	8.59192	8.09867	8.82309	8.41926	12.0354	8.48324	11.7299
E15 Endocrine Progenitor	1460566_at	Mtap1a	9.17741	9.41452	10.0104	5.6258	6.32607	5.95402	6.0303	9.53411	5.98405	11.7132
E15 Endocrine Progenitor	1423983_at	Sez6l2	9.91697	10.1382	9.92935	6.33561	6.85261	6.32645	6.27331	9.99482	6.447	11.6951
E15 Endocrine Progenitor	1437058_at	Megf6	9.80429	9.81383	10.017	5.9392	6.94976	6.57415	5.88401	9.87838	6.33678	11.6447
E15 Endocrine Progenitor	1444386_at	Jazf1	9.66008	9.50633	9.13349	6.34197	5.96888	6.02817	5.23418	9.4333	5.8933	11.6318
E15 Endocrine Progenitor	1425270_at	Kif1b	10.4906	10.6332	10.1411	6.94422	6.44085	7.01222	7.13858	10.4216	6.88397	11.6128
E15 Endocrine Progenitor	1416639_at	Slc2a5	9.87742	10.0815	10.0842	7.25515	6.25911	5.99994	6.39773	10.0144	6.47798	11.6026
E15 Endocrine Progenitor	1417335_at	Stk19	9.25479	9.45372	10.0515	6.49948	5.87566	6.37335	5.46004	9.58666	6.05213	11.5877
E15 Endocrine Progenitor	1419485_at	Gbas	7.18501	7.36852	7.79902	4.02331	3.94637	3.9312	3.78354	7.45085	3.92111	11.5494
E15 Endocrine Progenitor	1430033_at	5330431K02Rik	9.74333	9.20811	8.89636	5.88803	5.89415	5.63623	5.60062	9.2826	5.75476	11.5342
E15 Endocrine Progenitor	1441040_at	Klf12	8.04506	7.72898	6.57088	4.24574	3.41525	4.23207	3.79785	7.44831	3.92273	11.5161
E15 Endocrine Progenitor	1436998_at	Ankrd43	8.62547	8.51563	8.42074	5.34491	4.70921	5.14823	4.7781	8.52061	4.99511	11.5155
E15 Endocrine Progenitor	1433791_at	Troap	7.4169	7.24364	7.18708	3.58139	3.87426	4.00635	3.56819	7.28254	3.75755	11.5114
E15 Endocrine Progenitor	1418175_at	Vdr	10.0264	9.89339	9.85537	6.52208	6.40515	6.58655	6.10397	9.92506	6.40444	11.4766
E15 Endocrine Progenitor	1436094_at	Vgf	7.79891	7.59381	7.06153	3.99478	3.75385	4.08897	4.12106	7.48475	3.98966	11.2753
E15 Endocrine Progenitor	1433598_at	Arglu1	11.2255	11.1662	10.8323	8.49719	6.22149	7.75287	7.85135	11.0747	7.58072	11.2662
E15 Endocrine Progenitor	1430036_at	2310015B20Rik	9.85358	9.49768	10.0546	5.92046	6.22149	6.62058	6.4824	9.80196	6.31123	11.2412
E15 Endocrine Progenitor	1419673_at	Spock1	7.4976	7.64316	7.24061	3.81862	4.34643	4.13446	3.59522	7.46046	3.97368	11.2105
E15 Endocrine Progenitor	1435419_at	Rgag4	11.2806	10.9895	10.7608	7.95125	6.8006	7.65345	7.69992	11.0103	7.52631	11.189
E15 Endocrine Progenitor	1438084_at	Ppp2r5a	7.80348	7.61191	7.19255	4.02154	4.12497	3.94611	4.11892	7.53598	4.05289	11.1819
E15 Endocrine Progenitor	1430142_at	Hells	7.74447	7.56531	7.82517	4.15906	4.31267	4.26753	4.18825	7.71165	4.23188	11.1562
E15 Endocrine Progenitor	1451716_at	Mafb	9.99529	9.82954	10.2555	6.41773	6.79932	6.34559	6.63629	10.0268	6.54973	11.1353
E15 Endocrine Progenitor	1439702_at	Myt1l	8.69614	7.97129	7.12061	4.5094	4.36584	4.61563	4.34489	7.92935	4.45894	11.084
E15 Endocrine Progenitor	1436919_at	Trp53i11	11.0167	11.014	11.0976	7.50001	7.96853	7.36649	7.468	11.0428	7.57576	11.0581
E15 Endocrine Progenitor	1428628_at	1190002A17Rik	9.3633	9.55843	9.87224	6.08246	6.24392	5.80627	6.42037	9.59799	6.13825	11.0023
E15 Endocrine Progenitor	1455515_at	1810041L15Rik	11.3478	11.2849	11.5527	7.04738	8.58528	7.62325	8.49131	11.3951	7.9368	10.9915
E15 Endocrine Progenitor	1421989_s_at	Papss2	11.8133	11.4519	10.607	7.94207	7.21247	8.26091	7.99382	11.2907	7.85232	10.8408
E15 Endocrine Progenitor	1439906_at	Fstl5	11.19	11.0357	10.4325	7.93253	7.46044	7.20016	7.19931	10.886	7.44811	10.8373
E15 Endocrine Progenitor	1456414_at	Pde4dip	8.66609	8.5412	8.26174	4.63568	4.96328	5.23912	5.37414	8.48968	5.05306	10.8274
E15 Endocrine Progenitor	1434558_at	Wdr47	11.3796	11.5069	11.4965	8.41564	8.05315	7.86222	7.7798	11.461	8.0277	10.8024
E15 Endocrine Progenitor	1426729_at	Fam131a	10.9679	10.645	10.4298	7.48827	7.60167	7.07635	6.82988	10.6809	7.24904	10.7917
E15 Endocrine Progenitor	1420459_at	Ripply3	9.15599	8.80762	8.13033	4.69096	5.10526	5.49213	5.79419	8.69798	5.27063	10.7581
E15 Endocrine Progenitor	1425115_at	Rbbp6	7.93422	7.77682	7.09402	4.81694	4.13524	3.76795	3.99647	7.60169	4.17915	10.7223
E15 Endocrine Progenitor	1440218_at	Cdhr2	9.30163	9.40016	9.56851	4.67081	6.38393	7.26724	5.68814	9.42343	6.00253	10.7101
E15 Endocrine Progenitor	1436718_at	Nxph1	8.20991	8.68767	7.71898	4.32842	4.77029	5.04171	5.00097	8.20552	4.78535	10.7047
E15 Endocrine Progenitor	1426818_at	Arrdc4	11.2227	11.2502	11.3676	8.99734	7.2034	7.69879	7.56053	11.2802	7.86502	10.6677
E15 Endocrine Progenitor	1460214_at	Pcp4	10.2794	10.4244	10.5195	7.05532	7.39915	6.67714	6.8509	10.4078	6.99563	10.6453
E15 Endocrine Progenitor	1447174_at	Dach1	9.30747	8.70873	7.20793	4.82709	4.87759	5.09708	5.1843	8.40804	4.99651	10.6408
E15 Endocrine Progenitor	1425326_at	Acly	10.2648	10.0337	9.97525	6.85858	6.59752	6.62056	6.65404	10.0912	6.68268	10.619
E15 Endocrine Progenitor	1416194_at	Cyp4b1	8.2122	8.29853	8.36686	4.71576	4.23894	5.42667	5.16213	8.29253	4.88587	10.6049
E15 Endocrine Progenitor	1456491_at	Pcf11	7.26932	7.13686	6.99121	3.63098	3.97872	3.63884	3.66658	7.13246	3.72878	10.583
E15 Endocrine Progenitor	1436167_at	Shf	10.6239	10.6047	10.5437	7.13653	7.22102	7.38774	7.00605	10.5907	7.18783	10.5773
E15 Endocrine Progenitor	1455830_s_at	Usp14	6.72392	6.61141	6.74404	3.31805	3.5502	3.17874	3.12434	6.69312	3.29283	10.5582
E15 Endocrine Progenitor	1419380_at	Fxyd2	7.92255	7.94363	8.47916	4.33205	4.85763	4.72454	4.96903	8.11512	4.72081	10.5145
E15 Endocrine Progenitor	1457087_at	Srrm3	9.58786	9.50011	8.94042	6.01753	6.22149	5.91775	5.65383	9.3428	5.95265	10.4842
E15 Endocrine Progenitor	1458075_at	9330156P08Rik	8.23938	8.01742	6.75103	4.2559	4.06255	4.33922	4.48482	7.66928	4.28562	10.4371
E15 Endocrine Progenitor	1427229_at	Hmgcr	10.6065	9.90527	9.97923	6.80429	6.89325	7.02204	6.41108	10.1637	6.78267	10.4181
E15 Endocrine Progenitor	1434539_at	Eif2b2	8.80646	9.19743	9.24032	5.96207	5.72669	5.89322	5.26684	9.0814	5.7122	10.3331
E15 Endocrine Progenitor	1428699_at	Sms	8.39723	8.46547	8.75614	6.1684	5.1281	4.90722	4.48817	8.53961	5.17297	10.3148
E15 Endocrine Progenitor	1438106_at	Pcdhb22	8.40312	8.5066	7.93971	5.40442	4.47336	5.00097	4.79149	8.28314	4.91756	10.3072
E15 Endocrine Progenitor	1433607_at	Dcp1a	6.58354	6.94341	6.46256	3.22299	3.28869	3.2818	3.40392	6.66317	3.29935	10.2946
E15 Endocrine Progenitor	1452646_at	Trp53inp2	13.0908	13.1017	12.8574	10.2352	9.52792	9.58138	9.28582	13.0166	9.65758	10.2606
E15 Endocrine Progenitor	1428801_at	Mgat3	9.99088	10.2299	10.2742	7.11705	6.51312	6.97292	6.62323	10.165	6.80658	10.2562
E15 Endocrine Progenitor	1439847_s_at	Klf12	8.89974	8.87795	8.76029	5.44558	4.73198	5.91442	5.86634	8.84599	5.48958	10.2419
E15 Endocrine Progenitor	1443619_at	Tmem30a	10.3349	9.97835	9.74779	7.23453	5.52722	7.00539	6.88911	10.0204	6.66406	10.2411
E15 Endocrine Progenitor	1440888_at	Oxtr	8.12215	8.09185	7.64478	4.47244	4.7301	4.46723	4.71814	7.95293	4.59698	10.2386
E15 Endocrine Progenitor	1437252_at	Gatsl2	12.6633	12.793	12.4395	9.61751	9.05042	9.29231	9.14447	12.6319	9.27618	10.2372
E15 Endocrine Progenitor	1424137_at	Gprin1	8.89929	9.08016	9.28055	5.90742	5.39353	6.11552	5.51664	9.08666	5.73328	10.2205
E15 Endocrine Progenitor	1439535_at	Dstn	9.5862	8.89842	9.36641	6.14493	5.76981	6.12901	5.67781	9.28368	5.93039	10.2197
E15 Endocrine Progenitor	1432787_at	6720420G18Rik	9.56053	9.05308	7.07033	5.05979	5.16722	5.20403	5.40584	8.56131	5.20922	10.2113
E15 Endocrine Progenitor	1460299_at	Mnx1	8.64612	8.16991	7.72386	4.18094	4.87957	4.80599	5.48682	8.17996	4.83833	10.1375
E15 Endocrine Progenitor	1429633_at	Lcor	9.45431	9.56938	9.20226	6.11552	6.11673	6.03297	6.0099	9.40865	6.06878	10.1251
E15 Endocrine Progenitor	1423506_a_at	Nnat	12.0519	11.7519	11.7478	9.08418	8.26792	8.29223	8.4021	11.8505	8.51161	10.1184
E15 Endocrine Progenitor	1418639_at	Etv3	7.98388	8.0115	8.59306	4.59251	4.76187	4.89841	5.18397	8.19615	4.85919	10.1047
E15 Endocrine Progenitor	1439122_at	Ddx6	11.3992	10.874	10.0622	7.73015	7.31591	7.24711	7.47655	10.7785	7.44243	10.0982
E15 Endocrine Progenitor	1428434_at	Zcchc12	7.80882	7.75715	7.80457	4.16471	4.69624	4.41092	4.55699	7.79018	4.45721	10.0768
E15 Endocrine Progenitor	1425575_at	Asap1	7.90242	8.09327	7.60525	4.6584	4.12426	4.30197	5.05365	7.86698	4.53457	10.0729
E15 Endocrine Progenitor	1430388_a_at	Sulf2	10.8209	11.0302	11.0763	7.61032	7.92466	7.35598	7.71654	10.9758	7.65187	10.0139
E15 Endocrine Progenitor	1457683_at	9030420J04Rik	7.46202	7.24476	7.2501	3.69513	4.62683	3.60382	4.05677	7.31896	3.99564	10.0097
E15 Endocrine Progenitor	1421276_a_at	Dst	10.6612	10.6415	10.7089	7.10683	7.84968	7.1178	7.31462	10.6705	7.34723	10.0093
E15 Endocrine Progenitor	1429204_at	Camk2n2	11.1328	11.0615	10.9622	7.2306	8.43125	7.72774	7.54395	11.0521	7.73339	9.97807
E15 Endocrine Progenitor	1439556_at	Ncam1	8.24276	7.83873	6.31505	4.16357	3.69392	4.39393	4.35754	7.46551	4.15224	9.9402
E15 Endocrine Progenitor	1436555_at	Slc7a2	10.3153	10.0588	9.6316	6.30987	6.24532	7.09633	7.12208	10.0019	6.6934	9.90748
E15 Endocrine Progenitor	1416491_at	Numbl	8.82218	9.09059	9.27149	5.74535	5.46275	5.91849	5.88609	9.06142	5.75317	9.90563
E15 Endocrine Progenitor	1457528_at	Slc4a7	9.38466	9.17469	8.04503	6.18185	4.24194	5.86308	5.9646	8.86813	5.56287	9.88512
E15 Endocrine Progenitor	1450418_a_at	Yipf4	11.2044	11.4381	11.4617	8.90317	6.29602	8.64725	8.41465	11.3681	8.06527	9.86817
E15 Endocrine Progenitor	1441902_x_at	Slc29a4	10.4495	10.5733	10.6948	7.13822	7.54506	7.38156	7.03164	10.5725	7.27412	9.83824
E15 Endocrine Progenitor	1441927_at	Syt7	11.9986	12.162	12.3947	9.22264	9.41726	8.30066	8.63303	12.1851	8.8934	9.79272
E15 Endocrine Progenitor	1455238_at	Mum1l1	9.67481	9.76424	9.46788	6.48349	5.92712	6.18589	6.78366	9.63564	6.34504	9.7852
E15 Endocrine Progenitor	1440056_at	Ppp3ca	8.42294	9.17027	9.13215	5.71068	6.22056	5.27229	5.27229	8.90846	5.61896	9.77774
E15 Endocrine Progenitor	1428854_at	Tmed8	12.1793	12.0922	11.9232	8.93326	9.15332	8.61856	8.4021	12.0649	8.77681	9.76815
E15 Endocrine Progenitor	1424409_at	Cldn23	9.51945	9.52079	9.61174	6.54847	5.93362	6.74781	5.82358	9.55066	6.26337	9.76279
E15 Endocrine Progenitor	1445314_at	Etv1	8.5252	7.68492	7.48699	5.1225	4.40708	4.43854	4.4938	7.89904	4.61548	9.73752
E15 Endocrine Progenitor	1445181_at	Eml5	10.8165	10.7192	10.2236	7.64495	7.54323	7.01336	7.01427	10.5864	7.30395	9.73022
E15 Endocrine Progenitor	1433575_at	Sox4	12.7008	12.68	12.52	10.3068	8.45372	9.61929	9.03465	12.6336	9.35361	9.71373
E15 Endocrine Progenitor	1422809_at	Rims2	10.5917	10.5773	10.3047	7.09796	7.78493	7.00737	6.96108	10.4912	7.21284	9.70282
E15 Endocrine Progenitor	1442368_at	Kctd12b	8.82267	8.72323	8.00548	5.99795	4.79318	4.76482	5.41256	8.51713	5.24213	9.67997
E15 Endocrine Progenitor	1456482_at	Pik3r3	11.7193	11.646	11.6415	8.93003	8.24336	8.24951	8.17127	11.6689	8.39854	9.649
E15 Endocrine Progenitor	1449907_at	Bcmo1	9.39898	9.49813	9.01751	5.48006	5.90479	6.67714	6.08246	9.30487	6.03611	9.63818
E15 Endocrine Progenitor	1429790_at	Brunol6	7.79473	7.55605	7.82231	4.2478	4.72107	4.39338	4.47637	7.72436	4.45965	9.61116
E15 Endocrine Progenitor	1426927_at	Ap3b2	9.00215	9.02685	8.63707	5.43329	5.40211	6.02928	5.6321	8.88869	5.62419	9.60972
E15 Endocrine Progenitor	1416992_at	Mfng	11.0305	11.0263	11.1007	7.6592	8.32016	7.58532	7.5922	11.0525	7.78922	9.60169
E15 Endocrine Progenitor	1427262_at	Xist	12.3215	12.1078	11.5255	10.7167	3.72831	10.1547	10.2911	11.9849	8.72271	9.59454
E15 Endocrine Progenitor	1438654_x_at	Mmd2	12.5262	12.561	12.7025	9.33817	10.0091	9.39551	8.59813	12.5966	9.33523	9.58884
E15 Endocrine Progenitor	1449752_at	Spsb1	11.3791	11.5124	11.6603	8.1004	8.54362	8.04633	8.33548	11.5173	8.25646	9.58523
E15 Endocrine Progenitor	1420694_a_at	Dach1	10.359	10.0822	10.5632	6.76054	7.33469	6.93422	7.28267	10.3348	7.07803	9.55852
E15 Endocrine Progenitor	1449279_at	Gpx2	12.3325	12.3024	12.5119	9.08245	8.47699	9.74131	9.2062	12.3823	9.12674	9.55035
E15 Endocrine Progenitor	1441165_s_at	Clstn2	7.83074	8.18865	8.41503	5.16224	4.62052	5.29869	4.48399	8.14481	4.89136	9.53643
E15 Endocrine Progenitor	1440201_at	Slc8a1	9.2204	9.4645	9.07194	5.90791	6.31449	5.13937	6.6509	9.25228	6.00317	9.50781
E15 Endocrine Progenitor	1438555_x_at	Muc4	7.60307	7.98007	8.25147	4.58807	4.68549	4.6562	4.89848	7.94487	4.70706	9.43361
E15 Endocrine Progenitor	1446490_at	Ptbp2	8.00726	7.30758	5.27383	3.7129	3.82231	3.95982	3.01859	6.86289	3.62841	9.41189
E15 Endocrine Progenitor	1437057_at	Megf6	10.8492	10.8921	10.6492	7.13083	8.26825	7.62229	7.23458	10.7968	7.56399	9.40121
E15 Endocrine Progenitor	1437154_at	Cep170	11.6993	11.6073	11.0095	10.205	6.88672	7.5734	8.16894	11.4387	8.20852	9.38381
E15 Endocrine Progenitor	1434500_at	Ttyh2	12.6764	12.6688	12.7182	9.88261	9.11473	9.50477	9.34143	12.6878	9.46088	9.36263
E15 Endocrine Progenitor	1436124_at	Pcyt1b	10.2512	10.0357	10.0464	6.82407	7.3034	7.00963	6.41722	10.1111	6.88858	9.334
E15 Endocrine Progenitor	1436918_at	Laptm4b	11.4233	11.2357	10.554	8.23077	7.1015	8.07308	7.99382	11.071	7.84979	9.32582
E15 Endocrine Progenitor	1455213_at	Tmsb15b1	13.0043	12.9772	12.6124	9.8452	9.42699	9.71278	9.59011	12.8646	9.64377	9.32347
E15 Endocrine Progenitor	1444402_at	Zc3h12c	8.90961	9.02551	9.80503	6.62909	5.4553	5.76147	6.27019	9.24671	6.02901	9.30303
E15 Endocrine Progenitor	1433093_at	2900092N22Rik	8.02527	7.52394	5.64408	3.58139	4.16277	3.77411	3.89274	7.06443	3.85276	9.26425
E15 Endocrine Progenitor	1450063_at	Fmn2	7.30028	7.25651	7.61214	3.82964	5.0805	3.89459	3.92214	7.38964	4.18172	9.2402
E15 Endocrine Progenitor	1428397_at	B3galt5	8.0594	7.85477	8.08935	4.49174	5.38577	4.523	4.79122	8.00118	4.79793	9.21026
E15 Endocrine Progenitor	1439260_a_at	Enpp3	9.68427	9.70052	9.69198	5.96828	5.87581	7.15543	6.97404	9.69226	6.49339	9.18239
E15 Endocrine Progenitor	1416997_a_at	Hap1	9.66021	9.52627	8.97375	6.11552	6.52898	6.0788	6.03013	9.38675	6.18836	9.17934
E15 Endocrine Progenitor	1457686_at	Sfrs17b	10.1644	9.75789	9.64523	6.5576	6.5084	6.71263	6.86826	9.85583	6.66172	9.15211
E15 Endocrine Progenitor	1444067_at	Gapvd1	8.01186	7.54173	8.13026	4.73198	4.90891	4.53717	4.642	7.89462	4.70502	9.12359
E15 Endocrine Progenitor	1456505_at	Braf	10.9031	10.7466	9.72148	7.76633	4.69472	8.34592	8.26746	10.457	7.26861	9.11614
E15 Endocrine Progenitor	1456150_at	Jhdm1d	11.0318	11.0761	10.6817	7.6053	7.5592	7.74096	8.06184	10.9299	7.74183	9.11363
E15 Endocrine Progenitor	1421679_a_at	Cdkn1a	10.8436	11.104	11.5042	8.26146	7.71036	8.0431	7.84411	11.1506	7.96476	9.09977
E15 Endocrine Progenitor	1439232_at	Uhrf1	7.46632	7.97293	7.53827	4.27038	4.80535	4.5661	4.25178	7.65917	4.4734	9.09939
E15 Endocrine Progenitor	1416593_at	Glrx	9.84984	9.64353	10.3073	7.60345	5.47989	7.04775	6.8706	9.93356	6.75042	9.08282
E15 Endocrine Progenitor	1439221_s_at	Cd40	10.7866	10.8205	11.4555	7.48912	7.97665	7.74755	8.17088	11.0209	7.84605	9.03069
E15 Endocrine Progenitor	1429844_at	Grrp1	9.15349	9.1957	9.6489	5.95241	6.36577	6.33947	5.98162	9.3327	6.15982	9.01846
E15 Endocrine Progenitor	1439985_at	Ptdss2	7.66646	7.85646	7.92558	4.77343	4.89473	4.55472	4.37401	7.81617	4.64922	8.98144
E15 Endocrine Progenitor	1433525_at	Ednra	10.3193	9.92883	10.2424	7.49567	6.8683	6.96993	6.66415	10.1635	6.99951	8.96312
E15 Endocrine Progenitor	1424938_at	Steap1	9.65881	9.82318	9.60695	6.68563	5.01197	7.65363	6.7798	9.69631	6.53276	8.96034
E15 Endocrine Progenitor	1450913_at	B4galt6	11.3471	11.246	10.3604	8.43342	7.28671	7.83286	7.74275	10.9845	7.82394	8.94165
E15 Endocrine Progenitor	1435261_at	Tmtc1	8.22143	8.53213	8.32832	4.95943	5.53062	5.03741	5.28426	8.36063	5.20293	8.92405
E15 Endocrine Progenitor	1455104_at	Mxd1	10.0941	9.85611	10.3159	7.48984	6.47865	6.99893	6.75778	10.0887	6.9313	8.92227
E15 Endocrine Progenitor	1416688_at	Snap91	7.67262	7.31661	7.15898	4.47082	4.16166	4.16664	4.11901	7.38273	4.22953	8.89627
E15 Endocrine Progenitor	1418141_at	Dcx	11.635	11.6204	11.1236	8.86339	8.02421	8.48349	7.8697	11.4597	8.3102	8.87338
E15 Endocrine Progenitor	1422902_s_at	Mgea5	9.19129	9.28857	9.26842	7.25515	4.54412	6.2758	6.3621	9.24943	6.10929	8.81606
E15 Endocrine Progenitor	1416892_s_at	Fam107b	11.6507	11.7124	11.803	9.36924	7.77045	8.38914	8.8001	11.7221	8.58223	8.81415
E15 Endocrine Progenitor	1418271_at	Loxl3	6.78788	6.63058	7.17595	3.79971	3.56755	3.72261	3.81476	6.8648	3.72616	8.80697
E15 Endocrine Progenitor	1457152_at	Rapsn	7.44257	7.0211	6.08367	3.80565	3.86219	3.59698	3.59403	6.84911	3.71471	8.7811
E15 Endocrine Progenitor	1420786_a_at	Scn11a	8.41302	6.5369	6.78285	4.07146	4.36584	4.09298	3.91408	7.24426	4.11109	8.77361
E15 Endocrine Progenitor	1425828_at	Nkx6-1	12.7167	12.5842	13.0227	9.82584	9.54191	9.60398	9.61004	12.7745	9.64544	8.74877
E15 Endocrine Progenitor	1428077_at	Tmem163	9.96901	9.44652	9.41052	6.43036	6.42484	6.78199	6.2864	9.60869	6.4809	8.74094
E15 Endocrine Progenitor	1423019_at	Gjd2	7.89528	7.8288	7.93742	4.42491	4.43093	4.98669	5.22284	7.88717	4.76634	8.69885
E15 Endocrine Progenitor	1452893_s_at	Enho	9.41373	9.11602	9.1196	6.33561	6.22266	5.59977	6.22976	9.21645	6.09695	8.69088
E15 Endocrine Progenitor	1429053_at	1110012J17Rik	11.7491	11.9494	11.8889	9.18439	9.22375	8.55699	8.01784	11.8625	8.74574	8.67405
E15 Endocrine Progenitor	1459038_at	Ttll7	8.08421	7.92428	8.11596	5.06089	4.0902	5.65568	4.90262	8.04148	4.92735	8.6586
E15 Endocrine Progenitor	1443847_x_at	Aff2	9.79917	9.321	9.38072	6.19089	4.81401	7.13187	7.40833	9.5003	6.38628	8.65793
E15 Endocrine Progenitor	1440506_at	Slc7a2	7.70216	7.27018	5.96867	4.32428	3.52301	3.6577	3.96033	6.98034	3.86633	8.65781
E15 Endocrine Progenitor	1436656_at	Tmem150c	8.58854	8.57166	9.07159	5.68568	5.39353	5.95961	5.48682	8.74393	5.63141	8.64895
E15 Endocrine Progenitor	1422130_at	Apc2	6.67135	7.27657	7.07615	3.95935	3.85347	3.52953	4.25178	7.00802	3.89853	8.63078
E15 Endocrine Progenitor	1451019_at	Ctsf	11.3432	11.3094	11.3408	8.71765	8.15911	7.96779	8.04955	11.3311	8.22353	8.61944
E15 Endocrine Progenitor	1437199_at	Dusp5	11.3473	11.011	11.3664	7.78659	7.74006	8.30883	8.70456	11.2416	8.13501	8.61327
E15 Endocrine Progenitor	1428864_at	5530400B01Rik	8.60433	8.58108	8.8818	5.69601	5.48344	5.81587	5.33478	8.68907	5.58253	8.61315
E15 Endocrine Progenitor	1426218_at	Glcci1	10.0034	9.97885	9.62109	7.28772	6.49541	6.69535	6.57591	9.86777	6.7636	8.59902
E15 Endocrine Progenitor	1427314_at	Tmed7	9.96627	9.92141	10.0409	7.5345	6.13813	6.65522	7.16324	9.97618	6.87277	8.59446
E15 Endocrine Progenitor	1440335_at	Mamdc4	7.98173	7.81042	8.04331	4.23262	5.47902	5.0736	4.58868	7.94516	4.84348	8.58415
E15 Endocrine Progenitor	1424568_at	Tspan2	8.90231	8.8501	8.51376	5.74535	5.28387	5.46322	6.1303	8.75539	5.65568	8.57243
E15 Endocrine Progenitor	1417502_at	Tspan7	10.4323	10.0357	10.0426	7.64278	6.00112	7.52413	7.11769	10.1702	7.07143	8.56684
E15 Endocrine Progenitor	1441253_at	Rfx3	10.5884	10.2031	9.0704	7.76528	5.73945	7.1413	6.77874	9.95394	6.85619	8.56081
E15 Endocrine Progenitor	1434887_at	Ncs1	10.2068	10.3492	10.4027	7.034	7.44895	7.27923	7.12678	10.3196	7.22224	8.5584
E15 Endocrine Progenitor	1452430_s_at	Srsf1	10.2345	10.1438	9.51601	7.96771	5.51164	7.06029	6.93468	9.96477	6.86858	8.55156
E15 Endocrine Progenitor	1451529_at	Sgtb	9.00085	8.73834	8.28652	5.82358	5.31151	5.41261	5.82545	8.67524	5.59329	8.46756
E15 Endocrine Progenitor	1450064_at	Fmn2	7.78695	7.84579	7.70458	4.15333	4.25981	5.33984	5.05365	7.77911	4.70166	8.44121
E15 Endocrine Progenitor	1455300_at	Tet2	9.55249	9.25813	9.64244	7.57048	6.04048	5.82031	6.21431	9.48435	6.41139	8.41497
E15 Endocrine Progenitor	1419224_at	Cecr6	8.12395	7.74889	7.69974	4.48482	5.00465	4.80467	4.85854	7.85753	4.78817	8.39398
E15 Endocrine Progenitor	1454604_s_at	Tspan12	10.2302	10.7402	10.5614	7.30161	6.81772	7.56676	8.0876	10.5106	7.44342	8.38112
E15 Endocrine Progenitor	1420667_at	Doc2b	9.05072	9.06886	9.62952	5.90044	6.76551	6.31266	5.76429	9.2497	6.18573	8.36272
E15 Endocrine Progenitor	1421325_at	Pla2g2f	8.12851	8.38977	8.48263	5.07665	5.57884	5.50953	4.91435	8.33364	5.26985	8.36168
E15 Endocrine Progenitor	1418588_at	Nrsn1	6.8	7.28099	7.17612	3.80207	3.73831	4.4276	4.13248	7.0857	4.02512	8.34312
E15 Endocrine Progenitor	1436503_at	BC048546	8.30463	8.15398	8.18586	4.74999	5.16041	5.89097	4.82053	8.21482	5.15548	8.33595
E15 Endocrine Progenitor	1418785_at	Mapk8ip2	8.60486	8.01575	8.20168	5.16082	4.90836	5.58384	5.21577	8.2741	5.2172	8.32181
E15 Endocrine Progenitor	1433500_at	Dennd2a	13.1406	13.0273	12.8799	10.5314	9.63974	10.2964	9.3718	13.0159	9.95983	8.3171
E15 Endocrine Progenitor	1416588_at	Ptprn	8.13933	7.85714	7.74782	4.79416	4.93934	5.05365	4.65039	7.91476	4.85939	8.31305
E15 Endocrine Progenitor	1454822_x_at	Apcdd1	9.87659	9.47293	9.96344	7.39642	5.26036	6.643	7.56642	9.77099	6.71655	8.30764
E15 Endocrine Progenitor	1453726_s_at	2810407C02Rik	10.3418	10.1375	10.4183	7.97746	5.59942	7.61145	7.8049	10.2992	7.24831	8.28722
E15 Endocrine Progenitor	1431838_at	Exosc10	7.02765	7.22127	7.83564	3.99561	4.51941	4.21569	4.52103	7.36152	4.31294	8.27399
E15 Endocrine Progenitor	1446045_at	Tox3	12.5099	12.6499	11.4935	9.83792	8.86831	9.05274	8.9202	12.2178	9.16979	8.27049
E15 Endocrine Progenitor	1444956_at	Nucks1	7.7751	7.69437	7.59416	4.85406	4.69148	4.35409	4.67848	7.68788	4.64453	8.24401
E15 Endocrine Progenitor	1435577_at	Dab1	11.0617	11.2229	10.8125	8.99255	7.58572	8.11771	7.26553	11.0324	7.99038	8.2363
E15 Endocrine Progenitor	1429609_at	Adora3	8.34696	8.14636	7.67675	4.62779	4.90785	5.26243	5.2632	8.05669	5.01532	8.23273
E15 Endocrine Progenitor	1434989_at	Unc80	9.87518	9.86091	9.42724	7.2898	6.13108	6.60286	6.69786	9.72111	6.6804	8.22895
E15 Endocrine Progenitor	1429021_at	Epha4	8.39098	8.731	8.4305	6.31775	5.28172	4.69891	5.62958	8.51749	5.48199	8.19929
E15 Endocrine Progenitor	1419584_at	Ttc28	12.6064	12.6571	12.8206	9.97451	9.08176	9.64343	9.93839	12.6947	9.65952	8.19748
E15 Endocrine Progenitor	1449473_s_at	Cd40	10.6898	10.654	10.9186	7.25879	8.05987	7.71188	7.85239	10.7541	7.72073	8.18728
E15 Endocrine Progenitor	1442101_at	AU022434	8.13174	7.82958	8.47766	4.51919	5.39182	5.3388	5.20791	8.14633	5.11443	8.17884
E15 Endocrine Progenitor	1423915_at	C630004H02Rik	8.08684	8.28563	8.37363	5.29478	5.31506	4.99869	5.28954	8.2487	5.22452	8.13522
E15 Endocrine Progenitor	1427937_at	2610030H06Rik	7.95011	7.86854	7.46278	5.31095	4.33499	4.9512	4.35592	7.76047	4.73826	8.12412
E15 Endocrine Progenitor	1434202_a_at	Fam107a	6.82566	7.30063	8.17426	3.92791	4.60341	4.46282	4.65528	7.43352	4.41235	8.11822
E15 Endocrine Progenitor	1425724_at	Ptprn2	8.87477	8.47709	8.27302	5.33783	5.60008	5.95347	5.19448	8.54162	5.52147	8.11256
E15 Endocrine Progenitor	1436974_at	Ywhaz	6.81347	6.82507	6.79133	3.67053	3.95852	3.85311	3.68362	6.80995	3.79144	8.1033
E15 Endocrine Progenitor	1420505_a_at	Stxbp1	11.3787	11.4972	11.5672	8.23248	9.33502	8.34261	7.94488	11.481	8.46375	8.09642
E15 Endocrine Progenitor	1456764_at	Mprip	6.7969	7.52077	7.39652	4.69715	3.97872	4.02231	4.19087	7.23806	4.22226	8.0881
E15 Endocrine Progenitor	1440963_at	Cbfa2t3	9.7067	9.94924	10.2246	6.6813	7.32069	6.93602	6.85142	9.96018	6.94736	8.0714
E15 Endocrine Progenitor	1433888_at	Atp2b2	7.97117	7.83778	7.6987	4.50067	4.84502	5.30579	4.64705	7.83588	4.82464	8.06261
E15 Endocrine Progenitor	1420784_at	Scn11a	7.69037	7.63858	7.57637	4.29808	4.4959	5.00097	4.7111	7.63511	4.62651	8.0478
E15 Endocrine Progenitor	1425484_at	Tox	11.196	11.2465	10.9828	8.92023	7.23632	8.25792	8.12503	11.1418	8.13488	8.03832
E15 Endocrine Progenitor	1428793_at	Slc36a1	10.931	10.648	11.0714	8.58568	7.76473	7.75774	7.41946	10.8835	7.8819	8.00869
E15 Endocrine Progenitor	1455431_at	Slc5a1	7.13565	6.48039	6.60401	3.87666	3.74407	3.3603	3.97771	6.74002	3.73968	8.00184
E15 Endocrine Progenitor	1419056_at	Rtn2	8.95519	9.1861	8.90856	6.32676	6.1146	5.94879	5.67621	9.01662	6.01659	8.00017
E15 Endocrine Progenitor	1417302_at	Rcor2	11.3659	11.3344	11.724	8.34041	8.92198	8.42794	8.21178	11.4748	8.47553	7.99587
E15 Endocrine Progenitor	1419322_at	Fgd6	11.64	11.5444	11.7773	8.62267	9.06062	8.42014	8.51567	11.6539	8.65477	7.99517
E15 Endocrine Progenitor	1456398_at	Tug1	12.967	12.8619	12.479	10.3279	9.43939	9.86441	9.45022	12.7693	9.77049	7.99347
E15 Endocrine Progenitor	1437618_x_at	Gpr85	8.70105	8.56439	8.37587	6.06699	6.1745	5.02405	4.93281	8.5471	5.54959	7.98623
E15 Endocrine Progenitor	1453413_at	Gnas	10.9577	10.0605	9.41735	6.83568	6.62798	7.38482	7.74857	10.1452	7.14926	7.97734
E15 Endocrine Progenitor	1435512_at	AI836003	9.30747	9.09024	8.02015	5.65979	5.9255	5.76049	5.91547	8.80595	5.81531	7.94827
E15 Endocrine Progenitor	1423378_at	Igfbpl1	8.47129	8.27357	8.57343	4.9745	5.77711	5.32886	5.7158	8.43943	5.44907	7.94672
E15 Endocrine Progenitor	1415997_at	Txnip	9.63484	9.32761	9.62423	7.34171	6.20786	6.61895	5.99149	9.52889	6.54	7.93863
E15 Endocrine Progenitor	1436765_at	Pard3	9.33838	9.19872	8.5628	6.41817	5.32951	6.1709	6.2709	9.0333	6.04737	7.92236
E15 Endocrine Progenitor	1448933_at	F2rl1	7.05829	7.00144	6.8639	4.69832	3.80695	3.80231	3.67104	6.97454	3.99465	7.88925
E15 Endocrine Progenitor	1441223_at	41702	7.54715	7.69646	7.92071	4.55881	4.78289	4.83805	4.78704	7.72144	4.7417	7.88845
E15 Endocrine Progenitor	1433728_at	Glb1l2	7.61926	7.35192	7.37705	4.67154	4.09314	4.7057	4.42603	7.44941	4.4741	7.86425
E15 Endocrine Progenitor	1450852_s_at	F2r	10.8621	10.968	10.8066	8.15891	7.30285	7.95318	8.20551	10.8789	7.90511	7.85575
E15 Endocrine Progenitor	1452364_at	Suz12	9.84108	9.49041	8.82875	7.11576	5.43426	6.41194	6.70309	9.38674	6.41626	7.83799
E15 Endocrine Progenitor	1459054_at	Casz1	11.0039	10.996	10.9503	7.57455	7.98725	8.33819	8.19688	10.9834	8.02422	7.7768
E15 Endocrine Progenitor	1440744_at	Pi16	7.44507	7.5906	7.87393	4.42491	5.30022	4.30734	4.68725	7.63653	4.67993	7.76294
E15 Endocrine Progenitor	1438432_at	Lnpep	11.0003	10.8031	10.7136	8.77448	7.26896	7.70383	7.8007	10.839	7.88699	7.73832
E15 Endocrine Progenitor	1437354_at	C230091D08Rik	8.7894	8.59015	8.69216	6.38108	4.81302	5.81629	5.94545	8.69057	5.73896	7.73614
E15 Endocrine Progenitor	1444722_at	Psme4	8.44997	8.04136	7.51721	5.23537	4.54895	4.86805	5.55827	8.00284	5.05266	7.72847
E15 Endocrine Progenitor	1424896_at	Gpr85	7.23415	6.8213	7.14004	4.08087	4.21275	4.04015	4.12625	7.06516	4.115	7.72834
E15 Endocrine Progenitor	1449070_x_at	Apcdd1	8.98028	8.59025	9.26314	6.64043	4.78287	5.76049	6.81751	8.94456	6.00032	7.69666
E15 Endocrine Progenitor	1439900_at	Limk2	9.54247	9.4135	9.12044	6.49097	6.77636	6.11716	6.2757	9.3588	6.41505	7.69411
E15 Endocrine Progenitor	1423422_at	Asb4	9.13161	8.83722	8.14233	5.49673	5.707	5.69625	6.14044	8.70372	5.7601	7.69339
E15 Endocrine Progenitor	1423461_a_at	Ubl3	11.5773	11.536	11.2762	9.22417	7.58687	8.72864	8.55148	11.4632	8.52279	7.67615
E15 Endocrine Progenitor	1451484_a_at	Syn1	7.14319	7.54857	7.42843	4.52909	4.25871	4.74642	4.19827	7.3734	4.43312	7.67556
E15 Endocrine Progenitor	1456712_at	Lcorl	8.0107	8.01628	7.91224	5.6258	4.30897	5.323	4.90234	7.97974	5.04003	7.67259
E15 Endocrine Progenitor	1457401_at	Dnahc9	7.89378	7.80397	7.75507	4.6562	4.93571	4.98192	4.94207	7.81761	4.87898	7.66683
E15 Endocrine Progenitor	1439642_at	Phc2	8.34217	7.99183	7.99785	4.04364	5.53508	5.54119	5.59068	8.11062	5.17765	7.63679
E15 Endocrine Progenitor	1420150_at	Spsb1	10.3405	10.3203	10.6402	7.3471	7.55715	7.36992	7.7341	10.4337	7.50207	7.62953
E15 Endocrine Progenitor	1451589_at	Gatsl2	11.2007	11.318	11.5226	10.0678	7.96955	7.74297	7.89037	11.3471	8.41766	7.61803
E15 Endocrine Progenitor	1458575_at	Tusc3	7.97865	7.46811	6.60982	4.86984	4.07583	4.12462	4.62767	7.35219	4.42449	7.60897
E15 Endocrine Progenitor	1434049_at	Entpd3	11.5594	11.2744	10.8204	8.17671	8.55413	8.35895	8.07199	11.2181	8.29044	7.60878
E15 Endocrine Progenitor	1441923_s_at	Edn3	9.08158	8.97516	8.86872	5.78311	6.14577	6.13907	6.12867	8.97515	6.04915	7.59999
E15 Endocrine Progenitor	1449129_a_at	Ccdc43	7.03318	7.65999	7.68005	4.49219	4.36584	4.56835	4.70213	7.45774	4.53213	7.59798
E15 Endocrine Progenitor	1420429_at	Pcdhb3	7.97935	8.52432	8.51846	5.90644	5.0747	5.56937	5.11	8.34071	5.41513	7.59781
E15 Endocrine Progenitor	1455683_a_at	Tbc1d8	10.2781	10.0524	10.2078	7.36448	6.89376	7.13848	7.62867	10.1794	7.25635	7.58461
E15 Endocrine Progenitor	1427484_at	Eml5	11.12	11.1698	10.8837	8.05011	8.448	7.90367	8.14038	11.0578	8.13554	7.5806
E15 Endocrine Progenitor	1422078_at	Akt3	10.6492	10.1668	9.65045	6.99893	7.37034	7.24343	7.32637	10.1555	7.23477	7.57219
E15 Endocrine Progenitor	1449239_at	1700045I19Rik	8.533	8.29812	8.36414	4.86233	5.69283	5.79895	5.56341	8.39842	5.47938	7.56344
E15 Endocrine Progenitor	1441793_at	Rnf39	8.75457	8.54925	8.79085	6.02667	6.88833	5.2226	4.99313	8.69822	5.78268	7.54511
E15 Endocrine Progenitor	1455279_at	Gm1060	9.22136	9.31567	9.35687	6.22974	6.57096	6.50761	6.24029	9.29796	6.38715	7.52043
E15 Endocrine Progenitor	1428705_at	Zfp661	7.59746	6.98761	7.5656	4.39419	4.44182	4.55637	4.50833	7.38356	4.47518	7.50775
E15 Endocrine Progenitor	1442909_at	Tm9sf1	7.10774	7.25784	6.53975	3.94881	4.00123	3.99161	4.30419	6.96845	4.06146	7.50049
E15 Endocrine Progenitor	1442810_x_at	Scn9a	7.87817	6.93468	7.08943	4.91191	5.1281	3.6577	3.88627	7.30076	4.396	7.48896
E15 Endocrine Progenitor	1457066_at	Abcc8	10.4245	10.103	9.93055	7.29458	7.11411	7.4819	7.10416	10.1527	7.24869	7.48495
E15 Endocrine Progenitor	1432034_at	Neurog3	13.7832	13.7607	13.8461	11.4436	10.5418	10.9206	10.6839	13.7967	10.8975	7.46007
E15 Endocrine Progenitor	1442972_at	Coro1c	9.05442	8.67848	8.45234	6.64043	5.88902	5.37669	5.41755	8.72841	5.83092	7.4513
E15 Endocrine Progenitor	1452660_s_at	Klhl7	11.9323	11.8422	11.4679	9.16227	8.39793	9.01376	8.82825	11.7475	8.85055	7.44836
E15 Endocrine Progenitor	1422710_a_at	Cacna1h	11.9586	12.0086	11.7581	9.23337	9.50627	9.08847	8.22905	11.9084	9.01429	7.43382
E15 Endocrine Progenitor	1442418_at	B930096F20Rik	9.19683	8.57545	7.40023	5.97796	4.70531	5.79655	5.50878	8.39084	5.49715	7.43169
E15 Endocrine Progenitor	1427307_a_at	Dab1	10.2927	10.3765	10.4254	7.47329	7.98308	7.45956	6.97783	10.3649	7.47344	7.41996
E15 Endocrine Progenitor	1427580_a_at	Rian	9.36022	8.88284	9.07178	6.92823	5.09992	6.54014	6.29157	9.10495	6.21496	7.41263
E15 Endocrine Progenitor	1416700_at	Rnd3	9.71935	9.52591	9.56684	6.75553	6.18198	6.76882	7.15722	9.60403	6.71589	7.40317
E15 Endocrine Progenitor	1456149_at	D11Bwg0517e	9.44647	9.40822	9.42608	6.47495	6.46463	6.67714	6.56868	9.42692	6.54635	7.36443
E15 Endocrine Progenitor	1441994_at	Pcdhb16	9.47901	9.10379	9.15685	7.24295	6.10956	6.15122	5.96752	9.24655	6.36781	7.35505
E15 Endocrine Progenitor	1425515_at	Pik3r1	11.5138	11.2452	11.4356	9.25538	7.1096	8.73918	8.98962	11.3982	8.52345	7.33483
E15 Endocrine Progenitor	1436600_at	Tox3	13.2873	13.3058	13.2153	10.638	10.6104	10.3668	9.96981	13.2695	10.3963	7.32705
E15 Endocrine Progenitor	1439178_at	Adrbk2	10.6493	9.84366	9.12757	7.03848	6.89714	7.08699	6.97854	9.8735	7.00029	7.32697
E15 Endocrine Progenitor	1448860_at	Rem2	11.8483	11.7736	11.5223	8.98882	8.72746	8.87435	8.78128	11.7147	8.84298	7.31959
E15 Endocrine Progenitor	1429440_at	1810041L15Rik	11.7383	11.7196	11.752	7.77965	9.25746	9.08868	9.34166	11.7366	8.86686	7.30943
E15 Endocrine Progenitor	1429296_at	Rab10	11.4249	11.3354	10.6102	8.60433	7.30111	8.39014	8.72965	11.1235	8.25631	7.2965
E15 Endocrine Progenitor	1455370_at	Apba1	7.66421	7.66877	8.41095	5.05631	4.99459	5.27502	4.87611	7.91464	5.05051	7.28099
E15 Endocrine Progenitor	1422564_at	Actl6b	7.37602	7.33031	7.33764	4.79122	3.90341	4.57791	4.67969	7.34799	4.48806	7.25981
E15 Endocrine Progenitor	1451494_at	Wac	10.4329	10.3529	9.81557	7.8341	6.73897	7.25381	7.54114	10.2005	7.34201	7.25241
E15 Endocrine Progenitor	1433968_a_at	Megf9	10.0407	10.1312	10.0367	7.73904	6.54705	7.17172	7.38804	10.0695	7.21146	7.25042
E15 Endocrine Progenitor	1437357_at	Ythdc2	9.1807	9.32467	8.96304	6.99893	5.80989	5.6797	6.70788	9.15614	6.2991	7.24526
E15 Endocrine Progenitor	1438060_at	Npas3	8.06725	7.06968	7.08342	4.81012	4.07276	5.02307	4.29988	7.40679	4.55146	7.23668
E15 Endocrine Progenitor	1458221_at	Dlc1	7.8263	7.70979	7.36299	4.79122	5.5191	4.24006	4.56539	7.63303	4.77894	7.23045
E15 Endocrine Progenitor	1451200_at	Kif1b	11.146	10.788	10.5987	8.30465	7.5075	8.07577	8.07668	10.8442	7.99115	7.2254
E15 Endocrine Progenitor	1452384_at	Enpp3	7.81822	8.13548	8.11697	5.05979	5.12703	5.29162	5.22633	8.02356	5.17619	7.19685
E15 Endocrine Progenitor	1438774_s_at	Pgm2l1	10.4023	10.0019	9.36674	7.35627	6.52208	7.18529	7.24613	9.92363	7.07744	7.191
E15 Endocrine Progenitor	1449843_at	Tmem179b	7.71878	8.05098	7.22275	4.57272	4.99379	4.83547	4.87055	7.66417	4.81813	7.19022
E15 Endocrine Progenitor	1443579_s_at	Depdc6	12.2542	12.0681	12.0104	9.87594	7.77623	9.5888	9.82152	12.1109	9.26562	7.18635
E15 Endocrine Progenitor	1438519_at	Klhl24	8.8362	8.29553	7.25602	5.70262	5.08762	4.98057	5.37319	8.12925	5.286	7.17636
E15 Endocrine Progenitor	1455944_at	Zfp516	9.7344	9.39077	8.63585	6.42714	6.26847	6.35589	6.59743	9.25367	6.41223	7.16734
E15 Endocrine Progenitor	1448272_at	Btg2	11.317	11.4045	11.4571	8.24458	8.72343	8.56569	8.6728	11.3929	8.55163	7.16655
E15 Endocrine Progenitor	1427074_at	Pcmtd2	10.1532	10.1015	9.89187	7.81775	6.68012	7.02574	7.3082	10.0489	7.20795	7.16472
E15 Endocrine Progenitor	1427231_at	Robo1	11.2739	11.5381	11.2417	8.88104	7.22603	8.87704	9.07876	11.3512	8.51572	7.13804
E15 Endocrine Progenitor	1433864_at	Lrp12	8.60794	8.77262	8.40371	6.28101	5.49077	5.41011	5.85588	8.59476	5.75944	7.13699
E15 Endocrine Progenitor	1435062_at	Srrm4	7.33547	7.01954	7.04665	4.07276	4.52853	4.40429	4.19196	7.13389	4.29938	7.13297
E15 Endocrine Progenitor	1444279_at	Huwe1	8.66734	8.09921	7.01648	5.7523	4.24552	4.97135	5.40815	7.92768	5.09433	7.12726
E15 Endocrine Progenitor	1418470_at	Yes1	9.08269	9.01176	8.28707	6.30987	5.3229	5.92008	6.29157	8.79384	5.9611	7.12424
E15 Endocrine Progenitor	1427253_s_at	Suz12	11.2929	11.0647	10.2824	8.72657	7.0135	8.23754	8.21398	10.88	8.0479	7.12108
E15 Endocrine Progenitor	1447602_x_at	Sulf2	12.7909	12.9618	12.816	10.0508	9.86865	9.97055	10.207	12.8562	10.0243	7.12042
E15 Endocrine Progenitor	1428834_at	Dusp4	9.83547	9.70144	9.9151	6.50539	7.35003	6.96406	7.12437	9.81734	6.98596	7.11751
E15 Endocrine Progenitor	1433727_at	Glb1l2	9.85412	9.38353	9.21622	7.06968	6.69085	6.50335	6.35227	9.48463	6.65404	7.11364
E15 Endocrine Progenitor	1418176_at	Vdr	11.8939	11.7804	11.7328	9.06903	9.17865	8.84743	8.81539	11.8024	8.97762	7.08488
E15 Endocrine Progenitor	1437062_s_at	Fam13c	9.02171	9.21915	9.08037	6.31106	6.5985	5.89097	6.33256	9.10708	6.28327	7.08027
E15 Endocrine Progenitor	1460608_at	Cacna1b	7.20241	6.97589	6.81926	4.69844	3.75934	3.99478	4.25178	6.99918	4.17609	7.0768
E15 Endocrine Progenitor	1439489_at	Gpr120	10.6268	10.398	10.0283	8.0293	7.15018	7.71235	7.22516	10.351	7.52925	7.07034
E15 Endocrine Progenitor	1457954_at	Nt5c2	12.3573	12.4038	12.1654	9.8592	8.80567	9.69518	9.6016	12.3088	9.49041	7.05395
E15 Endocrine Progenitor	1417031_at	Tmem206	9.96674	9.80477	9.95393	7.20447	6.7946	7.00035	7.36448	9.90848	7.09097	7.04943
E15 Endocrine Progenitor	1451972_at	Gm16039	8.5662	8.56339	8.52803	5.49597	5.80382	5.89563	5.75651	8.55254	5.73798	7.03504
E15 Endocrine Progenitor	1417370_at	Tff3	9.3104	9.99604	10.3032	6.73548	6.74645	7.81134	6.93397	9.86987	7.05681	7.02775
E15 Endocrine Progenitor	1419587_s_at	Rp2h	8.92023	8.9477	9.17148	7.32092	4.41136	6.39578	6.68985	9.01314	6.20448	7.00633
E15 Endocrine Progenitor	1434106_at	Epm2aip1	12.4951	12.4998	11.6841	10.1538	8.21871	9.63718	9.6645	12.2263	9.41854	7.002
E15 Endocrine Progenitor	1460573_at	AI848100	10.4187	10.1966	10.248	8.42085	6.3327	7.57156	7.59587	10.2877	7.48025	7.00068
E15 Endocrine Progenitor	1454999_at	Phf21b	10.1868	10.1248	9.80284	7.2898	6.94264	7.28192	7.41001	10.0382	7.23109	6.99856
E15 Endocrine Progenitor	1457874_at	Ptprn2	8.36615	8.23827	7.38659	5.29524	5.19322	5.39353	4.88319	7.997	5.19129	6.99202
E15 Endocrine Progenitor	1420798_s_at	Fgf9	7.21895	7.20985	7.54506	4.96027	4.4229	5.00673	3.70117	7.32462	4.52277	6.97334
E15 Endocrine Progenitor	1453317_a_at	Khdrbs3	8.98715	9.38922	9.2193	5.77622	6.80234	6.34029	6.67109	9.19856	6.39748	6.96958
E15 Endocrine Progenitor	1433947_at	Rab37	9.91464	9.76955	9.46516	6.24837	6.71871	7.3426	7.35798	9.71645	6.91692	6.96215
E15 Endocrine Progenitor	1422825_at	Cartpt	9.28551	8.92919	9.23841	6.40056	7.21819	5.8681	5.92154	9.15104	6.3521	6.95928
E15 Endocrine Progenitor	1439170_at	Purg	8.27491	7.39884	7.02713	5.19118	4.18892	4.69741	5.00097	7.56696	4.76962	6.95158
E15 Endocrine Progenitor	1435578_s_at	Dab1	11.3414	11.6634	11.2143	9.41373	8.33616	8.65615	8.03311	11.4064	8.60979	6.94784
E15 Endocrine Progenitor	1420230_at	AA414993	8.52381	8.05913	7.98733	5.67112	5.80902	4.99594	5.1051	8.19009	5.39529	6.93934
E15 Endocrine Progenitor	1460415_a_at	Cd40	8.76984	8.71811	9.09108	5.81824	6.19775	5.95731	6.29157	8.85968	6.06622	6.93291
E15 Endocrine Progenitor	1432232_at	Rcor3	9.38473	9.10892	8.86699	7.21548	5.54968	6.28894	6.25401	9.12021	6.32703	6.93159
E15 Endocrine Progenitor	1454711_at	Trio	11.2041	10.9698	10.6612	9.31513	7.29567	8.07979	7.92675	10.9451	8.15433	6.91973
E15 Endocrine Progenitor	1444693_at	Cacnb2	10.8031	10.6646	9.30163	7.3235	7.40616	7.2469	7.89511	10.2564	7.46792	6.90917
E15 Endocrine Progenitor	1452858_at	Elavl1	8.68467	8.44687	8.21577	6.32285	5.38708	5.52641	5.41073	8.4491	5.66177	6.90352
E15 Endocrine Progenitor	1437308_s_at	F2r	11.6131	11.6509	11.7658	9.13483	8.62321	8.80196	9.00776	11.6766	8.89194	6.89069
E15 Endocrine Progenitor	1429643_a_at	Pde1c	9.33091	9.16322	8.94358	6.58139	6.28461	6.45398	6.13524	9.1459	6.36381	6.87852
E15 Endocrine Progenitor	1456346_at	Dnm1	11.2442	11.0192	10.1965	8.65171	7.73631	8.01548	7.74949	10.82	8.03825	6.87666
E15 Endocrine Progenitor	1459356_at	St3gal6	7.22371	7.17924	5.60904	3.93717	3.7869	3.93008	3.91091	6.67066	3.89126	6.86566
E15 Endocrine Progenitor	1448026_at	Chd7	12.0589	12.1148	11.897	9.659	8.3942	9.53778	9.38614	12.0236	9.24428	6.86521
E15 Endocrine Progenitor	1443375_at	Gnas	10.435	9.93745	8.84691	6.78946	6.62798	7.20415	7.23613	9.7398	6.96443	6.8465
E15 Endocrine Progenitor	1436877_at	Lrch2	9.62109	9.82132	9.19017	7.26668	6.55219	6.55989	6.70292	9.54419	6.77042	6.83894
E15 Endocrine Progenitor	1428946_at	Uba6	8.58212	8.6238	8.30861	6.49682	4.94702	5.13028	6.35307	8.50484	5.7318	6.83548
E15 Endocrine Progenitor	1418297_at	Dpysl4	8.89139	8.97332	8.95682	5.82358	6.28732	6.29101	6.2694	8.94051	6.16783	6.83378
E15 Endocrine Progenitor	1455946_x_at	Tmsb10	11.2439	10.7205	10.6525	8.51833	6.84197	8.72565	8.3196	10.8723	8.10139	6.82544
E15 Endocrine Progenitor	1434913_at	Hmgcll1	7.86783	7.59378	7.56082	5.23029	5.45029	4.55049	4.38429	7.67414	4.90384	6.8225
E15 Endocrine Progenitor	1449527_at	Gdpd3	6.95789	7.15169	7.33641	4.99858	4.25871	4.38924	3.8706	7.14866	4.37928	6.81816
E15 Endocrine Progenitor	1441615_at	Zfp148	8.57488	8.8164	7.65856	5.95532	5.27383	5.33984	5.75652	8.34994	5.58138	6.81431
E15 Endocrine Progenitor	1417954_at	Sst	8.87823	8.96007	9.16558	5.77268	6.38051	6.56877	6.22425	9.00129	6.23655	6.79626
E15 Endocrine Progenitor	1420695_at	Dach1	8.3835	8.31592	7.95896	5.2422	5.57992	5.64377	5.37414	8.21946	5.46001	6.77139
E15 Endocrine Progenitor	1440964_s_at	Cbfa2t3	10.7382	10.8635	11.0708	7.8071	8.48307	8.06481	8.17092	10.8908	8.13147	6.77098
E15 Endocrine Progenitor	1447922_at	Stxbp5l	10.7717	10.793	10.2244	7.88716	8.12289	7.83264	7.51609	10.5964	7.8397	6.75837
E15 Endocrine Progenitor	1449583_at	Pcdhb20	8.93439	9.04263	8.6536	7.67509	5.37943	5.98728	5.45029	8.87687	6.12302	6.74514
E15 Endocrine Progenitor	1424072_at	2010107G23Rik	12.622	12.7789	12.8469	10.3318	9.57698	10.0876	9.98896	12.7493	9.99635	6.74081
E15 Endocrine Progenitor	1455765_a_at	Abcc8	12.8349	12.6619	12.5783	9.90481	10.2139	9.92857	9.70804	12.6917	9.93884	6.74043
E15 Endocrine Progenitor	1426864_a_at	Ncam1	12.226	12.2009	11.6719	9.65235	9.33556	8.98614	9.15399	12.0329	9.28201	6.73128
E15 Endocrine Progenitor	1422600_at	Rasgrf1	8.50558	7.96441	8.36403	5.21026	6.11332	5.42667	5.35902	8.27801	5.52731	6.7304
E15 Endocrine Progenitor	1420874_at	Twf1	9.97007	9.82844	9.68369	7.57157	5.82358	7.48166	7.43256	9.8274	7.07734	6.72744
E15 Endocrine Progenitor	1428896_at	Pdgfrl	8.58315	8.76169	8.74076	5.97223	5.55708	5.989	6.2757	8.6952	5.9485	6.71178
E15 Endocrine Progenitor	1418170_a_at	Zcchc14	10.3354	10.008	9.77446	7.41343	7.4088	7.12137	7.23405	10.0393	7.29441	6.70331
E15 Endocrine Progenitor	1427551_at	Usp29	9.42153	9.15037	9.31849	6.75074	6.5577	6.67838	6.23351	9.2968	6.55508	6.68866
E15 Endocrine Progenitor	1423989_at	Tecpr1	12.3335	12.2922	12.3427	9.45555	9.71534	9.56097	9.59798	12.3228	9.58246	6.68228
E15 Endocrine Progenitor	1450923_at	Tgfb2	9.22032	9.18561	9.05792	6.14493	6.40895	6.62647	6.47707	9.15462	6.41436	6.68191
E15 Endocrine Progenitor	1439009_at	Gnl3l	10.3073	10.576	10.4257	8.03526	6.83464	7.89432	8.02599	10.4363	7.69755	6.6751
E15 Endocrine Progenitor	1437878_s_at	Ttc14	9.40096	9.40494	8.10005	7.16323	5.66204	5.66504	6.43	8.96865	6.23008	6.6741
E15 Endocrine Progenitor	1426930_at	Brunol4	7.93209	8.00593	8.48855	5.55254	5.95277	5.00097	5.111	8.14219	5.40432	6.67086
E15 Endocrine Progenitor	1427165_at	Il13ra1	9.48984	9.4718	9.43743	8.15983	6.11344	6.26234	6.38083	9.46636	6.72911	6.66798
E15 Endocrine Progenitor	1452878_at	Prkce	10.6036	10.8029	10.5132	7.59388	7.40819	8.22384	8.39478	10.6399	7.90518	6.65627
E15 Endocrine Progenitor	1426205_at	Ppp1cb	12.4743	12.2178	11.7424	9.91615	8.54628	9.50136	9.68157	12.1448	9.41134	6.6506
E15 Endocrine Progenitor	1417829_a_at	Rab15	12.2355	12.3037	12.1295	9.53679	10.0135	9.49313	8.91778	12.2229	9.4903	6.64651
E15 Endocrine Progenitor	1420841_at	Ptprf	9.82009	9.59743	10.1644	7.98001	6.07943	7.07411	7.37948	9.86064	7.12825	6.64551
E15 Endocrine Progenitor	1437917_at	D530037H12Rik	9.07618	8.68448	7.75822	6.06653	4.70458	6.10088	6.23163	8.50629	5.77591	6.63633
E15 Endocrine Progenitor	1427023_at	Phyhipl	9.63263	9.78021	9.64246	7.10004	7.04643	7.20784	6.47162	9.6851	6.95648	6.6282
E15 Endocrine Progenitor	1418015_at	Pum2	10.8472	10.8463	10.1037	8.18561	7.15169	8.17088	7.97472	10.5991	7.87072	6.62693
E15 Endocrine Progenitor	1434757_at	Cbfa2t2	11.9698	11.9299	12.0416	9.43385	9.24681	9.19769	9.13858	11.9805	9.25423	6.6172
E15 Endocrine Progenitor	1445638_at	Meis2	10.7863	10.0624	8.10731	8.08676	5.12879	7.28946	7.20356	9.65201	6.92714	6.611
E15 Endocrine Progenitor	1419185_a_at	Mlxipl	11.9193	11.7794	11.5554	8.78303	9.69576	8.99278	8.64197	11.7514	9.02839	6.60241
E15 Endocrine Progenitor	1456811_at	Cxxc4	10.0857	9.79646	9.63917	6.70309	7.22184	7.13718	7.40969	9.84045	7.11795	6.60018
E15 Endocrine Progenitor	1427704_a_at	Pafah1b1	6.8945	6.48804	6.69008	3.83511	3.88761	4.26513	3.88761	6.69087	3.96886	6.59791
E15 Endocrine Progenitor	1423619_at	Rasd1	9.09508	8.62024	9.34967	5.76976	6.54654	6.54471	6.34318	9.02167	6.30105	6.59156
E15 Endocrine Progenitor	1440132_s_at	Prkar1b	11.8511	11.8112	12.2383	9.17168	9.73148	9.11367	8.97452	11.9669	9.24784	6.5843
E15 Endocrine Progenitor	1421100_a_at	Endog	8.18636	7.93668	8.33779	5.78311	5.66104	4.89584	5.40197	8.15361	5.43549	6.58015
E15 Endocrine Progenitor	1437816_at	Pax6	8.34047	7.99949	7.7683	5.39872	5.12709	5.46892	5.2797	8.03609	5.31861	6.57722
E15 Endocrine Progenitor	1417819_at	Tor1b	10.3742	10.2216	9.92049	8.13325	6.42304	7.80133	7.46356	10.1721	7.45529	6.57409
E15 Endocrine Progenitor	1438714_at	Rassf8	10.2425	9.9853	9.36144	7.87242	6.65754	6.8954	7.16003	9.86307	7.14635	6.57376
E15 Endocrine Progenitor	1437070_at	Cdc14b	11.7197	11.9444	11.914	9.05967	9.4849	9.0191	9.01074	11.8593	9.1436	6.56931
E15 Endocrine Progenitor	1433205_at	Ndfip2	8.44555	8.20586	7.96542	6.15799	4.78061	5.14753	5.88401	8.20561	5.49253	6.55718
E15 Endocrine Progenitor	1459711_at	Sdk1	9.86381	9.64118	9.02659	6.59858	6.69051	6.78549	7.12388	9.51052	6.79962	6.54734
E15 Endocrine Progenitor	1452650_at	Trim62	10.8543	10.9513	10.949	7.90572	8.71196	8.01023	8.21344	10.9182	8.21034	6.53345
E15 Endocrine Progenitor	1417216_at	Pim2	10.9662	10.87	10.7977	8.36575	8.06603	8.13107	8.1292	10.878	8.17301	6.52032
E15 Endocrine Progenitor	AFFX-18SRNAMur/X00686_5_at	Alg3	9.93792	9.59966	8.73578	6.61011	6.49442	6.88135	6.89283	9.42445	6.71968	6.51957
E15 Endocrine Progenitor	1454674_at	Fez1	6.42077	6.38886	7.29112	3.70955	3.91292	4.11581	4.24366	6.70025	3.99549	6.51951
E15 Endocrine Progenitor	1436706_at	Mmgt1	8.3878	8.22423	8.3442	5.89112	4.41458	5.41651	6.73439	8.31875	5.61415	6.51874
E15 Endocrine Progenitor	1434848_at	Cnnm4	8.34693	8.17445	8.06256	6.01482	5.4496	5.05467	5.45029	8.19464	5.49235	6.50838
E15 Endocrine Progenitor	1417273_at	Pdk4	10.6289	10.8135	9.76954	7.40498	8.08239	7.35431	7.96655	10.404	7.70206	6.50664
E15 Endocrine Progenitor	1426628_at	Tmem184c	11.2743	11.263	11.4763	8.99566	8.4936	8.45928	8.5974	11.3379	8.63648	6.50423
E15 Endocrine Progenitor	1459098_at	Dst	7.75615	7.24431	6.58509	4.65137	4.26278	4.6388	4.43635	7.19518	4.49733	6.48838
E15 Endocrine Progenitor	1443344_at	C2cd4c	8.25256	8.31326	8.47011	5.42906	5.92102	5.89761	5.34395	8.34531	5.64791	6.48631
E15 Endocrine Progenitor	1417820_at	Tor1b	10.3334	10.0354	9.75159	6.99861	6.94224	7.69879	7.7367	10.0402	7.34409	6.48032
E15 Endocrine Progenitor	1422605_at	Ppp1r1a	8.78351	8.41684	8.51789	6.02356	6.04877	5.76869	5.66666	8.57275	5.87692	6.47924
E15 Endocrine Progenitor	1419801_x_at	Eml5	11.303	11.2786	10.9093	8.0075	8.99436	8.26595	8.60895	11.1637	8.46919	6.47313
E15 Endocrine Progenitor	1423286_at	Mansc1	8.02183	7.6224	7.48937	4.85944	4.94779	5.46892	4.79122	7.7112	5.01684	6.47267
E15 Endocrine Progenitor	1433894_at	Jazf1	10.6212	10.5004	10.6464	8.10803	7.92682	7.73504	7.81226	10.5894	7.89554	6.47023
E15 Endocrine Progenitor	1427573_at	Chic1	8.40271	8.4398	8.07095	5.66666	6.20623	5.10503	5.46684	8.30449	5.61119	6.4679
E15 Endocrine Progenitor	1437093_at	Pyroxd2	7.20486	6.75753	7.0994	4.56354	4.91662	3.98694	3.85646	7.0206	4.33089	6.4518
E15 Endocrine Progenitor	1419000_at	2310033P09Rik	6.99151	7.15892	7.39641	4.06814	4.36603	4.77263	4.77373	7.18228	4.49513	6.44038
E15 Endocrine Progenitor	1417175_at	Tmem218	6.92454	7.23156	7.43633	4.90262	4.61177	4.4344	4.10109	7.19748	4.51247	6.43083
E15 Endocrine Progenitor	1437257_at	Dcun1d5	7.09352	6.34015	6.73052	3.81379	3.69141	4.16337	4.48518	6.7214	4.03844	6.42172
E15 Endocrine Progenitor	1427285_s_at	Malat1	12.987	12.6877	11.5085	10.0269	9.37619	9.56353	9.88184	12.3944	9.71211	6.41882
E15 Endocrine Progenitor	1422550_a_at	Mtap6	8.17588	7.8359	7.91098	4.72153	5.519	5.61551	5.33303	7.97425	5.29727	6.39519
E15 Endocrine Progenitor	1427358_a_at	Dapk1	9.18044	8.94423	9.06557	7.4865	5.24696	7.09854	5.71515	9.06341	6.38679	6.39358
E15 Endocrine Progenitor	1444077_at	Stxbp5l	8.35612	8.55504	8.09377	5.96587	5.57461	5.76792	5.32993	8.33498	5.65958	6.38812
E15 Endocrine Progenitor	1453797_at	Phospho2	10.0888	10.1505	10.144	8.05632	6.42292	7.66932	7.66589	10.1278	7.45361	6.38267
E15 Endocrine Progenitor	1449494_at	Rab3c	7.75846	7.90063	8.08051	5.1225	5.22645	5.10749	5.50011	7.9132	5.23914	6.38223
E15 Endocrine Progenitor	1424112_at	Igf2r	10.0243	10.0162	9.78495	7.21922	6.53111	7.64523	7.68061	9.94182	7.26904	6.37657
E15 Endocrine Progenitor	1429351_at	Klhl24	11.5836	11.779	11.4587	9.67125	7.77192	9.21235	9.0826	11.6071	8.93453	6.37565
E15 Endocrine Progenitor	1416007_at	Satb1	8.91089	8.87969	8.78573	6.77071	5.4944	6.2559	6.22719	8.85877	6.18705	6.37189
E15 Endocrine Progenitor	1424342_at	Fyttd1	12.2145	12.1554	11.6335	9.47459	8.8774	9.43476	9.53223	12.0011	9.32975	6.37044
E15 Endocrine Progenitor	1459371_at	Eif4e	8.0932	7.7579	7.20434	5.48031	4.62395	4.75748	5.19775	7.68515	5.01487	6.3655
E15 Endocrine Progenitor	1438605_at	Cdc26	8.95471	8.58085	7.42094	5.96207	5.76749	5.72809	5.13915	8.31883	5.6492	6.36267
E15 Endocrine Progenitor	1422414_a_at	Calm2	11.7714	11.7309	12.1239	9.7448	8.34888	9.31566	9.41489	11.8754	9.20606	6.3614
E15 Endocrine Progenitor	1438246_at	Csnk1g1	9.15861	8.74262	7.60557	5.88702	5.31827	5.92214	6.21689	8.50227	5.83608	6.3475
E15 Endocrine Progenitor	1426873_s_at	Jup	11.5876	11.6278	11.3637	9.37141	8.18228	8.76314	9.13202	11.5264	8.86221	6.33856
E15 Endocrine Progenitor	1436483_at	Myt1l	6.69627	6.76882	6.59765	3.91028	4.44291	3.87988	3.86413	6.68758	4.0243	6.33471
E15 Endocrine Progenitor	1435960_at	Pnmal2	11.8134	11.8167	11.7271	9.2562	9.48361	8.96397	8.78619	11.7858	9.12249	6.33463
E15 Endocrine Progenitor	1455015_at	Tbc1d9	11.8784	11.8564	11.7579	9.09703	9.02085	9.2252	9.32953	11.8309	9.16815	6.3324
E15 Endocrine Progenitor	1418941_at	Hlx	7.62867	7.92954	7.45153	5.26354	4.57173	5.24126	4.95775	7.66991	5.00857	6.32621
E15 Endocrine Progenitor	1447909_s_at	Selk	11.6994	11.6702	11.7773	9.54163	7.87354	9.46805	9.33677	11.7156	9.055	6.3231
E15 Endocrine Progenitor	1426416_a_at	Yipf4	11.0684	11.2247	10.7524	9.26288	7.06507	8.62651	8.46866	11.0152	8.35578	6.31779
E15 Endocrine Progenitor	1450684_at	Etv1	11.3283	11.3224	11.0613	8.79737	8.64251	8.45526	8.41673	11.2373	8.57797	6.31749
E15 Endocrine Progenitor	1450830_a_at	Pde6c	7.90804	7.45866	7.08342	4.44224	4.74745	5.46359	4.64553	7.48337	4.8247	6.31451
E15 Endocrine Progenitor	1429727_at	Slc16a9	8.22414	7.86349	7.64849	5.76879	4.82514	5.27915	5.14555	7.91204	5.25466	6.30887
E15 Endocrine Progenitor	1435588_at	Wdfy1	10.3483	10.0849	9.74452	8.31166	7.08992	7.33093	6.87598	10.0592	7.40212	6.30762
E15 Endocrine Progenitor	1420499_at	Gch1	11.0172	10.72	10.76	8.27028	8.07094	8.20386	8.15953	10.8324	8.17615	6.30396
E15 Endocrine Progenitor	1436616_at	Inpp4a	12.5335	12.3473	11.9422	10.5303	9.05335	9.50632	9.385	12.2743	9.61874	6.30114
E15 Endocrine Progenitor	1454624_at	Dennd2a	9.88795	9.97815	10.1201	7.60127	7.65345	7.12355	6.98769	9.9954	7.34149	6.29373
E15 Endocrine Progenitor	1426887_at	Nudt11	11.7552	11.8018	11.3237	9.08316	8.85866	9.10217	8.8697	11.6269	8.97842	6.27011
E15 Endocrine Progenitor	1458426_at	Kif1b	7.64265	7.65047	6.57371	5.00122	4.73198	4.28578	4.54501	7.28894	4.641	6.26773
E15 Endocrine Progenitor	1449055_x_at	Pcbp4	11.0189	10.848	10.8646	7.80096	8.80131	8.326	8.12494	10.9105	8.2633	6.26453
E15 Endocrine Progenitor	1416447_at	Tmem30a	10.918	10.7266	10.2663	8.39406	7.43557	7.8449	8.28496	10.637	7.98987	6.2641
E15 Endocrine Progenitor	1449211_at	Bpnt1	10.8037	10.5436	10.8639	8.55644	7.71884	7.94541	8.1409	10.7371	8.09039	6.26223
E15 Endocrine Progenitor	1423515_at	Scn8a	8.31536	8.10777	8.0213	6.53991	4.57899	5.64668	5.24657	8.14814	5.50304	6.2554
E15 Endocrine Progenitor	1440973_at	LOC552874	8.14114	7.53184	7.69506	4.37156	5.40282	5.46967	5.33486	7.78935	5.14473	6.25331
E15 Endocrine Progenitor	1416753_at	Prkar1b	11.1781	11.1178	11.1512	8.35902	8.90451	8.44077	8.31458	11.149	8.50472	6.25204
E15 Endocrine Progenitor	1456024_at	Gtf3c1	10.6773	10.4788	10.6953	7.93271	7.79771	7.90374	8.25712	10.6171	7.97282	6.25199
E15 Endocrine Progenitor	1434075_at	BC030336	9.30487	8.98679	8.82601	7.33271	5.66666	6.59053	5.99293	9.03922	6.39571	6.24853
E15 Endocrine Progenitor	1451715_at	Mafb	8.54693	8.12545	7.31673	5.44558	5.43464	5.24307	5.29192	7.99637	5.3538	6.24443
E15 Endocrine Progenitor	1456201_at	4632427E13Rik	9.9239	9.55204	8.65167	7.57455	5.47354	6.89788	6.98837	9.37587	6.73358	6.24319
E15 Endocrine Progenitor	1450940_at	Gdap1	7.26486	6.84155	6.60265	4.53444	4.53058	3.79785	4.19371	6.90302	4.26415	6.22845
E15 Endocrine Progenitor	1448950_at	Il1r1	8.22136	8.31973	8.27274	5.89444	5.00537	5.5382	6.09882	8.27127	5.63421	6.22066
E15 Endocrine Progenitor	1460454_at	Tagap1	7.62999	8.67368	8.74178	5.23694	6.43662	5.68975	5.48483	8.34848	5.71204	6.21798
E15 Endocrine Progenitor	1425678_a_at	Snrk	12.1673	12.1349	12.308	9.48137	9.49238	9.52803	9.77253	12.2034	9.56858	6.21082
E15 Endocrine Progenitor	1418299_at	Dpysl4	7.41653	7.84192	7.95226	5.1903	5.19448	4.89212	5.13595	7.73691	5.10321	6.20612
E15 Endocrine Progenitor	1443539_at	Arhgef11	8.89863	8.20481	8.00913	6.54359	5.46649	5.25763	5.68137	8.37086	5.73727	6.20567
E15 Endocrine Progenitor	1449229_a_at	Cdkl2	10.5051	10.2502	10.1995	8.06173	7.21818	7.98733	7.47517	10.3183	7.6856	6.20163
E15 Endocrine Progenitor	1417261_at	Mbtd1	9.2462	9.32171	8.94765	7.19244	5.90479	6.46641	6.60171	9.17185	6.54134	6.19247
E15 Endocrine Progenitor	1453787_at	Tmx4	8.88256	8.52686	7.9445	5.85944	5.16587	6.12145	6.1382	8.45131	5.82124	6.19055
E15 Endocrine Progenitor	1430151_at	Nisch	9.41142	9.44954	8.53928	6.77099	6.31505	6.52432	6.4059	9.13342	6.50407	6.18747
E15 Endocrine Progenitor	1415949_at	Cpe	13.8198	13.7913	13.6233	10.2602	11.5032	10.9928	11.7091	13.7448	11.1163	6.18366
E15 Endocrine Progenitor	1449054_a_at	Pcbp4	10.243	10.1687	10.2011	7.23729	8.15506	7.59464	7.31664	10.2043	7.57591	6.18321
E15 Endocrine Progenitor	1436761_s_at	Fam13c	9.19312	9.18641	9.01751	6.55627	6.74905	5.99379	6.73232	9.13235	6.50786	6.16666
E15 Endocrine Progenitor	1430101_at	Mrps15	7.24616	7.03924	7.53895	4.25871	4.37881	4.90179	5.0665	7.27478	4.65145	6.1617
E15 Endocrine Progenitor	1446295_at	Trim24	9.51747	9.19895	7.77298	6.87448	5.36524	6.31514	6.27353	8.8298	6.2071	6.15904
E15 Endocrine Progenitor	1448260_at	Uchl1	11.4469	11.2533	11.2743	8.37584	8.50294	8.935	8.99896	11.3248	8.70319	6.15451
E15 Endocrine Progenitor	1429623_at	Zfp644	10.163	10.3535	10.4193	8.5145	6.49364	7.92605	7.82741	10.3119	7.6904	6.15404
E15 Endocrine Progenitor	1420287_at	Cog8	10.2836	9.89919	6.70161	6.18322	6.57176	6.2793	6.32833	8.96148	6.34065	6.15103
E15 Endocrine Progenitor	1435014_at	Rab39b	7.78635	7.55755	7.74862	4.93521	4.89443	4.6016	5.88401	7.69751	5.07881	6.14195
E15 Endocrine Progenitor	1455074_at	Efcab1	11.1508	11.055	11.0849	9.06168	8.22999	8.53713	8.10587	11.0969	8.48366	6.11871
E15 Endocrine Progenitor	1441423_at	Ece1	8.92623	8.69415	7.43527	6.48934	4.07276	6.71277	5.68218	8.35188	5.73926	6.11613
E15 Endocrine Progenitor	1439500_at	Scrn1	8.70456	8.63306	8.7478	6.39308	6.50255	5.8097	5.6289	8.69514	6.08356	6.11172
E15 Endocrine Progenitor	1426649_at	Tmeff1	11.8796	11.9574	11.6485	9.42226	8.67993	9.33614	9.43057	11.8285	9.21722	6.11034
E15 Endocrine Progenitor	1421096_at	Trpc1	9.04959	9.02171	8.81779	6.27586	6.87893	6.33871	5.91816	8.96303	6.35291	6.10553
E15 Endocrine Progenitor	1432004_a_at	Dnm2	11.1541	11.131	11.3002	8.74514	7.83965	8.70456	9.05809	11.1951	8.58686	6.09751
E15 Endocrine Progenitor	1455218_at	6330503K22Rik	9.68058	9.61281	9.22471	7.90172	5.19426	7.67074	6.82517	9.50603	6.89797	6.09683
E15 Endocrine Progenitor	1417176_at	Csnk1e	9.28551	9.50517	9.39985	6.90937	6.80681	6.68819	6.75699	9.39684	6.79034	6.09025
E15 Endocrine Progenitor	1438324_at	9330182L06Rik	8.11506	8.07095	8.52199	5.67987	6.46723	5.02354	5.35704	8.236	5.63192	6.08004
E15 Endocrine Progenitor	1433571_at	Serinc5	9.36417	9.52306	10.0476	7.34915	6.73663	7.09074	6.98883	9.64493	7.04134	6.07799
E15 Endocrine Progenitor	1424880_at	Trib1	10.4784	10.2547	9.98896	7.69082	7.2408	7.57799	8.04209	10.2407	7.63793	6.07445
E15 Endocrine Progenitor	1438726_at	Mical2	7.98164	7.83703	7.34028	5.11835	5.33311	4.89195	5.12423	7.71965	5.11691	6.0744
E15 Endocrine Progenitor	1434352_at	B630005N14Rik	10.4409	10.4247	9.89195	8.51586	6.66089	7.52007	7.90613	10.2525	7.65074	6.07035
E15 Endocrine Progenitor	1436205_at	Nfasc	9.4927	9.23141	8.97231	6.86037	6.45231	6.71491	6.50261	9.23214	6.63255	6.06114
E15 Endocrine Progenitor	1415900_a_at	Junb	6.95858	6.63624	6.66403	3.91665	3.94821	4.11431	4.64907	6.75295	4.15706	6.04561
E15 Endocrine Progenitor	1456610_at	Kdm6b	9.10439	9.02685	8.40415	6.30987	5.66666	6.40665	6.61395	8.84513	6.24928	6.04545
E15 Endocrine Progenitor	1427131_s_at	Lrrc58	9.78092	9.74007	9.54772	7.58532	6.55606	6.67795	7.56093	9.68957	7.09507	6.0398
E15 Endocrine Progenitor	1438265_at	Cspp1	9.91656	9.64636	8.1837	7.10164	6.07283	6.77401	6.68468	9.24887	6.65829	6.02341
E15 Endocrine Progenitor	1455148_at	Tmem130	8.68065	8.40684	8.47076	5.5233	6.80977	5.50953	5.88831	8.51942	5.93273	6.00718
E15 Endocrine Progenitor	1446621_at	Chd7	9.32397	9.1052	8.41281	6.87323	5.60433	6.66131	6.31505	8.94733	6.36348	5.99536
E15 Endocrine Progenitor	1421400_at	Insm1	6.50274	6.62109	7.01336	3.91457	4.69563	3.87241	4.03233	6.7124	4.12874	5.9946
E15 Endocrine Progenitor	1428568_at	B230217C12Rik	6.99355	6.82807	6.75107	4.35559	4.24843	4.24771	4.25141	6.85756	4.27579	5.98677
E15 Endocrine Progenitor	1451257_at	Acsl6	8.43822	7.96754	8.43058	5.29737	6.24017	6.20297	5.05732	8.27878	5.69946	5.97659
E15 Endocrine Progenitor	1455369_at	Apba1	7.8733	7.80842	7.66568	5.23081	4.71929	4.89782	5.96733	7.78247	5.20381	5.97381
E15 Endocrine Progenitor	1454157_a_at	Ccnl2	8.88583	9.00108	8.97194	6.99684	6.15603	6.55052	5.79419	8.95295	6.37439	5.97342
E15 Endocrine Progenitor	1437404_at	Mast4	11.9591	12.0089	11.6425	9.9853	8.69186	9.29512	9.1999	11.8702	9.29304	5.96752
E15 Endocrine Progenitor	1455230_at	Pgs1	7.81317	7.71279	7.60103	4.9562	5.31138	5.29715	4.97333	7.709	5.13451	5.95657
E15 Endocrine Progenitor	1443104_at	Tbc1d9	8.76318	8.15867	7.7725	5.19703	5.47588	5.57078	6.38815	8.23145	5.65796	5.95248
E15 Endocrine Progenitor	1427898_at	Rnf6	11.4022	11.507	11.3886	9.36653	7.68814	9.38103	9.00456	11.4326	8.86006	5.94859
E15 Endocrine Progenitor	1428986_at	Ints12	7.04154	7.34281	7.75792	4.6562	5.14816	4.49214	4.93841	7.38076	4.80873	5.94645
E15 Endocrine Progenitor	1444361_at	Ap1s2	7.15386	6.9064	6.14455	4.94041	3.97872	3.66707	4.07897	6.73494	4.1663	5.93252
E15 Endocrine Progenitor	1443979_at	Ankle1	7.40373	7.3315	8.13548	4.92235	5.56718	4.87625	4.85974	7.62357	5.05638	5.92654
E15 Endocrine Progenitor	1455082_at	Cblb	11.0746	10.9752	10.7671	9.09703	7.99785	8.26507	8.13394	10.939	8.37348	5.91958
E15 Endocrine Progenitor	1434510_at	Papss2	10.373	10.451	10.4394	8.04231	6.93711	8.28444	8.15888	10.4211	7.85568	5.91939
E15 Endocrine Progenitor	1441924_x_at	Edn3	8.07402	8.00476	7.72924	5.19832	5.70659	5.04657	5.53396	7.936	5.37136	5.91609
E15 Endocrine Progenitor	1453222_at	Gse1	10.9059	10.634	10.6222	8.54818	7.80633	8.42179	7.8595	10.7207	8.15895	5.90413
E15 Endocrine Progenitor	1442363_at	1110012J17Rik	8.97428	9.18067	9.43118	6.90575	6.50671	7.19964	5.92474	9.19538	6.63421	5.90183
E15 Endocrine Progenitor	1455481_at	Ids	13.0644	13.1761	12.7934	10.5252	10.3756	10.489	10.4121	13.0113	10.4505	5.90054
E15 Endocrine Progenitor	1436714_at	Lpp	9.14101	9.10021	9.53909	7.68081	6.02224	6.99091	6.10657	9.26011	6.70014	5.89695
E15 Endocrine Progenitor	1449508_at	Cd47	8.68667	8.33709	8.92623	5.33256	5.89721	6.12023	7.01814	8.65	6.09204	5.88874
E15 Endocrine Progenitor	1436602_x_at	Cacna1b	7.00054	6.62011	6.5687	4.37105	3.80266	4.2544	4.2677	6.72979	4.17395	5.88007
E15 Endocrine Progenitor	1436515_at	Bach2	7.63057	7.43336	8.02099	6.13571	4.45653	4.62134	5.35796	7.69497	5.14288	5.86483
E15 Endocrine Progenitor	1440282_at	Tulp4	12.5981	12.5694	12.3289	10.4753	9.30307	10.1156	9.89473	12.4988	9.94719	5.86282
E15 Endocrine Progenitor	1423351_at	Mrpl1	11.583	11.4284	11.1058	8.7773	8.63438	9.10586	8.78003	11.3724	8.82439	5.84837
E15 Endocrine Progenitor	1435433_at	Agap1	9.32508	8.731	8.2369	6.17376	6.3334	6.05562	6.30583	8.76432	6.21715	5.84487
E15 Endocrine Progenitor	1432432_a_at	Macrod2	6.55676	6.88816	7.41354	4.57272	4.56856	4.10988	4.37442	6.95282	4.4064	5.84184
E15 Endocrine Progenitor	1441266_at	Strn3	8.69136	8.40413	7.55629	6.36613	4.22311	6.11552	5.99547	8.21726	5.67506	5.82477
E15 Endocrine Progenitor	1438286_at	Otud7a	7.97592	7.96283	7.80064	5.75817	5.05553	5.23773	5.43314	7.91313	5.37114	5.8239
E15 Endocrine Progenitor	1423994_at	Kif1b	10.0522	9.95094	10.3335	7.85532	6.92953	7.58659	7.93944	10.1122	7.57772	5.79369
E15 Endocrine Progenitor	1437200_at	Fcho2	10.0464	10.258	9.65344	8.29287	6.50989	7.54126	7.46448	9.98595	7.45213	5.79104
E15 Endocrine Progenitor	1453125_at	Sox11	8.87018	8.83736	8.34538	6.43325	6.31505	5.4563	6.40093	8.68431	6.15138	5.78742
E15 Endocrine Progenitor	1425833_a_at	Zfp101	7.70384	7.70384	7.55123	4.71235	4.98602	5.42667	5.36504	7.65297	5.12252	5.77751
E15 Endocrine Progenitor	1426289_at	Qrich1	11.6655	11.4622	11.4565	9.98931	8.19827	9.0914	8.72221	11.5281	9.0003	5.7668
E15 Endocrine Progenitor	1440980_at	Kcnh8	8.64288	9.00215	8.99059	6.9811	6.0441	6.26152	6.12348	8.87854	6.35255	5.7597
E15 Endocrine Progenitor	1433613_at	Pank3	9.58858	9.54946	9.65391	7.72292	5.91546	7.46026	7.18796	9.59732	7.07165	5.75839
E15 Endocrine Progenitor	1448335_s_at	Ccni	11.2471	11.1841	11.2244	9.19241	8.28654	8.58807	8.71384	11.2185	8.69522	5.74896
E15 Endocrine Progenitor	1433446_at	Hmgcs1	10.8612	10.7416	10.6662	8.64766	7.6178	8.71649	7.95029	10.7563	8.23306	5.74881
E15 Endocrine Progenitor	1425746_at	D730039F16Rik	9.63434	9.34669	9.51185	7.48837	7.12955	6.7744	6.50859	9.49762	6.97523	5.74536
E15 Endocrine Progenitor	1423797_at	Aacs	8.92228	8.9869	8.69667	6.13509	6.35406	6.60436	6.29157	8.86862	6.34627	5.74516
E15 Endocrine Progenitor	1416965_at	Pcsk1n	7.81317	7.74564	8.45729	5.07183	5.57954	5.91064	5.37414	8.00537	5.48404	5.74111
E15 Endocrine Progenitor	1434875_a_at	Hmgn3	13.4569	13.4443	13.2095	11.016	10.4718	10.9303	10.979	13.3702	10.8493	5.7395
E15 Endocrine Progenitor	1455266_at	Kif5c	8.96082	8.8505	9.0273	6.73092	7.24633	5.94879	5.77659	8.94621	6.42566	5.738
E15 Endocrine Progenitor	1444701_at	Mex3c	8.11622	8.16658	8.07348	6.18643	5.96516	5.6887	4.55318	8.11876	5.59837	5.73739
E15 Endocrine Progenitor	1426587_a_at	Stat3	9.29845	9.20379	8.62534	7.00038	5.89183	6.62013	6.58139	9.04253	6.52343	5.73223
E15 Endocrine Progenitor	1425139_at	Sesn2	10.0824	9.8961	9.2799	6.9811	7.379	7.43587	7.14264	9.75279	7.23465	5.72843
E15 Endocrine Progenitor	1451577_at	Zbtb20	9.21263	9.31165	9.0857	7.10437	6.38866	6.62782	6.62228	9.20332	6.68578	5.72605
E15 Endocrine Progenitor	1435867_at	Jhdm1d	11.7641	11.9982	11.9066	10.112	8.51511	9.53458	9.34998	11.8896	9.37792	5.70302
E15 Endocrine Progenitor	1439288_at	Pnmal1	7.92255	7.78496	7.61964	5.30462	4.89759	5.33984	5.51655	7.77572	5.26465	5.70042
E15 Endocrine Progenitor	1456415_at	Zfp451	10.7631	11.013	10.5995	8.87595	7.44807	8.31826	8.49113	10.7919	8.28335	5.69034
E15 Endocrine Progenitor	1430408_at	Cacna1a	9.83883	9.52633	8.44607	6.48057	7.09728	6.89704	6.57642	9.27041	6.76283	5.68667
E15 Endocrine Progenitor	1436343_at	Chd4	10.7023	10.726	9.96585	7.50805	7.80743	8.04338	8.48665	10.4647	7.96138	5.66994
E15 Endocrine Progenitor	1423310_at	Tpbg	10.1108	9.85093	9.91668	8.55806	6.80309	7.26225	7.20528	9.95948	7.45717	5.66591
E15 Endocrine Progenitor	1439031_at	Jph4	8.09829	8.05968	7.9929	5.23038	5.68464	5.68013	5.60062	8.05029	5.54894	5.66214
E15 Endocrine Progenitor	1431369_at	Asap2	7.67478	7.04121	7.91087	5.30116	4.25276	4.75159	5.87398	7.54229	5.04487	5.64672
E15 Endocrine Progenitor	1434455_at	Fbxo44	9.62751	9.37342	9.65779	7.35272	8.11853	6.01015	6.74265	9.55291	7.05601	5.6447
E15 Endocrine Progenitor	1445427_at	Map4k5	7.95442	7.43894	5.54919	5.051	4.05474	4.70305	4.13184	6.98085	4.48516	5.63997
E15 Endocrine Progenitor	1439376_x_at	Rps10	8.12741	7.15961	5.95759	4.96781	4.00411	4.47281	4.90262	7.08154	4.58684	5.6361
E15 Endocrine Progenitor	1449152_at	Cdkn2b	6.82807	6.7498	6.93158	4.39152	3.86219	4.60798	4.50682	6.83648	4.34213	5.63477
E15 Endocrine Progenitor	1438268_at	Rc3h2	10.1162	9.94657	9.52226	7.7389	6.70309	7.4308	7.60836	9.86168	7.37029	5.62321
E15 Endocrine Progenitor	1457651_x_at	Rem2	11.2154	11.1549	10.9972	8.78622	8.59424	8.57422	8.57751	11.1225	8.63305	5.61562
E15 Endocrine Progenitor	1440231_at	Mtap9	10.2459	10.3369	10.0602	7.97534	7.52953	7.7681	7.63254	10.2143	7.72638	5.60972
E15 Endocrine Progenitor	1439991_a_at	Pabpn1l	8.45852	8.49773	8.60319	5.56526	6.06717	6.42181	6.07531	8.51981	6.03239	5.60776
E15 Endocrine Progenitor	1419971_s_at	Slc35a5	10.3003	10.0365	9.54627	8.27784	6.4972	7.30731	7.81277	9.961	7.47378	5.60699
E15 Endocrine Progenitor	1446367_at	Sphkap	6.94643	6.92064	6.85892	4.25871	4.21222	4.69615	4.53945	6.90866	4.42663	5.58681
E15 Endocrine Progenitor	1436674_at	Rundc3a	9.08205	8.95508	8.82026	6.71883	6.5681	6.1768	6.42322	8.95246	6.47174	5.58179
E15 Endocrine Progenitor	1419358_at	Sorcs2	8.73886	8.89796	8.70961	6.291	6.49938	6.26234	6.15364	8.78214	6.30159	5.58113
E15 Endocrine Progenitor	1459237_at	Atf2	8.66297	8.69469	7.49205	6.42119	5.34956	5.6912	5.75449	8.28324	5.80411	5.57559
E15 Endocrine Progenitor	1418066_at	Cfl2	10.0915	10.2103	10.1854	8.25658	6.78214	7.8938	7.80459	10.1624	7.68428	5.57178
E15 Endocrine Progenitor	1455377_at	Ttll7	10.1171	10.1964	10.4342	7.76729	8.0013	7.63087	7.68686	10.2493	7.77158	5.57005
E15 Endocrine Progenitor	1435770_at	Tmx4	9.42083	9.28387	8.41594	6.86777	6.03156	6.46114	6.8902	9.04021	6.56267	5.56948
E15 Endocrine Progenitor	1459381_at	Eif4e	8.76928	8.00478	7.53017	5.44558	6.02334	5.48062	5.54953	8.10141	5.62477	5.56602
E15 Endocrine Progenitor	1423088_at	Tmod3	10.5813	10.5918	10.5872	8.74931	7.18604	8.05941	8.44781	10.5868	8.11064	5.56403
E15 Endocrine Progenitor	1433596_at	Dnajc6	9.93413	9.97808	9.28332	7.03569	7.1359	7.30534	7.55496	9.73184	7.25797	5.55532
E15 Endocrine Progenitor	1434325_x_at	Prkar1b	9.94806	9.80559	9.93049	7.36713	7.92843	7.30219	7.09125	9.89471	7.42225	5.54991
E15 Endocrine Progenitor	1455872_at	Fam167a	7.30658	7.05497	7.07215	4.07276	4.53948	4.83216	5.24718	7.14457	4.6729	5.54686
E15 Endocrine Progenitor	1445021_at	Spg11	8.93789	8.83395	8.70225	6.89066	5.7038	6.16488	6.65481	8.8247	6.35354	5.54489
E15 Endocrine Progenitor	1460508_at	Mrpl1	8.77497	8.83351	8.17288	6.62171	6.23076	6.03061	5.61295	8.59379	6.12401	5.53959
E15 Endocrine Progenitor	1438363_at	Pnmal2	8.1653	7.55971	7.56258	5.19448	5.23244	5.54421	5.20257	7.76253	5.29343	5.537
E15 Endocrine Progenitor	1417978_at	Eif4e3	9.71086	9.37588	9.72241	7.36559	6.49598	7.1689	7.51218	9.60305	7.13566	5.53041
E15 Endocrine Progenitor	1436025_at	Ccdc88a	9.04516	8.90187	8.55258	7.09637	5.78193	6.28124	6.3042	8.83321	6.36593	5.52997
E15 Endocrine Progenitor	1426761_at	Kdm1a	12.1867	11.9011	11.9795	9.97018	9.55479	9.59209	9.1079	12.0225	9.55624	5.52593
E15 Endocrine Progenitor	1449246_at	Rundc3a	10.5818	10.3577	9.95725	7.55715	7.92085	7.80226	8.05399	10.2989	7.83356	5.5227
E15 Endocrine Progenitor	1437105_at	Kdm5a	9.9651	9.80771	9.72989	7.93944	6.75614	7.47124	7.32622	9.83423	7.37326	5.50588
E15 Endocrine Progenitor	1434475_at	Ppig	7.43565	7.48007	6.91454	4.79122	4.82514	4.96518	4.68639	7.27676	4.81698	5.5013
E15 Endocrine Progenitor	1427831_s_at	Zfp260	7.72728	7.70315	7.78928	5.99795	4.65508	5.26799	5.20151	7.7399	5.28063	5.49937
E15 Endocrine Progenitor	1450627_at	Ank	11.6911	11.6219	11.4261	8.48326	9.09439	9.48239	9.42259	11.5797	9.12066	5.49846
E15 Endocrine Progenitor	1457515_at	Ylpm1	6.81162	6.96139	6.38413	4.33465	4.25871	4.25117	4.20429	6.71904	4.26221	5.49012
E15 Endocrine Progenitor	1427219_at	Hba-a1	11.9579	11.8891	12.225	10.2628	8.20201	9.91779	9.88818	12.024	9.5677	5.48811
E15 Endocrine Progenitor	1418684_at	Zfp33b	8.12445	8.65011	8.98252	5.50555	5.31202	7.71654	5.98544	8.58569	6.12989	5.48619
E15 Endocrine Progenitor	1426734_at	Fam43a	8.34039	8.29956	8.21365	6.42707	5.51303	5.4889	5.89335	8.28453	5.83059	5.47912
E15 Endocrine Progenitor	1460062_at	Smyd4	7.61861	7.58642	8.01668	6.14493	4.65292	5.3095	5.05021	7.74057	5.28939	5.46864
E15 Endocrine Progenitor	1457132_at	Ror2	7.87787	7.88985	8.43525	5.50596	5.71315	5.46285	5.79419	8.06766	5.61904	5.45892
E15 Endocrine Progenitor	1416812_at	Tia1	9.68216	9.78284	9.5862	7.7389	6.65783	7.24295	7.30678	9.68373	7.23661	5.45326
E15 Endocrine Progenitor	1422876_at	Hoxc4	6.61542	6.63636	7.39641	3.93456	4.45653	4.86771	4.48682	6.88273	4.4364	5.45025
E15 Endocrine Progenitor	1444514_at	B930096F20Rik	9.33188	8.84839	7.91238	6.74069	5.27383	6.42154	6.57126	8.69755	6.25183	5.44798
E15 Endocrine Progenitor	1422901_at	Mgea5	7.81379	7.61564	7.8733	5.74636	5.59095	4.42453	5.53554	7.76758	5.32434	5.43859
E15 Endocrine Progenitor	1421827_at	Dll4	9.17469	8.99163	9.27221	6.85957	6.65574	6.77668	6.52208	9.14617	6.70352	5.43642
E15 Endocrine Progenitor	1450937_at	Lin7c	11.6011	11.8032	11.5152	9.76658	8.0241	9.29637	9.70661	11.6398	9.19841	5.43177
E15 Endocrine Progenitor	1429776_a_at	Dnajb6	9.89878	9.8026	9.90065	7.84419	6.70309	7.63922	7.51721	9.86734	7.42592	5.43176
E15 Endocrine Progenitor	1428663_at	Sgms2	10.6409	10.7691	10.4895	8.78899	7.39152	8.41058	8.17925	10.6332	8.19258	5.42864
E15 Endocrine Progenitor	1437632_at	Med14	8.69439	8.97613	8.90133	7.08494	5.18765	6.74419	6.65481	8.85728	6.4179	5.42411
E15 Endocrine Progenitor	1419176_at	Vps37a	9.37999	9.18521	8.88273	6.71037	6.62798	6.8116	6.69175	9.14931	6.71042	5.42222
E15 Endocrine Progenitor	1437274_at	Copa	9.34573	9.1907	8.4782	6.6485	6.00482	6.63546	6.97783	9.00488	6.56665	5.41975
E15 Endocrine Progenitor	1424768_at	Cald1	8.34543	7.94363	8.23191	6.51804	4.90089	5.93204	5.59087	8.17366	5.73546	5.41965
E15 Endocrine Progenitor	1444214_at	Tubb1	7.92281	7.69403	7.65416	4.57272	4.86277	4.51634	7.32682	7.757	5.31966	5.41641
E15 Endocrine Progenitor	1454911_at	Fbxw24	6.5985	6.55978	6.81808	3.91812	4.75107	4.03338	4.1875	6.65879	4.22252	5.41241
E15 Endocrine Progenitor	1451053_a_at	Mdm1	8.8365	8.57902	8.64278	6.37748	6.23369	6.44611	5.94545	8.6861	6.25068	5.40921
E15 Endocrine Progenitor	1438200_at	Sulf1	11.4234	11.4976	11.3203	9.13877	8.85935	8.7131	9.20328	11.4137	8.97862	5.40807
E15 Endocrine Progenitor	1452813_a_at	Tmem188	9.23011	9.19523	8.56879	7.64981	5.34058	6.63836	6.62554	8.99804	6.56357	5.40566
E15 Endocrine Progenitor	1439669_at	6430571L13Rik	9.19391	9.00199	8.8226	7.08494	6.89438	6.42468	5.88535	9.00617	6.57234	5.40326
E15 Endocrine Progenitor	1423073_at	Cmpk1	12.6795	12.6085	12.5928	10.9631	9.08577	10.4802	10.2461	12.6269	10.1938	5.4006
E15 Endocrine Progenitor	1430642_at	2900001G08Rik	7.28017	6.7786	7.0308	4.42491	5.19448	4.13951	4.63073	7.02986	4.59741	5.39809
E15 Endocrine Progenitor	1440882_at	Lrp8	10.0286	9.71622	10.1485	6.74204	7.67982	8.23111	7.47844	9.96444	7.53285	5.39487
E15 Endocrine Progenitor	1445709_at	Mdm1	7.77922	7.20058	7.11515	5.14566	4.64955	4.9512	4.98762	7.36498	4.93351	5.39443
E15 Endocrine Progenitor	1431826_a_at	Brsk2	9.47816	9.37873	9.06908	5.71886	7.73701	6.75148	7.30422	9.30866	6.87789	5.39178
E15 Endocrine Progenitor	1421336_at	Prox1	8.36346	8.732	8.98032	6.20203	5.88882	6.66438	6.29075	8.69193	6.26149	5.39055
E15 Endocrine Progenitor	1456350_at	Zfp451	9.20113	9.23409	8.89929	6.74863	7.01277	6.37652	6.59024	9.1115	6.68204	5.38692
E15 Endocrine Progenitor	1442925_at	Smg1	7.54837	7.41826	7.63209	5.32268	4.81537	5.18945	5.0873	7.53291	5.1037	5.38597
E15 Endocrine Progenitor	1449381_a_at	Pacsin1	7.77253	7.8597	8.24476	5.00097	5.69483	5.7107	5.7168	7.959	5.53082	5.38211
E15 Endocrine Progenitor	1451532_s_at	Steap1	9.64059	9.67114	9.83752	7.11111	7.13712	7.68142	7.23386	9.71642	7.29088	5.3723
E15 Endocrine Progenitor	1460248_at	Skp2	7.46333	7.35977	8.2673	5.31053	4.99459	5.54151	5.2422	7.6968	5.27221	5.36877
E15 Endocrine Progenitor	1452514_a_at	Kit	9.69959	9.84633	9.73334	7.49198	6.38397	7.77716	7.69183	9.75975	7.33624	5.36477
E15 Endocrine Progenitor	1460365_a_at	Dnm1	10.3414	10.2303	10.1613	8.10643	8.51101	7.30292	7.36749	10.2443	7.82196	5.36056
E15 Endocrine Progenitor	1454472_at	2900092N22Rik	9.05074	8.59521	7.26996	5.50889	6.05727	5.59034	6.38083	8.3053	5.88433	5.35532
E15 Endocrine Progenitor	1436916_at	Laptm4b	6.84251	6.85858	6.99835	4.54817	4.36515	4.3101	4.69318	6.89981	4.47915	5.35417
E15 Endocrine Progenitor	1437421_at	Baz1b	9.42996	9.40448	9.55383	7.45788	7.1346	6.89224	6.68438	9.46275	7.04227	5.35349
E15 Endocrine Progenitor	1450172_at	Pknox1	10.4095	9.97664	9.46293	8.11548	6.72628	7.6152	7.66193	9.94968	7.52972	5.35156
E15 Endocrine Progenitor	1451222_at	Btf3l4	11.1803	11.1072	10.9753	9.2967	7.61926	8.93007	8.82809	11.0876	8.66853	5.3483
E15 Endocrine Progenitor	1436309_at	Zfp292	8.16299	8.10481	8.2361	6.13264	5.26016	5.76049	5.84513	8.16797	5.74961	5.34563
E15 Endocrine Progenitor	1452445_at	Slc41a2	8.39062	8.12893	8.04914	5.7206	6.03297	5.22131	6.11401	8.18957	5.77222	5.34186
E15 Endocrine Progenitor	1419392_at	Pclo	13.1738	13.1768	13.1096	10.5266	10.6933	10.9185	10.8081	13.1534	10.7366	5.33963
E15 Endocrine Progenitor	1437065_at	Zbtb20	8.76396	8.71294	8.76367	6.88173	5.98874	6.26848	6.18172	8.74685	6.33017	5.33943
E15 Endocrine Progenitor	1423611_at	Alpl	8.91917	8.731	9.31708	6.19036	6.57351	7.00857	6.52208	8.98908	6.57363	5.33487
E15 Endocrine Progenitor	1422012_at	Crhr2	7.22722	7.08762	7.09003	4.17044	4.64955	4.98108	5.08041	7.13496	4.72037	5.33166
E15 Endocrine Progenitor	1433644_at	Pomt2	9.8698	9.74779	9.62435	7.71318	6.95307	7.09287	7.57278	9.74731	7.33297	5.33076
E15 Endocrine Progenitor	1440849_at	Rasgrf2	7.41222	7.23655	7.31652	4.59781	4.56574	4.78633	5.68151	7.32177	4.90785	5.3292
E15 Endocrine Progenitor	1431756_at	4930578N16Rik	8.75936	8.25022	8.66144	6.68116	5.43601	6.23789	6.22347	8.55701	6.14463	5.32349
E15 Endocrine Progenitor	1420894_at	Hccs	7.12831	7.00719	7.99972	5.00101	4.86268	4.89064	5.11292	7.37841	4.96681	5.32061
E15 Endocrine Progenitor	1419615_at	Trpv6	9.31023	9.23383	9.78635	6.53338	7.45243	7.07486	7.07121	9.44347	7.03297	5.3166
E15 Endocrine Progenitor	1449908_at	Gip	8.80398	8.31375	8.33404	5.94665	6.77095	5.75068	5.83086	8.48392	6.07479	5.31157
E15 Endocrine Progenitor	1453851_a_at	Gadd45g	11.3121	11.1076	11.83	8.4218	9.2121	9.05575	9.34438	11.4166	9.00851	5.3076
E15 Endocrine Progenitor	1454897_at	6330509M05Rik	9.86018	9.72305	9.3615	7.82339	7.03408	6.87798	7.22823	9.64824	7.24092	5.30488
E15 Endocrine Progenitor	1416926_at	Trp53inp1	13.2068	13.219	12.9687	11.2398	10.2525	10.9359	10.4788	13.1315	10.7268	5.29539
E15 Endocrine Progenitor	1444135_at	Tmem229a	8.50399	8.73302	9.0798	6.75553	6.17734	6.33561	6.20328	8.77227	6.36794	5.2939
E15 Endocrine Progenitor	1453740_a_at	Ccnl2	11.6026	11.2252	11.0888	9.53509	7.83112	9.18219	9.05722	11.3055	8.9014	5.2932
E15 Endocrine Progenitor	1426238_at	Bmp1	10.1414	10.1762	10.3647	7.93176	8.28779	7.61506	7.4587	10.2274	7.82333	5.29304
E15 Endocrine Progenitor	1454198_a_at	Efcab1	10.7696	10.5847	10.6025	8.72124	7.89371	8.20853	8.16951	10.6523	8.24825	5.29285
E15 Endocrine Progenitor	1460700_at	Stat3	9.82529	9.85952	9.62109	7.60345	7.43549	7.32141	7.09892	9.76863	7.36482	5.292
E15 Endocrine Progenitor	1431096_at	Ints8	8.74531	8.1716	7.53065	5.79134	5.1205	6.03375	6.03627	8.14918	5.74547	5.29165
E15 Endocrine Progenitor	1442154_at	Zrsr2	8.86367	8.88628	8.9576	7.45396	5.54498	6.4076	6.58894	8.90251	6.49887	5.29138
E15 Endocrine Progenitor	1434280_at	Mtm1	8.38981	8.07262	7.18243	5.5363	4.90836	5.71216	5.77411	7.88162	5.48273	5.27396
E15 Endocrine Progenitor	1417338_at	Sytl4	6.35647	6.87174	8.01154	4.53356	5.01462	4.51029	4.67154	7.07991	4.6825	5.26857
E15 Endocrine Progenitor	1446407_at	Mysm1	8.40899	8.23029	6.88707	5.52551	4.78772	5.71461	5.75202	7.84212	5.44497	5.26762
E15 Endocrine Progenitor	1458135_at	Mamld1	10.1641	9.9884	9.31461	7.86194	8.1765	6.95565	6.70731	9.82236	7.42535	5.26709
E15 Endocrine Progenitor	1454585_at	Enho	9.41119	9.42982	9.27513	6.87448	7.13712	6.74726	7.14328	9.37205	6.97553	5.26529
E15 Endocrine Progenitor	1454733_at	Nod1	11.1263	11.097	11.1332	8.93743	9.03823	8.57166	8.35675	11.1189	8.72602	5.25189
E15 Endocrine Progenitor	1418815_at	Cdh2	9.19671	8.82826	8.9291	6.85262	6.75171	6.8875	5.87584	8.98469	6.59192	5.25166
E15 Endocrine Progenitor	1451996_at	Tm2d1	9.97188	10.0606	10.0263	7.95698	7.46452	7.53186	7.55816	10.0196	7.62788	5.24779
E15 Endocrine Progenitor	1418660_at	Clock	9.89559	9.36701	9.45269	7.60926	6.60123	7.12794	7.38905	9.57176	7.18187	5.24119
E15 Endocrine Progenitor	1425483_at	Ankmy2	7.45866	6.9427	7.28215	4.62164	4.93232	4.96648	4.83251	7.22784	4.83823	5.24013
E15 Endocrine Progenitor	1417937_at	Dact1	7.89191	7.83345	8.30605	5.96011	5.19448	5.73715	5.59387	8.01047	5.6214	5.23817
E15 Endocrine Progenitor	1420618_at	Cpeb4	11.5937	11.7502	11.2097	9.75473	8.28374	9.23473	9.24942	11.5179	9.13066	5.23145
E15 Endocrine Progenitor	1437871_at	Pgm5	8.54818	8.54573	8.71128	6.31654	5.74917	5.7229	7.06987	8.60173	6.21462	5.23109
E15 Endocrine Progenitor	1427899_at	Rnf6	9.62237	9.63229	9.03788	6.66736	7.12848	7.12168	7.26033	9.43085	7.04446	5.22845
E15 Endocrine Progenitor	1417389_at	Gpc1	12.3455	12.2701	12.4606	10.1158	9.81664	10.103	9.86171	12.3587	9.97427	5.22154
E15 Endocrine Progenitor	1427209_at	Baz2a	10.4138	10.2359	10.0139	7.79235	7.27317	7.82719	8.45431	10.2212	7.83675	5.22149
E15 Endocrine Progenitor	1434073_at	Gprasp2	11.2057	11.1259	11.1107	9.38948	8.4215	8.93712	8.30897	11.1474	8.76427	5.2168
E15 Endocrine Progenitor	1441358_at	Nav2	7.97502	7.76958	7.75463	6.20203	4.45349	5.65229	5.49232	7.83308	5.45003	5.21636
E15 Endocrine Progenitor	1456361_at	Afap1	8.57383	8.40842	8.54429	6.06272	6.03297	6.22318	6.18435	8.50885	6.12581	5.21635
E15 Endocrine Progenitor	1427663_a_at	Clk4	10.6372	10.4545	10.0681	8.57101	7.23939	7.99613	8.21178	10.3866	8.00458	5.21283
E15 Endocrine Progenitor	1418382_at	Apcdd1	8.66318	8.46132	8.9352	6.57503	5.94267	6.12069	6.58139	8.68657	6.30494	5.21123
E15 Endocrine Progenitor	1417428_at	Gng3	8.57383	8.79744	8.72994	6.50473	6.53477	5.97911	6.2567	8.7004	6.31883	5.21106
E15 Endocrine Progenitor	1456260_at	Rbbp4	11.105	10.7501	10.3724	8.99489	7.5496	8.31432	8.59196	10.7425	8.36269	5.2047
E15 Endocrine Progenitor	1418582_at	Cbfa2t3	10.6173	10.9855	10.7814	8.37684	8.17277	8.57961	8.53213	10.7947	8.41534	5.20318
E15 Endocrine Progenitor	1449785_at	AA414993	7.6618	7.08157	6.99795	5.19724	4.82514	4.77999	4.67076	7.24711	4.86828	5.20114
E15 Endocrine Progenitor	1433633_at	Irf2bp2	11.539	11.0206	11.0094	9.37306	8.14202	8.90268	8.8303	11.1897	8.81201	5.19693
E15 Endocrine Progenitor	1423112_at	Ube2d3	9.90064	10.1591	9.92954	8.09056	7.14586	7.5994	7.64096	9.99641	7.6192	5.19533
E15 Endocrine Progenitor	1452290_at	Tmem106b	8.89498	8.94201	9.10603	7.08914	6.02065	6.80721	6.4993	8.98101	6.60407	5.19431
E15 Endocrine Progenitor	1433919_at	Asb4	9.67556	9.73894	9.40249	6.42162	6.75604	7.49248	8.25222	9.60566	7.23059	5.18763
E15 Endocrine Progenitor	1452857_at	Crebzf	9.24258	9.35963	9.31681	7.82143	5.74634	6.99856	7.16324	9.30634	6.93239	5.18358
E15 Endocrine Progenitor	1433658_x_at	Pcbp4	12.1246	12.0363	12.122	9.20713	10.3536	9.75388	9.5704	12.0943	9.72124	5.18029
E15 Endocrine Progenitor	1447580_at	Slc32a1	8.09829	7.59921	7.64506	5.58384	5.49078	5.24117	5.31943	7.78085	5.4088	5.17675
E15 Endocrine Progenitor	1444409_at	Rph3al	13.6233	13.5936	13.7375	11.4134	11.5153	11.1791	11.0102	13.6515	11.2795	5.17645
E15 Endocrine Progenitor	1428717_at	Scrn1	8.04671	7.90253	7.87944	5.52599	5.57093	5.85588	5.33238	7.94289	5.5713	5.17513
E15 Endocrine Progenitor	1426877_a_at	Pbrm1	12.3157	12.3409	12.0571	10.0746	9.44393	9.94435	10.0066	12.2379	9.86737	5.17126
E15 Endocrine Progenitor	1460044_at	Onecut2	7.36174	7.34693	7.15166	6.05792	4.52251	4.7723	4.31381	7.28678	4.91663	5.16992
E15 Endocrine Progenitor	1454945_at	Cep97	10.1892	10.2653	9.90837	8.7135	7.5918	7.64328	7.0589	10.121	7.75187	5.16618
E15 Endocrine Progenitor	1425073_at	Plekhg6	9.2815	9.22561	9.45719	7.10004	7.27561	7.00658	6.42889	9.32143	6.95278	5.16459
E15 Endocrine Progenitor	1426352_s_at	Tial1	10.8007	10.4222	9.79966	8.10841	7.61296	7.97287	8.1959	10.3409	7.97253	5.16343
E15 Endocrine Progenitor	1423753_at	Bambi	11.2501	11.4266	11.4074	9.03382	9.19731	8.7787	8.971	11.3614	8.99521	5.15569
E15 Endocrine Progenitor	1450710_at	Jarid2	9.80872	9.69952	10.1045	7.91857	7.31275	7.08894	7.69978	9.87093	7.50501	5.1548
E15 Endocrine Progenitor	1429358_at	Fam135a	7.78968	7.10752	7.88381	6.03016	5.18776	5.29478	4.40238	7.59367	5.22877	5.15116
E15 Endocrine Progenitor	1419497_at	Cdkn1b	12.8036	12.3089	11.4765	9.69737	9.23143	10.2688	10.1311	12.1964	9.83219	5.14857
E15 Endocrine Progenitor	1452287_at	Msi1	8.55984	8.56847	8.45747	6.49981	6.22607	6.07618	5.85588	8.52859	6.16449	5.14835
E15 Endocrine Progenitor	1420923_at	Usp9x	7.69177	7.48897	6.76467	5.05979	5.09373	4.75327	4.89813	7.31514	4.95123	5.14762
E15 Endocrine Progenitor	1420443_at	Cenpc1	7.38983	7.56152	7.93385	6.17708	4.6906	5.35591	4.84183	7.6284	5.26635	5.14098
E15 Endocrine Progenitor	1438396_at	Ocrl	9.74924	9.53342	9.25381	7.5432	6.66216	7.23623	7.16069	9.51216	7.15057	5.13936
E15 Endocrine Progenitor	1450922_a_at	Tgfb2	7.59654	7.17546	7.31629	5.2422	4.86161	4.74256	5.16489	7.36276	5.00281	5.13352
E15 Endocrine Progenitor	1440133_x_at	Prkar1b	9.5607	9.76092	10.0828	7.32723	7.94028	7.34638	7.15787	9.80147	7.44294	5.12846
E15 Endocrine Progenitor	1420890_at	Hccs	11.2795	11.2077	11.0222	9.04687	8.40704	9.04709	8.74462	11.1698	8.81141	5.12806
E15 Endocrine Progenitor	1450167_at	Rab37	7.70113	7.32622	7.3958	4.87495	5.14536	5.22522	5.21907	7.47438	5.11615	5.12742
E15 Endocrine Progenitor	1455121_at	Lcor	10.5839	10.4892	10.5052	9.22073	7.28585	8.2069	7.96131	10.5261	8.1687	5.12452
E15 Endocrine Progenitor	1442616_at	Grasp	9.06911	8.27302	8.27834	6.14923	6.31246	5.90286	6.3707	8.54016	6.18381	5.12072
E15 Endocrine Progenitor	1455057_at	Gmps	11.1844	11.2042	9.99425	8.47766	8.09973	8.46932	8.70794	10.7943	8.43866	5.11814
E15 Endocrine Progenitor	1423270_at	Nedd4l	6.58873	7.02476	6.77015	5.05979	4.1741	4.67794	3.85311	6.79455	4.44124	5.10995
E15 Endocrine Progenitor	1454877_at	Sertad4	8.95546	8.81759	8.95546	8.09038	5.57093	6.87798	5.68815	8.9095	6.55686	5.10758
E15 Endocrine Progenitor	1442051_at	Hist2h3c1	10.2653	9.94566	9.65679	8.40968	6.90747	7.72322	7.37794	9.9559	7.60458	5.10292
E15 Endocrine Progenitor	1456639_at	Zfp398	9.36318	9.04005	8.51652	6.73439	5.81122	6.74747	7.20155	8.97325	6.62366	5.0968
E15 Endocrine Progenitor	1436514_at	Gpc4	11.8232	11.792	11.4067	10.4507	8.15984	9.59463	9.09773	11.674	9.32572	5.09202
E15 Endocrine Progenitor	1423041_a_at	Bzw1	10.1195	10.037	10.011	8.35727	7.07503	7.7629	7.63699	10.0558	7.70805	5.09038
E15 Endocrine Progenitor	1427143_at	Kdm5b	11.3601	11.2788	11.2435	9.06437	8.72422	9.04225	8.9618	11.2941	8.94816	5.08404
E15 Endocrine Progenitor	1433740_at	Tmem87b	12.3869	12.2264	11.706	10.6754	8.90938	9.72543	9.73537	12.1064	9.76138	5.08071
E15 Endocrine Progenitor	1418510_s_at	Fbxo8	9.10229	9.16085	9.39958	7.61645	6.04563	6.66365	7.17909	9.22091	6.8762	5.07956
E15 Endocrine Progenitor	1423978_at	Sbk1	11.1981	11.0528	10.8717	8.8121	9.33311	8.66934	7.97452	11.0409	8.69727	5.07571
E15 Endocrine Progenitor	1442041_at	Tox	7.67915	7.46952	5.92783	5.12966	4.43467	4.59414	4.574	7.0255	4.68311	5.0714
E15 Endocrine Progenitor	1439095_at	Sfrs11	8.9036	8.67692	7.64858	6.46674	5.57735	5.85822	6.36869	8.4097	6.06775	5.06986
E15 Endocrine Progenitor	1428662_a_at	Hopx	7.67529	7.51721	7.29112	4.89529	5.15013	5.53948	5.02642	7.49454	5.15283	5.06902
E15 Endocrine Progenitor	1416287_at	Rgs4	8.25119	7.86561	7.71514	5.47022	5.58562	5.66332	5.69474	7.94398	5.60347	5.06481
E15 Endocrine Progenitor	1436363_a_at	Nfix	12.1554	12.2187	12.732	9.97178	10.0285	10.1593	9.95508	12.3687	10.0287	5.06316
E15 Endocrine Progenitor	1441790_at	Dkc1	6.57275	6.64773	7.14802	4.32258	4.43362	4.51081	4.53974	6.7895	4.45169	5.05536
E15 Endocrine Progenitor	1440373_at	Elavl1	9.30312	8.70039	7.55116	6.27336	6.10956	6.15817	6.18599	8.51822	6.18177	5.05059
E15 Endocrine Progenitor	1459338_at	Auts2	9.50719	8.92311	7.62136	6.86189	6.17282	5.60244	6.75731	8.68389	6.34862	5.04645
E15 Endocrine Progenitor	1450124_a_at	Atp2a3	7.92237	7.95365	7.26059	5.14389	5.48503	5.41662	5.46461	7.7122	5.37754	5.04435
E15 Endocrine Progenitor	1418968_at	Rb1cc1	11.2784	11.1776	11.1247	9.18358	8.45257	8.89288	8.91363	11.1936	8.86066	5.03826
E15 Endocrine Progenitor	1418168_at	Zcchc14	11.0006	10.7782	10.8283	9.00776	8.08041	8.45937	8.60089	10.869	8.53711	5.03463
E15 Endocrine Progenitor	1454120_a_at	Mknk1	7.31003	6.95389	6.44611	4.74302	4.49418	4.41135	4.63871	6.90334	4.57181	5.03339
E15 Endocrine Progenitor	1452161_at	Tiparp	9.14966	8.18729	7.52645	5.2877	5.77184	6.22149	6.54433	8.2878	5.95634	5.03314
E15 Endocrine Progenitor	1454064_a_at	Rnf138	10.67	10.6118	10.4827	8.81797	7.08331	8.55642	8.58258	10.5881	8.26007	5.02137
E15 Endocrine Progenitor	1456197_x_at	Fkbp1a	6.91255	7.15588	7.42721	4.5534	5.19448	4.7963	4.80674	7.16521	4.83773	5.01929
E15 Endocrine Progenitor	1425940_a_at	Ssbp3	10.9404	10.9348	10.6756	8.62144	8.38464	8.63977	8.446	10.8503	8.52296	5.01871
E15 Endocrine Progenitor	1430752_at	C330006D17Rik	7.90662	7.86477	6.61884	5.19734	4.97941	4.77999	5.59028	7.46341	5.13676	5.0164
E15 Endocrine Progenitor	1434718_at	Cul3	9.02927	8.96296	8.95974	7.0699	6.6199	6.19079	6.7515	8.98399	6.65802	5.01402
E15 Endocrine Progenitor	1423198_a_at	Smek2	9.85432	9.55475	9.55046	7.77792	6.46723	7.65447	7.41057	9.65317	7.32755	5.01283
E15 Endocrine Progenitor	1432108_at	Pcgf6	9.09832	9.28155	7.13496	6.31178	5.60542	5.9247	6.87798	8.50494	6.17997	5.01055
E15 Endocrine Progenitor	1427985_at	Spin4	8.26366	8.22423	8.80521	6.73439	5.32898	6.18598	6.17916	8.43104	6.10713	5.00686
E15 Endocrine Progenitor	1431465_s_at	Fyttd1	8.77683	8.19193	8.71663	5.89659	6.17576	6.52078	6.35937	8.56179	6.23812	5.00604
E15 Endocrine Progenitor	1439770_at	6430598A04Rik	11.6241	11.4162	10.987	9.15675	9.3815	9.00713	8.53213	11.3424	9.01938	5.00386
E15 Endocrine Progenitor	1428490_at	C1galt1	9.85658	9.90352	9.72605	7.72544	6.79253	7.44127	8.06635	9.82872	7.5064	5.00135
E15 Endocrine Progenitor	1435274_at	Spopl	8.36778	8.20061	8.40441	6.67132	5.3152	6.22224	5.80059	8.32427	6.00234	5
E15 Endocrine Progenitor	1426562_a_at	Olfm1	9.94145	9.97934	10.3226	7.87242	8.15506	7.4971	7.51403	10.0811	7.75965	4.99849
E15 Endocrine Progenitor	1423490_at	Fbxo3	8.07814	8.29075	8.44964	6.99893	4.74414	6.13622	5.93346	8.27285	5.95319	4.99214
E15 Endocrine Progenitor	1448671_at	Ube2e3	9.53317	9.54608	9.42994	7.517	6.75289	7.32675	7.13858	9.50306	7.1838	4.99076
E15 Endocrine Progenitor	1438301_at	Asap1	7.96858	7.45225	5.92528	4.36921	4.47358	5.44901	4.89845	7.11537	4.79756	4.98574
E15 Endocrine Progenitor	1420745_a_at	Ccndbp1	10.9272	10.8977	11.1129	9.28049	8.15506	8.79596	8.41883	10.9792	8.66259	4.98177
E15 Endocrine Progenitor	1447933_at	Kif26a	11.1421	10.9248	11.0127	8.36391	8.89286	8.4717	9.13106	11.0265	8.71488	4.96441
E15 Endocrine Progenitor	1449520_at	Ttc28	10.7073	10.8005	11.1124	9.72853	8.1607	8.16732	8.19091	10.8734	8.56186	4.96404
E15 Endocrine Progenitor	1426929_at	Brunol4	9.60195	9.39239	8.8251	6.50834	7.19068	6.9356	7.21409	9.27315	6.96218	4.96216
E15 Endocrine Progenitor	1422866_at	Col13a1	8.24648	8.19066	8.58343	5.5363	6.14771	5.85113	6.58356	8.34019	6.02968	4.96059
E15 Endocrine Progenitor	1437248_at	2700049A03Rik	10.5798	10.4933	9.61454	8.15362	7.74327	7.92595	7.85874	10.2292	7.92039	4.95478
E15 Endocrine Progenitor	1428779_at	Zbtb41	10.7168	10.8543	10.8741	8.80665	7.86717	8.44262	8.90954	10.8151	8.5065	4.95393
E15 Endocrine Progenitor	1417388_at	Bex2	11.8991	11.9728	11.7644	9.13467	9.12262	9.97471	10.0511	11.8788	9.57077	4.95192
E15 Endocrine Progenitor	1451935_a_at	Spint2	12.7579	12.676	12.6483	10.5939	9.63212	10.6806	10.6425	12.6941	10.3873	4.94778
E15 Endocrine Progenitor	1426934_at	Nhsl1	11.7332	11.7098	11.6879	10.032	9.11175	9.31946	9.15132	11.7103	9.40365	4.94731
E15 Endocrine Progenitor	1419038_a_at	Csnk2a1	10.2115	9.4921	9.15331	6.9445	6.764	7.68928	7.85828	9.61899	7.31401	4.94158
E15 Endocrine Progenitor	1417441_at	Dnajc12	8.41926	8.36383	8.57795	6.94584	5.30131	6.06347	6.28535	8.45368	6.14899	4.9406
E15 Endocrine Progenitor	1433600_at	Adra2a	8.90486	8.53576	8.77466	6.18211	6.84609	6.35652	6.35433	8.73842	6.43476	4.93709
E15 Endocrine Progenitor	1455225_at	Syne1	10.4077	10.671	10.6732	8.65757	8.30865	8.34831	7.80973	10.584	8.28107	4.93448
E15 Endocrine Progenitor	1423311_s_at	Tpbg	8.19499	8.35588	8.26864	6.58139	6.06717	5.74604	5.48682	8.27317	5.97035	4.9342
E15 Endocrine Progenitor	1435747_at	Fgf14	7.83129	8.05778	7.46841	6.08246	5.24077	5.70414	4.91398	7.78582	5.48533	4.92625
E15 Endocrine Progenitor	1449080_at	Hdac2	11.3758	11.547	11.4863	9.65883	8.41492	9.39575	9.20992	11.4697	9.16985	4.92411
E15 Endocrine Progenitor	1424176_a_at	Anxa4	9.92661	9.76897	9.9088	7.93907	7.11407	7.51828	7.70998	9.86813	7.57035	4.917
E15 Endocrine Progenitor	1423578_at	Ankrd32	8.49718	8.60103	8.7819	6.18274	6.84181	6.01859	6.2757	8.6267	6.32971	4.91433
E15 Endocrine Progenitor	1452009_at	Ttc39b	9.58854	9.42517	8.96785	7.4158	7.40071	5.94913	7.36975	9.32719	7.03385	4.90189
E15 Endocrine Progenitor	1418471_at	Pgf	9.65615	9.58373	9.50066	7.15463	7.66771	7.11791	7.21147	9.58018	7.28793	4.89819
E15 Endocrine Progenitor	1433909_at	Syt17	9.68587	9.72159	10.1626	8.1238	7.81888	7.61506	6.70088	9.8567	7.56466	4.89749
E15 Endocrine Progenitor	1437745_at	Chd7	11.8729	11.8587	11.9658	9.69479	9.30277	9.59544	9.83711	11.8991	9.60753	4.89602
E15 Endocrine Progenitor	1417371_at	Peli1	9.71916	9.98265	10.1721	8.2313	6.82093	7.85062	7.76821	9.95796	7.66776	4.89124
E15 Endocrine Progenitor	1430996_at	Etnk1	8.23574	7.56696	7.90253	6.27263	4.81206	5.67413	5.7118	7.90174	5.61766	4.87056
E15 Endocrine Progenitor	1437039_at	Cops2	11.4407	11.5928	11.501	9.76196	8.47481	9.46768	9.20584	11.5115	9.22758	4.87
E15 Endocrine Progenitor	1436936_s_at	Xist	12.6035	12.4969	12.3901	12.0987	6.45477	11.3329	10.969	12.4968	10.2139	4.86676
E15 Endocrine Progenitor	1424410_at	Ttc8	9.51722	9.40889	9.33962	7.48299	6.7695	7.24791	7.06227	9.42191	7.14067	4.86096
E15 Endocrine Progenitor	1424640_at	Arl8a	8.95204	8.26567	8.44677	7.02765	5.40826	6.62204	6.03675	8.55483	6.27368	4.86067
E15 Endocrine Progenitor	1458015_at	Megf11	11.271	11.1035	11.3044	9.20713	8.87315	8.81775	8.88833	11.2263	8.94659	4.85575
E15 Endocrine Progenitor	1423536_at	Strn3	9.69766	9.50352	8.9988	7.38739	6.7938	7.20434	7.09968	9.39999	7.1213	4.85237
E15 Endocrine Progenitor	1442679_at	Map2k4	7.58209	7.40132	7.25036	5.66666	4.73198	4.73385	5.39829	7.41126	5.1327	4.85193
E15 Endocrine Progenitor	1436013_at	Scrn2	6.86743	7.06261	7.51662	4.33465	5.06503	4.84323	5.23952	7.14889	4.87061	4.85099
E15 Endocrine Progenitor	1418891_a_at	Rab3d	10.5854	10.5016	10.4224	7.7515	7.74198	8.36403	9.05032	10.5032	8.22696	4.84405
E15 Endocrine Progenitor	1427199_at	Fryl	10.9149	10.8637	10.3473	8.72052	7.87999	8.65672	8.47404	10.7086	8.43282	4.84276
E15 Endocrine Progenitor	1437422_at	Sema5a	7.92464	8.1409	8.30563	6.30987	5.84328	5.51642	5.72229	8.12372	5.84796	4.84253
E15 Endocrine Progenitor	1430108_at	9030622M22Rik	8.70408	8.71637	8.19475	6.68164	5.50155	6.47994	6.38839	8.5384	6.26288	4.84173
E15 Endocrine Progenitor	1424062_at	Ube2d1	8.2287	8.18931	8.37679	6.52208	5.43008	5.81905	6.19069	8.26493	5.99048	4.83816
E15 Endocrine Progenitor	1416029_at	Klf10	12.8535	12.7974	12.5463	11.1606	9.73709	10.4838	10.4504	12.7324	10.458	4.83811
E15 Endocrine Progenitor	1440002_at	Rnmt	8.09091	7.5205	7.85563	6.02666	5.33486	5.49768	5.33486	7.82234	5.54852	4.83604
E15 Endocrine Progenitor	1415919_at	Npdc1	11.2635	11.346	11.3369	9.06494	9.13418	9.12282	8.84788	11.3155	9.04246	4.83341
E15 Endocrine Progenitor	1438425_at	Gtf3c1	9.49035	9.2351	8.70035	6.82105	6.82849	6.80981	7.01697	9.14193	6.86908	4.83278
E15 Endocrine Progenitor	1433714_at	Sult4a1	8.21794	8.10653	8.42227	5.9721	6.39482	5.72604	5.8138	8.24892	5.97669	4.83068
E15 Endocrine Progenitor	1453068_at	Prdm2	11.7528	11.8542	10.8966	9.47463	8.54653	9.63692	9.27143	11.5012	9.23238	4.81936
E15 Endocrine Progenitor	1426973_at	Gpr153	9.49847	9.96292	10.108	8.00108	7.64237	7.2421	7.46691	9.85647	7.58812	4.81773
E15 Endocrine Progenitor	1428749_at	Dmxl2	11.7098	11.751	11.2971	9.76501	9.31813	8.97449	9.22136	11.586	9.31975	4.81065
E15 Endocrine Progenitor	1460577_at	Cacnb2	11.9308	11.8144	11.7092	10.0802	9.0208	9.61978	9.48707	11.8181	9.55198	4.8103
E15 Endocrine Progenitor	1429431_at	Ikzf5	8.26748	8.21284	8.68585	6.60275	5.64885	6.17928	6.06241	8.38873	6.12332	4.80788
E15 Endocrine Progenitor	1437753_at	6230409E13Rik	9.79763	9.9476	9.74261	8.05979	7.37189	7.59471	7.22945	9.82928	7.56396	4.80761
E15 Endocrine Progenitor	1444396_at	Trp53inp2	7.58474	7.30422	7.98532	5.80851	4.98541	5.12974	5.51493	7.62476	5.35964	4.80693
E15 Endocrine Progenitor	1443863_at	Fndc3a	10.595	10.3289	9.48606	7.86	8.1108	7.72185	7.79598	10.1367	7.87216	4.80489
E15 Endocrine Progenitor	1425558_at	Klc3	11.232	11.0507	11.0551	8.90704	9.38067	8.82101	8.28635	11.1126	8.84876	4.80268
E15 Endocrine Progenitor	1429762_a_at	Bbs5	9.6633	10.1242	9.72387	8.42346	6.98366	7.4819	7.40773	9.83714	7.57419	4.79972
E15 Endocrine Progenitor	1449028_at	Rhou	11.4137	11.4398	11.0063	8.84767	8.44268	9.22347	9.5851	11.2866	9.02473	4.79617
E15 Endocrine Progenitor	1423350_at	Socs5	9.9559	9.92302	9.74942	8.14343	7.25721	7.53621	7.52168	9.87612	7.61463	4.79484
E15 Endocrine Progenitor	1438234_at	Wdr26	8.65748	8.32086	7.77659	6.66343	5.36354	5.53743	6.40048	8.25165	5.99122	4.79133
E15 Endocrine Progenitor	1452187_at	Rbm5	11.617	11.3466	10.3756	9.07888	8.72811	8.84058	8.77538	11.113	8.85574	4.78095
E15 Endocrine Progenitor	1438719_at	Map3k2	9.88312	9.30081	8.48968	6.85858	7.49611	6.77973	6.73608	9.22454	6.96763	4.77967
E15 Endocrine Progenitor	1456261_at	Rbbp4	7.0067	6.98578	6.65651	4.86984	4.33403	4.93024	4.37401	6.883	4.62703	4.77654
E15 Endocrine Progenitor	1435879_at	Akt3	9.34651	9.22989	9.24838	7.22628	6.96604	6.87484	7.00933	9.27493	7.01912	4.776
E15 Endocrine Progenitor	1424634_at	Tceal1	9.24674	9.35168	9.10603	7.78515	6.46381	7.15401	6.51568	9.23482	6.97966	4.77386
E15 Endocrine Progenitor	1416242_at	Klhl13	10.0161	9.9183	9.74528	8.19861	7.50824	7.59926	7.24681	9.89322	7.63823	4.7733
E15 Endocrine Progenitor	1426811_at	Ppp2r5b	8.88802	8.43721	7.835	6.05792	6.60275	5.84428	6.02778	8.38674	6.13318	4.76858
E15 Endocrine Progenitor	1444034_at	Rapgef4	7.4865	7.0147	6.95842	5.23428	4.96115	4.90551	4.50293	7.15321	4.90097	4.76423
E15 Endocrine Progenitor	1434733_at	Stk36	9.76988	9.86647	9.78943	7.77873	8.37029	7.40644	6.67394	9.80859	7.55735	4.76092
E15 Endocrine Progenitor	1427969_s_at	Zfp654	8.42647	8.41689	8.29141	6.25696	5.47601	6.28667	6.49077	8.37826	6.1276	4.759
E15 Endocrine Progenitor	1422498_at	Mageh1	11.0756	11.0274	10.9782	8.96458	8.55258	8.83685	8.75731	11.0271	8.77783	4.75432
E15 Endocrine Progenitor	1455373_at	Cpeb3	6.40632	6.52436	7.04689	4.73198	4.40429	4.49199	4.01154	6.65919	4.40995	4.75432
E15 Endocrine Progenitor	1430591_at	D3Ertd751e	7.31073	7.28188	7.68248	4.78558	5.6258	5.03366	5.26211	7.42503	5.17679	4.75102
E15 Endocrine Progenitor	1435457_at	Pdzd4	11.4028	11.4493	11.1116	9.06259	9.54754	8.63391	9.05155	11.3212	9.0739	4.74799
E15 Endocrine Progenitor	1444331_at	D2Ertd173e	7.19021	6.90904	6.29119	4.45156	4.98468	4.5279	4.23484	6.79681	4.54974	4.74717
E15 Endocrine Progenitor	1427703_at	Pafah1b1	9.56758	9.38058	9.36701	7.50762	6.59482	7.34915	7.31379	9.43839	7.19134	4.7471
E15 Endocrine Progenitor	1456158_at	Fuca1	7.10304	7.25059	7.36365	4.63326	5.25156	5.26865	4.82198	7.2391	4.99386	4.74113
E15 Endocrine Progenitor	1439779_at	Rgs17	10.7137	10.9588	10.8216	8.97456	8.37782	8.70187	8.29539	10.8314	8.58741	4.73699
E15 Endocrine Progenitor	1438413_at	Senp7	8.43215	8.34822	8.27058	6.68116	5.38421	6.57976	5.78808	8.35031	6.1083	4.73056
E15 Endocrine Progenitor	1456220_at	Snx22	8.44017	8.63732	8.87156	6.78946	6.18514	6.5765	6.08503	8.64968	6.40903	4.7261
E15 Endocrine Progenitor	1452335_at	Mfsd8	9.13858	9.07809	9.0405	7.51589	5.82358	6.5222	7.51907	9.08572	6.84519	4.72573
E15 Endocrine Progenitor	1446583_at	Ncor1	8.87481	8.68791	7.72139	6.26752	6.34415	5.79057	6.35044	8.42804	6.18817	4.72353
E15 Endocrine Progenitor	1420546_at	Th	7.07801	7.12631	7.44308	4.65026	5.36542	5.111	4.77714	7.2158	4.97596	4.72346
E15 Endocrine Progenitor	1422945_a_at	Kif5c	7.37949	7.16754	7.19894	5.01205	4.73198	5.2393	5.0544	7.24866	5.00943	4.72144
E15 Endocrine Progenitor	1423445_at	Rock1	11.4234	11.5528	11.3412	9.46012	7.93252	9.55516	9.86308	11.4391	9.20272	4.71228
E15 Endocrine Progenitor	1455476_a_at	Gse1	12.3472	12.3318	12.3638	10.2471	10.1919	10.1125	9.89408	12.3476	10.1114	4.71171
E15 Endocrine Progenitor	1442347_at	Lrp8	8.95449	9.06611	9.04726	6.08732	7.37633	6.8748	6.81517	9.02262	6.7884	4.70507
E15 Endocrine Progenitor	1428653_x_at	Elavl1	11.4175	11.4239	10.992	9.48103	8.59445	9.04474	9.05617	11.2778	9.0441	4.7033
E15 Endocrine Progenitor	1441026_at	Parp4	8.00583	7.92182	7.73986	5.61275	6.03792	5.24143	5.73491	7.88917	5.65675	4.69923
E15 Endocrine Progenitor	1424561_at	Ece2	8.34831	7.88916	7.71676	5.12896	5.95139	6.68833	5.2422	7.98474	5.75272	4.69792
E15 Endocrine Progenitor	1449010_at	Hspa4l	9.70547	9.75895	9.88716	7.72906	7.22556	7.80116	7.45161	9.78386	7.55184	4.6979
E15 Endocrine Progenitor	1417307_at	Dmd	7.40794	7.1579	7.51226	5.49597	4.75095	4.8596	5.40799	7.35937	5.12863	4.69373
E15 Endocrine Progenitor	1459387_at	Zfp709	7.12388	7.13394	6.8478	5.03825	4.58598	4.56455	5.02927	7.0352	4.80451	4.69359
E15 Endocrine Progenitor	1429902_at	5830443J22Rik	9.9475	9.68319	8.41313	7.50022	6.25301	7.46991	7.24703	9.34794	7.11754	4.69264
E15 Endocrine Progenitor	1422736_at	Ranbp9	8.97392	8.99892	9.07398	7.44334	6.11161	6.90224	6.68829	9.01561	6.78637	4.68887
E15 Endocrine Progenitor	1431461_at	4933417E11Rik	6.63557	6.63836	6.84899	4.54703	4.87942	4.01699	4.47306	6.70764	4.47913	4.68651
E15 Endocrine Progenitor	1460670_at	Riok3	10.3099	10.3695	10.7061	8.57025	7.45897	8.26835	8.63724	10.4618	8.2337	4.68524
E15 Endocrine Progenitor	1440090_at	Slc25a27	8.64685	8.32913	7.86914	6.4742	6.25205	6.01572	5.47959	8.28171	6.05539	4.67937
E15 Endocrine Progenitor	1427302_at	Rps6ka3	7.40616	7.44092	7.60557	4.93378	5.42208	5.38893	5.29428	7.48422	5.25977	4.67332
E15 Endocrine Progenitor	1448788_at	Cd200	12.3053	12.3466	11.6268	10.5327	10.0471	9.61795	9.2769	12.0929	9.86867	4.67253
E15 Endocrine Progenitor	1437221_at	Rrm2b	8.10579	7.67384	7.8557	6.02827	4.90908	5.66007	6.02987	7.87844	5.65682	4.66418
E15 Endocrine Progenitor	1423690_s_at	Gpsm1	10.5042	10.5554	10.3463	8.30465	8.44088	8.23747	8.0063	10.4686	8.24732	4.66318
E15 Endocrine Progenitor	1455521_at	Klf12	8.72565	8.58701	8.01026	5.95787	5.74879	6.63836	6.53464	8.44098	6.21991	4.66236
E15 Endocrine Progenitor	1441505_at	Serbp1	8.10579	7.73521	7.28188	6.24415	5.76144	4.99587	4.94683	7.70762	5.48707	4.66071
E15 Endocrine Progenitor	1436535_at	Trove2	8.21415	7.67861	7.49655	6.20203	4.64707	5.79057	5.66666	7.79644	5.57658	4.65846
E15 Endocrine Progenitor	1438829_at	Rnf165	10.282	10.1956	9.9308	7.2779	8.10554	8.12523	8.15706	10.1361	7.91643	4.65798
E15 Endocrine Progenitor	1426762_s_at	Kdm1a	13.2864	12.9743	13.1716	11.2972	10.8997	10.9655	10.549	13.1441	10.9278	4.64692
E15 Endocrine Progenitor	1445612_at	Tox	9.20711	8.78058	8.09715	7.2736	5.68962	6.30242	6.64952	8.69495	6.47879	4.64654
E15 Endocrine Progenitor	1437375_at	Rfx3	12.1902	12.4502	11.8772	10.3861	9.6392	10.0359	9.76762	12.1725	9.95721	4.64389
E15 Endocrine Progenitor	1454889_x_at	Tmcc3	9.48676	9.29604	9.31093	7.13985	6.32041	7.74372	7.39555	9.36458	7.14988	4.64184
E15 Endocrine Progenitor	1457316_at	Mtap6	6.88498	6.57275	6.8522	4.40801	4.93302	4.511	4.36933	6.76998	4.55534	4.64164
E15 Endocrine Progenitor	1452351_at	Parp4	8.26696	8.42287	8.73122	6.98529	5.45669	6.13009	6.465	8.47368	6.25927	4.64093
E15 Endocrine Progenitor	1446566_at	Ap2b1	10.5739	10.5037	9.84495	8.81483	7.3767	8.01747	8.16515	10.3075	8.09354	4.6395
E15 Endocrine Progenitor	1429703_at	2900072G11Rik	10.7615	10.5327	8.98132	7.70679	7.76718	7.89811	8.14282	10.0918	7.87873	4.63675
E15 Endocrine Progenitor	1434199_at	Tmem151b	8.13393	8.46547	9.94183	6.7205	6.77354	6.91441	6.13205	8.84708	6.63513	4.63302
E15 Endocrine Progenitor	1439093_at	Nxf1	9.04044	8.95737	8.97578	7.06279	5.79281	7.37871	6.88506	8.9912	6.77984	4.63112
E15 Endocrine Progenitor	1428646_at	Pbx1	9.89759	9.72479	9.77345	8.31764	7.13712	7.97063	6.92488	9.79861	7.58757	4.6301
E15 Endocrine Progenitor	1434948_at	Rab11fip2	9.1129	8.80797	8.6396	7.39138	5.43604	6.79207	6.95182	8.85349	6.64283	4.62887
E15 Endocrine Progenitor	1426903_at	Fndc3a	11.7229	11.8188	11.6058	9.77956	9.03855	9.43264	9.77425	11.7158	9.50625	4.62537
E15 Endocrine Progenitor	1437177_at	Larp4	10.5852	10.5086	10.1576	7.90152	7.63283	8.29179	9.00734	10.4171	8.20837	4.6228
E15 Endocrine Progenitor	1424508_at	Ttc5	10.1143	9.81569	9.92898	8.39667	7.53094	7.47669	7.57506	9.95298	7.74484	4.62079
E15 Endocrine Progenitor	1434592_at	Slc16a10	9.2521	9.12452	9.01421	7.3691	6.44806	7.15091	6.72521	9.13028	6.92332	4.617
E15 Endocrine Progenitor	1428682_at	Zc3h6	7.58103	7.36911	7.18991	6.48862	4.45653	4.96224	4.78674	7.38002	5.17353	4.6155
E15 Endocrine Progenitor	1440215_at	Gm11818	8.85433	8.85936	8.9618	7.57784	6.00942	6.84977	6.30473	8.89183	6.68544	4.61519
E15 Endocrine Progenitor	1446465_at	Atp6v1b2	9.17954	8.41734	7.65856	6.91875	5.72047	6.07781	6.13972	8.41848	6.21419	4.60848
E15 Endocrine Progenitor	1443163_at	Ptpn3	7.4746	7.84844	8.3175	5.34491	5.89326	5.82562	5.64536	7.88018	5.67729	4.60401
E15 Endocrine Progenitor	1434549_at	Rab11a	10.5436	10.6358	10.431	9.62449	7.28585	8.35902	8.06635	10.5368	8.33393	4.60393
E15 Endocrine Progenitor	1433442_at	Klhl9	11.3791	11.5676	11.5231	9.93881	8.55272	9.39251	9.26447	11.4899	9.28713	4.60374
E15 Endocrine Progenitor	1435228_at	BC023829	13.4044	13.385	13.4105	11.0831	11.2677	11.2058	11.2324	13.4	11.1973	4.60343
E15 Endocrine Progenitor	1452841_at	Pgm2l1	10.5247	10.5601	10.4231	8.58138	8.04535	8.25399	8.31997	10.5026	8.30017	4.60266
E15 Endocrine Progenitor	1424613_at	Gprc5b	9.91509	9.95857	10.0968	8.00778	7.86728	7.94931	7.32649	9.99015	7.78772	4.60254
E15 Endocrine Progenitor	1455396_at	Atp8b1	12.334	12.2079	11.6734	10.0936	9.44169	10.1313	9.81209	12.0718	9.86967	4.60145
E15 Endocrine Progenitor	1427356_at	Fam89a	8.3962	8.28929	8.72893	5.52106	6.83475	6.37524	6.35092	8.47147	6.27049	4.59792
E15 Endocrine Progenitor	1436238_at	Ttc9	7.47265	6.85054	7.80991	4.99467	5.16422	5.29914	5.24886	7.3777	5.17672	4.5979
E15 Endocrine Progenitor	1424076_at	Gdpd1	13.0293	13.1218	13.2457	11.3228	10.7482	11.0026	10.657	13.1323	10.9327	4.59353
E15 Endocrine Progenitor	1443068_at	D130084N16Rik	8.96568	8.95309	8.62212	6.9702	6.05079	6.84573	6.72302	8.84696	6.64743	4.59329
E15 Endocrine Progenitor	1436713_s_at	Meg3	11.7378	11.4943	11.2344	10.1223	8.08412	9.67905	9.27265	11.4888	9.28953	4.59258
E15 Endocrine Progenitor	1428579_at	Fmnl2	12.0412	11.9512	12.0384	10.1145	9.3291	9.79104	10.0096	12.0103	9.81107	4.59223
E15 Endocrine Progenitor	1428408_a_at	Esyt2	11.116	10.9672	10.56	9.20713	8.22638	8.56578	8.72824	10.8811	8.68188	4.59217
E15 Endocrine Progenitor	1429810_at	Rictor	9.80283	9.55462	8.82579	7.57635	6.03042	8.11176	7.07632	9.39441	7.19871	4.58112
E15 Endocrine Progenitor	1456780_at	Btrc	8.57073	8.27946	7.06044	6.43868	5.37544	5.77946	5.50456	7.97021	5.77453	4.58104
E15 Endocrine Progenitor	1457900_at	Ascc3	9.76046	9.85402	9.74191	7.80328	6.88983	7.67074	7.99598	9.78546	7.58996	4.58049
E15 Endocrine Progenitor	1446946_at	Tgfbr1	8.7322	8.56037	7.45514	6.2741	6.3378	5.69474	5.92843	8.24923	6.05877	4.56453
E15 Endocrine Progenitor	1423117_at	Pum1	9.90789	9.80559	9.16888	7.52146	7.0993	7.4328	7.69901	9.62746	7.43814	4.56089
E15 Endocrine Progenitor	1416221_at	Fstl1	10.6782	10.6433	10.6312	8.70506	8.05322	8.44272	8.64561	10.6509	8.46165	4.56059
E15 Endocrine Progenitor	1435871_at	Elavl3	8.33498	8.22905	8.12284	5.80197	6.55796	5.82404	5.97688	8.22896	6.04021	4.55908
E15 Endocrine Progenitor	1452377_at	Mll1	11.7061	11.2893	10.6713	9.33994	8.48008	9.26891	9.05091	11.2222	9.03496	4.55445
E15 Endocrine Progenitor	1437493_at	5230400M03Rik	9.69772	9.30077	8.60253	7.49567	6.37574	7.07053	7.11737	9.20034	7.01483	4.54887
E15 Endocrine Progenitor	1437241_at	Klf11	9.60012	9.27848	9.55817	8.04231	6.49777	7.5089	7.12848	9.47892	7.29437	4.54587
E15 Endocrine Progenitor	1421987_at	Papss2	8.53466	7.60882	6.79859	5.22079	5.24952	5.65283	5.72991	7.64736	5.46326	4.54443
E15 Endocrine Progenitor	1434456_at	Rundc3b	9.60946	9.09784	9.37701	7.1756	6.70282	7.32594	7.50928	9.36144	7.17841	4.54106
E15 Endocrine Progenitor	1419344_at	Tcte1	9.23945	9.05818	9.94459	7.23134	7.47147	7.63365	6.5985	9.41408	7.23374	4.53259
E15 Endocrine Progenitor	1449544_a_at	Kcnh2	9.91787	10.1075	10.2073	7.66019	8.33311	7.78636	7.80971	10.0775	7.89734	4.53216
E15 Endocrine Progenitor	1418500_at	Nap1l3	9.1512	9.02732	8.7695	7.42917	6.03295	6.59945	7.15169	8.98267	6.80332	4.52952
E15 Endocrine Progenitor	1457047_at	Snrnp70	10.9015	10.3642	9.33013	8.22115	7.47995	8.05645	8.32021	10.1986	8.01944	4.5289
E15 Endocrine Progenitor	1425491_at	Bmpr1a	11.6035	11.2705	11.0531	9.25626	8.15259	9.87714	9.23557	11.3091	9.13039	4.52737
E15 Endocrine Progenitor	1446234_at	Kdm6a	9.91336	9.42157	7.94393	7.15178	6.70723	6.79526	7.00854	9.09295	6.9157	4.52291
E15 Endocrine Progenitor	1454578_at	6030458A19Rik	7.64111	6.94748	7.09402	6.04961	3.88125	5.31728	4.95775	7.22754	5.05147	4.51919
E15 Endocrine Progenitor	1428499_at	2810454L23Rik	10.338	10.526	10.4419	9.07602	7.47795	8.39191	8.09301	10.4353	8.25972	4.51766
E15 Endocrine Progenitor	1451723_at	Cnot6l	9.67478	9.55147	9.47496	7.58532	7.11944	7.41979	7.44194	9.56707	7.39162	4.51726
E15 Endocrine Progenitor	1416934_at	Mtm1	7.75139	8.1157	7.92479	6.76911	5.18236	5.27307	5.805	7.93062	5.75739	4.51035
E15 Endocrine Progenitor	1417372_a_at	Peli1	10.6656	10.3994	10.2135	8.60433	7.69952	8.48621	8.22181	10.4262	8.25297	4.5102
E15 Endocrine Progenitor	1422531_at	Syt5	9.27212	9.27495	9.44593	7.10161	6.95626	7.4819	7.09158	9.331	7.15784	4.51011
E15 Endocrine Progenitor	1435163_at	Zfp871	11.112	10.8412	10.4018	9.14788	8.33947	8.53683	8.42734	10.785	8.61288	4.50694
E15 Endocrine Progenitor	1428402_at	Zcchc3	10.7013	10.5438	9.9822	8.79342	6.90151	8.61024	8.6466	10.4091	8.23794	4.50389
E15 Endocrine Progenitor	1436978_at	Wnt9a	9.72086	10.0433	10.3445	7.94761	8.93046	7.26724	7.33374	10.0362	7.86976	4.48926
E15 Endocrine Progenitor	1460589_at	Zfp597	7.71918	7.08314	7.69183	5.541	5.1281	5.49185	5.16738	7.49805	5.33208	4.48767
E15 Endocrine Progenitor	1446102_at	Rere	7.41222	7.16836	5.40041	5.29478	4.33553	4.40811	3.94194	6.66033	4.49509	4.48541
E15 Endocrine Progenitor	1455685_at	Mical2	10.7814	10.9055	11.0809	8.09122	9.54955	8.72175	8.68186	10.9226	8.7611	4.47381
E15 Endocrine Progenitor	1457710_at	Zhx3	7.46159	7.58968	7.65409	5.38554	5.19448	5.53302	5.51703	7.56845	5.40752	4.47204
E15 Endocrine Progenitor	1442513_at	BC016423	8.76913	8.66422	6.90059	6.17631	5.78282	5.50953	6.33579	8.11131	5.95112	4.46975
E15 Endocrine Progenitor	1450388_s_at	Twsg1	13.2457	13.2607	13.2187	11.8933	10.1869	11.351	10.8966	13.2417	11.082	4.46841
E15 Endocrine Progenitor	1427468_at	Ppp3cb	7.99654	7.75177	7.81603	6.15531	4.94605	5.62519	6.05792	7.85478	5.69612	4.46502
E15 Endocrine Progenitor	1458721_at	Pcdhg@	8.07877	8.08825	7.04841	5.61366	5.90479	5.24763	5.55355	7.73848	5.57991	4.46472
E15 Endocrine Progenitor	1447511_at	C530014P21Rik	7.73637	8.02722	8.22109	5.78311	5.96078	5.86032	5.74359	7.99489	5.83695	4.46279
E15 Endocrine Progenitor	1456044_at	Nedd4l	8.59719	8.22321	8.09434	6.49948	6.56154	5.86885	5.6591	8.30491	6.14724	4.46193
E15 Endocrine Progenitor	1448126_at	Fam60a	10.9511	11.0575	11.1193	9.44765	8.13907	9.12202	8.8317	11.0427	8.88511	4.46156
E15 Endocrine Progenitor	1421662_a_at	Tusc3	10.2265	10.169	10.53	8.93317	7.42077	8.16371	8.08793	10.3085	8.1514	4.46019
E15 Endocrine Progenitor	1436897_at	Mfhas1	8.75684	8.56957	8.70365	6.42707	6.90747	6.1709	6.58232	8.67669	6.52194	4.4529
E15 Endocrine Progenitor	1432750_at	Gm8096	6.77344	7.12759	6.7632	5.80851	4.40897	4.09119	4.62767	6.88808	4.73409	4.45058
E15 Endocrine Progenitor	1427672_a_at	Kdm6a	9.79728	9.04658	8.9184	6.8073	7.13603	7.36749	7.0916	9.25408	7.10061	4.44899
E15 Endocrine Progenitor	1422031_a_at	Zfand6	9.70394	9.58187	9.93978	7.70275	8.04092	7.1903	7.41973	9.74187	7.58843	4.44887
E15 Endocrine Progenitor	1427427_at	Ryr3	7.25411	7.11376	7.19787	5.53218	5.25528	4.45132	4.90262	7.18858	5.03535	4.44821
E15 Endocrine Progenitor	1449881_a_at	Casr	7.17931	7.64273	7.8942	5.66044	5.5903	5.3732	5.05365	7.57208	5.4194	4.44654
E15 Endocrine Progenitor	1453326_at	C2cd4b	8.63644	8.54851	9.26816	6.38414	6.41732	6.99893	6.86253	8.8177	6.66573	4.44435
E15 Endocrine Progenitor	1451097_at	Vasp	11.4804	11.8625	11.4097	9.75256	9.33464	9.44954	9.19523	11.5842	9.43299	4.44195
E15 Endocrine Progenitor	1424280_at	Mospd1	10.5331	10.4685	10.532	8.86265	7.738	8.43065	8.41	10.5112	8.36033	4.44098
E15 Endocrine Progenitor	1434041_at	Appbp2	7.52037	7.28463	7.42137	5.40931	4.99459	5.41344	5.21539	7.40879	5.25818	4.44015
E15 Endocrine Progenitor	1434196_at	Dnaja4	9.95085	9.67377	9.83993	7.6051	8.08923	7.50694	7.4841	9.82152	7.67134	4.43881
E15 Endocrine Progenitor	1436364_x_at	Nfix	11.077	11.2306	11.7728	9.02085	9.27431	9.38353	9.16251	11.3601	9.2103	4.4378
E15 Endocrine Progenitor	1449370_at	Sox4	12.8253	12.8272	12.9293	10.8815	10.5197	10.7391	10.7032	12.8606	10.7109	4.43743
E15 Endocrine Progenitor	1436485_s_at	Myt1l	6.13232	6.54654	7.31462	3.85584	4.67305	4.51641	5.01474	6.66449	4.51501	4.43669
E15 Endocrine Progenitor	1429123_at	Rab27a	8.23863	7.94363	7.85761	5.88814	5.70854	5.63286	6.22889	8.01329	5.86461	4.43424
E15 Endocrine Progenitor	1453077_a_at	Snapc3	8.86811	8.8065	9.01616	6.78599	6.64257	6.9106	6.65481	8.89692	6.74849	4.43344
E15 Endocrine Progenitor	1420621_a_at	App	11.3778	11.2834	11.3472	9.40536	9.31776	8.93029	9.09889	11.3361	9.18808	4.43224
E15 Endocrine Progenitor	1453192_at	Fam101a	8.07351	7.88904	8.55397	6.53649	5.84176	6.13268	5.58808	8.17217	6.02475	4.43035
E15 Endocrine Progenitor	1415838_at	Serinc1	11.6609	11.58	11.5083	10.021	8.79415	9.37326	9.55441	11.5831	9.43572	4.4301
E15 Endocrine Progenitor	1443337_at	D130043K22Rik	7.93188	7.14534	5.04748	5.08163	4.35857	4.51229	4.29153	6.70823	4.56101	4.42976
E15 Endocrine Progenitor	1457667_x_at	LOC100044376	10.2498	10.2746	9.54285	7.92723	7.68879	7.83229	8.05399	10.0224	7.87558	4.42853
E15 Endocrine Progenitor	1427149_at	Plekha6	10.2688	10.6172	10.4858	8.15234	8.64906	8.56134	7.8833	10.4573	8.31151	4.42536
E15 Endocrine Progenitor	1455694_at	Nbeal2	8.85153	8.98802	8.78401	6.58436	7.55715	6.48993	6.28653	8.87452	6.72949	4.42301
E15 Endocrine Progenitor	1453144_at	Pisd-ps3	9.28218	8.81874	7.47265	6.18034	5.70274	6.64758	6.9881	8.52452	6.37969	4.42241
E15 Endocrine Progenitor	1444579_at	1500002O20Rik	6.96853	7.00857	6.48591	4.92813	4.6406	4.4746	4.6631	6.821	4.67661	4.42107
E15 Endocrine Progenitor	1436526_at	Gnptg	11.8062	11.6836	11.958	9.78989	9.58122	9.57977	9.73607	11.8159	9.67174	4.42044
E15 Endocrine Progenitor	1449128_at	Ccdc43	11.5263	11.5599	11.1617	9.68037	8.33995	9.58168	9.48703	11.4159	9.27226	4.41889
E15 Endocrine Progenitor	1459804_at	Crebbp	10.1345	9.8753	9.31044	7.58703	7.27845	7.53723	8.11622	9.77341	7.62973	4.41887
E15 Endocrine Progenitor	1421826_at	Bace1	7.57477	6.97947	7.25121	5.3653	5.5082	4.99972	4.6281	7.26848	5.12533	4.41726
E15 Endocrine Progenitor	1435699_at	Ppm1l	9.72216	9.57251	9.21973	6.96823	7.71681	7.25503	7.50818	9.5048	7.36206	4.416
E15 Endocrine Progenitor	1430852_at	Cgrrf1	7.79559	7.57455	8.05474	4.91226	6.00972	5.80525	5.93528	7.80829	5.66563	4.41578
E15 Endocrine Progenitor	1423995_at	Kif1b	8.67392	7.85407	7.7751	5.82192	5.19448	6.22326	6.5985	8.10103	5.95954	4.41218
E15 Endocrine Progenitor	1442151_at	D230040A04Rik	10.2768	9.71186	8.60433	7.20267	7.17465	7.5461	7.63801	9.53099	7.39036	4.40955
E15 Endocrine Progenitor	1426254_at	Tm2d1	9.29079	9.32437	9.32151	7.48285	7.24307	7.04919	6.91554	9.31222	7.17266	4.40627
E15 Endocrine Progenitor	1452357_at	Gp1bb	8.09603	8.36316	8.3086	5.83133	6.15759	6.39074	6.08773	8.25593	6.11685	4.40482
E15 Endocrine Progenitor	1418429_at	Kif5b	10.4754	10.7144	10.3114	8.43294	8.06304	8.51251	8.43967	10.5004	8.36204	4.40255
E15 Endocrine Progenitor	1450510_a_at	Cacna1a	8.09829	7.72728	8.03939	5.80059	5.92442	5.73701	5.81703	7.95499	5.81976	4.39304
E15 Endocrine Progenitor	1453558_at	Efcab10	8.8523	8.72758	8.60035	6.8859	6.62798	6.09773	6.76222	8.72674	6.59346	4.38715
E15 Endocrine Progenitor	1449482_at	Hist3h2ba	11.4054	11.067	11.0005	8.9945	8.82588	9.04687	9.23366	11.1576	9.02523	4.38448
E15 Endocrine Progenitor	1445553_at	Ric3	7.70474	7.0589	7.43131	5.22614	5.7181	4.78989	5.33486	7.39831	5.26725	4.38041
E15 Endocrine Progenitor	1432567_at	A430105D02Rik	8.21164	7.40616	7.72227	6.15151	5.39353	5.71217	5.34195	7.78002	5.64979	4.37788
E15 Endocrine Progenitor	1453008_at	Trnp1	7.43086	7.54837	7.82231	5.21955	5.95435	5.59857	5.11524	7.60051	5.47193	4.37289
E15 Endocrine Progenitor	1418169_at	Zcchc14	9.62374	9.04128	9.26785	7.80934	6.80231	7.17369	6.94976	9.31096	7.18378	4.36863
E15 Endocrine Progenitor	1436729_at	Afap1	9.76893	11.3806	11.8057	9.2967	8.47849	8.95127	8.70899	10.9851	8.85886	4.36578
E15 Endocrine Progenitor	1433159_at	Kif13b	7.46694	7.46382	6.43198	4.73198	5.29308	4.97141	4.98325	7.12091	4.99493	4.365
E15 Endocrine Progenitor	1443664_s_at	Cd164l2	10.0303	9.66346	10.0668	7.71947	8.01859	7.84544	7.59507	9.92019	7.79464	4.36367
E15 Endocrine Progenitor	1425329_a_at	Cyb5r3	9.80288	8.97458	8.98994	7.10517	6.70309	7.87085	6.84481	9.2558	7.13098	4.3615
E15 Endocrine Progenitor	1434752_at	Ids	11.0798	10.8078	10.0092	8.91102	7.88221	8.4678	8.77101	10.6322	8.50801	4.35967
E15 Endocrine Progenitor	1442809_at	Scn9a	7.13499	6.32698	6.56471	4.87246	5.1281	4.07534	4.1301	6.67556	4.5515	4.35919
E15 Endocrine Progenitor	1460394_a_at	Inppl1	11.225	11.1621	11.0236	9.32347	9.07298	8.94025	8.72471	11.1369	9.01535	4.35161
E15 Endocrine Progenitor	1449616_s_at	Golga3	9.25156	8.82607	8.75929	7.79437	6.37713	6.42436	6.70309	8.94564	6.82474	4.34966
E15 Endocrine Progenitor	1425487_at	Slu7	8.63822	8.28894	8.38513	6.82625	5.63433	6.28367	6.52208	8.43743	6.31658	4.34949
E15 Endocrine Progenitor	1436909_at	Slc25a44	12.0244	11.7711	11.8536	10.0818	8.95809	10.1771	9.835	11.883	9.763	4.34706
E15 Endocrine Progenitor	1439186_at	Bend7	8.98549	8.65128	7.7823	6.02666	6.47903	6.54433	6.36213	8.47302	6.35304	4.3469
E15 Endocrine Progenitor	1418591_at	Dnaja4	9.65536	9.38138	9.16097	6.99511	7.35434	7.8359	6.93462	9.39924	7.27999	4.34466
E15 Endocrine Progenitor	1426988_at	Klhdc5	9.44776	9.20609	9.57986	7.7582	6.9599	7.579	6.87099	9.41124	7.29202	4.34458
E15 Endocrine Progenitor	1429488_at	Zdhhc21	10.1827	9.89792	9.11565	7.48799	7.72089	7.31839	7.93187	9.7321	7.61478	4.33887
E15 Endocrine Progenitor	1439033_at	Zcchc7	8.23235	7.97264	7.37695	6.4814	4.50807	6.22442	5.76415	7.86065	5.74451	4.3353
E15 Endocrine Progenitor	1424049_at	Lrrc42	11.7406	11.601	11.5622	9.73067	9.05074	9.58583	9.70688	11.6346	9.51853	4.33517
E15 Endocrine Progenitor	1460048_at	Zdhhc13	7.88904	7.84211	6.81231	5.67278	4.95463	5.28169	5.68668	7.51449	5.39894	4.33353
E15 Endocrine Progenitor	1449380_at	Pacsin1	8.29473	8.44333	8.29599	5.70877	6.21509	6.35589	6.64307	8.34468	6.2307	4.32884
E15 Endocrine Progenitor	1444674_at	AU015680	9.87979	9.90889	9.43977	8.32747	6.97347	8.02738	7.18889	9.74282	7.6293	4.32745
E15 Endocrine Progenitor	1458233_at	Fryl	8.0693	7.73986	7.1753	5.71039	4.893	5.67034	5.91849	7.66149	5.54806	4.3272
E15 Endocrine Progenitor	1433388_at	8430401P03Rik	8.133	7.40694	7.05615	5.2422	5.85435	5.2369	5.34202	7.53203	5.41887	4.32638
E15 Endocrine Progenitor	1433639_at	Fam117a	9.41279	8.99565	8.9156	7.21304	6.72886	6.99986	7.04	9.10801	6.99544	4.32462
E15 Endocrine Progenitor	1417179_at	Tspan5	11.5365	11.3349	10.8547	8.77012	8.67872	9.46651	9.60385	11.242	9.1298	4.32355
E15 Endocrine Progenitor	1440862_at	Tmem181b-ps	8.49814	7.38201	7.16356	5.29623	5.38254	5.74255	5.85588	7.68123	5.5693	4.3227
E15 Endocrine Progenitor	1417408_at	F3	8.93064	8.78161	8.80907	7.30802	6.46723	6.82381	6.31656	8.84044	6.72891	4.32151
E15 Endocrine Progenitor	1437923_at	AI314760	10.2493	10.1772	9.85088	9.07465	6.79506	8.03465	8.02026	10.0925	7.98115	4.32084
E15 Endocrine Progenitor	1435136_at	Whsc1	10.3653	10.1756	9.77103	8.23248	7.55505	8.02648	8.15892	10.104	7.99323	4.31907
E15 Endocrine Progenitor	1421201_a_at	Tro	10.3279	10.1131	9.72236	7.63526	7.78606	8.11312	8.24068	10.0544	7.94378	4.31891
E15 Endocrine Progenitor	1444228_s_at	Herc2	9.50986	9.09127	7.60891	6.78233	6.02053	6.8639	6.83877	8.73668	6.62638	4.31781
E15 Endocrine Progenitor	1430671_a_at	Ankra2	7.36674	6.53244	6.82807	5.89444	4.32354	4.59414	4.38634	6.90908	4.79961	4.31533
E15 Endocrine Progenitor	1434016_at	Znrf2	12.2487	12.1551	11.6988	10.1373	9.35299	10.0129	10.1976	12.0342	9.9252	4.31384
E15 Endocrine Progenitor	1455290_at	Znrf2	9.91163	9.89915	9.78248	8.02334	7.24616	7.92595	7.82771	9.86442	7.75579	4.31282
E15 Endocrine Progenitor	1457707_at	Mctp2	9.95768	9.99314	9.9786	7.93271	8.30853	7.56696	7.66568	9.97647	7.86847	4.31094
E15 Endocrine Progenitor	1459890_s_at	1110008P14Rik	10.6569	10.476	10.8188	8.53375	8.78119	8.11239	8.75425	10.6506	8.54539	4.30258
E15 Endocrine Progenitor	1433555_at	Eaf1	11.6692	11.6921	11.7512	9.97858	8.5447	9.91054	9.96673	11.7042	9.60014	4.29912
E15 Endocrine Progenitor	1436566_at	Rab40b	6.75217	6.90747	6.9109	5.98226	4.95346	3.82839	4.24869	6.85685	4.7532	4.29794
E15 Endocrine Progenitor	1421622_a_at	Kcnh3	6.74404	6.58917	6.81166	4.44052	4.62716	4.53372	4.84504	6.71496	4.61161	4.29704
E15 Endocrine Progenitor	1428987_at	Dynlrb2	7.18394	6.97947	7.75538	6.16432	4.93307	5.0308	4.68584	7.30626	5.20351	4.29529
E15 Endocrine Progenitor	1459838_s_at	Btbd11	9.06289	9.18253	9.0256	7.12442	6.90747	6.56995	7.35798	9.09034	6.98995	4.28824
E15 Endocrine Progenitor	1443535_at	Rabgap1	8.78899	8.65216	7.74224	6.51721	5.46302	6.28907	6.90747	8.39446	6.29419	4.2879
E15 Endocrine Progenitor	1435061_at	Nudt10	8.58658	8.8723	8.61696	6.73056	6.00355	7.0418	6.59129	8.69195	6.5918	4.28753
E15 Endocrine Progenitor	1430896_s_at	Nudt7	9.66149	9.57752	9.83706	8.04756	7.63086	7.43106	7.26588	9.69202	7.59384	4.28169
E15 Endocrine Progenitor	1438473_at	Arl15	9.52366	9.2832	9.51776	7.23134	6.98327	7.72376	7.43807	9.44154	7.34411	4.27946
E15 Endocrine Progenitor	1423627_at	Nqo1	9.02574	8.52277	8.15486	6.33418	6.41305	6.81714	6.31844	8.56779	6.4707	4.27845
E15 Endocrine Progenitor	1440175_at	Epn2	7.66832	7.73384	5.81569	4.78769	4.84146	5.111	5.16294	7.07262	4.97577	4.27772
E15 Endocrine Progenitor	1453189_at	Ube2i	9.86249	9.32154	8.13924	7.08225	7.44752	6.90608	6.60862	9.10776	7.01112	4.27712
E15 Endocrine Progenitor	1432555_at	Whrn	9.66944	9.69432	8.84706	7.62588	6.96398	7.21548	7.42419	9.4036	7.30738	4.27589
E15 Endocrine Progenitor	1444384_at	Jazf1	9.27373	8.75457	7.69926	6.92974	6.34046	6.24996	6.39982	8.57585	6.47999	4.27482
E15 Endocrine Progenitor	1416592_at	Glrx	11.3044	11.3587	11.5046	9.75067	8.61973	9.33385	9.47028	11.3892	9.29363	4.27404
E15 Endocrine Progenitor	1420910_at	Ppap2c	7.93704	8.00482	8.45929	6.44847	5.79462	6.06942	5.84181	8.13372	6.03858	4.27268
E15 Endocrine Progenitor	1434761_at	Cbfa2t2	6.71231	6.60197	7.40182	4.68593	5.10985	4.6562	4.79122	6.90537	4.8108	4.27097
E15 Endocrine Progenitor	1415767_at	Ythdf1	11.5927	11.4344	11.4923	9.97371	8.27121	9.66723	9.73938	11.5065	9.41288	4.26808
E15 Endocrine Progenitor	1424586_at	Ehbp1	12.3435	12.4542	12.1646	10.2964	10.1203	10.4026	10.0912	12.3208	10.2276	4.26693
E15 Endocrine Progenitor	1450451_at	Spock2	6.79876	6.68963	6.8314	4.33465	4.55228	5.21286	4.62173	6.77326	4.68038	4.26599
E15 Endocrine Progenitor	1458385_at	Hspa4l	8.51316	8.10259	7.55062	5.7037	5.96287	5.63983	6.54433	8.05546	5.96268	4.26568
E15 Endocrine Progenitor	1418884_x_at	Tuba1a	13.183	13.0975	13.0265	10.49	10.6641	11.617	11.2682	13.1023	11.0099	4.26477
E15 Endocrine Progenitor	1456160_at	Nxn	9.35436	9.03149	8.30923	6.85454	6.56089	6.90086	6.90747	8.89836	6.80594	4.26464
E15 Endocrine Progenitor	1427210_at	Baz2a	9.72981	9.58081	9.1754	7.29664	7.17805	7.41826	7.72531	9.49534	7.40456	4.25978
E15 Endocrine Progenitor	1450038_s_at	Usp9x	7.26534	7.14004	7.39461	6.22755	3.5516	5.68751	5.23819	7.26667	5.17621	4.25882
E15 Endocrine Progenitor	1435400_at	Efha2	10.2838	10.3661	9.49819	7.98989	7.93918	7.98733	7.92004	10.0494	7.95911	4.25829
E15 Endocrine Progenitor	1419972_at	Slc35a5	9.67223	9.56945	9.26296	7.9251	6.79068	7.43856	7.49247	9.50155	7.4117	4.25702
E15 Endocrine Progenitor	1423470_at	Ptbp2	11.448	11.492	11.0261	10.0131	8.30588	9.34455	9.26613	11.322	9.23241	4.25632
E15 Endocrine Progenitor	1434026_at	Atp8b2	10.1841	9.87066	9.57903	8.47341	7.72383	7.7484	7.21044	9.87794	7.78902	4.25428
E15 Endocrine Progenitor	1419846_at	Taf15	7.8435	7.48295	6.42947	5.11047	5.82358	4.87491	4.84518	7.25197	5.16353	4.25287
E15 Endocrine Progenitor	1417443_at	Acot11	8.37701	8.10409	8.27225	5.95675	6.23146	6.15069	6.31505	8.25112	6.16349	4.25049
E15 Endocrine Progenitor	1435472_at	Kremen1	9.75961	9.89613	9.70466	8.02184	7.5095	7.6293	7.63934	9.7868	7.69999	4.24807
E15 Endocrine Progenitor	1435551_at	Fhod3	8.48678	8.73435	8.79736	5.82976	7.1295	6.5849	6.80245	8.67283	6.58665	4.24622
E15 Endocrine Progenitor	1446551_at	Gltscr1	7.21548	6.85743	6.97194	4.86984	5.04981	5.50953	4.2901	7.01495	4.92982	4.24312
E15 Endocrine Progenitor	1429784_at	Mapk1ip1l	9.30318	9.19739	9.09977	7.5273	6.36893	7.32013	7.24591	9.20011	7.11557	4.24142
E15 Endocrine Progenitor	1416066_at	Cd9	9.2181	8.81741	9.52524	7.33646	6.40679	7.56696	7.10175	9.18691	7.10299	4.23959
E15 Endocrine Progenitor	1457493_at	Pten	7.76282	7.48319	5.32255	4.9096	4.24332	4.83805	5.09867	6.85619	4.77241	4.23916
E15 Endocrine Progenitor	1436904_at	Med13	9.23371	8.65501	8.89822	7.0308	6.77636	6.69038	6.8906	8.92898	6.84704	4.23378
E15 Endocrine Progenitor	1458495_at	Ntm	8.01973	6.91226	6.21232	5.20183	4.2392	4.93793	5.48682	7.04811	4.96644	4.23294
E15 Endocrine Progenitor	1434700_at	G2e3	9.22438	9.34187	8.51533	7.0418	6.16034	7.31995	7.26071	9.02719	6.9457	4.23245
E15 Endocrine Progenitor	1429357_at	Fam135a	8.97571	8.59157	8.02285	6.06071	7.28855	6.48344	5.96515	8.53004	6.44946	4.22978
E15 Endocrine Progenitor	1425075_at	Gatad2b	11.0806	10.8197	10.6377	8.67713	8.34206	8.9577	9.08834	10.846	8.76631	4.22711
E15 Endocrine Progenitor	1446497_at	Nav1	8.84519	8.66147	7.80701	6.77515	5.32678	6.38194	6.94976	8.43789	6.35841	4.22656
E15 Endocrine Progenitor	1449368_at	Dcn	8.11375	8.4278	8.59547	6.87863	5.20749	6.23408	6.87798	8.37901	6.29954	4.2265
E15 Endocrine Progenitor	1432010_at	Ap2a2	6.52208	7.11052	7.10872	4.46578	5.37414	4.9512	4.55288	6.91377	4.836	4.22154
E15 Endocrine Progenitor	1446119_at	D17Ertd165e	7.39748	6.78946	7.59739	5.28258	5.35219	4.92352	5.17725	7.26145	5.18389	4.22093
E15 Endocrine Progenitor	1435337_at	Tshz3	9.8372	9.81999	9.51692	7.51467	7.21285	7.69416	8.17253	9.72471	7.64855	4.21681
E15 Endocrine Progenitor	1425960_s_at	Pax6	7.8733	6.86339	6.4192	4.85931	5.44372	4.77648	4.82439	7.05196	4.97598	4.21633
E15 Endocrine Progenitor	1436400_at	Fxr1	10.6822	10.7696	10.5489	9.13563	7.7774	8.86569	8.5857	10.6669	8.5911	4.21579
E15 Endocrine Progenitor	1421137_a_at	Pkib	9.51158	9.0913	9.74707	8.4516	6.84609	7.2042	7.00376	9.44998	7.37641	4.20926
E15 Endocrine Progenitor	1437399_at	Cldnd1	10.7274	10.7178	10.503	9.54506	8.34549	8.51215	7.90259	10.6494	8.57632	4.2078
E15 Endocrine Progenitor	1429359_s_at	Rbpms	10.333	10.12	9.88356	8.76551	7.29466	8.14999	7.94802	10.1122	8.03954	4.20655
E15 Endocrine Progenitor	1453145_at	Pisd-ps3	9.03929	9.00426	7.22175	5.49793	6.33262	6.88312	6.68317	8.42177	6.34921	4.20631
E15 Endocrine Progenitor	1419157_at	Sox4	7.27666	7.06702	7.94781	6.28152	3.88091	5.63829	5.63495	7.4305	5.35892	4.20346
E15 Endocrine Progenitor	1421835_at	Mtap7	9.60028	9.33932	9.023	7.53621	6.8006	7.28294	7.37956	9.32087	7.24983	4.2019
E15 Endocrine Progenitor	1443857_at	Hook3	8.52986	8.28459	7.93271	6.82625	6.25156	5.75028	5.88551	8.24905	6.1784	4.20076
E15 Endocrine Progenitor	1426255_at	Nefl	7.84718	7.48608	8.22556	5.96207	5.48322	5.76808	5.92464	7.85294	5.7845	4.19432
E15 Endocrine Progenitor	1448875_at	Zhx1	8.97004	9.01415	9.20334	7.66553	6.28957	6.99556	7.02669	9.06251	6.99434	4.19356
E15 Endocrine Progenitor	1455182_at	Kif1b	9.58348	9.92427	9.92628	8.21525	7.33263	7.67236	7.75679	9.81134	7.74426	4.1904
E15 Endocrine Progenitor	1423947_at	1110008P14Rik	7.97317	7.90498	8.07878	5.76681	5.98572	5.7463	6.17661	7.98564	5.91886	4.18951
E15 Endocrine Progenitor	1438336_at	Fbxw11	10.3244	10.2489	9.15902	8.21933	7.29125	7.95554	7.91061	9.91078	7.84419	4.18895
E15 Endocrine Progenitor	1435698_at	Rictor	8.52655	8.82436	8.56569	6.8804	6.30373	6.6139	6.49221	8.63887	6.57256	4.18813
E15 Endocrine Progenitor	1433647_s_at	Rhobtb3	11.2057	11.2066	11.09	9.64111	8.42289	9.24356	9.10448	11.1675	9.10301	4.18277
E15 Endocrine Progenitor	1429410_at	Eny2	9.05132	9.08558	8.58381	7.12536	6.02562	6.93893	7.28372	8.9069	6.84341	4.17998
E15 Endocrine Progenitor	1425848_a_at	Dusp26	7.91311	7.84503	7.71034	5.2848	6.22089	6.00439	5.53021	7.82283	5.76007	4.17783
E15 Endocrine Progenitor	1429106_at	4921509J17Rik	9.48435	9.48287	9.43592	7.6329	7.04076	7.58532	7.36386	9.46771	7.40571	4.17565
E15 Endocrine Progenitor	1459917_at	Ggnbp2	7.60688	6.99399	6.6091	4.81509	5.26159	4.42457	5.53704	7.06999	5.00957	4.17106
E15 Endocrine Progenitor	1420487_at	Nol7	12.4043	12.4502	12.1755	10.8262	9.49322	10.3957	10.4281	12.3433	10.2858	4.16271
E15 Endocrine Progenitor	1426582_at	Atf2	10.0637	9.84386	10.0481	8.73777	7.14868	7.75113	8.07402	9.98519	7.9279	4.16204
E15 Endocrine Progenitor	1424621_at	Krcc1	8.46547	8.70061	9.048	7.72623	5.94879	6.18922	6.85945	8.73803	6.68092	4.1615
E15 Endocrine Progenitor	1418687_at	Arc	7.83505	8.07421	9.07989	5.81134	6.73052	6.14824	6.40048	8.32972	6.27265	4.16141
E15 Endocrine Progenitor	1428944_at	Uba6	8.06696	8.31678	8.43065	6.58136	5.19914	6.63847	6.44061	8.27147	6.2149	4.15996
E15 Endocrine Progenitor	1439840_at	Polb	7.75282	7.69838	7.56656	6.20203	5.33866	5.54421	5.38156	7.67259	5.61661	4.15824
E15 Endocrine Progenitor	1433468_at	6430527G18Rik	8.70456	8.34887	8.14077	6.62073	6.29706	6.19793	6.25869	8.39807	6.3436	4.1539
E15 Endocrine Progenitor	1416976_at	Stam2	8.79689	8.99661	8.97287	7.41714	6.87745	6.51758	6.65871	8.92212	6.86772	4.15372
E15 Endocrine Progenitor	1435514_at	Lztfl1	7.78049	7.0418	7.23634	5.71813	4.40767	4.97972	6.0889	7.35287	5.2986	4.15334
E15 Endocrine Progenitor	1436766_at	Luc7l2	8.88845	8.6621	8.68121	7.33646	5.85551	6.75092	6.81674	8.74392	6.68991	4.1526
E15 Endocrine Progenitor	1423689_a_at	Gpsm1	11.0414	11.1234	11.1109	9.05326	9.40245	9.03748	8.65921	11.0919	9.0381	4.15194
E15 Endocrine Progenitor	1427308_at	Dab1	9.65625	9.57752	9.63885	7.67629	8.23863	6.84543	7.5261	9.6242	7.57161	4.1485
E15 Endocrine Progenitor	1426297_at	Tcf3	9.92352	9.68015	9.49518	8.12732	7.31591	7.69297	7.45316	9.69962	7.64734	4.1476
E15 Endocrine Progenitor	1436464_at	Prox1	8.77306	8.63306	8.82054	7.05919	6.99486	6.50588	6.20304	8.74222	6.69074	4.1453
E15 Endocrine Progenitor	1451599_at	Sesn2	9.6985	9.64052	9.64412	7.6224	7.50131	7.58185	7.73362	9.66105	7.6098	4.14465
E15 Endocrine Progenitor	1428423_at	Pcgf3	11.1903	11.2085	11.4604	9.62449	8.86827	9.33241	9.11588	11.2864	9.23526	4.14436
E15 Endocrine Progenitor	1429913_at	Kcnk16	11.574	11.6097	11.4947	9.29778	10.049	9.59426	9.09458	11.5595	9.50892	4.14269
E15 Endocrine Progenitor	1446510_at	Phip	8.5822	8.56801	7.82231	6.8854	5.76671	5.82892	6.61356	8.32417	6.27365	4.14257
E15 Endocrine Progenitor	1442341_at	Kalrn	8.60919	8.39836	7.77183	7.98933	6.10956	5.59263	5.14555	8.25979	6.20927	4.14257
E15 Endocrine Progenitor	1424243_at	Rwdd4a	10.8968	11.0905	10.7791	9.40098	8.13883	8.95184	8.99499	10.9221	8.87166	4.14241
E15 Endocrine Progenitor	1433779_at	Casc4	10.4979	10.5209	10.7998	8.946	7.75827	8.65911	8.86097	10.6062	8.55609	4.14137
E15 Endocrine Progenitor	1433527_at	Ireb2	12.1002	12.0541	12.0378	10.5172	9.3425	10.1166	10.08	12.064	10.0141	4.14093
E15 Endocrine Progenitor	1460413_s_at	Zdhhc1	9.60881	9.36554	9.01591	7.5073	7.33288	7.42048	6.86213	9.33009	7.2807	4.13932
E15 Endocrine Progenitor	1428796_at	Bbx	10.9185	10.9087	10.6523	10.1858	7.78438	8.72647	8.41273	10.8265	8.77735	4.13862
E15 Endocrine Progenitor	1455506_at	Gatad2a	7.92933	8.37868	8.82847	6.12583	6.5193	6.48067	6.19448	8.37882	6.33007	4.13749
E15 Endocrine Progenitor	1423958_a_at	Ttc33	11.451	11.4994	11.3118	9.89142	8.6112	9.49453	9.49822	11.4207	9.37384	4.13213
E15 Endocrine Progenitor	1457265_at	Sfrs17b	10.4809	10.3934	10.1052	8.27349	8.37748	8.26165	8.20962	10.3265	8.28056	4.12948
E15 Endocrine Progenitor	1428207_at	Bcl7a	10.201	10.2366	10.0684	8.36403	8.11927	8.05317	7.95511	10.1686	8.1229	4.12888
E15 Endocrine Progenitor	1435822_at	D830012I24Rik	11.6768	11.694	11.5767	9.47814	9.56136	9.58286	9.79158	11.6491	9.60349	4.12863
E15 Endocrine Progenitor	1423322_at	Lin7c	10.8372	10.7219	10.6117	8.90712	8.55608	8.55203	8.69789	10.7236	8.67828	4.12757
E15 Endocrine Progenitor	1449078_at	St3gal6	11.2778	11.1958	11.1035	9.55632	8.72288	9.31835	8.99216	11.1924	9.14743	4.12656
E15 Endocrine Progenitor	1427980_at	4933407C03Rik	11.5988	11.6115	11.5944	9.40753	9.40031	9.64733	9.77909	11.6016	9.55857	4.12104
E15 Endocrine Progenitor	1423263_at	H3f3a	12.8839	12.8841	13.0205	11.4255	9.92812	11.1313	11.0617	12.9295	10.8867	4.12061
E15 Endocrine Progenitor	1434450_s_at	Adrbk2	11.3847	11.06	10.9035	9.35935	9.17733	8.87804	8.87929	11.116	9.0735	4.11972
E15 Endocrine Progenitor	1451008_at	St8sia3	10.2563	10.0824	10.0348	8.25488	7.87201	8.38213	7.81948	10.1245	8.08212	4.11917
E15 Endocrine Progenitor	1417521_at	Efna2	9.39365	9.02593	8.92064	7.39407	6.80295	7.2099	6.87793	9.11341	7.07121	4.11871
E15 Endocrine Progenitor	1451302_at	1110012L19Rik	12.4307	12.4539	12.5544	10.3154	10.5937	10.4883	10.354	12.4797	10.4378	4.11769
E15 Endocrine Progenitor	1416263_at	Abcb9	9.53339	9.41093	9.22136	8.17181	7.55343	6.80642	6.86102	9.38856	7.34817	4.11357
E15 Endocrine Progenitor	1426693_x_at	Cox15	10.2165	9.88463	9.87893	8.19006	7.41946	7.82169	8.38217	9.99337	7.95335	4.11252
E15 Endocrine Progenitor	1448997_at	Cyth1	7.95291	8.03568	8.01109	5.68354	5.96704	5.91849	6.2727	7.99989	5.96044	4.11089
E15 Endocrine Progenitor	1419112_at	Nlk	12.071	12.175	11.873	10.4929	9.38835	10.1195	10.0014	12.0397	10.0005	4.10996
E15 Endocrine Progenitor	1416215_at	Gosr1	7.85602	7.6962	7.75902	6.06662	5.51405	5.86168	5.48666	7.77041	5.73225	4.10721
E15 Endocrine Progenitor	1457432_at	Prox1	11.3458	10.9393	10.9159	9.30689	9.02099	9.01625	8.77159	11.067	9.02893	4.10692
E15 Endocrine Progenitor	1421910_at	Tcf20	12.6677	12.6451	12.4313	10.9092	10.3198	10.5922	10.3523	12.5814	10.5434	4.10664
E15 Endocrine Progenitor	1423225_at	Selk	11.8532	11.8607	11.678	10.0822	9.18924	9.90886	9.85726	11.7973	9.75939	4.10645
E15 Endocrine Progenitor	1440066_at	Smarcad1	9.54708	9.41144	8.36006	7.30036	7.16094	7.08342	6.72888	9.10619	7.0684	4.10616
E15 Endocrine Progenitor	1421950_at	Pfdn2	9.73337	9.40773	9.61856	8.13206	6.55671	7.60557	7.90746	9.58656	7.55045	4.10137
E15 Endocrine Progenitor	1434950_a_at	Armc8	7.83448	7.56147	7.86694	6.22837	4.96862	5.6482	6.02982	7.7543	5.71875	4.09977
E15 Endocrine Progenitor	1454729_at	Tmem108	8.14436	8.13941	8.10368	5.89918	6.06717	6.18358	6.2264	8.12915	6.09408	4.09841
E15 Endocrine Progenitor	1424657_at	Taok1	9.1443	9.27569	8.74355	7.13836	6.66981	7.01677	7.25784	9.05451	7.0207	4.09487
E15 Endocrine Progenitor	1459202_at	Dnmbp	8.0107	8.20335	7.55276	5.16627	6.00442	5.95929	6.42468	7.92227	5.88866	4.09427
E15 Endocrine Progenitor	1435174_at	Rsbn1	10.7628	10.889	10.321	9.20199	7.84155	8.77796	8.67688	10.6576	8.6246	4.09259
E15 Endocrine Progenitor	1418997_at	Lyrm5	10.1684	9.98601	9.88009	8.29076	7.79473	7.88882	7.94066	10.0115	7.97874	4.09191
E15 Endocrine Progenitor	1419155_a_at	Sox4	11.5191	11.5162	11.4807	10.4687	8.24699	9.62693	9.5593	11.5053	9.47547	4.08366
E15 Endocrine Progenitor	1432143_a_at	Hbp1	9.81863	9.92954	9.55335	8.17908	7.29558	7.85116	7.62532	9.76717	7.73778	4.08231
E15 Endocrine Progenitor	1458159_at	Gnaq	8.47418	8.01933	7.66003	6.83194	5.35872	5.82358	6.07821	8.05118	6.02311	4.07857
E15 Endocrine Progenitor	1456964_at	Rbm12	11.9291	11.371	11.2249	10.1868	8.62838	9.67454	9.4315	11.5083	9.48032	4.07842
E15 Endocrine Progenitor	1433632_at	Irf2bp2	9.15314	8.80594	8.9539	8.31972	6.14493	6.88506	6.42468	8.97099	6.9436	4.07668
E15 Endocrine Progenitor	1421844_at	Il1rap	8.84316	8.79689	8.68753	7.39936	5.90479	7.18743	6.50323	8.77586	6.7487	4.07601
E15 Endocrine Progenitor	1449079_s_at	St3gal6	11.7491	11.9337	11.9557	10.3707	9.43724	10.069	9.53309	11.8795	9.8525	4.07558
E15 Endocrine Progenitor	1447910_x_at	Selk	10.5277	10.5516	10.3268	8.69867	7.78448	8.60808	8.67569	10.4687	8.44173	4.07549
E15 Endocrine Progenitor	1429894_a_at	Mtap7	9.08585	7.99382	8.53349	6.48772	6.31024	6.49438	6.75066	8.53772	6.51075	4.07548
E15 Endocrine Progenitor	1440443_at	E030016H06Rik	9.12876	8.84174	7.99165	7.3892	5.82358	6.49672	6.79973	8.65405	6.62731	4.07484
E15 Endocrine Progenitor	1450079_at	Chd1	7.19191	7.3401	7.3907	5.97987	3.72326	5.04128	6.38083	7.30757	5.28131	4.07347
E15 Endocrine Progenitor	1459001_at	Vps33a	8.8771	8.61356	7.67881	6.46883	5.77184	6.59707	6.61663	8.38983	6.36359	4.07339
E15 Endocrine Progenitor	1456081_a_at	Aacs	9.95966	9.72332	9.41296	7.56148	7.47823	8.04309	7.60735	9.69865	7.67254	4.07305
E15 Endocrine Progenitor	1427025_at	Mtmr7	11.1289	11.1967	10.752	8.55781	9.2217	9.06406	9.15862	11.0259	9.00055	4.07079
E15 Endocrine Progenitor	1434474_at	Abca5	7.87298	8.15931	7.66786	6.00508	5.25905	6.17757	6.05792	7.90005	5.8749	4.07033
E15 Endocrine Progenitor	1459590_at	Clip3	7.69486	7.47129	6.83453	5.44642	4.85022	5.74535	5.19448	7.33356	5.30912	4.06835
E15 Endocrine Progenitor	1431673_at	4930557A04Rik	7.90143	7.53621	7.34064	6.65623	4.63429	5.53535	5.44796	7.59276	5.56846	4.06794
E15 Endocrine Progenitor	1419654_at	Tle3	11.6147	11.2272	10.7461	9.85583	8.85433	9.25943	8.72145	11.196	9.17276	4.06496
E15 Endocrine Progenitor	1450512_at	Cacna1a	8.33221	8.03918	8.31641	6.11552	6.51115	6.01807	6.17971	8.22927	6.20611	4.06473
E15 Endocrine Progenitor	1431293_a_at	Cldnd1	10.2221	10.0727	9.7532	8.95921	7.56445	7.86219	7.588	10.016	7.99346	4.063
E15 Endocrine Progenitor	1441843_s_at	5230400M03Rik	9.82299	9.45661	8.71294	8.15867	6.41674	7.08342	7.58117	9.33085	7.31	4.05821
E15 Endocrine Progenitor	1435637_at	Itfg1	10.1187	10.0517	9.97895	8.33901	7.48019	8.10504	8.19544	10.0498	8.02992	4.05553
E15 Endocrine Progenitor	1431469_a_at	Cxxc5	9.71129	9.54539	9.42328	7.82595	7.24269	7.68781	7.40804	9.55999	7.54112	4.05265
E15 Endocrine Progenitor	1455189_at	Trim33	9.1511	9.00215	9.55304	8.21255	6.40778	6.88804	7.35794	9.23543	7.21658	4.05261
E15 Endocrine Progenitor	1437789_at	Birc6	10.4424	10.595	9.52226	8.80889	7.35379	7.9336	8.5859	10.1865	8.17055	4.04455
E15 Endocrine Progenitor	1440522_at	Gm10454	11.8202	11.7915	11.3973	9.69143	9.77428	9.87848	9.27091	11.6697	9.65377	4.04438
E15 Endocrine Progenitor	1457197_at	Prkacb	7.63577	7.09622	6.7457	5.5363	4.48982	4.9512	5.59748	7.15923	5.1437	4.04328
E15 Endocrine Progenitor	1426010_a_at	Epb4.1l3	10.236	9.96994	9.17326	7.95028	7.79182	7.66484	7.7034	9.79308	7.77758	4.04319
E15 Endocrine Progenitor	1452347_at	Mef2a	9.28791	9.38842	9.04303	7.82595	6.67936	7.10882	7.28559	9.23979	7.22493	4.0414
E15 Endocrine Progenitor	1418370_at	Tnnc1	10.4933	10.355	10.7821	8.05646	8.21559	9.42367	8.41907	10.5435	8.5287	4.04117
E15 Endocrine Progenitor	1436033_at	BC031353	10.5392	10.4959	10.5292	8.90704	8.26214	8.52441	8.33427	10.5214	8.50697	4.04031
E15 Endocrine Progenitor	1438284_at	Ocrl	11.2188	10.6249	9.55304	8.87864	8.33356	8.2905	8.30272	10.4656	8.45135	4.03967
E15 Endocrine Progenitor	1437045_at	Mapk8	7.92933	7.07028	6.44338	4.6562	5.41575	5.38261	5.08396	7.14766	5.13463	4.0363
E15 Endocrine Progenitor	1434069_at	Prex1	11.7339	11.8988	11.6285	10.5249	9.22094	9.31843	9.8991	11.7537	9.74083	4.03596
E15 Endocrine Progenitor	1434174_at	Lysmd3	9.37299	8.97915	8.93664	7.57455	6.08297	7.29297	7.38607	9.09626	7.08414	4.03374
E15 Endocrine Progenitor	1458003_at	Zfp398	8.24691	7.71013	8.07414	6.63549	5.20298	6.00635	6.15364	8.01039	5.99962	4.02999
E15 Endocrine Progenitor	1438663_at	Bat2l2	11.1588	10.559	10.1685	8.79248	7.9369	8.66413	9.07885	10.6288	8.61809	4.02974
E15 Endocrine Progenitor	1435260_at	Akt3	11.1536	11.1155	10.7119	9.00981	9.24057	8.82802	8.8539	10.9937	8.98307	4.02949
E15 Endocrine Progenitor	1419549_at	Arg1	9.52167	10.0491	10.1138	9.12659	7.77728	7.57726	7.0589	9.89486	7.88501	4.02743
E15 Endocrine Progenitor	1450693_at	Rgs17	10.4659	10.9095	10.7223	8.3959	8.85196	8.88846	8.62334	10.6993	8.68991	4.02597
E15 Endocrine Progenitor	1424956_at	Ahdc1	9.18748	9.36111	9.38963	7.53458	7.28585	7.13608	7.25713	9.31274	7.30341	4.02596
E15 Endocrine Progenitor	1419427_at	Gm3893	6.56407	6.51662	6.88959	4.55345	4.46988	4.83491	4.73198	6.65676	4.64756	4.0256
E15 Endocrine Progenitor	1434717_at	Cul3	10.346	10.3369	10.1367	8.85992	7.7357	8.12511	8.33555	10.2732	8.26407	4.02531
E15 Endocrine Progenitor	1439572_at	R3hdm1	8.82159	8.52679	7.20931	6.92114	6.82932	5.22456	5.73331	8.1859	6.17708	4.02451
E15 Endocrine Progenitor	1417336_a_at	Sytl4	9.66178	9.1553	9.2857	7.34567	7.49922	7.26724	7.32307	9.36759	7.3588	4.02446
E15 Endocrine Progenitor	1427607_at	Atp9a	7.68793	7.60395	7.81042	6.02642	5.52646	5.84783	5.37042	7.70077	5.69278	4.02221
E15 Endocrine Progenitor	1439881_at	Zfp568	7.15939	6.82807	6.92454	5.12237	4.94642	5.10378	4.67839	6.97066	4.96274	4.02203
E15 Endocrine Progenitor	1458711_at	Polr2a	7.9462	7.69259	8.12511	5.98788	6.26162	5.69328	5.7148	7.9213	5.91439	4.01919
E15 Endocrine Progenitor	1429602_at	Cd164l2	9.43842	9.39597	9.4842	7.38768	7.79702	7.50122	7.04695	9.43953	7.43322	4.01754
E15 Endocrine Progenitor	1421047_at	Smad5	11.306	10.9559	10.8286	9.433	7.37757	9.69001	9.59643	11.0302	9.02425	4.01651
E15 Endocrine Progenitor	1426225_at	Rbp4	13.2752	13.1955	12.996	10.8415	10.9718	11.9563	10.8311	13.1555	11.1502	4.01493
E15 Endocrine Progenitor	1438742_at	BC019943	7.29195	6.72566	6.57485	5.2063	4.0713	5.111	5.04667	6.86415	4.85882	4.01483
E15 Endocrine Progenitor	1435268_at	Rtdr1	11.9054	11.5482	11.1803	9.64291	9.40749	9.9224	9.18464	11.5446	9.53936	4.01463
E15 Endocrine Progenitor	1438069_a_at	Rbm5	9.4478	8.40169	7.35602	6.94115	5.33486	6.60275	6.70851	8.40184	6.39682	4.01394
E15 Endocrine Progenitor	1449403_at	C1qc	8.36778	8.35638	8.87001	6.9811	6.23534	6.54138	6.34994	8.53139	6.52694	4.01236
E15 Endocrine Progenitor	1425652_s_at	Rbpms	8.56676	8.08721	7.65729	6.56766	5.77184	6.30677	5.75776	8.10376	6.10101	4.00763
E15 Endocrine Progenitor	1436066_at	Rps24	6.61399	6.97833	7.46238	4.42491	5.1607	5.42667	5.05365	7.01823	5.01648	4.00486
E15 Endocrine Progenitor	1427241_at	Papolg	8.86296	9.39671	9.46406	7.88835	5.86361	7.74372	7.46493	9.24124	7.24015	4.00302
E15 Endocrine Progenitor	1442427_at	9630026M06Rik	10.7366	10.5127	9.67749	9.12459	7.09607	8.43911	8.57761	10.3089	8.30935	3.99888
E15 Endocrine Progenitor	1439289_s_at	Pnmal1	7.91719	8.02146	7.7883	5.76976	5.72604	6.20756	5.93587	7.90898	5.90981	3.99771
E15 Endocrine Progenitor	1435564_at	EG240055	9.59858	9.76282	10.1385	7.88708	7.61546	7.87431	7.96394	9.8333	7.8352	3.99475
E15 Endocrine Progenitor	1429545_at	Ube2i	7.83745	7.66097	7.59388	6.13749	5.4994	5.61039	5.55135	7.69743	5.69966	3.99384
E15 Endocrine Progenitor	1423910_at	Agap3	11.4755	11.4175	11.5417	9.28914	9.47415	9.60487	9.55707	11.4782	9.48131	3.99152
E15 Endocrine Progenitor	1423168_at	Mobkl3	10.945	10.8232	11.0177	9.21626	8.48423	8.95917	9.06756	10.9286	8.9318	3.99125
E15 Endocrine Progenitor	1444482_at	A130078K24Rik	8.72993	8.38876	7.73698	6.16527	6.43602	6.50175	6.05446	8.28522	6.28938	3.9885
E15 Endocrine Progenitor	1435614_s_at	Rasgrf1	8.40459	7.74589	8.30441	5.61488	6.84733	6.03297	6.12817	8.15163	6.15584	3.98835
E15 Endocrine Progenitor	1417279_at	Itpr1	8.27333	8.49267	8.34382	6.12847	5.641	6.62171	7.10757	8.36994	6.37469	3.98685
E15 Endocrine Progenitor	1443926_at	Meis2	9.45829	9.37842	8.33396	7.72728	6.53788	7.21548	6.77222	9.05689	7.06322	3.9825
E15 Endocrine Progenitor	1446730_at	Iffo2	8.82308	8.51113	8.15659	7.11201	5.60839	6.40891	6.88476	8.49693	6.50352	3.98178
E15 Endocrine Progenitor	1449073_at	N6amt2	7.05039	7.38659	7.5839	5.00097	5.49506	5.59177	5.30923	7.34029	5.34926	3.97521
E15 Endocrine Progenitor	1435852_at	Spred3	8.28643	8.3407	7.75508	6.0296	6.24229	6.42476	5.84976	8.1274	6.1366	3.97457
E15 Endocrine Progenitor	1425341_at	Kcnk3	8.81122	8.8535	8.54683	6.55643	6.64048	6.92454	6.86516	8.73718	6.74665	3.97384
E15 Endocrine Progenitor	1458450_at	Zfr	9.09861	8.88041	8.91759	7.16611	6.65481	7.02275	7.06475	8.96554	6.97711	3.96806
E15 Endocrine Progenitor	1415996_at	Txnip	13.2168	13.0651	13.0408	11.9145	10.5191	11.1473	10.897	13.1076	11.1195	3.96711
E15 Endocrine Progenitor	1436122_at	Zfp667	10.6903	10.6732	10.2693	8.89832	8.66966	8.50799	8.15076	10.5443	8.55668	3.96569
E15 Endocrine Progenitor	1433730_at	Elmod2	11.9635	11.8329	11.8149	10.1432	9.29591	9.84897	10.2449	11.8704	9.88324	3.96462
E15 Endocrine Progenitor	1428905_at	Rraga	9.66249	9.62749	10.0478	8.12865	7.32176	7.90103	7.81826	9.77925	7.79243	3.96363
E15 Endocrine Progenitor	1448548_at	Tulp4	10.7664	10.84	10.6878	9.21582	8.48918	8.76051	8.6466	10.7647	8.77803	3.96335
E15 Endocrine Progenitor	1457736_at	Vps37d	11.001	10.9837	10.7946	9.38597	8.85014	8.97036	8.55292	10.9265	8.93985	3.96304
E15 Endocrine Progenitor	1452741_s_at	Gpd2	12.7087	12.4505	12.1063	10.6814	9.90285	10.5804	10.5785	12.4218	10.4358	3.96148
E15 Endocrine Progenitor	1436892_at	Spred2	6.93942	6.79967	6.73635	5.34491	4.37274	5.08493	4.55687	6.82515	4.83986	3.9594
E15 Endocrine Progenitor	1434101_at	Nfib	9.30793	9.52067	9.12006	8.33177	6.46199	7.29652	7.23411	9.31622	7.3311	3.95896
E15 Endocrine Progenitor	1420506_a_at	Stxbp1	7.76199	7.87249	7.99341	5.58384	6.27909	5.74927	5.95551	7.87596	5.89192	3.95599
E15 Endocrine Progenitor	1431372_at	Srpk2	8.7423	8.14526	7.88196	6.69939	6.67714	6.11429	5.60062	8.25651	6.27286	3.95491
E15 Endocrine Progenitor	1443925_at	Wnk3	7.69849	7.51755	8.30774	6.08246	6.00339	5.91405	5.43292	7.84126	5.85821	3.95328
E15 Endocrine Progenitor	1424329_a_at	Prrg2	11.0649	10.8145	11.0673	8.72565	9.56973	8.70546	8.99597	10.9822	8.9992	3.95326
E15 Endocrine Progenitor	1433664_at	Ube2q2	8.73922	8.40908	9.01922	7.73943	7.02177	6.09752	6.09943	8.72251	6.73954	3.95306
E15 Endocrine Progenitor	1418630_at	Khdrbs1	7.88832	7.99706	7.2426	6.05792	5.73011	5.5165	5.60162	7.70933	5.72654	3.95257
E15 Endocrine Progenitor	1432269_a_at	Sh3kbp1	10.5692	9.98721	10.0167	8.53397	7.72009	7.85828	8.72078	10.1911	8.20828	3.95254
E15 Endocrine Progenitor	1450394_at	Golph3	11.7092	11.8012	11.7253	10.501	8.78011	9.85564	9.9151	11.7452	9.76296	3.95111
E15 Endocrine Progenitor	1439846_at	Klf12	7.02837	7.07428	7.27322	5.00659	4.90476	5.44972	5.21424	7.12529	5.14383	3.94893
E15 Endocrine Progenitor	1457174_at	AU015680	8.97209	8.68054	8.13956	7.22791	5.90924	6.96499	6.3621	8.5974	6.61606	3.94859
E15 Endocrine Progenitor	1458994_at	Csnk1g3	8.75111	8.54422	8.12434	7.0418	7.31967	5.81381	5.79253	8.47322	6.49195	3.9484
E15 Endocrine Progenitor	1430177_at	Ube2b	8.2282	7.64729	7.43265	5.83996	5.30653	6.05632	5.95119	7.76938	5.7885	3.94734
E15 Endocrine Progenitor	1441175_at	Arx	7.49736	7.64687	6.75285	5.02331	5.47381	5.52521	5.25084	7.29903	5.31829	3.94694
E15 Endocrine Progenitor	1458073_at	9330156P08Rik	9.00456	8.55678	7.17901	6.78078	5.53151	6.7915	5.96423	8.24678	6.267	3.94432
E15 Endocrine Progenitor	1452146_a_at	Cox15	9.32195	8.89406	8.62849	7.06095	6.55396	6.74805	7.5126	8.94817	6.96889	3.94296
E15 Endocrine Progenitor	1453730_at	Rpl37	6.88018	6.82917	6.70506	4.43663	4.7125	4.94089	5.21319	6.80481	4.8258	3.94221
E15 Endocrine Progenitor	1439388_s_at	Bcar1	11.6658	11.5768	11.9155	9.5369	10.2878	9.52542	9.61186	11.7194	9.7405	3.94184
E15 Endocrine Progenitor	1426969_at	Trim23	9.20028	9.27421	8.97864	7.70275	6.74653	7.03747	7.2058	9.15104	7.17314	3.93919
E15 Endocrine Progenitor	1434397_at	Zdhhc17	10.9996	10.9375	10.673	9.4999	8.59067	8.64024	8.8409	10.8701	8.89293	3.93707
E15 Endocrine Progenitor	1429559_at	Gnaq	10.4739	10.5675	10.8089	9.02131	8.06442	8.58182	8.89453	10.6168	8.64052	3.93472
E15 Endocrine Progenitor	1451943_a_at	Ppm1a	8.18865	8.02871	8.11348	6.53908	5.3004	6.52967	6.16904	8.11028	6.13455	3.93328
E15 Endocrine Progenitor	1436937_at	Rbms3	11.552	11.377	11.2186	10.4956	8.51669	9.4962	9.11913	11.3826	9.40691	3.93305
E15 Endocrine Progenitor	1460665_a_at	Cnot7	9.24091	8.92199	9.08811	7.11415	6.76149	7.2431	7.31462	9.08367	7.10834	3.93218
E15 Endocrine Progenitor	1440246_at	Lass6	9.54495	9.08167	9.06054	7.46094	6.32557	7.58464	7.64626	9.22905	7.25435	3.93047
E15 Endocrine Progenitor	1447776_x_at	Rab6	10.4825	10.0646	9.33706	8.45023	7.26732	8.23973	7.99042	9.96138	7.98693	3.92979
E15 Endocrine Progenitor	1418908_at	Pam	8.52505	8.53879	8.69753	6.61743	6.65453	6.7822	6.39852	8.58712	6.61317	3.92844
E15 Endocrine Progenitor	1440755_at	Ep400	8.10441	7.54506	8.13148	5.84873	6.86281	5.76591	5.33486	7.92698	5.95308	3.92831
E15 Endocrine Progenitor	1456821_at	Specc1l	7.7864	6.82807	7.32899	6.02213	4.63908	5.42752	5.27364	7.31449	5.34059	3.92827
E15 Endocrine Progenitor	1429093_at	Ddi2	10.0502	10.1885	9.79078	8.57166	7.14736	8.08829	8.34208	10.0098	8.03735	3.92442
E15 Endocrine Progenitor	1420628_at	Pura	11.27	11.2343	10.8963	9.83202	8.42394	9.16412	9.22502	11.1335	9.16127	3.92381
E15 Endocrine Progenitor	1429555_at	Cldnd1	9.98687	10.0192	9.47155	8.24951	7.45614	8.05305	7.65943	9.82587	7.85453	3.9213
E15 Endocrine Progenitor	1417900_a_at	Vldlr	7.86592	7.89575	8.10409	6.40778	5.77547	5.8905	5.86248	7.95525	5.98406	3.92092
E15 Endocrine Progenitor	1423493_a_at	Nfix	10.4852	10.4614	10.9839	8.57166	8.90754	8.7914	8.41868	10.6435	8.67232	3.92087
E15 Endocrine Progenitor	1458608_at	Tpst2	7.88203	7.8764	6.84251	6.16853	5.48111	5.25343	5.35138	7.53364	5.56361	3.91776
E15 Endocrine Progenitor	1452999_at	Smndc1	10.1171	10.1924	10.2309	8.51094	7.45742	8.33688	8.5375	10.1802	8.21069	3.91624
E15 Endocrine Progenitor	1426226_at	Dyrk1a	7.48995	7.27524	8.09849	5.67543	5.48414	5.37629	6.07276	7.62123	5.65216	3.91516
E15 Endocrine Progenitor	1424246_a_at	Tes	11.0976	11.178	11.1375	9.49795	8.64042	9.37978	9.15937	11.1377	9.16938	3.91309
E15 Endocrine Progenitor	1448460_at	Acvr1	7.71818	7.57455	7.78708	6.14911	5.61501	5.23528	5.90862	7.69327	5.727	3.90756
E15 Endocrine Progenitor	1452656_at	Zdhhc2	8.10597	7.68058	6.96593	5.80363	5.64906	5.15635	5.86419	7.58416	5.61831	3.90644
E15 Endocrine Progenitor	1428607_at	Araf	11.1354	11.258	10.5267	9.7304	8.08923	9.18019	9.03119	10.9734	9.00775	3.90579
E15 Endocrine Progenitor	1426896_at	Zfp191	9.35193	9.22481	9.12855	7.68721	6.49264	7.3505	7.54779	9.2351	7.26954	3.90565
E15 Endocrine Progenitor	1431326_a_at	Tmod2	7.17598	7.06399	6.6091	4.77559	5.40819	4.6562	5.09912	6.94969	4.98478	3.90389
E15 Endocrine Progenitor	1438565_at	A830010M20Rik	8.11078	7.54331	6.64386	5.52834	5.85214	5.15587	5.33486	7.43265	5.4678	3.90372
E15 Endocrine Progenitor	1444663_at	Vezf1	7.62867	7.54663	7.64977	6.05792	6.11535	5.21386	5.18754	7.60836	5.64367	3.90328
E15 Endocrine Progenitor	1454791_a_at	Rbbp4	7.65776	7.80128	8.15389	5.93008	5.65629	5.69474	6.34411	7.87097	5.90631	3.90323
E15 Endocrine Progenitor	1427079_at	Mapre3	10.9637	10.7632	10.5235	9.03395	9.10046	8.6625	8.34846	10.7501	8.78634	3.90075
E15 Endocrine Progenitor	1446550_at	Gltscr1	7.13658	7.3015	6.54287	4.88668	4.6146	5.47375	5.14555	6.99365	5.03015	3.90009
E15 Endocrine Progenitor	1434861_at	Dpy19l4	8.8739	8.64736	8.66502	7.63179	5.48802	6.9199	7.02443	8.72876	6.76604	3.89797
E15 Endocrine Progenitor	1446943_at	Dst	7.13516	7.07097	6.2722	4.72799	4.98421	4.72454	5.02032	6.82611	4.86427	3.89559
E15 Endocrine Progenitor	1426517_at	Gnaz	8.13467	8.26954	8.5325	6.09876	6.49443	6.63709	6.17661	8.31224	6.35172	3.89201
E15 Endocrine Progenitor	1451780_at	Blnk	8.44715	8.64144	8.64609	6.30987	7.15118	5.79416	7.21604	8.57823	6.61781	3.89174
E15 Endocrine Progenitor	1452021_a_at	Hes6	10.5268	10.7498	10.4496	8.51303	8.87631	8.68521	8.39042	10.5754	8.61624	3.88839
E15 Endocrine Progenitor	1451717_s_at	Senp2	8.21525	8.04929	8.71338	7.14244	5.64546	6.47936	6.20203	8.32597	6.36732	3.88698
E15 Endocrine Progenitor	1446193_at	D5Ertd579e	8.33024	7.47942	7.68684	6.37065	5.67154	5.69474	5.7572	7.83217	5.87353	3.88693
E15 Endocrine Progenitor	1429771_at	3110073H01Rik	10.4448	10.1701	9.95517	8.61278	7.65907	8.13992	8.51433	10.19	8.23153	3.88659
E15 Endocrine Progenitor	1435912_at	Ubxn7	11.0672	11.0539	10.8253	9.46434	8.51056	9.25447	8.86583	10.9822	9.0238	3.88618
E15 Endocrine Progenitor	1422075_at	Celsr2	7.25109	6.86282	7.19057	5.36215	5.10585	5.12812	4.97757	7.1015	5.14342	3.88543
E15 Endocrine Progenitor	1449956_at	Prkce	8.52404	8.44423	8.53593	6.12458	6.67714	6.57185	6.8071	8.5014	6.54517	3.88047
E15 Endocrine Progenitor	1434264_at	Ank2	10.0054	9.98367	10.2343	9.32855	7.9538	7.8733	7.31964	10.0745	8.11882	3.87887
E15 Endocrine Progenitor	1455177_at	Ahi1	11.5178	11.592	11.3893	9.63074	9.65344	9.3891	9.50387	11.4997	9.54429	3.87823
E15 Endocrine Progenitor	1427232_at	Tshz1	10.3555	10.3183	10.0598	8.9658	7.40305	8.56134	8.23368	10.2445	8.29097	3.87328
E15 Endocrine Progenitor	1426511_at	Sccpdh	7.52215	7.638	8.18015	4.90487	6.30512	5.95034	6.14772	7.7801	5.82701	3.87202
E15 Endocrine Progenitor	1441660_at	Actr2	6.72695	6.97947	7.09837	5.17954	5.06178	4.31452	5.37414	6.93493	4.9825	3.87027
E15 Endocrine Progenitor	1429345_at	Tubgcp4	8.32971	8.22332	7.04677	6.42707	5.15914	5.75617	6.31505	7.8666	5.91436	3.86975
E15 Endocrine Progenitor	1441238_at	Pds5a	9.73624	9.55632	7.77846	8.40932	6.44797	6.67072	6.7597	9.02368	7.07193	3.86844
E15 Endocrine Progenitor	1437222_x_at	Rrm2b	8.20027	7.99382	8.2204	6.36696	5.3644	6.49969	6.51759	8.13816	6.18716	3.86644
E15 Endocrine Progenitor	1450103_a_at	Cyth2	11.5977	11.7497	11.6408	9.59761	10.2646	9.62594	9.3651	11.6627	9.7133	3.86225
E15 Endocrine Progenitor	1422751_at	Tle1	9.37162	9.18827	9.65344	7.64111	5.83384	8.75096	7.59412	9.40444	7.45501	3.86223
E15 Endocrine Progenitor	1456199_x_at	Ranbp9	12.1868	12.2276	11.798	10.6346	9.33204	10.1865	10.3356	12.0708	10.1222	3.86007
E15 Endocrine Progenitor	1426012_a_at	2610301G19Rik	9.28865	8.30139	8.7605	7.75575	6.86615	6.23399	6.48525	8.78352	6.83529	3.85901
E15 Endocrine Progenitor	1451878_a_at	Jmy	9.92469	9.52057	9.39696	7.55007	7.90103	7.63913	7.57455	9.61407	7.6662	3.85806
E15 Endocrine Progenitor	1444096_at	Zfr	8.90099	8.2507	8.01987	6.93603	6.48426	5.67946	6.67109	8.39052	6.44271	3.85788
E15 Endocrine Progenitor	1433994_at	4931406P16Rik	7.85417	7.73068	7.60557	5.71952	6.4261	5.79064	5.19448	7.73014	5.78268	3.85695
E15 Endocrine Progenitor	1419355_at	Klf7	8.66042	8.47183	8.53044	7.56473	6.17423	6.29245	6.39662	8.55423	6.60701	3.85631
E15 Endocrine Progenitor	1441859_x_at	Cxcl1	7.75341	7.85464	7.3233	5.89444	5.68463	5.65868	5.54932	7.64379	5.69677	3.85577
E15 Endocrine Progenitor	1440404_at	Tulp4	10.7104	10.6996	9.45368	8.60414	8.00715	8.23727	8.51495	10.2879	8.34088	3.85573
E15 Endocrine Progenitor	1460483_at	2610034E01Rik	8.41533	8.28783	8.29024	6.84692	6.05639	6.49152	6.1417	8.33113	6.38413	3.85572
E15 Endocrine Progenitor	1424199_at	Seh1l	11.285	11.2471	10.9683	9.45589	8.57669	9.54974	9.302	11.1668	9.22108	3.85236
E15 Endocrine Progenitor	1449904_at	Dopey2	8.54951	8.19821	8.66595	6.63353	6.60275	6.67383	6.19579	8.47122	6.52648	3.8497
E15 Endocrine Progenitor	1423428_at	Ror2	10.0199	10.1678	10.5035	7.81588	8.44913	8.49455	8.38343	10.2304	8.28575	3.84934
E15 Endocrine Progenitor	1423982_at	Sfrs13a	11.4886	11.6174	11.33	10.1055	8.67209	9.77628	9.58388	11.4787	9.53443	3.84836
E15 Endocrine Progenitor	1417047_at	Tusc4	7.64832	7.77798	8.22699	6.00755	6.05327	5.89046	5.80983	7.88443	5.94028	3.84811
E15 Endocrine Progenitor	1446982_at	Pard3	8.81837	8.53879	7.61131	7.11435	6.43986	6.14817	5.82362	8.32283	6.3815	3.84058
E15 Endocrine Progenitor	1417319_at	Pvrl3	9.46689	9.05853	8.90618	7.91049	6.68374	7.24416	6.97837	9.14387	7.20419	3.8362
E15 Endocrine Progenitor	1438929_at	Actr1a	7.74352	7.57404	7.65946	5.2685	6.06553	6.00439	5.54227	7.65901	5.72017	3.83396
E15 Endocrine Progenitor	1434272_at	Cpeb2	10.7387	10.7807	10.2171	8.93972	8.02386	8.54408	9.0554	10.5789	8.64077	3.832
E15 Endocrine Progenitor	1428654_at	1200016B10Rik	10.8983	10.9185	10.8089	8.86699	8.9005	8.94901	9.03395	10.8752	8.93761	3.83076
E15 Endocrine Progenitor	1435482_at	Zfp653	6.49033	6.49152	7.42667	4.61054	5.32085	4.77682	4.75334	6.80284	4.86539	3.83029
E15 Endocrine Progenitor	1459551_at	Pex7	8.3254	8.04742	7.67222	6.99893	5.13315	6.12009	6.05873	8.01501	6.07772	3.82986
E15 Endocrine Progenitor	1435952_at	Tsc22d1	11.051	11.1483	10.8365	9.45759	8.91283	9.09326	8.83771	11.0119	9.07535	3.828
E15 Endocrine Progenitor	1424029_at	Tspyl4	10.4804	10.4599	10.3245	8.88924	8.30433	8.57913	8.17088	10.4216	8.48589	3.82562
E15 Endocrine Progenitor	1436867_at	Srl	11.5087	11.3351	11.7611	9.55429	9.8311	9.61573	9.3961	11.535	9.5993	3.8255
E15 Endocrine Progenitor	1426469_a_at	Tbp	9.63876	9.72716	9.7196	8.26165	7.28688	7.63254	7.85804	9.69517	7.75977	3.82484
E15 Endocrine Progenitor	1435576_at	AW413774	9.66671	9.67554	9.46058	8.29038	6.98761	7.69159	7.6968	9.60094	7.6666	3.82205
E15 Endocrine Progenitor	1459695_at	Cpsf6	9.53756	9.31327	7.86714	7.89842	6.59415	6.52432	6.87219	8.90599	6.97227	3.8204
E15 Endocrine Progenitor	1438034_at	Fam82b	8.40615	7.8574	7.98542	7.19171	5.66625	5.88217	5.85732	8.08299	6.14936	3.82014
E15 Endocrine Progenitor	1427425_at	9130208E07Rik	9.32587	9.32718	9.06145	8.09678	6.51339	7.1903	7.41849	9.23816	7.30474	3.81961
E15 Endocrine Progenitor	1455244_at	Daam1	11.3023	11.3167	11.2862	9.45545	8.89274	9.80098	9.32482	11.3017	9.3685	3.81911
E15 Endocrine Progenitor	1441317_x_at	Jakmip1	9.18037	8.72517	8.59498	6.87303	6.02795	6.83853	7.86302	8.8335	6.90063	3.81815
E15 Endocrine Progenitor	1429356_s_at	Klhl24	8.948	8.92548	8.64822	7.40373	6.43988	6.93739	6.85031	8.84057	6.90783	3.81779
E15 Endocrine Progenitor	1422551_at	Zkscan3	9.70107	9.70362	9.04633	7.85828	7.34277	7.76465	7.24009	9.48367	7.55145	3.81643
E15 Endocrine Progenitor	1418848_at	Ap4m1	7.02009	7.0672	7.35104	5.09334	5.15363	5.56777	5.05365	7.14611	5.2171	3.80794
E15 Endocrine Progenitor	1452427_s_at	Ptplad1	8.55513	8.01889	8.73777	6.3584	6.04602	6.54436	7.08531	8.43726	6.50852	3.80723
E15 Endocrine Progenitor	1455877_a_at	Nanos1	9.81323	9.49612	9.63628	7.52466	7.75652	7.74971	7.85026	9.64855	7.72029	3.80596
E15 Endocrine Progenitor	1420870_at	Mllt10	8.91779	8.78928	9.00776	7.78708	6.09965	7.06745	6.95352	8.90494	6.97693	3.80532
E15 Endocrine Progenitor	1443279_at	Meis1	7.80403	8.28319	6.63734	5.99795	5.77399	5.38873	5.42964	7.57485	5.64758	3.80335
E15 Endocrine Progenitor	1452859_at	1200016B10Rik	10.4702	10.5946	10.7445	8.84058	8.70059	8.57599	8.58714	10.6031	8.67608	3.80264
E15 Endocrine Progenitor	1448864_at	Snrk	12.0199	11.8882	12.7021	10.6979	10.0064	10.1658	10.2387	12.2034	10.2772	3.80056
E15 Endocrine Progenitor	1433482_a_at	Fubp1	10.1169	10.0727	10.034	8.59589	7.77133	8.23932	7.98697	10.0745	8.14838	3.80037
E15 Endocrine Progenitor	1446838_at	Atad1	7.91032	6.84244	6.35454	4.6905	4.7834	5.42667	5.538	7.03577	5.10964	3.80033
E15 Endocrine Progenitor	1452056_s_at	Ppp3ca	12.1789	12.1279	12.0737	10.4529	9.93989	10.2172	10.1936	12.1268	10.2009	3.79985
E15 Endocrine Progenitor	1424962_at	Tm4sf4	10.7116	10.5655	10.5672	9.16923	8.23152	8.98456	8.37031	10.6148	8.6889	3.79964
E15 Endocrine Progenitor	1458401_at	4932438A13Rik	7.64107	7.77211	7.282	5.99795	5.62927	5.38074	5.55437	7.56506	5.64058	3.79599
E15 Endocrine Progenitor	1444657_at	N4bp2	9.67695	9.53505	9.11238	7.41785	7.40172	7.61095	7.63965	9.44146	7.51754	3.79452
E15 Endocrine Progenitor	1437094_x_at	Pyroxd2	7.0774	6.62284	7.01256	5.29404	5.42277	4.58008	4.62767	6.90427	4.98114	3.79244
E15 Endocrine Progenitor	1460668_at	Gal	7.56829	7.92149	8.04413	5.45852	5.97101	6.03496	6.22425	7.84464	5.92219	3.79067
E15 Endocrine Progenitor	1441328_at	Picalm	8.23031	7.81775	7.26312	6.18226	5.64932	5.79051	5.77153	7.77039	5.84841	3.78945
E15 Endocrine Progenitor	1459144_at	Fndc3a	9.07049	8.60585	7.28202	7.0769	5.89454	6.11887	6.50175	8.31945	6.39801	3.78801
E15 Endocrine Progenitor	1441955_s_at	Stox2	7.96036	6.94308	7.13982	5.24428	5.19225	5.3733	5.89882	7.34776	5.42716	3.78579
E15 Endocrine Progenitor	1439929_at	Mfhas1	8.0581	8.13987	7.44097	6.55967	5.51594	6.08723	5.6756	7.87965	5.95961	3.78433
E15 Endocrine Progenitor	1431405_a_at	Cspp1	10.6276	10.4254	9.19584	8.48915	7.64648	8.25621	8.26299	10.0829	8.16371	3.78221
E15 Endocrine Progenitor	1437765_at	Cpeb3	9.11877	8.99489	8.68258	7.26302	6.88657	7.14	6.76227	8.93208	7.01296	3.78191
E15 Endocrine Progenitor	1441356_at	Nav2	7.46333	7.25717	7.62781	5.48202	5.82499	5.57688	5.24033	7.44944	5.53105	3.78
E15 Endocrine Progenitor	1451734_a_at	Prpf4b	7.9723	8.05842	7.85252	6.11885	6.12924	6.15952	5.76429	7.96108	6.04298	3.77926
E15 Endocrine Progenitor	1429363_at	Vps37a	13.0428	13.0271	12.825	11.3944	10.6982	11.0358	11.059	12.9649	11.0469	3.77917
E15 Endocrine Progenitor	1450061_at	Enc1	11.2744	11.39	11.4925	9.68758	9.59941	9.2675	9.31592	11.3856	9.4676	3.77909
E15 Endocrine Progenitor	1434311_at	Cnot6l	12.5067	12.4694	12.1199	10.6427	10.3393	10.53	10.2793	12.3653	10.4478	3.77766
E15 Endocrine Progenitor	1417850_at	Rb1	10.0328	10.1495	9.86966	8.52577	7.25159	8.25531	8.36716	10.0173	8.09996	3.77733
E15 Endocrine Progenitor	1416086_at	Tpst2	10.975	11.1771	11.3785	9.52971	9.12598	9.07133	9.3128	11.1768	9.25996	3.77604
E15 Endocrine Progenitor	1455741_a_at	Ece1	11.7822	11.613	11.7848	10.2232	9.82221	9.61249	9.58371	11.7267	9.81041	3.77443
E15 Endocrine Progenitor	1417889_at	Apobec2	7.19874	7.48875	8.0334	6.25062	5.57093	5.74448	5.06645	7.57363	5.65812	3.77248
E15 Endocrine Progenitor	1428730_at	Ddx51	7.82758	7.08057	5.95159	6.04773	4.17125	4.89584	5.0435	6.95324	5.03958	3.76765
E15 Endocrine Progenitor	1449007_at	Cxadr	10.1528	10.1926	10.0539	8.30465	7.75563	8.32737	8.49303	10.1331	8.22017	3.76571
E15 Endocrine Progenitor	1443522_s_at	Phip	8.00764	7.89385	8.02309	6.58139	5.48661	6.25988	5.92032	7.97486	6.06205	3.76542
E15 Endocrine Progenitor	1436188_a_at	Ndrg4	7.80834	7.7757	7.66834	6.01524	5.71302	6.28894	5.33486	7.75079	5.83801	3.76534
E15 Endocrine Progenitor	1437066_at	Zbtb20	9.58183	9.57667	8.48729	7.96771	6.56339	7.67105	7.00833	9.21526	7.30262	3.76497
E15 Endocrine Progenitor	1435857_s_at	Aplp1	13.178	13.2251	12.913	11.1925	11.4741	11.1287	10.9762	13.1054	11.1929	3.76458
E15 Endocrine Progenitor	1452328_s_at	Pja2	7.62866	7.66629	7.53316	6.35918	5.58641	5.46892	5.37414	7.60937	5.69716	3.76384
E15 Endocrine Progenitor	1427559_a_at	Atf2	7.3467	7.49525	7.74413	5.78874	5.32046	5.97847	5.37952	7.52869	5.6168	3.76303
E15 Endocrine Progenitor	1453122_at	Fam135a	12.4962	12.5835	11.9234	10.6428	10.0477	10.4848	10.5178	12.3344	10.4233	3.76092
E15 Endocrine Progenitor	1452991_at	Chd2	9.15312	9.17694	8.78082	7.57133	6.69038	7.0418	7.21473	9.03696	7.12956	3.75134
E15 Endocrine Progenitor	1419156_at	Sox4	12.0178	11.9942	12.0429	11.3938	8.74047	10.2067	10.1036	12.0183	10.1111	3.75079
E15 Endocrine Progenitor	1428982_at	Atad2b	11.738	11.7019	11.3841	10.0548	8.86025	9.89228	9.99607	11.608	9.70084	3.75072
E15 Endocrine Progenitor	1438581_at	Cytsa	9.20427	8.38782	7.03357	6.6727	6.06266	6.26234	6.20802	8.20855	6.30143	3.75061
E15 Endocrine Progenitor	1437474_at	Gatad2b	12.3543	12.3718	12.108	10.8762	9.67223	10.5798	10.3563	12.278	10.3711	3.75003
E15 Endocrine Progenitor	1446001_at	Reps1	6.98937	6.74615	6.55319	5.24912	4.25871	4.46282	5.45619	6.7629	4.85671	3.74818
E15 Endocrine Progenitor	1455425_at	Tet1	8.32517	8.3002	8.44472	7.30161	5.6331	6.53187	6.33782	8.35669	6.4511	3.74663
E15 Endocrine Progenitor	1453397_at	9130016M20Rik	9.56242	9.42906	8.97128	6.9811	7.33768	7.50736	7.83694	9.32092	7.41577	3.74548
E15 Endocrine Progenitor	1437548_at	Dnajc14	7.09151	6.61752	6.79975	4.93395	4.82514	4.97841	4.99032	6.83626	4.93195	3.74328
E15 Endocrine Progenitor	1427075_s_at	Pcmtd2	11.4237	11.4335	10.9776	9.78798	8.9238	9.52115	9.26746	11.2783	9.3751	3.74036
E15 Endocrine Progenitor	1448747_at	Fbxo32	8.97209	9.05492	8.56379	7.13512	7.10905	6.99962	6.5985	8.8636	6.96058	3.73996
E15 Endocrine Progenitor	1452371_at	Sfrs11	10.9458	10.9427	10.8448	9.41854	7.96672	9.20643	9.44186	10.9111	9.00839	3.73916
E15 Endocrine Progenitor	1450071_at	Ash1l	8.77097	8.83757	8.37329	7.02059	6.30968	6.84609	6.85686	8.66061	6.75831	3.7381
E15 Endocrine Progenitor	1451805_at	Phip	8.90032	8.65307	8.72773	7.19181	6.22397	6.35589	7.66175	8.76038	6.85835	3.73736
E15 Endocrine Progenitor	1451450_at	2010011I20Rik	11.0263	11.0149	10.8105	8.56348	8.73801	9.79702	9.09671	10.9506	9.04881	3.73669
E15 Endocrine Progenitor	1420834_at	Vamp2	10.8334	10.8682	10.5552	9.35923	8.48251	8.70565	8.85594	10.7523	8.85083	3.73588
E15 Endocrine Progenitor	1441704_at	Plekha5	9.66728	9.14518	7.49453	6.9449	6.91705	6.87798	6.73049	8.769	6.86761	3.73572
E15 Endocrine Progenitor	1448853_at	Synj2bp	11.7039	11.4481	10.9521	9.71462	9.19348	9.50402	9.45545	11.368	9.46689	3.73506
E15 Endocrine Progenitor	1460325_at	Pum1	11.4972	11.2913	10.9405	9.75687	8.78207	9.53559	9.29554	11.243	9.34252	3.73339
E15 Endocrine Progenitor	1435397_at	Zbtb44	9.99604	9.8645	9.55929	8.37466	7.89504	7.67982	7.6784	9.80661	7.90698	3.73118
E15 Endocrine Progenitor	1424481_s_at	Armcx5	7.77408	7.6795	8.03362	6.68116	5.24563	5.73857	6.05343	7.82907	5.9297	3.7305
E15 Endocrine Progenitor	1452268_at	Fam76b	10.0368	9.72459	9.74208	8.85145	7.01571	7.98359	7.89335	9.8345	7.93603	3.72818
E15 Endocrine Progenitor	1438300_at	9230108I15Rik	6.74842	6.88765	6.94835	4.55878	5.30504	4.8433	5.14555	6.86147	4.96317	3.72776
E15 Endocrine Progenitor	1415729_at	Pdpk1	10.0438	9.99107	9.77039	8.26768	7.74704	8.05175	8.08082	9.93509	8.03682	3.72765
E15 Endocrine Progenitor	1429573_at	Dmrtc1a	8.34302	8.43423	8.12519	6.38735	6.2666	6.53043	6.42831	8.30081	6.40317	3.72604
E15 Endocrine Progenitor	1441162_at	Rock1	8.20316	8.16649	7.9428	6.61373	6.07599	6.06011	6.07874	8.10415	6.20714	3.7244
E15 Endocrine Progenitor	1457637_at	Prickle1	10.2026	9.45137	8.86124	7.8636	7.10012	7.70868	7.76024	9.50509	7.60816	3.72418
E15 Endocrine Progenitor	1450105_at	Adam10	9.11968	8.81593	8.5744	7.1121	6.7767	6.46059	7.4098	8.83667	6.9398	3.72405
E15 Endocrine Progenitor	1435265_at	Tmem106a	7.7268	7.61935	7.60092	6.08246	5.66356	5.8285	5.43471	7.64903	5.7523	3.72366
E15 Endocrine Progenitor	1416731_at	Top2b	11.297	11.4853	11.2869	9.69407	8.77289	9.69531	9.67718	11.3564	9.45986	3.72323
E15 Endocrine Progenitor	1431037_a_at	Elavl1	10.4173	10.0187	10.6024	9.09674	7.64027	8.35273	8.71018	10.3461	8.44998	3.72221
E15 Endocrine Progenitor	1435931_at	E130308A19Rik	8.50255	8.61073	8.25534	7.64111	5.73654	6.31505	6.54792	8.45621	6.56016	3.72193
E15 Endocrine Progenitor	1449967_at	Sim1	10.0917	10.1269	10.2083	8.78899	8.14941	8.15152	7.89892	10.1423	8.24721	3.71939
E15 Endocrine Progenitor	1428907_at	Rbm25	11.5085	11.5403	11.3552	10.303	9.3633	9.46355	9.1704	11.468	9.57505	3.71394
E15 Endocrine Progenitor	1437129_at	E330018D03Rik	8.78467	8.07973	8.2062	6.58396	6.392	6.06352	6.81902	8.35687	6.46463	3.71211
E15 Endocrine Progenitor	1457295_at	Tnrc6a	10.1384	9.91796	9.66089	7.82345	8.46314	7.59044	8.18203	9.90575	8.01476	3.70889
E15 Endocrine Progenitor	1441631_at	Ddx24	7.3312	7.3322	6.6629	5.2527	5.24728	5.42667	4.94602	7.10877	5.21816	3.7079
E15 Endocrine Progenitor	1421000_at	Cnot4	9.0446	9.05735	8.7468	8.00816	6.66812	6.53159	7.03808	8.94958	7.06149	3.70147
E15 Endocrine Progenitor	1450650_at	Myo10	9.40614	9.58426	9.56258	7.41898	7.36544	7.7887	7.94614	9.51766	7.62982	3.70082
E15 Endocrine Progenitor	1428910_at	2310022B05Rik	11.4574	11.4965	11.5451	9.53576	9.79867	9.66692	9.44659	11.4997	9.61199	3.70042
E15 Endocrine Progenitor	1449545_at	Kcnh2	7.31914	6.94611	7.95564	5.66439	5.38311	5.47801	5.55355	7.40696	5.51976	3.69916
E15 Endocrine Progenitor	1428922_at	1200009O22Rik	7.42799	7.68322	7.36885	5.6258	5.30492	5.15635	6.33816	7.49336	5.60631	3.69878
E15 Endocrine Progenitor	1437217_at	Ankrd6	7.70402	7.58251	7.39641	5.65181	5.08985	5.79013	6.16509	7.56098	5.67422	3.69803
E15 Endocrine Progenitor	1427971_at	Cdc73	11.3585	11.3212	10.8576	9.60372	8.72175	9.38054	9.46388	11.1791	9.29247	3.69766
E15 Endocrine Progenitor	1419569_a_at	Isg20	10.5611	10.4336	10.534	8.51644	8.65583	8.80962	8.51231	10.5096	8.62355	3.6961
E15 Endocrine Progenitor	1446133_at	Jam3	7.27323	6.91924	5.7979	5.04815	4.33042	5.24364	4.48762	6.66346	4.77746	3.69608
E15 Endocrine Progenitor	1452840_at	1500009L16Rik	8.76518	8.70258	8.85279	7.3496	6.40619	6.94829	6.8461	8.77352	6.88755	3.69602
E15 Endocrine Progenitor	1420391_at	Pard3	9.20659	8.94336	9.1027	7.05581	7.36102	7.21548	7.1637	9.08422	7.199	3.69408
E15 Endocrine Progenitor	1442963_at	Plcg1	8.16067	7.72338	7.70731	6.26929	6.34402	5.5661	5.73749	7.86379	5.97922	3.69241
E15 Endocrine Progenitor	1455331_at	Plekhm3	7.98408	8.12455	8.55577	6.72683	5.87718	6.11552	6.62848	8.22147	6.337	3.69216
E15 Endocrine Progenitor	1434108_at	Fbxo11	11.8022	11.8539	11.4088	10.1829	9.41357	9.88009	9.7399	11.6883	9.80411	3.69142
E15 Endocrine Progenitor	1437079_at	Vps52	7.69183	7.74564	7.75541	5.47363	4.88974	6.44697	6.5778	7.73096	5.84703	3.69078
E15 Endocrine Progenitor	1452654_at	Zdhhc2	11.2001	11.1291	10.9686	9.83793	8.59782	9.42014	9.01243	11.0992	9.21708	3.68627
E15 Endocrine Progenitor	1423570_at	Abcg1	11.6898	11.8544	11.7193	10.6241	9.28034	9.5888	9.99682	11.7545	9.87251	3.68587
E15 Endocrine Progenitor	1425493_at	Bmpr1a	11.376	11.5491	11.4592	9.99544	8.92972	9.94994	9.44271	11.4614	9.57945	3.68572
E15 Endocrine Progenitor	1459641_at	Psmb2	8.20094	7.76786	7.59388	6.15775	4.90836	6.31505	6.50829	7.85423	5.97237	3.68551
E15 Endocrine Progenitor	1451214_at	Kbtbd2	12.4714	12.4122	12.3807	11.0651	9.89351	10.6873	10.5128	12.4214	10.5397	3.68529
E15 Endocrine Progenitor	1416981_at	Foxo1	8.83889	8.9056	9.20779	7.23965	6.91469	6.92454	7.33518	8.98409	7.10351	3.68223
E15 Endocrine Progenitor	1424663_at	BC017647	8.97549	9.03396	8.4838	7.10128	6.83051	7.02765	6.84559	8.83108	6.95126	3.6803
E15 Endocrine Progenitor	1441140_at	Rere	8.35659	7.61562	7.09782	5.82727	5.81334	5.80651	5.79419	7.69001	5.81033	3.67994
E15 Endocrine Progenitor	1420951_a_at	Son	10.033	9.69279	10.1997	8.18954	7.57113	8.22926	8.39252	9.97516	8.09561	3.6796
E15 Endocrine Progenitor	1431323_at	Lztfl1	7.71422	7.92287	7.54802	6.28101	5.35119	5.81443	5.94921	7.72837	5.84896	3.67925
E15 Endocrine Progenitor	1434788_at	Fzd3	9.89754	9.8591	9.92	7.88544	7.7309	8.18039	8.25468	9.89221	8.01285	3.67912
E15 Endocrine Progenitor	1437508_at	Sp4	9.54037	9.64928	9.19726	8.13133	6.52208	7.79367	7.88492	9.4623	7.583	3.67898
E15 Endocrine Progenitor	1424540_at	Hipk1	10.8119	10.8158	10.7104	9.09703	8.67671	9.02445	8.80382	10.7794	8.9005	3.67783
E15 Endocrine Progenitor	1451251_at	Appbp2	9.62501	9.37922	9.29637	7.81042	7.15145	7.58399	7.67706	9.43353	7.55573	3.67515
E15 Endocrine Progenitor	1448541_at	Klc1	7.39999	6.86524	7.07567	5.40298	4.82514	5.42667	5.29149	7.11363	5.23657	3.67327
E15 Endocrine Progenitor	1424450_at	Gprc5c	9.72873	9.5273	9.66318	8.10708	7.85226	7.54933	7.54327	9.63974	7.76298	3.67248
E15 Endocrine Progenitor	1429314_at	Syt11	8.38217	8.4871	8.81661	7.00602	6.60652	6.82196	6.31505	8.56196	6.68739	3.66692
E15 Endocrine Progenitor	1428115_a_at	Rab2b	8.248	7.79473	8.36076	6.92443	6.46723	5.63226	6.01709	8.1345	6.26025	3.66609
E15 Endocrine Progenitor	1440439_at	Jazf1	8.78087	8.03461	6.21879	5.95405	6.10956	5.34925	5.80368	7.67809	5.80413	3.66536
E15 Endocrine Progenitor	1425188_s_at	Sel1l	8.45092	8.40593	8.60905	6.42707	6.33636	6.84788	6.84788	8.48863	6.6148	3.66504
E15 Endocrine Progenitor	1445605_s_at	Fam135a	9.74298	9.64919	9.4671	7.78763	7.04648	7.95086	8.20129	9.61976	7.74657	3.66342
E15 Endocrine Progenitor	1445460_at	Bach2	8.84301	8.14088	8.1994	6.71883	5.77394	6.76187	6.83218	8.39443	6.5217	3.66224
E15 Endocrine Progenitor	1458685_at	Ralgapa1	9.87346	9.09112	8.54209	7.02832	7.30468	7.12793	7.72464	9.16889	7.29639	3.66166
E15 Endocrine Progenitor	1427289_at	Ddhd1	7.48075	7.76543	7.28442	5.93029	5.35421	5.66669	5.60183	7.5102	5.63826	3.66025
E15 Endocrine Progenitor	1419313_at	Ccnt1	9.40812	9.36111	9.34113	7.30023	7.21149	7.67696	7.8049	9.37012	7.4984	3.6597
E15 Endocrine Progenitor	1433593_at	Ypel5	11.6895	11.7552	11.7907	10.277	9.73887	9.84122	9.63956	11.7451	9.87417	3.6578
E15 Endocrine Progenitor	1430981_s_at	Gpbp1	13.3884	13.2934	12.7199	11.4537	11.1749	11.2284	11.1953	13.1339	11.2631	3.65743
E15 Endocrine Progenitor	1437877_at	Ttc14	7.82958	7.8384	7.04817	6.43345	5.31668	5.233	5.82375	7.57205	5.70172	3.65616
E15 Endocrine Progenitor	1442348_at	Katnal1	9.96981	9.85494	9.84375	8.41503	7.51322	8.39191	7.75712	9.8895	8.01932	3.65578
E15 Endocrine Progenitor	1437634_at	Thoc2	9.97323	10.2254	10.1542	8.74726	7.48571	8.26811	8.48888	10.1176	8.24749	3.65566
E15 Endocrine Progenitor	1417946_at	Gng4	6.94643	6.89713	7.22028	5.26509	4.73411	5.11554	5.49517	7.02128	5.15248	3.65228
E15 Endocrine Progenitor	1450782_at	Wnt4	8.0939	8.02362	8.326	5.84738	6.41205	6.49346	6.36461	8.14784	6.27937	3.65144
E15 Endocrine Progenitor	1423167_at	Mobkl3	10.8933	10.982	10.7244	9.08418	8.44159	9.15294	9.31534	10.8666	8.99851	3.65041
E15 Endocrine Progenitor	1433451_at	Cdk5r1	8.5295	8.43396	8.39701	6.40778	6.16944	6.93566	6.82913	8.45349	6.5855	3.65023
E15 Endocrine Progenitor	1431725_at	Fmn2	8.28994	8.13333	7.23238	6.02079	5.82358	6.60967	5.61569	7.88522	6.01743	3.64972
E15 Endocrine Progenitor	1460213_at	Golga4	8.48623	8.69052	8.59165	7.46014	5.85944	6.81355	6.75382	8.58946	6.72173	3.64958
E15 Endocrine Progenitor	1434030_at	Gtpbp10	9.6894	9.37306	9.42906	7.98154	7.12056	7.68457	7.73409	9.49717	7.63019	3.64768
E15 Endocrine Progenitor	1418987_at	Pla2g2d	9.38113	9.30812	9.29897	7.46358	7.87944	7.69861	6.80963	9.32941	7.46281	3.6467
E15 Endocrine Progenitor	1436314_at	Scyl2	10.1611	10.2723	10.446	8.75679	8.19683	8.14043	8.61324	10.2931	8.42682	3.64599
E15 Endocrine Progenitor	1438739_at	Cnbp	9.45294	9.25516	8.62275	7.40751	6.67997	7.16279	7.72563	9.11028	7.24398	3.64598
E15 Endocrine Progenitor	1454406_at	4930453J04Rik	7.45526	7.4512	6.06101	5.06922	5.0441	4.77999	5.60062	6.98915	5.12348	3.64438
E15 Endocrine Progenitor	1445684_s_at	Hdac2	11.7358	11.8388	11.7152	10.4458	9.26924	10.0495	9.82768	11.7632	9.89806	3.64313
E15 Endocrine Progenitor	1416610_a_at	Clcn3	12.433	12.4403	12.3766	10.5585	9.97473	10.822	10.8522	12.4166	10.5518	3.64215
E15 Endocrine Progenitor	1422852_at	Cib2	8.46276	8.1716	8.7988	6.35998	6.98151	6.59512	6.51577	8.47772	6.6131	3.64173
E15 Endocrine Progenitor	1423566_a_at	Hsph1	10.9476	10.9999	10.8709	9.07427	8.53546	9.43443	9.25658	10.9395	9.07519	3.64089
E15 Endocrine Progenitor	1441749_at	Zzz3	6.7316	6.60487	7.06842	4.89581	5.10207	4.76277	4.9891	6.80163	4.93744	3.64064
E15 Endocrine Progenitor	1425464_at	Gata6	10.5095	10.3326	10.2363	8.78837	8.33417	8.69126	8.17532	10.3595	8.49728	3.63563
E15 Endocrine Progenitor	1454665_at	Irf2bp2	9.3889	8.66551	7.62867	6.26405	6.59278	6.89202	7.05167	8.56103	6.70013	3.63233
E15 Endocrine Progenitor	1415728_at	Pabpn1	10.3296	9.97144	10.333	9.04388	7.88663	8.32125	8.15189	10.2114	8.35091	3.63122
E15 Endocrine Progenitor	1454532_at	C030043A13Rik	9.30199	9.27818	8.50375	7.57952	6.98761	7.18401	6.92114	9.02798	7.16807	3.62984
E15 Endocrine Progenitor	1444057_at	Ubxn4	8.77683	8.58219	7.52012	7.06624	6.20299	5.57608	6.8902	8.29305	6.43388	3.62799
E15 Endocrine Progenitor	1456360_at	Cenpp	11.4439	11.5065	11.4755	9.87082	9.19574	9.80456	9.59458	11.4753	9.61643	3.6273
E15 Endocrine Progenitor	1417030_at	Tmem206	11.7782	11.8357	11.6427	9.91107	9.69153	9.87995	10.0913	11.7522	9.89345	3.62693
E15 Endocrine Progenitor	1451638_s_at	Armc1	11.8107	11.8239	11.3481	9.76632	9.28271	10.0895	10.0736	11.6609	9.80304	3.62472
E15 Endocrine Progenitor	1448552_s_at	Tmem206	12.5995	12.5017	12.755	10.911	10.6199	10.7021	10.8116	12.6188	10.7612	3.62404
E15 Endocrine Progenitor	1436547_at	Dgke	7.75762	7.56696	7.36994	5.89258	5.1511	5.80731	5.98104	7.56484	5.70801	3.62212
E15 Endocrine Progenitor	1417644_at	Sspn	6.83756	6.79809	7.26724	5.61741	5.27383	5.02446	4.52841	6.96763	5.11103	3.62153
E15 Endocrine Progenitor	1435521_at	Msi2	10.6167	10.1302	9.95911	8.85546	7.81326	8.29889	8.54826	10.2353	8.37897	3.62098
E15 Endocrine Progenitor	1437351_at	Cxxc4	12.1973	11.9706	11.7745	9.70032	10.1603	10.2954	10.3464	11.9808	10.1256	3.61794
E15 Endocrine Progenitor	1455807_at	Tspyl5	9.68383	9.60683	9.53851	8.42046	7.72728	7.76371	7.10909	9.60972	7.75513	3.61649
E15 Endocrine Progenitor	1448952_at	Il1r1	6.60643	6.66028	6.81897	5.00097	5.0926	4.63808	4.6342	6.69523	4.84146	3.61443
E15 Endocrine Progenitor	1453246_at	Rab39b	8.8168	8.57348	8.7011	6.17957	7.0697	6.73842	7.3892	8.69713	6.84422	3.61226
E15 Endocrine Progenitor	1437728_at	Alkbh5	10.2246	9.93351	9.09258	8.41017	6.72167	8.19499	8.26425	9.75023	7.89777	3.61114
E15 Endocrine Progenitor	1451906_at	Ubxn10	8.69431	8.56894	8.57473	7.35778	6.78984	6.53564	6.3584	8.61266	6.76042	3.6106
E15 Endocrine Progenitor	1443222_at	Akt3	7.85185	7.54021	6.32713	5.69335	5.27397	4.98344	5.60062	7.23973	5.38785	3.60972
E15 Endocrine Progenitor	1456896_at	6720462K09Rik	9.27272	9.15078	8.55343	7.2473	6.76806	7.13498	7.41292	8.99231	7.14082	3.60874
E15 Endocrine Progenitor	1437395_at	Zcchc11	8.8898	9.00617	9.00584	7.56696	6.32526	7.22447	7.35013	8.96727	7.11671	3.60642
E15 Endocrine Progenitor	1449668_s_at	Fnip1	9.87956	10.1414	9.69698	9.00776	7.00589	7.91936	8.28909	9.90598	8.05553	3.60615
E15 Endocrine Progenitor	1448673_at	Pvrl3	10.9025	10.8175	10.5156	8.99166	9.058	8.88721	8.6466	10.7452	8.89587	3.60329
E15 Endocrine Progenitor	1430999_a_at	Scoc	9.33776	9.13487	8.66379	7.90202	6.64516	7.13983	7.09855	9.04547	7.19639	3.60271
E15 Endocrine Progenitor	1436190_at	Zfp618	10.8421	10.6174	10.1716	8.9589	8.67916	8.57794	8.56586	10.5437	8.69546	3.60063
E15 Endocrine Progenitor	1418914_s_at	Plxdc2	7.6289	7.80194	8.67194	6.33561	5.81476	7.06797	5.52698	8.03426	6.18633	3.59984
E15 Endocrine Progenitor	1437676_at	Spag9	7.52953	7.1264	6.24419	5.3351	4.36535	5.19427	5.58213	6.96671	5.11921	3.59876
E15 Endocrine Progenitor	1423503_at	Jam3	8.1485	8.08012	8.40288	6.53566	5.88969	6.58102	6.44815	8.2105	6.36363	3.59719
E15 Endocrine Progenitor	1447931_at	Whsc1l1	10.7178	10.6839	10.5363	8.78394	8.53738	8.96383	8.91303	10.646	8.79955	3.59612
E15 Endocrine Progenitor	1435434_at	Braf	9.68917	9.57138	9.6074	8.08923	7.1937	8.02635	7.79654	9.62265	7.77646	3.59551
E15 Endocrine Progenitor	1456416_at	Cbfa2t2	9.06433	9.04636	9.40536	7.11819	7.38671	7.3886	7.4098	9.17202	7.32582	3.59551
E15 Endocrine Progenitor	1430969_at	Mtch2	7.85787	7.38815	6.93468	6.51485	5.19448	4.71814	5.77047	7.39357	5.54948	3.59025
E15 Endocrine Progenitor	1453100_at	Csnk2a2	8.30493	8.43721	8.8286	7.20764	5.90377	7.06646	6.54185	8.52358	6.67993	3.58917
E15 Endocrine Progenitor	1455380_at	Pcyox1l	7.51665	7.73844	7.71065	5.70168	5.51405	5.96895	6.06617	7.65525	5.81271	3.58639
E15 Endocrine Progenitor	1456464_x_at	Syt11	7.66824	7.65399	7.7204	6.07375	5.66666	5.91849	5.69474	7.68088	5.83841	3.58623
E15 Endocrine Progenitor	1428127_at	ENSMUSG00000074747	11.1351	11.1669	11.7015	9.55824	9.48037	9.44492	9.48621	11.3345	9.49244	3.58524
E15 Endocrine Progenitor	1446007_at	Bmp1	7.58527	7.17337	7.17248	5.1225	5.50327	5.79812	5.45059	7.31037	5.46862	3.58445
E15 Endocrine Progenitor	1428377_at	Btbd11	9.13125	9.37751	9.2019	7.59964	7.37565	7.03962	7.56588	9.23689	7.3952	3.5843
E15 Endocrine Progenitor	1434129_s_at	Lhfpl2	10.2935	10.5149	10.6482	8.75868	8.5353	8.47199	8.8096	10.4855	8.64389	3.5842
E15 Endocrine Progenitor	1423250_a_at	Tgfb2	7.65758	7.69183	7.68508	6.01263	5.6209	5.70762	6.0057	7.67816	5.83671	3.58371
E15 Endocrine Progenitor	1436893_a_at	41705	10.6443	10.7734	10.6951	8.99633	8.70758	8.80376	8.94515	10.7043	8.86321	3.58278
E15 Endocrine Progenitor	1439314_at	Clock	7.48995	6.91737	6.13528	4.98957	5.25222	5.12086	4.66367	6.84753	5.00658	3.58247
E15 Endocrine Progenitor	1439058_at	Sfpq	8.71196	7.80209	7.39643	6.71275	6.15778	5.44912	6.19901	7.97016	6.12967	3.58132
E15 Endocrine Progenitor	1442333_a_at	Scn9a	7.52603	6.29039	6.66297	5.00097	5.66666	4.75531	4.52806	6.82646	4.98775	3.57692
E15 Endocrine Progenitor	1457741_at	Vps37d	6.76433	7.49505	6.37962	4.83058	4.99459	5.24769	5.09508	6.87967	5.04199	3.57435
E15 Endocrine Progenitor	1457313_at	Ocrl	9.92411	9.86407	8.81164	8.09678	7.72818	7.64362	7.31706	9.53327	7.69641	3.57233
E15 Endocrine Progenitor	1458282_at	Cdc27	7.14926	7.41219	6.95638	6.08246	5.35797	4.76415	5.1423	7.17261	5.33672	3.56991
E15 Endocrine Progenitor	1418515_at	Mtf2	11.4491	11.368	10.8977	9.90825	8.65122	9.45436	9.59634	11.2382	9.40254	3.56942
E15 Endocrine Progenitor	1438673_at	Slc4a7	9.6496	9.6496	9.76532	8.24477	7.51866	7.47947	8.17792	9.68817	7.8552	3.5627
E15 Endocrine Progenitor	1433439_at	Cpne1	10.216	10.026	9.81498	8.77023	7.32343	8.47473	8.17588	10.019	8.18607	3.56257
E15 Endocrine Progenitor	1427084_a_at	Map4k5	9.1146	8.7787	9.10889	7.7533	6.19181	7.33103	7.39764	9.00073	7.16844	3.56101
E15 Endocrine Progenitor	1459996_at	Cacna1a	9.93064	9.55998	9.71615	8.20271	7.85942	7.7734	7.77822	9.73559	7.90344	3.56068
E15 Endocrine Progenitor	1438454_at	Pten	9.1115	8.73586	8.69813	7.55771	6.63612	7.15037	6.72313	8.8485	7.01683	3.55948
E15 Endocrine Progenitor	1437866_at	Dusp18	8.50787	8.36608	8.68667	6.71097	6.55193	6.95668	6.53464	8.52021	6.68856	3.55944
E15 Endocrine Progenitor	1443125_at	Pppde1	7.20975	6.73609	6.05797	5.1225	4.65128	4.72472	4.84725	6.66794	4.83644	3.55906
E15 Endocrine Progenitor	1429046_at	Smurf2	11.1432	10.6068	10.3005	10.1226	7.1908	8.9957	9.10157	10.6835	8.85267	3.55733
E15 Endocrine Progenitor	1424947_at	Dync1li1	7.6317	7.82404	7.74668	6.53768	4.99281	6.39068	5.69474	7.73414	5.90398	3.55576
E15 Endocrine Progenitor	1455173_at	Gspt1	9.55745	9.64162	9.77876	7.55715	7.57393	8.10964	8.0763	9.65927	7.82925	3.55543
E15 Endocrine Progenitor	1420840_at	Plekha3	9.52589	9.5848	9.7194	8.55785	6.6477	8.19067	7.72447	9.61003	7.78017	3.55503
E15 Endocrine Progenitor	1455867_at	Sox4	12.0853	12.119	12.1492	11.5194	9.09061	10.3622	10.1802	12.1178	10.2881	3.55459
E15 Endocrine Progenitor	1428969_at	D030074E01Rik	11.2368	11.3738	11.1815	10.017	8.4426	9.68184	9.59785	11.264	9.43482	3.55341
E15 Endocrine Progenitor	1458423_at	Luc7l2	8.62771	8.01678	7.02199	6.48993	5.66666	5.74668	6.33537	7.88883	6.05966	3.55332
E15 Endocrine Progenitor	1419037_at	Csnk2a1	11.7984	11.5761	11.3534	10.1257	9.37855	9.67934	9.80709	11.5759	9.74766	3.55115
E15 Endocrine Progenitor	1458538_at	Sirt1	8.74931	8.43125	8.38647	6.58722	5.75893	7.1086	7.3238	8.52234	6.69464	3.54973
E15 Endocrine Progenitor	1439215_at	Atp2c1	8.92972	8.94266	7.97841	7.36239	6.35307	6.37562	7.06844	8.61693	6.78988	3.54811
E15 Endocrine Progenitor	1433960_at	Isg20l2	11.8617	11.6879	11.0659	10.2277	8.89937	9.82548	9.89702	11.5385	9.71239	3.54578
E15 Endocrine Progenitor	1418913_at	Plxdc2	8.26768	8.55759	9.13951	6.55693	6.42012	7.65345	6.6852	8.65493	6.82893	3.54554
E15 Endocrine Progenitor	1430533_a_at	Ctnnb1	9.61375	9.3291	9.58747	8.50742	6.74764	7.74524	7.73681	9.51011	7.68428	3.54511
E15 Endocrine Progenitor	1433773_at	Rrm2b	11.5642	11.4753	11.1991	10.2055	9.22189	9.5449	9.37672	11.4129	9.58725	3.54461
E15 Endocrine Progenitor	1442648_at	Zfp563	9.29565	9.39764	8.94056	8.05632	7.07514	7.35219	7.06309	9.21128	7.38668	3.54209
E15 Endocrine Progenitor	1456054_a_at	Pum1	10.8343	10.7651	9.66115	8.60856	7.7885	8.83014	9.15535	10.4202	8.59564	3.54196
E15 Endocrine Progenitor	1435758_at	B4galt6	10.8282	10.9448	10.7044	9.59903	8.51983	9.06168	8.82579	10.8258	9.00158	3.54117
E15 Endocrine Progenitor	1426624_a_at	Ypel3	11.8269	11.8376	11.9149	10.2774	10.3187	9.92128	9.62612	11.8598	10.0359	3.54045
E15 Endocrine Progenitor	1440970_at	Kalrn	7.42267	7.82378	7.82777	6.14493	5.66103	5.56568	6.09966	7.69141	5.86783	3.53959
E15 Endocrine Progenitor	1419249_at	Cdk14	9.82488	9.76782	9.86165	7.89942	7.61831	8.18299	8.27747	9.81812	7.99455	3.53956
E15 Endocrine Progenitor	1427450_x_at	Myo1b	8.32932	8.36841	8.25689	6.68631	6.16563	6.62333	6.50557	8.3182	6.49521	3.53815
E15 Endocrine Progenitor	1417332_at	Rfx2	9.10515	8.86389	9.18742	7.12794	7.16536	7.3696	7.25477	9.05215	7.22942	3.53752
E15 Endocrine Progenitor	1430077_at	Sfrs11	8.56705	8.45846	8.15881	7.25252	5.75996	6.30464	6.97169	8.39477	6.5722	3.5371
E15 Endocrine Progenitor	1437777_at	Atf2	7.35042	6.90306	6.18514	5.3305	4.95481	4.40046	5.27648	6.81287	4.99056	3.53647
E15 Endocrine Progenitor	1434531_at	Odz4	6.78154	6.54438	7.1224	4.71808	4.99019	5.29032	4.97762	6.81611	4.99405	3.53584
E15 Endocrine Progenitor	1427488_a_at	Birc6	9.45891	9.1918	8.89698	6.97383	7.60242	7.1903	7.67792	9.18257	7.36112	3.53435
E15 Endocrine Progenitor	1449523_at	Bcl7c	11.9118	11.7213	11.7035	8.99183	10.0159	10.5264	10.2956	11.7789	9.95744	3.53426
E15 Endocrine Progenitor	1434960_at	Taf9b	10.2712	10.2103	10.0613	8.39468	7.94028	8.41712	8.68967	10.1809	8.36044	3.53202
E15 Endocrine Progenitor	1435336_at	Celsr2	11.8151	11.7625	11.3396	9.7452	10.1969	9.77228	9.56139	11.6391	9.81895	3.53111
E15 Endocrine Progenitor	1452160_at	Tiparp	9.48217	9.1704	8.95705	7.67748	6.57293	7.74296	7.53982	9.20321	7.3833	3.53059
E15 Endocrine Progenitor	1433770_at	Dpysl2	13.5155	13.5547	13.3189	12.3376	10.96	11.6271	11.648	13.463	11.6432	3.53046
E15 Endocrine Progenitor	1444306_at	Msi1	9.34612	9.32572	8.30476	7.64832	7.52819	6.98818	6.5252	8.9922	7.17247	3.53014
E15 Endocrine Progenitor	1457369_at	Phactr4	7.91061	7.143	7.23916	6.76511	4.78563	5.48637	5.40815	7.43093	5.61131	3.52986
E15 Endocrine Progenitor	1438700_at	Fnbp4	7.51538	7.34155	6.41895	5.52277	4.59277	5.32043	5.65551	7.09196	5.27287	3.52859
E15 Endocrine Progenitor	1428718_at	Scrn1	7.65989	7.27524	7.08404	5.59209	5.45406	5.59063	5.45029	7.33972	5.52177	3.52581
E15 Endocrine Progenitor	1437136_at	5830436I19Rik	9.1079	9.21413	7.99956	7.6768	6.35117	7.00143	6.81177	8.77387	6.9603	3.51511
E15 Endocrine Progenitor	1426007_a_at	Ubxn10	10.2246	10.1763	10.1484	8.77155	8.50687	8.2393	7.96357	10.1831	8.37033	3.51312
E15 Endocrine Progenitor	1415872_at	Hnrnph1	13.1228	13.0649	12.8411	11.8284	10.3118	11.4082	11.2406	13.0096	11.1972	3.51213
E15 Endocrine Progenitor	1443900_at	Chd8	9.48748	9.13675	8.66449	7.15569	6.82625	7.34915	7.8049	9.09624	7.284	3.51187
E15 Endocrine Progenitor	1448989_a_at	Myo1b	9.12624	9.19593	9.11897	7.41308	7.10844	7.53621	7.28188	9.14705	7.3349	3.51164
E15 Endocrine Progenitor	1428967_at	Igf1r	10.9718	10.6558	10.3958	10.0226	7.95032	8.91321	8.56366	10.6744	8.86246	3.51122
E15 Endocrine Progenitor	1430048_at	7630402I04Rik	8.1706	8.34357	7.54641	6.05284	6.30333	6.81714	5.65958	8.0202	6.20822	3.51122
E15 Endocrine Progenitor	1451105_at	Vash2	10.0706	10.3148	10.6755	8.68492	8.37711	8.74521	8.36127	10.3536	8.54213	3.5101
E15 Endocrine Progenitor	1444387_at	Nmt2	9.56642	9.17525	7.83289	7.25515	6.65016	7.06763	7.21595	8.85819	7.04722	3.50876
E15 Endocrine Progenitor	1419323_at	Padi1	10.0708	10.135	10.4143	7.0552	8.90235	8.69646	8.93003	10.2067	8.39601	3.50812
E15 Endocrine Progenitor	1434126_at	Utp15	8.71798	8.6781	8.89713	7.54871	6.70414	6.68475	6.87798	8.7644	6.9539	3.50765
E15 Endocrine Progenitor	1428978_at	2900009J20Rik	8.38638	8.74947	8.74896	7.24295	6.45075	6.87798	6.70253	8.62827	6.81855	3.50573
E15 Endocrine Progenitor	1455447_at	D430019H16Rik	10.602	10.6113	10.3581	8.53788	9.37059	8.68116	8.26719	10.5238	8.7142	3.50538
E15 Endocrine Progenitor	1433511_at	Gtf2a1	7.88698	7.94164	7.82755	6.86047	5.19448	6.15795	6.09053	7.88539	6.07586	3.50528
E15 Endocrine Progenitor	1436018_at	Mex3a	9.6427	9.63222	9.56915	7.9442	7.6442	7.77685	7.85657	9.61469	7.80546	3.50456
E15 Endocrine Progenitor	1437639_at	Fam115a	9.06897	8.99168	8.76401	7.32622	7.1975	7.22861	6.77752	8.94155	7.13246	3.50421
E15 Endocrine Progenitor	1450769_s_at	Stard5	9.22242	9.14355	9.39119	8.01367	6.73872	7.51721	7.504	9.25239	7.4434	3.50397
E15 Endocrine Progenitor	1437470_at	Pknox1	9.66618	9.15047	8.80521	7.52259	7.04648	7.46103	7.56447	9.20729	7.39864	3.50313
E15 Endocrine Progenitor	1449696_at	Arnt	8.20958	8.55211	8.30921	7.17562	6.28258	6.32149	6.41944	8.35697	6.54978	3.49959
E15 Endocrine Progenitor	1428681_at	Gm608	10.9529	10.9593	10.6369	9.6611	8.48484	9.07152	8.95275	10.8497	9.04255	3.49947
E15 Endocrine Progenitor	1415995_at	Casp6	10.0932	10.4274	10.5737	8.5698	8.41956	8.69042	8.55587	10.3648	8.55891	3.49639
E15 Endocrine Progenitor	1437082_at	Akap9	11.3753	11.3077	11.0029	9.40835	9.4115	9.459	9.41572	11.2286	9.42364	3.49428
E15 Endocrine Progenitor	1434662_at	Atg4a	9.58868	9.87066	9.98588	7.7882	7.92933	7.96004	8.36381	9.81507	8.01034	3.49364
E15 Endocrine Progenitor	1456477_at	Ccnt1	12.1118	12.042	11.8489	10.6718	9.50239	10.3059	10.3051	12.0009	10.1963	3.49331
E15 Endocrine Progenitor	1457009_at	Rhobtb3	9.57408	9.48675	9.20765	7.52263	7.84848	7.38589	7.7177	9.42283	7.61867	3.49225
E15 Endocrine Progenitor	1416332_at	Cirbp	9.04197	8.86212	9.02685	7.6224	6.92614	7.24944	6.89412	8.97698	7.17303	3.49176
E15 Endocrine Progenitor	1416463_at	Caprin1	8.28496	8.17827	8.10253	6.78233	6.15144	6.28236	6.32402	8.18859	6.38504	3.49078
E15 Endocrine Progenitor	1447583_x_at	Gper	7.06254	7.14004	7.11565	5.26941	4.86205	5.43327	5.64843	7.10608	5.30329	3.48895
E15 Endocrine Progenitor	1430749_at	Cyb5r3	7.37227	7.42961	5.27171	5.29071	4.54623	4.59414	5.12327	6.6912	4.88859	3.48851
E15 Endocrine Progenitor	1439037_at	Ddx17	10.7715	10.4398	9.70941	8.5559	8.62567	8.37382	8.47023	10.3069	8.5064	3.48343
E15 Endocrine Progenitor	1437894_at	Prox1	12.9072	13.0555	12.8069	11.7384	10.5402	11.2996	10.9127	12.9232	11.1228	3.48326
E15 Endocrine Progenitor	1420881_at	Nsd1	9.45711	9.03777	8.46838	7.68373	7.36174	6.90496	6.80245	8.98776	7.18822	3.48108
E15 Endocrine Progenitor	1435169_at	A930001N09Rik	6.78345	6.73633	6.58139	5.9334	4.06704	5.27789	4.33193	6.70039	4.90256	3.47697
E15 Endocrine Progenitor	1429032_at	Micalcl	8.8213	8.68962	9.38895	6.93468	7.26779	7.02146	7.45478	8.96662	7.16968	3.47484
E15 Endocrine Progenitor	1433469_at	Lrrn2	7.89293	8.1588	8.24889	6.11552	6.31049	6.43825	6.34909	8.10021	6.30334	3.47465
E15 Endocrine Progenitor	1443593_at	Igf2bp2	10.328	9.87348	8.77377	8.20899	8.07627	7.42906	7.73277	9.65841	7.86177	3.47408
E15 Endocrine Progenitor	1441573_at	Scmh1	9.61571	9.35724	8.27087	8.59998	6.47216	6.98187	7.08494	9.08128	7.28474	3.47386
E15 Endocrine Progenitor	1441114_at	9330156P08Rik	9.12593	8.88714	7.19453	6.74632	6.63546	6.42468	6.6186	8.40253	6.60627	3.4732
E15 Endocrine Progenitor	1424718_at	Mapt	7.42267	6.94599	6.82291	4.91833	5.19448	5.67429	5.28426	7.06386	5.26784	3.4726
E15 Endocrine Progenitor	1441881_x_at	Fam101a	8.7224	8.78205	9.20138	7.44334	6.94258	7.38659	6.65197	8.90195	7.10612	3.47214
E15 Endocrine Progenitor	1454847_at	Lhfpl2	10.333	10.5505	10.624	8.89929	8.40486	8.70471	8.82302	10.5025	8.70797	3.46895
E15 Endocrine Progenitor	1454609_x_at	6430527G18Rik	11.0714	10.9909	11.173	9.74684	9.49121	9.15511	8.74296	11.0784	9.28403	3.46876
E15 Endocrine Progenitor	1442453_at	1810064F22Rik	7.67026	7.3215	6.58139	6.09937	5.08159	5.33207	5.07528	7.19105	5.39708	3.46768
E15 Endocrine Progenitor	1455622_at	Podxl2	8.53882	8.2119	8.24383	6.6412	6.54654	6.53283	6.43066	8.33152	6.5378	3.46706
E15 Endocrine Progenitor	1438798_at	4931406P16Rik	8.46004	8.47684	8.0941	6.84599	5.54514	7.07625	6.73439	8.34366	6.55045	3.46586
E15 Endocrine Progenitor	1441687_at	Wnt4	7.21188	7.43979	7.7908	6.06463	5.89701	5.31931	5.47163	7.48082	5.68814	3.46458
E15 Endocrine Progenitor	1439111_at	Tsc22d1	11.6828	11.4952	11.0545	9.99182	9.30983	9.29997	9.87181	11.4108	9.61836	3.46408
E15 Endocrine Progenitor	1456661_at	Jarid2	7.64847	7.44166	5.93851	5.51405	5.51405	4.78161	5.05905	7.00955	5.21719	3.4638
E15 Endocrine Progenitor	1425492_at	Bmpr1a	11.9757	11.8851	11.8162	10.6424	9.54683	10.2022	10.0101	11.8924	10.1004	3.4629
E15 Endocrine Progenitor	1415973_at	Marcks	13.2178	13.3776	13.0902	12.1463	10.813	11.2237	11.5676	13.2285	11.4376	3.46032
E15 Endocrine Progenitor	1439477_at	Ube2b	10.5228	10.4291	10.469	8.78679	9.01958	8.91432	8.01137	10.4736	8.68301	3.45961
E15 Endocrine Progenitor	1457639_at	Rfc2	7.52935	7.42253	5.14555	4.79572	5.00376	4.68947	5.14555	6.69915	4.90863	3.45939
E15 Endocrine Progenitor	1460206_at	Grasp	10.19	10.1657	10.512	8.27834	9.08304	8.46942	8.16426	10.2893	8.49876	3.45932
E15 Endocrine Progenitor	1430982_at	Srsf1	12.0413	11.9288	11.8079	10.5253	9.30793	10.4387	10.2715	11.926	10.1359	3.45846
E15 Endocrine Progenitor	1427972_at	Cdc73	7.09817	6.68854	7.47845	5.34491	5.33002	5.07055	5.44822	7.08839	5.29843	3.45805
E15 Endocrine Progenitor	1418714_at	Dusp8	10.324	10.3544	10.5912	8.31453	9.17718	8.69354	8.34884	10.4232	8.63352	3.45735
E15 Endocrine Progenitor	1419506_at	Ggps1	11.2116	10.9329	10.4357	9.17547	9.06259	8.81531	9.23175	10.8601	9.07128	3.45528
E15 Endocrine Progenitor	1423626_at	Dst	13.0178	13.0011	12.9713	11.4497	10.9322	11.1472	11.3039	12.9967	11.2083	3.45444
E15 Endocrine Progenitor	1453566_at	Rbm33	8.84899	8.59075	8.52862	6.66297	6.61529	7.47501	6.71837	8.65612	6.86791	3.45386
E15 Endocrine Progenitor	1425536_at	Stx3	11.0531	11.0658	10.8951	9.05088	8.75345	9.7102	9.35168	11.0047	9.21655	3.45363
E15 Endocrine Progenitor	1450102_a_at	Amfr	11.0554	10.9464	10.9106	9.51071	8.76527	9.36122	9.09404	10.9708	9.18281	3.45339
E15 Endocrine Progenitor	1431302_a_at	Nudt7	11.3873	11.3221	11.3926	9.66263	9.4957	9.55027	9.61039	11.3673	9.57975	3.45234
E15 Endocrine Progenitor	1427983_at	Zfp280c	10.2451	10.0811	9.60899	8.65942	7.39329	8.40838	8.30395	9.97841	8.19126	3.45132
E15 Endocrine Progenitor	1455592_at	Zfp618	7.58432	7.66348	7.50416	5.82358	5.853	5.35954	6.15157	7.58399	5.79692	3.45112
E15 Endocrine Progenitor	1454633_at	Etnk1	7.61103	7.02607	6.1577	4.96598	5.41909	5.25525	4.9395	6.9316	5.14496	3.45012
E15 Endocrine Progenitor	1425350_a_at	Myef2	12.8076	12.8215	12.1592	10.8382	10.4661	10.9652	10.9695	12.5961	10.8097	3.44937
E15 Endocrine Progenitor	1453651_a_at	Brp44l	10.6286	10.5749	11.213	9.13724	7.97065	9.3425	9.62763	10.8055	9.0195	3.44856
E15 Endocrine Progenitor	1419791_at	Zhx3	7.66568	7.85737	8.16085	6.0303	6.26483	5.88363	6.25882	7.89463	6.10939	3.44676
E15 Endocrine Progenitor	1457013_at	Ralgapa1	7.24949	7.34155	6.97947	6.14384	4.96553	5.09574	5.42107	7.19017	5.40655	3.4429
E15 Endocrine Progenitor	1436028_at	Tmem33	11.1352	11.2264	11.0393	9.63124	9.19129	9.21235	9.36615	11.1336	9.35026	3.44229
E15 Endocrine Progenitor	1418257_at	Slc12a7	10.9452	10.8793	10.8439	9.54091	9.22972	8.93759	8.71805	10.8894	9.10657	3.4411
E15 Endocrine Progenitor	1439293_at	BC031353	7.81136	7.43265	6.86284	6.82085	5.75845	4.83805	4.92918	7.36895	5.58663	3.43978
E15 Endocrine Progenitor	1439908_at	Zkscan1	9.05149	8.69624	8.94011	7.2898	6.88084	7.11165	7.17273	8.89595	7.11376	3.43949
E15 Endocrine Progenitor	1419996_s_at	Arnt	10.1209	10.2697	9.88446	8.91704	7.92091	8.14961	8.25152	10.0917	8.30977	3.43881
E15 Endocrine Progenitor	1420995_at	Chd1	7.71759	8.06806	8.0827	6.05792	6.41037	6.4649	5.76719	7.95612	6.17509	3.4367
E15 Endocrine Progenitor	1441282_at	Ssu72	8.52727	8.5775	8.84312	7.23923	6.8022	6.73052	6.70127	8.6493	6.8683	3.43663
E15 Endocrine Progenitor	1446472_at	Ahctf1	7.7404	7.3044	7.61506	6.13624	5.4941	5.7366	5.72969	7.55329	5.77416	3.43219
E15 Endocrine Progenitor	1426871_at	Fbxo33	9.88946	9.72416	9.4316	8.07073	7.29398	7.94948	8.29724	9.68174	7.90286	3.4316
E15 Endocrine Progenitor	1427622_at	Tmed8	7.47369	7.03808	6.31061	5.21594	5.20867	5.20008	5.02415	6.94079	5.16221	3.43088
E15 Endocrine Progenitor	1428651_at	Klhl24	12.1086	12.0094	12.0024	10.9191	10.0199	10.2638	9.84398	12.0401	10.2617	3.4306
E15 Endocrine Progenitor	1427915_s_at	Tceb1	9.16641	9.39982	9.25918	7.77038	6.98356	7.76453	7.47094	9.27514	7.49735	3.42899
E15 Endocrine Progenitor	1429486_at	Pfkfb2	9.24135	9.20691	8.75853	8.05632	7.02556	7.28203	6.8014	9.06893	7.29133	3.42856
E15 Endocrine Progenitor	1453095_at	Rab10	10.6437	10.6146	10.5783	9.26019	8.14761	9.05766	8.87354	10.6122	8.83475	3.42819
E15 Endocrine Progenitor	1457513_at	Fam40a	7.77464	7.15243	6.77292	5.52084	5.02183	5.40079	5.88401	7.23333	5.45687	3.42585
E15 Endocrine Progenitor	1446245_at	Fmnl2	9.17455	8.90771	8.11648	7.12939	7.27949	6.58139	6.83673	8.73291	6.95675	3.42514
E15 Endocrine Progenitor	1425215_at	Ffar2	11.9135	11.7649	11.897	9.11531	10.1017	10.3749	10.7384	11.8585	10.0826	3.42453
E15 Endocrine Progenitor	1419621_at	Pttg1	7.59519	7.74564	8.51098	5.50979	6.10855	6.42468	6.65598	7.9506	6.17475	3.42441
E15 Endocrine Progenitor	1438556_a_at	Tmod3	8.56328	8.42246	8.49548	6.99666	6.30149	6.5303	7.04492	8.49374	6.71834	3.42332
E15 Endocrine Progenitor	1436010_at	Lrrc16b	10.514	10.2756	9.99007	7.99594	8.76632	8.6466	8.52963	10.2599	8.48462	3.42297
E15 Endocrine Progenitor	1450478_a_at	Ptpn12	8.01104	8.08257	8.56697	6.99393	5.92053	6.4649	6.40451	8.22019	6.44596	3.42054
E15 Endocrine Progenitor	1445082_at	Scai	7.17612	7.05463	6.46217	5.78661	4.71259	5.14108	4.85572	6.89764	5.124	3.41916
E15 Endocrine Progenitor	1427552_a_at	Gstz1	12.2975	12.2757	12.1353	10.4446	10.6085	10.4535	10.3456	12.2362	10.4631	3.41791
E15 Endocrine Progenitor	1423364_a_at	Aktip	8.24883	8.2076	8.33845	6.95258	6.14378	6.33525	6.53768	8.26496	6.49232	3.41678
E15 Endocrine Progenitor	1452219_at	Tmem63b	9.87351	9.41268	9.2521	7.58526	7.78344	7.64406	7.95022	9.51276	7.74075	3.41531
E15 Endocrine Progenitor	1437021_at	Arl13b	7.79178	7.86758	8.08251	6.42335	5.9097	6.37667	5.85821	7.91396	6.14198	3.4152
E15 Endocrine Progenitor	1426987_at	5430417L22Rik	10.8518	10.5773	10.674	9.22136	8.4102	9.03228	9.0527	10.701	8.92913	3.41504
E15 Endocrine Progenitor	1438303_at	Tgfb2	8.00153	8.08009	7.98182	6.19372	6.11251	6.14748	6.54361	8.02115	6.24933	3.41484
E15 Endocrine Progenitor	1443382_s_at	Adam1a	7.71311	7.59484	7.39686	6.49948	5.72598	5.12246	5.84152	7.56827	5.79736	3.41269
E15 Endocrine Progenitor	1419668_at	Sgcb	9.23303	9.12185	9.24155	7.60604	7.4249	7.33411	7.34789	9.19881	7.42824	3.4119
E15 Endocrine Progenitor	1430575_a_at	Tpp2	8.89153	8.92532	8.14418	7.46543	5.93143	7.05729	7.0846	8.65367	6.88469	3.40814
E15 Endocrine Progenitor	1419062_at	Epb4.1l3	8.09603	7.89881	8.55682	6.586	6.41914	6.31505	6.33962	8.18389	6.41496	3.40801
E15 Endocrine Progenitor	1456606_a_at	Phactr1	7.06968	6.35988	6.61403	5.32306	4.40785	4.47443	5.44838	6.6812	4.91343	3.40526
E15 Endocrine Progenitor	1435636_at	2310051F07Rik	8.7855	9.1415	9.09251	6.84528	7.44575	7.35153	7.31301	9.0065	7.23889	3.4049
E15 Endocrine Progenitor	1418484_at	Tekt2	11.3653	11.1421	11.3496	9.67859	9.89723	9.48937	9.00752	11.2857	9.51818	3.40468
E15 Endocrine Progenitor	1426756_at	Galnt2	9.80412	9.75353	9.86337	7.93399	8.05071	7.75016	8.42707	9.80701	8.04048	3.40234
E15 Endocrine Progenitor	1442876_at	Mapk1	8.17873	8.09969	5.82358	5.78311	5.82358	5.65292	5.14873	7.36733	5.60209	3.39932
E15 Endocrine Progenitor	1447242_at	Fam107b	9.42292	9.41087	8.70389	7.91425	7.00494	7.25515	7.48181	9.17923	7.41404	3.39919
E15 Endocrine Progenitor	1429315_at	Syt11	7.13768	7.00918	7.3747	5.84158	5.57093	5.42709	4.79843	7.17385	5.40951	3.3972
E15 Endocrine Progenitor	1449069_at	Zfp148	8.643	8.32449	8.23975	6.44847	6.53453	6.40082	7.16969	8.40241	6.63838	3.39647
E15 Endocrine Progenitor	1457464_at	C130015C19	8.99159	8.48958	7.74026	7.20434	6.71121	6.4649	6.19214	8.40714	6.64315	3.39637
E15 Endocrine Progenitor	1434184_s_at	Map4k4	11.9317	11.8892	11.888	10.273	10.0693	10.1343	10.0794	11.903	10.139	3.39634
E15 Endocrine Progenitor	1438665_at	Smpd3	9.66033	9.61811	9.3847	7.96028	8.06936	7.60849	7.52442	9.55438	7.79064	3.39578
E15 Endocrine Progenitor	1452966_at	Ankrd13d	7.30292	7.21474	7.64255	5.83517	5.1587	5.93086	5.5691	7.38674	5.62346	3.39469
E15 Endocrine Progenitor	1435520_at	Msi2	11.4931	11.2453	10.786	9.74027	8.99166	9.68643	9.2299	11.1748	9.41206	3.39342
E15 Endocrine Progenitor	1418824_at	Arf6	8.39325	8.31375	8.41296	7.13167	6.03297	6.4748	6.80499	8.37332	6.61111	3.39218
E15 Endocrine Progenitor	1455291_s_at	Znrf2	10.5699	10.4469	10.1189	8.93033	8.23111	8.43155	8.87315	10.3786	8.61654	3.39177
E15 Endocrine Progenitor	1441190_at	Arpc5l	8.48336	7.8422	7.33263	6.78098	5.36774	6.24342	6.10657	7.88606	6.12468	3.39023
E15 Endocrine Progenitor	1416360_at	Snx18	8.67811	8.8274	9.13657	7.5461	6.90747	6.81534	7.2105	8.88069	7.11985	3.38896
E15 Endocrine Progenitor	1434841_at	Ino80d	10.2158	10.2457	9.65384	8.97209	7.64965	8.36403	8.12854	10.0385	8.27858	3.38671
E15 Endocrine Progenitor	1429653_at	Gse1	9.79412	9.72531	9.78302	7.9183	7.92277	8.18539	8.00861	9.76749	8.00877	3.38397
E15 Endocrine Progenitor	1435914_at	Ncor1	8.76598	8.52538	8.80521	7.37173	7.13717	6.64696	6.60538	8.69886	6.94031	3.38357
E15 Endocrine Progenitor	1440302_at	Slc25a3	9.76448	8.92933	8.87342	8.12263	5.72604	8.11409	7.76165	9.18907	7.4311	3.38223
E15 Endocrine Progenitor	1428208_at	Bcl7a	7.12535	6.88672	6.89323	4.8082	5.39353	5.49618	5.14476	6.96843	5.21067	3.38174
E15 Endocrine Progenitor	1450437_a_at	Ncam1	7.56203	7.19195	6.92175	5.26811	5.81506	5.45948	5.33486	7.22524	5.46938	3.37729
E15 Endocrine Progenitor	1434856_at	Ankrd44	12.1566	12.0801	11.6426	10.4512	9.96686	9.98547	10.4141	11.9598	10.2044	3.37611
E15 Endocrine Progenitor	1439914_at	4932416H05Rik	9.99627	10.3389	9.77725	8.62482	8.29027	8.12425	8.09191	10.0375	8.28281	3.37451
E15 Endocrine Progenitor	1451383_a_at	Chuk	8.90753	8.78559	8.22339	6.92752	6.66228	6.75355	7.19488	8.63884	6.88456	3.37358
E15 Endocrine Progenitor	1446840_at	Atad1	7.29654	6.94917	7.16754	5.49093	4.94665	5.32663	5.77103	7.13775	5.38381	3.37278
E15 Endocrine Progenitor	1434532_at	Csrnp2	11.8082	11.9723	11.8173	10.4016	9.8506	10.206	9.99057	11.866	10.1122	3.37236
E15 Endocrine Progenitor	1438797_at	Nr4a3	9.15132	8.86699	9.18677	8.24944	6.78631	7.30292	6.9215	9.06836	7.31504	3.37133
E15 Endocrine Progenitor	1428234_at	Cpsf6	7.89298	8.63699	8.42179	6.96799	5.45105	6.86767	6.96917	8.31725	6.56397	3.37124
E15 Endocrine Progenitor	1423615_at	Rnf115	9.02264	8.94125	9.08037	7.66041	6.50112	7.43214	7.45898	9.01475	7.26316	3.36729
E15 Endocrine Progenitor	1424826_s_at	Mtss1	11.4256	11.6417	11.413	10.5523	9.00023	9.81168	9.60395	11.4934	9.74204	3.36685
E15 Endocrine Progenitor	1442535_at	Zfp609	9.8497	9.58934	8.96933	8.63361	6.67714	7.63386	7.92802	9.46946	7.71816	3.36661
E15 Endocrine Progenitor	1453660_at	5430420F09Rik	9.10911	8.32797	6.43543	6.17975	5.94879	6.38844	6.31023	7.9575	6.2068	3.36522
E15 Endocrine Progenitor	1455639_at	Slc25a39	8.85686	8.86187	8.51052	6.80993	7.23887	6.77113	7.15169	8.74308	6.9929	3.36401
E15 Endocrine Progenitor	1422094_a_at	Zfp329	10.9902	10.9583	10.8625	9.12827	9.32158	9.01691	9.28175	10.937	9.18713	3.36329
E15 Endocrine Progenitor	1429415_at	Zmynd8	9.33426	9.13141	9.2146	7.45384	7.15169	7.5067	7.79643	9.22676	7.47716	3.36264
E15 Endocrine Progenitor	1437295_at	Pkn2	9.76107	9.72191	9.76171	8.54731	7.1372	8.20515	8.10499	9.74823	7.99866	3.36258
E15 Endocrine Progenitor	1440838_at	Zfp27	8.02842	7.75874	7.40201	5.70813	6.22149	5.97252	6.01896	7.72972	5.98027	3.3623
E15 Endocrine Progenitor	1426583_at	Atf2	9.60956	9.62271	9.51628	8.26575	7.22102	7.80399	8.04359	9.58285	7.83359	3.36187
E15 Endocrine Progenitor	1423433_at	Trove2	7.05715	6.89833	6.90059	5.24426	5.00729	5.26284	5.29863	6.95202	5.20326	3.36071
E15 Endocrine Progenitor	1419169_at	Mapk6	11.077	11.0273	11.1278	9.58934	9.04337	9.33401	9.34799	11.0773	9.32868	3.36047
E15 Endocrine Progenitor	1460221_at	Ptges3	12.9388	12.8241	12.6152	11.42	10.062	11.3839	11.3113	12.7927	11.0443	3.35983
E15 Endocrine Progenitor	1441926_x_at	Tmie	8.93321	8.99204	8.99465	6.92114	7.71384	7.41826	6.85408	8.9733	7.22683	3.35537
E15 Endocrine Progenitor	1458389_at	Klf7	9.15014	8.74509	8.48031	8.54373	5.94166	6.76882	6.92755	8.79184	7.04544	3.35521
E15 Endocrine Progenitor	1445027_at	Cdr2l	8.74449	8.39985	8.40169	6.9183	6.43592	7.05581	6.66604	8.51534	6.76902	3.35503
E15 Endocrine Progenitor	1455089_at	Gng12	11.8369	11.7074	11.5387	10.3331	9.83376	9.91011	9.71607	11.6943	9.94827	3.3544
E15 Endocrine Progenitor	1454630_at	Samd14	9.81985	9.74423	9.63965	7.58532	8.45812	8.36153	7.55037	9.73458	7.98883	3.35368
E15 Endocrine Progenitor	1415937_s_at	Pdcd6ip	9.05389	9.01113	8.76203	7.91061	6.56839	7.10948	7.2007	8.94235	7.1973	3.35208
E15 Endocrine Progenitor	1426824_at	Psme4	10.8301	10.6337	10.3815	8.86211	9.0295	8.65827	8.93335	10.6151	8.87081	3.35034
E15 Endocrine Progenitor	1457443_at	Gpatch2	7.22102	7.08287	6.91924	5.31491	4.49181	5.50953	6.00517	7.07437	5.33036	3.34967
E15 Endocrine Progenitor	1424590_at	Ddx19b	7.51498	7.53399	7.70974	6.42707	5.62602	5.73659	5.57966	7.58624	5.84234	3.34939
[truncated: 6,822 more rows]
